# Supplementary material for: YAP/TAZ and ATF4 drive resistance to Sorafenib in hepatocellular carcinoma by preventing ferroptosis
Source: EMBO Mol Med. 2021 Oct 19;13(12):e14351. doi: 10.15252/emmm.202114351 (PMC8649869; doi:10.15252/emmm.202114351)
Supplement: Supplementary file 3 — Dataset EV2 [file EMMM-13-e14351-s008.xlsx]

## Sheet: Depleted barcodes in IR CR
ID	Sequences	CR_Gene	CR_logFC	logCPM	LR	PValue	FDR			ID	Sequences	IR_Gene	IR_logFC	logCPM	LR	PValue	FDR			CR_Gene		CR_Gene	count			IR_Gene		IR_Gene	count				Common elements in CR_toto IR_toto :	CR_count	IR_count	toto
7433	TGGTACACTGCATGACACCAAC	FGFR2	-10.9894	2.42449	37.326	9.99419e-10	5.04377e-05			11073	TGACACTGCAGTGTACACCAGT	KPNB1	-10.7862	0.979678	18.0548	2.14636e-05	0.010832			FGFR2		PSMA1	6			KPNB1		PSMA1	6				AADACL2	1	1	2	AADACL2
4239	CACAACGTACACTGACACGTAC	CHD2	-10.9756	1.23301	22.1053	2.58094e-06	0.00885346			38134	GTTGCACAACTGTGGTACTGGT	GRIK4	-10.5841	1.73925	25.1745	5.23709e-07	0.00125857			CHD2		RPL30	5			GRIK4		LMNA	5				AADACL3	1	2	3	AADACL3
6057	TGGTGTGTCATGTGACACTGAC	DMGDH	-10.7753	1.13941	20.8378	4.99857e-06	0.010511			14926	GTCAACTGGTGTCAACACACAC	OXSR1	-10.4128	0.950412	20.1748	7.0679e-06	0.00614993			DMGDH		GAPDH	5			OXSR1		LDHA	5				AATK	2	1	3	AATK
37378	GTACACACGTACTGGTACCAGT	GALNT14	-10.7423	1.17866	22.5043	2.09676e-06	0.00868841			15471	CACAGTTGACCACAACACCACA	PDP1	-10.3577	0.797287	18.7074	1.52387e-05	0.00922902			GALNT14		PSMA3	4			PDP1		PSMA3	4				ABAT	1	1	2	ABAT
46559	CACATGCATGTGCAGTACCAAC	SDSL	-10.2975	0.723092	20.2273	6.87644e-06	0.0128531			42016	ACACGTACACTGGTGTACCAGT	MRPL28	-10.2668	0.689877	20.9044	4.82791e-06	0.00499959			SDSL		IL10RB	4			MRPL28		ITGA2B	4				ABCB5	1	1	2	ABCB5
39926	GTTGCACACAGTTGGTACACAC	KCNK16	-10.2235	1.0318	22.0004	2.72593e-06	0.00885346			45554	GTACCACATGACCAGTACGTGT	PSMB6	-10.2161	1.02067	13.2421	0.000273735	0.0414669			KCNK16		NT5C3	4			PSMB6		ATP5EP2	4				ABCC11	2	1	3	ABCC11
46268	ACCACAGTACTGCAGTACTGGT	RPS27A	-10.1759	1.59525	15.108	0.000101531	0.0465817			33342	GTCACAACGTACACGTACACAC	CBX2	-9.99953	0.717721	19.9073	8.12905e-06	0.00654318			RPS27A		NAT8B	4			CBX2		PFKL	4				ABCC12	1	1	2	ABCC12
33099	CAGTACTGTGACACGTACGTAC	CACNA1C	-10.0476	0.954647	21.3256	3.87512e-06	0.00977543			42875	CAGTCATGCATGGTGTACCAGT	NGFR	-9.96736	1.13424	17.948	2.27027e-05	0.0112327			CACNA1C		OGG1	4			NGFR		ISCU	4				ABCC4	1	1	2	ABCC4
43250	GTACCACAACGTGTGTACACAC	NSUN2	-9.98486	0.924808	18.7209	1.51311e-05	0.0213088			17167	CACAACACCAACACTGACCAAC	PRODH2	-9.76014	0.448324	18.4026	1.78816e-05	0.0094652			NSUN2		ENO1	4			PRODH2		ALK	4				ABCD1	1	1	2	ABCD1
2619	CAGTCAACGTGTACACACCATG	BPTF	-9.95531	0.550971	17.6496	2.65577e-05	0.0265188			17292	ACCAACGTCAACACTGACGTAC	PSMA6	-9.74388	0.14626	15.9873	6.37675e-05	0.0201135			BPTF		ATAD3B	4			PSMA6		ACOXL	4				ABCD2	1	1	2	ABCD2
31912	ACGTGTGTACCACATGACTGAC	ARSI	-9.86294	1.27194	20.9231	4.78092e-06	0.0104904			19930	GTGTTGCATGCAACTGACGTAC	SLCO6A1	-9.63529	0.269059	14.9105	0.000112736	0.0267109			ARSI		STARD4	4			SLCO6A1		THY1	4				ABHD13	1	1	2	ABHD13
18306	GTACACGTCATGACTGACCAAC	RUVBL2	-9.78718	0.415895	14.4075	0.000147215	0.0562197			1347	CAACACTGTGTGACACACACAC	ALPL	-9.6237	0.0122028	14.2791	0.000157608	0.0324994			RUVBL2		CCDC90B	4			ALPL		CBX2	3				ABHD3	2	2	4	ABHD3
1101	TGCAACTGACTGACACACTGGT	AKT1	-9.74893	1.10796	19.0577	1.26823e-05	0.0202692			4912	ACACCAACCAACTGACACCAGT	COPB2	-9.60292	-0.0296789	13.8755	0.000195324	0.035701			AKT1		SLC20A1	4			COPB2		SPRED1	3				ABL2	1	1	2	ABL2
39342	GTCAGTGTTGGTTGGTACTGAC	IMMT	-9.74832	1.09644	21.0816	4.4014e-06	0.0100966			3285	TGTGTGCAACCAACACACCAGT	CBR4	-9.51577	0.631721	15.7886	7.08299e-05	0.0207326			IMMT		BPTF	3			CBR4		POLR2A	3				ABO	1	2	3	ABO
41664	ACACACCAGTACGTGTACTGAC	MGEA5	-9.57612	0.20578	13.6607	0.000218984	0.064289			8007	CATGACTGCACATGACACCAAC	GBA3	-9.50734	0.948728	17.871	2.36393e-05	0.011362			MGEA5		ARSI	3			GBA3		TXNDC15	3				ACACA	1	2	3	ACACA
35845	TGTGACACACCAACGTACCAAC	DLST	-9.5649	0.581425	18.3298	1.85782e-05	0.0213088			32921	TGGTTGGTACACACGTACTGAC	C18orf1	-9.50195	0.854942	15.9633	6.45819e-05	0.0202438			DLST		KCNMB1	3			C18orf1		SIRT3	3				ACADL	1	1	2	ACADL
36846	GTCAGTCACACAACGTACTGTG	FCER2	-9.54115	0.025904	12.7742	0.000351431	0.0803995			11315	CAACCAACACCAGTACACTGCA	LILRB2	-9.45181	1.1522	17.4777	2.90698e-05	0.0130988			FCER2		PGD	3			LILRB2		NAALAD2	3				ACADSB	1	1	2	ACADSB
7853	TGCAGTGTGTCATGACACTGAC	GAK	-9.48247	0.305787	13.8406	0.000198994	0.0625896			47822	GTCAACCAGTGTCAGTACACAC	SLC44A3	-9.43075	0.282239	15.1712	9.81907e-05	0.0250272			GAK		DDX28	3			SLC44A3		ALDH1L2	3				ACOT4	1	1	2	ACOT4
45168	ACACCATGACACCAGTACCAAC	PPP1R1B	-9.41271	-0.215704	16.256	5.53328e-05	0.0382532			20227	CAACACACCACAACTGACCAAC	SPRED1	-9.3363	-0.593063	14.4098	0.000147035	0.030853			PPP1R1B		TOMM22	3			SPRED1		RPL5	3				ACOT7	1	1	2	ACOT7
5791	CACATGGTGTTGTGACACTGGT	DGKE	-9.40557	1.44213	17.9272	2.2952e-05	0.0241317			16629	TGTGCACAACACACTGACTGTG	POLR2A	-9.31887	-0.177709	13.0582	0.000301954	0.0435391			DGKE		HSD11B2	3			POLR2A		ENPEP	3				ACOT8	1	1	2	ACOT8
37113	TGGTCACAACACTGGTACCACA	FTSJ3	-9.38592	0.87151	18.3675	1.82137e-05	0.0213088			12321	TGACGTACACACCAACACTGAC	MCAT	-9.31024	0.2895	16.836	4.07528e-05	0.0164534			FTSJ3		PPP2R1A	3			MCAT		OXA1L	3				ACOT9	1	1	2	ACOT9
27593	TGGTACCACAGTGTTGACCAGT	ADORA2B	-9.36519	0.239655	17.2213	3.32682e-05	0.0287664			12468	ACTGCAGTACACCAACACTGAC	METTL13	-9.29591	0.15367	13.1252	0.000291358	0.0423745			ADORA2B		PKIB	3			METTL13		NDUFB8	3				ACOXL	1	4	5	ACOXL
17835	CAGTGTGTTGTGACTGACTGGT	REEP4	-9.33179	0.893268	16.8225	4.10445e-05	0.0334096			17314	GTACGTGTCAACACTGACACAC	PSMB6	-9.17368	-0.552828	12.3023	0.000452395	0.0530537			REEP4		SPRED1	3			PSMB6		BLCAP	3				ACSF2	1	1	2	ACSF2
17283	CAACACGTCAACACTGACTGAC	PSMA3	-9.24898	-0.185951	12.6731	0.000370946	0.0821749			36282	GTGTCAGTTGCAACGTACTGGT	EIF2S1	-9.14614	-0.596594	12.3619	0.000438173	0.0521775			PSMA3		ALDH1L2	3			EIF2S1		CD22	3				ACSM2A	1	1	2	ACSM2A
39962	GTGTTGACACCATGGTACACAC	KCNMA1	-9.19481	0.293571	13.6674	0.000218213	0.064289			35195	CAGTCATGTGGTACGTACTGAC	CSRP2BP	-9.11892	0.364021	14.6628	0.000128556	0.0287716			KCNMA1		LARGE	3			CSRP2BP		CLCN3	3				ACSM2B	1	1	2	ACSM2B
35251	CAACCAGTTGGTACGTACTGAC	CXADR	-9.17636	0.0863702	15.8804	6.74725e-05	0.0395946			3364	ACTGGTACTGCAACACACACAC	CCDC90A	-9.05638	0.323266	15.448	8.48047e-05	0.0235156			CXADR		TMEM47	3			CCDC90A		GRK4	3				ACYP2	2	2	4	ACYP2
36282	GTGTCAGTTGCAACGTACTGGT	EIF2S1	-9.14614	-0.596594	12.8514	0.000337236	0.0791594			41714	GTACCACAGTACGTGTACTGAC	MINPP1	-9.03637	0.319276	12.8937	0.000329699	0.0454615			EIF2S1		SLC10A2	3			MINPP1		PSMB2	3				ADCK5	1	1	2	ADCK5
1983	CACACAGTCATGACACACCACA	ATP5I	-9.03621	0.225747	14.1705	0.000166972	0.0591896			17311	CACATGGTCAACACTGACCAGT	PSMB4	-8.87096	-0.735531	11.5526	0.000676554	0.0646222			ATP5I		TOMM70A	3			PSMB4		TMC1	3				ADCY1	1	1	2	ADCY1
11071	CACACAACCAGTGTACACTGAC	KPNB1	-9.02992	-0.835658	11.0964	0.000864947	0.114207			21995	CAGTGTCATGTGTGTGACTGAC	TXNDC15	-8.85226	-0.158537	12.5749	0.000390962	0.0498249			KPNB1		LRFN2	3			TXNDC15		AIFM1	3				ADHFE1	1	1	2	ADHFE1
45529	TGGTTGCATGACCAGTACACAC	PSMA3	-8.99965	-0.462931	11.8898	0.000564415	0.0941081			3452	ACCACATGTGCAACACACACAC	CCNT2	-8.75283	2.28771	28.3305	1.02274e-07	0.000455443			PSMA3		PSMB2	3			CCNT2		ADAM19	3				ADIPOQ	1	1	2	ADIPOQ
9580	ACCAGTTGTGTGGTACACTGGT	HSP90B1	-8.97107	-0.820639	13.2534	0.000272081	0.06975			625	TGACCATGGTACACACACTGGT	ADAM20	-8.7291	-0.105566	10.0137	0.00155378	0.0951497			HSP90B1		PRMT5	3			ADAM20		ADH6	3				ADIPOR1	1	1	2	ADIPOR1
24921	TGGTTGTGTGACGTTGACACAC	KCTD12	-8.87637	0.735981	14.4073	0.000147234	0.0562197			40202	GTGTACACTGCATGGTACGTAC	KIAA0319	-8.61719	0.240236	14.1705	0.000166967	0.0334999			KCTD12		SLC39A9	3			KIAA0319		POLR2F	3				AFAP1L2	1	1	2	AFAP1L2
132	ACTGACGTACACACACACCAAC	ABCB7	-8.83998	0.70953	14.4796	0.000141684	0.0562197			27758	GTCAGTTGACCAGTTGACACAC	CYP27C1	-8.55258	-0.431351	11.9937	0.000533806	0.0574226			ABCB7		PAK2	3			CYP27C1		ITPR1	3				AGER	2	2	4	AGER
45930	GTGTGTTGCAACCAGTACCAAC	RBM14	-8.82527	-0.129612	14.2364	0.000161222	0.0585351			33201	TGACCAGTTGACACGTACGTAC	CALCA	-8.54928	-0.584093	11.1498	0.000840394	0.0706024			RBM14		EXTL3	3			CALCA		PRPS1L1	3				AGPAT2	1	2	3	AGPAT2
38224	ACACTGTGTGTGTGGTACTGGT	GSTK1	-8.82408	0.129828	15.9456	6.51896e-05	0.0395946			43607	CATGTGTGGTGTGTGTACGTAC	OR5K3	-8.47243	-0.79691	10.1513	0.00144201	0.0909671			GSTK1		IP6K3	3			OR5K3		RPL30	3				AGXT2L2	1	1	2	AGXT2L2
21260	ACCAACACCAACTGTGACACAC	TLR4	-8.77812	-0.013725	11.4834	0.000702217	0.104949			32059	CAGTCAACTGCACATGACGTAC	ASXL3	-8.42802	-0.492933	11.5503	0.000677376	0.0646222			TLR4		CCRL2	3			ASXL3		OGG1	3				AHCY	1	1	2	AHCY
41550	GTCAACTGGTACGTGTACACAC	METTL2B	-8.7122	0.49156	12.9166	0.000325681	0.0773119			7655	CATGGTCATGCATGACACCAAC	FTSJD1	-8.34971	0.203118	11.5522	0.000676677	0.0646222			METTL2B		RPL5	3			FTSJD1		HSD17B13	3				AIFM3	1	1	2	AIFM3
8695	CATGCACATGACGTACACGTAC	GRIN1	-8.70479	-0.748115	12.3951	0.000430453	0.0869395			36532	ACTGCAGTGTCAACGTACCAGT	ESAM	-8.31649	-1.28067	11.5145	0.000690547	0.0655072			GRIN1		SPTLC2	3			ESAM		LPGAT1	3				AIRE	1	1	2	AIRE
5140	ACTGTGACACTGTGACACTGAC	CRKL	-8.66133	-0.316289	13.2127	0.000278053	0.06975			44077	TGCAGTACACCAGTGTACTGAC	PCYT1A	-8.28332	-0.313225	10.55	0.00116191	0.0832729			CRKL		ALDOA	3			PCYT1A		TIMM10	3				AKAP8	1	1	2	AKAP8
23636	ACTGTGTGACCATGTGACTGAC	MGMT	-8.62709	0.0834077	12.0433	0.000519777	0.0898341			18267	CAGTTGTGCATGACTGACTGAC	RRM2B	-8.22975	-0.550757	11.2825	0.000782408	0.0692683			MGMT		GNB2L1	3			RRM2B		CCRL2	3				AKAP8L	1	1	2	AKAP8L
20430	GTCAACCACACAACTGACTGAC	STBD1	-8.60891	-0.196776	12.3783	0.000434362	0.0869395			2449	TGACTGGTTGGTACACACTGAC	BCR	-8.22577	-0.665452	11.3561	0.000752007	0.0683812			STBD1		MKNK1	3			BCR		APOA1	3				AKR1B15	1	2	3	AKR1B15
30543	CACAACTGCATGCATGACACAC	ABCC4	-8.44739	0.00567513	12.8604	0.000335616	0.0791473			7750	GTTGACTGGTCATGACACTGAC	FXYD4	-8.12322	-0.294106	10.7832	0.00102424	0.078456			ABCC4		IL23R	3			FXYD4		LAX1	3				AKR7A2	1	2	3	AKR7A2
20910	GTCAGTGTTGACTGTGACTGAC	TBK1	-8.40649	-1.37814	11.7696	0.000602061	0.096765			18900	ACTGTGCATGGTACTGACTGAC	SIRT3	-8.02393	-0.0861386	11.9024	0.000560607	0.0586974			TBK1		ATP6AP1	3			SIRT3		GRPEL1	3				ALAS1	2	2	4	ALAS1
20581	TGTGGTTGACACTGTGACGTAC	STRADB	-8.3861	0.169848	12.5258	0.000401377	0.0847544			22474	GTGTACCACATGTGTGACTGAC	WBSCR17	-8.02092	-0.555357	11.3031	0.000773777	0.0689423			STRADB		SLC25A12	3			WBSCR17		NT5C3	3				ALDH1L2	3	3	6	ALDH1L2
5123	CAACACACACTGTGACACCATG	CRELD1	-8.35874	1.68458	21.2978	3.93187e-06	0.00977543			3870	GTCATGACCACAACACACCAAC	CDK12	-7.98719	0.0602645	12.5543	0.000395303	0.0500744			CRELD1		TAB1	3			CDK12		SP140	3				ALDH5A1	1	1	2	ALDH5A1
260014	GTACTGTGTGCATGACACTGAC	PSMA1	-8.2996	-1.40731	10.0268	0.00154278	0.141293			2253	TGCAACCAACGTACACACTGAC	B3GALT5	-7.87718	-0.460971	10.2895	0.00133788	0.0883754			PSMA1		SUZ12	3			B3GALT5		MPZL2	3				ALDOA	3	2	5	ALDOA
40392	ACGTACCATGCATGGTACTGAC	L3MBTL2	-8.18687	-0.193937	11.7165	0.000619499	0.0983153			35925	TGTGTGTGACCAACGTACTGAC	DPF1	-7.83144	-0.58149	9.79307	0.00175171	0.100284			L3MBTL2		PRPF31	3			DPF1		OR6C74	3				ALG10	1	1	2	ALG10
7750	GTTGACTGGTCATGACACTGAC	FXYD4	-8.12322	-0.294106	11.2964	0.000776595	0.108733			20102	GTTGACGTGTCAACTGACCAAC	SNRPE	-7.83092	-2.02305	9.13555	0.0025069	0.117253			FXYD4		SLC4A11	3			SNRPE		NTNG1	3				ALG6	1	1	2	ALG6
15471	CACAGTTGACCACAACACCACA	PDP1	-8.09139	0.797287	15.642	7.65354e-05	0.0397268			5567	CACACAGTTGTGTGACACTGGT	DAO	-7.73056	1.14114	13.7895	0.00020448	0.0362316			PDP1		GRK4	3			DAO		B4GALT1	3				ALG9	1	2	3	ALG9
16058	GTGTCAGTGTCACAACACCAAC	PILRA	-8.07548	-0.716208	12.5031	0.000406286	0.0849349			45789	TGCATGCAGTACCAGTACCAAC	PYGM	-7.68521	-1.41202	8.7742	0.00305521	0.127277			PILRA		RAD50	3			PYGM		APC	3				ALK	1	4	5	ALK
22474	GTGTACCACATGTGTGACTGAC	WBSCR17	-8.02092	-0.555357	11.8642	0.000572222	0.0946831			47396	ACTGGTACTGGTCAGTACTGAC	SLC25A5	-7.65865	-0.823955	7.84017	0.00510978	0.157049			WBSCR17		NRBP1	3			SLC25A5		CACNA1B	3				ALKBH2	1	1	2	ALKBH2
260007	CATGTGTGTGCATGACACCATG	RPL30	-7.96286	0.994597	14.3688	0.000150272	0.0562197			42517	TGTGTGACGTTGGTGTACTGAC	NAALAD2	-7.61418	1.54421	19.4727	1.02049e-05	0.00735731			RPL30		CHI3L1	3			NAALAD2		PKM	3				ALS2	2	1	3	ALS2
20102	GTTGACGTGTCAACTGACCAAC	SNRPE	-7.83092	-2.02305	9.57605	0.00197132	0.153819			29311	CACACATGGTACCATGACTGGT	ALDH1L2	-7.52472	-1.51522	9.94757	0.00161062	0.0967657			SNRPE		LMNA	3			ALDH1L2		PON3	3				AMD1	1	1	2	AMD1
12500	ACTGTGCAACACCAACACACAC	METTL7A	-7.49355	-1.38888	10.8238	0.00100206	0.119837			12500	ACTGTGCAACACCAACACACAC	METTL7A	-7.49355	-1.38888	10.2592	0.00136001	0.0887126			METTL7A		GAS1	3			METTL7A		LRFN2	3				AMPD3	1	1	2	AMPD3
39967	CACATGACACCATGGTACACGT	KCNMB1	-7.46829	1.54151	17.4451	2.95729e-05	0.0265188			40362	GTGTGTGTTGCATGGTACTGAC	KRT5	-7.48273	1.33315	11.9064	0.000559412	0.058694			KCNMB1		NINJ2	3			KRT5		LRRC37A	3				AMT	1	1	2	AMT
37067	CAGTACCAACACTGGTACCACA	FPGS	-7.44102	1.94437	21.2327	4.06769e-06	0.00977543			13343	CACATGACACTGCAACACCAAC	MTA1	-7.46893	1.20013	13.8961	0.000193195	0.035701			FPGS		CCND1	3			MTA1		SEMA6A	3				AMY2B	1	1	2	AMY2B
19217	TGACTGACCAGTACTGACACAC	SLC25A16	-7.30766	0.32556	13.2886	0.000267029	0.0694648			33130	GTGTGTTGTGACACGTACTGAC	CACNA2D4	-7.45656	-0.415679	10.1058	0.00147803	0.0925453			SLC25A16		ADAM19	3			CACNA2D4		NRN1L	3				ANG	2	1	3	ANG
10297	TGGTCAACACGTGTACACTGAC	ITGAX	-7.2756	-0.355651	9.48697	0.00206936	0.156918			45531	CAGTTGCATGACCAGTACTGGT	PSMA3	-7.30765	-1.8216	7.9206	0.0048875	0.154644			ITGAX		LAIR1	3			PSMA3		CCNH	3				ANPEP	1	2	3	ANPEP
5504	ACACACGTTGTGTGACACCAGT	CYP46A1	-7.07176	2.13021	23.3778	1.33106e-06	0.0067821			38912	ACACACACACGTTGGTACCAAC	HTR2A	-7.17577	1.71442	18.6372	1.58107e-05	0.00922902			CYP46A1		CLDN24	3			HTR2A		PHF12	3				AOC2	1	1	2	AOC2
45497	TGGTCAGTTGACCAGTACTGAC	PRTFDC1	-7.06738	-0.342607	8.56339	0.0034299	0.193244			30326	GTTGCATGGTTGCATGACTGAC	ABCC12	-7.16967	-1.50046	8.5269	0.00349935	0.134012			PRTFDC1		COQ3	3			ABCC12		L3MBTL2	3				AOC3	1	1	2	AOC3
44349	TGCACAACTGCAGTGTACTGAC	PGD	-7.01376	-1.36511	7.47542	0.0062547	0.242999			188	ACCACAGTACACACACACGTAC	ABCD4	-7.14223	0.126732	11.3955	0.000736226	0.0675107			PGD		SLC37A3	3			ABCD4		RAD50	3				APC	1	3	4	APC
38882	GTACGTCACATGTGGTACCACA	HSPA9	-6.96482	2.00928	18.0425	2.16028e-05	0.0236736			17345	TGACACCACAACACTGACTGCA	PTCH1	-7.13117	1.42602	10.4063	0.00125589	0.0862148			HSPA9		NDUFB8	3			PTCH1		CDK20	3				APEX2	1	1	2	APEX2
3364	ACTGGTACTGCAACACACACAC	CCDC90A	-6.78929	0.323266	12.3707	0.000436132	0.0869395			34622	GTCACAACCATGACGTACACAC	CLEC4M	-6.97978	0.970061	14.377	0.000149622	0.0312023			CCDC90A		SUV39H1	3			CLEC4M		SLC25A52	3				APOA1	1	3	4	APOA1
21680	ACACCAGTACTGTGTGACGTGT	TRIAP1	-6.73159	-0.764078	10.4011	0.00125942	0.132642			2762	GTGTACCAGTGTACACACTGGT	BTN3A3	-6.97342	0.611052	13.6125	0.000224689	0.0376723			TRIAP1		EEFSEC	3			BTN3A3		MOB1B	3				APOA1BP	1	1	2	APOA1BP
32438	GTTGCAGTGTCACATGACTGAC	AVL9	-6.68841	1.61044	17.4209	2.99517e-05	0.0265188			46246	GTTGGTGTACTGCAGTACCACA	RPL5	-6.94192	0.390886	12.1158	0.000499965	0.0553328			AVL9		GRPEL1	3			RPL5		LRRC24	3				APOB	1	1	2	APOB
35070	GTCACACAACGTACGTACTGGT	CRAT	-6.64118	-2.20531	7.54095	0.00603122	0.241954			19007	CACACAACGTGTACTGACCACA	SLC16A1	-6.93808	2.89568	32.1272	1.44404e-08	0.00018109			CRAT		MAT1A	3			SLC16A1		UBC	3				APOE	1	1	2	APOE
3656	ACGTACTGGTCAACACACACAC	CD69	-6.58634	-0.29873	9.53041	0.00202095	0.155248			220	ACCATGCAACACACACACTGAC	ABHD12	-6.80863	1.15349	10.0547	0.00151956	0.0937826			CD69		PRELID1	3			ABHD12		CALY	3				APOF	1	1	2	APOF
49977	TGGTCAACCAACACCAACTGAC	UGT2A3	-6.46755	0.352799	11.0391	0.000892092	0.11485			50164	ACTGCACACAACACCAACTGAC	VAV3	-6.79833	2.27129	20.6191	5.60338e-06	0.00533558			UGT2A3		MUC4	3			VAV3		CNGB3	3				AQP7	1	1	2	AQP7
9966	GTCAGTCAGTTGGTACACTGAC	IL28RA	-6.45088	1.03808	13.2986	0.000265606	0.0694524			20937	TGGTACCATGACTGTGACTGAC	TCN2	-6.72662	-0.150503	10.6468	0.00110262	0.0813537			IL28RA		TSSK4	3			TCN2		SULT1B1	3				ARSF	1	2	3	ARSF
4243	CAACTGGTACACTGACACGTAC	CHD4	-6.36009	-0.655887	10.4613	0.00121901	0.13105			46196	ACTGCATGACTGCAGTACTGGT	ROCK2	-6.65104	0.89675	8.87139	0.00289674	0.123471			CHD4		EPC1	3			ROCK2		LYPLA2	3				ARSI	3	1	4	ARSI
16648	ACGTACACTGACACTGACCAGT	POLR2F	-6.35857	0.292281	10.7215	0.00105896	0.124575			35070	GTCACACAACGTACGTACTGGT	CRAT	-6.64118	-2.20531	7.11133	0.00765983	0.185672			POLR2F		HK2	3			CRAT		GAPDH	3				ARSJ	1	1	2	ARSJ
3093	TGTGTGACACCAACACACTGAC	CALM2	-6.33858	-0.517996	9.59532	0.00195074	0.153819			36393	TGGTGTACGTCAACGTACTGAC	ENPEP	-6.5615	2.65542	24.4177	7.75526e-07	0.00144074			CALM2		MRPL55	3			ENPEP		PIKFYVE	3				ASRGL1	1	1	2	ASRGL1
46113	TGACGTACACTGCAGTACCAAC	RIPK1	-6.31575	0.87246	11.1037	0.000861559	0.114207			16383	CACACACACACACAACACCAAC	PLK2	-6.5389	-0.146796	7.45977	0.0063093	0.170364			RIPK1		PRDM10	3			PLK2		SETD7	3				ASXL3	1	1	2	ASXL3
46995	CAACTGGTCATGCAGTACACAC	SLC15A3	-6.29487	1.22714	12.6154	0.000382588	0.0839481			24738	GTACGTGTACACGTTGACACAC	SLC40A1	-6.53652	-1.55369	6.59636	0.0102187	0.210924			SLC15A3		CCNO	3			SLC40A1		CD96	3				ATAD3B	4	1	5	ATAD3B
5735	CATGGTTGGTTGTGACACACAC	DDX28	-6.2906	-2.09091	6.7643	0.00929991	0.279882			3656	ACGTACTGGTCAACACACACAC	CD69	-6.49986	-0.29873	9.25912	0.00234325	0.113818			DDX28		HPSE	3			CD69		CAV1	3				ATHL1	1	1	2	ATHL1
21980	ACCATGCATGTGTGTGACTGAC	TXN	-6.23316	0.160406	8.49066	0.00356975	0.195974			4239	CACAACGTACACTGACACGTAC	CHD2	-6.48616	1.23301	13.0191	0.000308338	0.0437777			TXN		MPV17L2	3			CHD2		TNKS2	3				ATP13A4	1	1	2	ATP13A4
45153	TGACGTTGACACCAGTACTGAC	PPIP5K2	-6.22234	-2.16313	6.80417	0.00909451	0.277325			1982	GTCACAGTCATGACACACACAC	ATP5I	-6.46554	1.0937	11.3684	0.000747042	0.0680523			PPIP5K2		KCNC3	3			ATP5I		HSD11B2	3				ATP1A4	1	1	2	ATP1A4
47797	TGTGCAGTGTGTCAGTACACAC	SLC41A2	-6.20865	1.36737	13.8235	0.000200812	0.0625896			11200	ACACACCACAGTGTACACTGGT	LCAT	-6.43236	0.643275	11.2324	0.000803815	0.0699416			SLC41A2		FGFR2	2			LCAT		GALNT3	3				ATP1B1	1	1	2	ATP1B1
38499	CAACGTTGGTTGTGGTACACGT	HECTD1	-6.14878	-2.49344	6.30503	0.0120396	0.29914			40127	CACACAGTACCATGGTACCAAC	KDM2A	-6.37192	-0.628171	9.17329	0.00245573	0.116256			HECTD1		CHD2	2			KDM2A		CA9	3				ATP2A1	1	1	2	ATP2A1
17296	ACACTGGTCAACACTGACGTAC	PSMA7	-6.03773	0.465024	7.69637	0.0055332	0.234711			29298	GTACCATGGTACCATGACCAGT	CCT8	-6.33202	0.106414	8.89315	0.00286242	0.122518			PSMA7		SDSL	2			CCT8		MYLK	3				ATP4A	2	1	3	ATP4A
43374	GTCAGTTGTGGTGTGTACGTAC	NUDT18	-6.00927	-0.0534385	8.80178	0.00300936	0.182969			14906	GTGTCAACGTGTCAACACTGAC	OXA1L	-6.28337	1.28737	11.1996	0.000818128	0.0703381			NUDT18		RPS27A	2			OXA1L		TRAP1	3				ATP4B	1	1	2	ATP4B
45540	ACTGGTCATGACCAGTACTGAC	PSMA7	-5.90809	-3.17475	6.1002	0.0135167	0.310661			23260	ACCATGCAGTGTTGTGACACAC	NPR1	-6.27147	1.15239	9.40915	0.00215906	0.10937			PSMA7		CACNA1C	2			NPR1		CDK6	3				ATP5EP2	2	4	6	ATP5EP2
4242	GTACTGGTACACTGACACCATG	CHD4	-5.90653	1.41674	11.1432	0.000843386	0.113502			42760	ACGTACACCATGGTGTACTGAC	NDUFB8	-6.26674	2.51726	24.6382	6.9167e-07	0.00139576			CHD4		DGKE	2			NDUFB8		PTPRD	3				ATP5I	1	1	2	ATP5I
44369	TGACTGTGTGCAGTGTACCATG	PGLYRP4	-5.88104	1.88834	16.4159	5.08558e-05	0.0373149			4243	CAACTGGTACACTGACACGTAC	CHD4	-6.26374	-0.655887	10.113	0.00147224	0.0923397			PGLYRP4		FTSJ3	2			CHD4		CDC25A	3				ATP5L	1	1	2	ATP5L
49834	GTGTGTGTGTACACCAACGTAC	TYMP	-5.86753	1.91672	16.198	5.70546e-05	0.0385261			46062	GTCAGTCACAACCAGTACCAGT	RHBDL2	-6.2129	0.121824	8.07043	0.00449934	0.150079			TYMP		ADORA2B	2			RHBDL2		PSMB6	2				ATP6AP1	3	2	5	ATP6AP1
18352	ACACCAGTCATGACTGACTGAC	SAMM50	-5.81753	-3.25758	5.91589	0.0150049	0.322381			44490	GTGTACCATGCAGTGTACCAAC	PHYHIPL	-6.17928	0.786342	12.6768	0.000370223	0.0489111			SAMM50		CXADR	2			PHYHIPL		PRODH2	2				ATP6V0C	1	1	2	ATP6V0C
42560	ACACACTGGTTGGTGTACCAAC	NAGS	-5.79975	-0.218558	7.81206	0.00518986	0.229751			47288	ACGTCAGTACGTCAGTACTGGT	SLC25A2	-6.16206	-0.450031	8.33533	0.00388814	0.140661			NAGS		KPNB1	2			SLC25A2		PSMA6	2				ATP6V1A	2	1	3	ATP6V1A
37808	ACACCAGTCAACTGGTACTGAC	GLS2	-5.75722	1.85268	10.3598	0.00128786	0.132642			15223	CATGCATGCAGTCAACACTGAC	PCCA	-6.15056	-0.596299	6.36914	0.0116122	0.221798			GLS2		ABCB7	2			PCCA		COPB2	2				ATP6V1B2	1	2	3	ATP6V1B2
46531	CAACACCATGTGCAGTACTGGT	SDK2	-5.75073	0.32612	10.6974	0.00107288	0.125046			3466	GTGTACGTTGCAACACACCACA	CCT7	-6.14025	0.96453	11.5032	0.000694758	0.0655711			SDK2		TLR4	2			CCT7		SLC44A3	2				ATP6V1D	1	1	2	ATP6V1D
33292	ACCAACACGTACACGTACACAC	CASS4	-5.73946	0.341366	10.0761	0.00150208	0.140319			10016	ACACGTACCATGGTACACACAC	ILK	-6.13355	-0.24039	8.68484	0.00320868	0.12965			CASS4		CRKL	2			ILK		CCDC90A	2				ATP6V1E1	1	1	2	ATP6V1E1
20194	GTACGTCAGTCAACTGACTGTG	SPHK1	-5.73838	1.35222	11.2922	0.000778345	0.108733			17860	ACTGACCATGTGACTGACTGAC	RET	-6.08094	-1.9725	5.70905	0.0168777	0.255827			SPHK1		CRELD1	2			RET		PSMB4	2				ATP6V1G1	1	2	3	ATP6V1G1
48492	ACCAGTTGTGCACAGTACCAAC	SRMS	-5.73038	0.449169	10.7613	0.00103644	0.122785			41195	CAGTGTCAACACGTGTACACAC	MAP3K11	-6.05389	2.15943	18.4133	1.77811e-05	0.0094652			SRMS		SNRPE	2			MAP3K11		FTSJD1	2				ATP6V1G3	1	1	2	ATP6V1G3
18797	TGCAGTTGTGGTACTGACACAC	SH3KBP1	-5.72956	0.691357	10.8615	0.000981849	0.119688			42717	TGCATGCAGTTGGTGTACTGAC	NDUFAF3	-6.00471	0.794645	8.02798	0.00460602	0.151445			SH3KBP1		CCDC90A	2			NDUFAF3		RRM2B	2				ATP6V1H	2	1	3	ATP6V1H
30576	ACACCATGCATGCATGACACAC	ABCF1	-5.72267	0.187174	8.20859	0.00416926	0.21062			2798	GTCAGTCAGTGTACACACACAC	C10orf54	-5.99866	1.66985	15.1471	9.94495e-05	0.025161			ABCF1		TRIAP1	2			C10orf54		BCR	2				ATP8B2	1	2	3	ATP8B2
8707	CAACACACGTACGTACACACGT	GRIN3A	-5.66936	1.45888	14.0081	0.000182021	0.0606071			9418	GTGTACCAACTGGTACACCAAC	HMOX1	-5.99424	-0.187327	9.09866	0.00255796	0.11842			GRIN3A		CHD4	2			HMOX1		PYGM	2				ATPAF1	1	1	2	ATPAF1
48027	CAGTTGGTCAGTCAGTACCATG	SLC7A13	-5.57531	2.05699	14.4476	0.000144116	0.0562197			32230	GTTGGTCATGCACATGACTGTG	ATP5B	-5.94657	1.56449	10.984	0.000919013	0.0738532			SLC7A13		SLC15A3	2			ATP5B		MTA1	2				ATR	2	1	3	ATR
3796	ACTGTGCAGTCAACACACTGTG	CDH15	-5.4847	1.68783	12.3956	0.000430357	0.0869395			20872	ACGTACGTTGACTGTGACCAAC	TARBP2	-5.9094	-2.70074	5.7793	0.016216	0.251513			CDH15		PPIP5K2	2			TARBP2		PTCH1	2				AVL9	1	1	2	AVL9
46520	ACGTCAGTTGTGCAGTACTGAC	SDHA	-5.41713	0.615084	9.59532	0.00195074	0.153819			45540	ACTGGTCATGACCAGTACTGAC	PSMA7	-5.90809	-3.17475	5.70719	0.0168956	0.255829			SDHA		PSMA7	2			PSMA7		BTN3A3	2				AVPR1A	1	1	2	AVPR1A
11822	GTCAGTACGTCAGTACACTGAC	MAK	-5.37976	-0.329837	6.33102	0.0118644	0.298209			32713	TGGTACCACACACATGACCAAC	BLCAP	-5.89423	-0.496537	8.06804	0.00450527	0.150177			MAK		SAMM50	2			BLCAP		TCN2	2				B3GALNT1	2	1	3	B3GALNT1
46370	GTACGTACTGTGCAGTACGTAC	SARS	-5.37492	-0.777579	5.85248	0.0155551	0.326516			3255	CATGCAGTACCAACACACTGAC	CATSPERB	-5.8905	1.66492	14.7534	0.000122526	0.0280395			SARS		NAGS	2			CATSPERB		CRAT	2				B3GALT5	1	1	2	B3GALT5
6298	GTGTTGGTACGTTGACACCATG	DSG1	-5.35674	0.037319	6.35757	0.0116881	0.29746			14185	TGGTGTTGCATGCAACACTGCA	NINJ2	-5.86944	2.00611	16.6076	4.5966e-05	0.0173394			DSG1		GLS2	2			NINJ2		CHD2	2				B3GNT1	1	1	2	B3GNT1
31763	CAACTGACACCACATGACTGAC	APOF	-5.32908	3.13463	17.4464	2.95527e-05	0.0265188			32994	GTACGTCAACACACGTACTGAC	C6orf10	-5.83064	1.2157	11.4261	0.000724207	0.0671705			APOF		SPHK1	2			C6orf10		CCT8	2				B3GNT5	1	1	2	B3GNT5
12663	CATGCATGTGACCAACACGTAC	MIP	-5.26009	-0.05515	5.6952	0.0170113	0.337037			12166	GTTGACGTCACAGTACACTGTG	MAPKAPK5	-5.81825	0.564077	7.76039	0.00534046	0.15962			MIP		SH3KBP1	2			MAPKAPK5		CHD4	2				B4GALT5	2	1	3	B4GALT5
8564	ACTGCATGTGACGTACACTGAC	GPD2	-5.24391	1.05931	10.141	0.00145004	0.138053			18352	ACACCAGTCATGACTGACTGAC	SAMM50	-5.81753	-3.25758	5.52935	0.0187001	0.265547			GPD2		ABCF1	2			SAMM50		SLC25A2	2				B4GALT7	1	1	2	B4GALT7
16144	ACACTGACCACACAACACGTCA	PKD2	-5.21513	2.46608	16.3557	5.24969e-05	0.0373149			26621	TGCACACACATGGTTGACACAC	ITGA2B	-5.70801	0.53536	9.34647	0.00223416	0.111418			PKD2		PKD2	2			ITGA2B		CCT7	2				BAK1	1	1	2	BAK1
45589	TGTGTGACGTACCAGTACCAAC	PTDSS1	-5.20854	1.00541	5.46233	0.0194308	0.347363			11822	GTCAGTACGTCAGTACACTGAC	MAK	-5.7055	-0.329837	6.76448	0.00929899	0.202893			PTDSS1		MEGF10	2			MAK		RET	2				BCL10	1	1	2	BCL10
41458	GTACCACATGACGTGTACCACA	MEGF10	-5.19694	1.42577	8.70953	0.00316551	0.189265			39712	ACACGTACCAGTTGGTACCAGT	KCNA10	-5.683	1.51363	11.4372	0.000719871	0.0671384			MEGF10		EBPL	2			KCNA10		PSMA7	2				BCL2	1	1	2	BCL2
21552	ACACCAACACTGTGTGACTGTG	TOMM22	-5.18804	1.3788	9.14163	0.00249859	0.171268			49180	ACCATGACACACACCAACTGAC	TKT	-5.65668	1.12137	11.7096	0.000621788	0.0621382			TOMM22		C10orf54	2			TKT		C6orf10	2				BCMO1	1	1	2	BCMO1
9500	ACCATGACTGTGGTACACCATG	HSD11B2	-5.17054	1.39724	11.4952	0.000697765	0.104949			32246	GTTGCACATGCACATGACACAC	ATP5EP2	-5.64539	-0.492972	7.55412	0.00598731	0.16739			HSD11B2		RUNX1	2			ATP5EP2		SAMM50	2				BCR	1	2	3	BCR
14926	GTCAACTGGTGTCAACACACAC	OXSR1	-5.11561	0.950412	9.57333	0.00197424	0.153819			33603	CAACACTGCAACACGTACTGAC	CD22	-5.59585	1.2038	10.6993	0.00107176	0.0806925			OXSR1		ALAS1	2			CD22		TKT	2				BDH1	1	1	2	BDH1
260006	ACGTTGTGTGCATGACACCAAC	RPL30	-5.10692	0.502842	5.83301	0.0157282	0.327457			31069	TGCATGTGTGGTCATGACGTAC	ADHFE1	-5.57601	0.969244	10.6293	0.00111308	0.0815091			RPL30		PTPRC	2			ADHFE1		CDK14	2				BEST1	1	1	2	BEST1
33949	TGCATGGTACTGACGTACCAGT	CDK13	-5.10633	-0.96812	4.55542	0.0328146	0.407494			15671	CATGCAACTGCACAACACGTGT	PHB2	-5.57487	-0.421021	6.61795	0.0100956	0.209841			CDK13		PCBD1	2			PHB2		EPHB4	2				BHMT2	1	2	3	BHMT2
30772	ACTGCAACACGTCATGACTGAC	ACOT4	-5.10533	-0.325646	8.2364	0.00410585	0.209147			4679	CATGACTGGTACTGACACTGGT	CLIC5	-5.56743	1.07153	10.5387	0.001169	0.0834458			ACOT4		SLC35F5	2			CLIC5		2001-03-01	2				BIRC6	1	1	2	BIRC6
36115	CAACTGACTGCAACGTACCATG	EBPL	-5.0706	1.13297	9.20632	0.00241181	0.169282			35071	CACACACAACGTACGTACACTG	CRAT	-5.5626	1.00399	8.34146	0.00387505	0.140389			EBPL		STK11IP	2			CRAT		NDUFB9	2				BLCAP	2	3	5	BLCAP
39106	GTACACCAACGTTGGTACACAC	IGF2	-5.05369	0.227797	7.66191	0.00563987	0.236833			14836	ACTGCACATGGTCAACACTGAC	OPA3	-5.54257	0.298671	9.57354	0.00197402	0.105866			IGF2		SIRT6	2			OPA3		CSF2RB	2				BLOC1S1	1	1	2	BLOC1S1
22556	ACCATGACACGTTGTGACCAAC	XDH	-4.99739	1.2657	9.13233	0.00251132	0.171268			17572	ACTGGTGTACTGACTGACTGTG	PWWP2B	-5.5272	2.58215	19.8519	8.36788e-06	0.00659847			XDH		GCKR	2			PWWP2B		SLC18B1	2				BLVRA	1	1	2	BLVRA
36582	GTTGGTCAGTCAACGTACACGT	EXTL2	-4.98498	2.4453	15.6507	7.61828e-05	0.0397268			26481	TGACCATGCATGGTTGACGTAC	HLA-E	-5.51804	0.0694754	7.89001	0.00497085	0.155142			EXTL2		ULK2	2			HLA-E		CHRM1	2				BMPR1A	1	2	3	BMPR1A
2798	GTCAGTCAGTGTACACACACAC	C10orf54	-4.96424	1.66985	11.7069	0.000622684	0.0985109			2188	ACCAACGTACGTACACACCAAC	AVL9	-5.50261	-0.278697	7.36284	0.00665856	0.174838			C10orf54		UBE2I	2			AVL9		HSPE1	2				BMPR1B	2	2	4	BMPR1B
46328	ACGTCACAACTGCAGTACTGAC	RUNX1	-4.96104	1.36827	11.4761	0.00070497	0.104949			16766	GTCACATGTGACACTGACCAAC	PPIP5K2	-5.48748	2.59804	19.8981	8.16812e-06	0.00654318			RUNX1		LDLR	2			PPIP5K2		STK3	2				BRCA1	2	1	3	BRCA1
12321	TGACGTACACACCAACACTGAC	MCAT	-4.95055	0.2895	8.88005	0.00288304	0.178746			13462	GTTGTGGTACTGCAACACCAAC	MTTP	-5.47799	-0.314283	7.11609	0.0076395	0.185623			MCAT		CDK4	2			MTTP		IP6K3	2				BTD	2	1	3	BTD
45531	CAGTTGCATGACCAGTACTGGT	PSMA3	-4.94975	-1.8216	5.1358	0.0234373	0.368274			4542	GTCACAGTTGACTGACACTGAC	CLCN3	-5.46859	0.693824	9.68033	0.00186252	0.102615			PSMA3		MTX1	2			CLCN3		KAT2A	2				BTN3A3	1	2	3	BTN3A3
19860	ACTGTGGTTGCAACTGACTGGT	SLC7A5	-4.94787	1.60161	8.13427	0.00434363	0.21251			15287	CATGCAGTCAGTCAACACCAGT	PCYOX1	-5.45977	0.155673	7.13661	0.00755258	0.184401			SLC7A5		FLT4	2			PCYOX1		SLC7A3	2				BTNL3	2	2	4	BTNL3
47701	TGTGTGTGGTGTCAGTACACTG	SLC37A1	-4.94487	-2.97742	4.34406	0.0371382	0.425463			3910	GTTGACTGCACAACACACTGAC	CDK19	-5.44802	0.497229	8.2479	0.00407991	0.143685			SLC37A1		PIM1	2			CDK19		DCLK2	2				C10orf32	1	2	3	C10orf32
427	CAGTGTGTTGACACACACTGAC	ACOT2	-4.94308	0.293036	6.54119	0.0105405	0.287512			3496	ACGTGTGTTGCAACACACGTAC	CD177	-5.42852	1.2537	10.6693	0.00108926	0.0811989			ACOT2		MCOLN2	2			CD177		PHB	2				C10orf54	2	1	3	C10orf54
31360	ACACACGTGTGTCATGACCAGT	ALAS1	-4.93159	1.4667	9.65627	0.00188706	0.153819			8722	GTACTGACGTACGTACACACAC	GRK4	-5.42255	1.09103	9.82842	0.00171836	0.0992224			ALAS1		PRMT8	2			GRK4		GLYR1	2				C14orf37	1	1	2	C14orf37
45182	GTCACATGACACCAGTACTGCA	PPP2R1A	-4.92351	2.04077	13.4348	0.000247001	0.0670184			17298	GTACTGGTCAACACTGACTGGT	PSMB2	-5.40129	0.306461	8.09987	0.00442685	0.149338			PPP2R1A		EVI2B	2			PSMB2		TBK1	2				C5	2	1	3	C5
17471	CACACAACACTGACTGACCAGT	PTPRC	-4.92232	0.958106	9.56128	0.00198724	0.153819			20727	CATGCACAACACTGTGACTGAC	SV2A	-5.38508	1.15146	9.91266	0.00164146	0.097348			PTPRC		SLC25A28	2			SV2A		NME1	2				CA11	1	1	2	CA11
17286	GTTGACGTCAACACTGACCAAC	PSMA5	-4.92173	0.924966	8.10745	0.00440838	0.214747			24749	TGCAGTGTACACGTTGACTGGT	SLC31A1	-5.38427	2.51365	18.6513	1.5694e-05	0.00922902			PSMA5		STK3	2			SLC31A1		AGPAT2	2				CA14	1	1	2	CA14
15213	TGCAGTTGCAGTCAACACCATG	PCBD1	-4.91906	1.32837	10.6506	0.00110038	0.125241			35845	TGTGACACACCAACGTACCAAC	DLST	-5.3735	0.581425	9.9625	0.00159761	0.0965354			PCBD1		CUZD1	2			DLST		KDM5D	2				CA6	2	1	3	CA6
39446	GTTGTGACGTGTTGGTACTGAC	IRAK3	-4.9141	2.28054	12.1715	0.000485254	0.0878713			33952	ACACGTGTACTGACGTACGTAC	CDK14	-5.30789	1.78711	14.406	0.000147336	0.030853			IRAK3		CYB5R2	2			CDK14		KCNK17	2				CA7	1	1	2	CA7
30683	CAGTTGCACATGCATGACTGTG	ACADL	-4.89871	2.14676	15.7455	7.24615e-05	0.0397268			21295	CACAGTACCAACTGTGACACAC	TMC1	-5.29512	2.09106	15.2001	9.66971e-05	0.0247716			ACADL		IK	2			TMC1		CEACAM19	2				CA9	1	3	4	CA9
11119	CACAGTTGCAGTGTACACTGAC	LACE1	-4.88804	0.42312	7.54393	0.00602127	0.241954			22234	GTGTTGCAGTTGTGTGACTGAC	ULK3	-5.29219	1.24698	10.8405	0.000993053	0.0769837			LACE1		CA6	2			ULK3		GRIN2B	2				CABLES2	1	1	2	CABLES2
35989	TGTGTGGTACCAACGTACCAGT	DSC2	-4.8561	2.2882	13.3	0.000265403	0.0694524			179	CAACCAGTACACACACACTGAC	ABCD1	-5.2757	0.170193	6.76455	0.00929866	0.202893			DSC2		MED14	2			ABCD1		GNPAT	2				CACNA1C	2	1	3	CACNA1C
18301	TGCACATGCATGACTGACCAGT	RTP2	-4.81299	1.04083	9.08664	0.00257484	0.172248			6931	CAACTGACCAGTTGACACTGAC	EPHB4	-5.26513	0.227112	8.82322	0.00297421	0.125859			RTP2		TLR8	2			EPHB4		ST8SIA3	2				CACNA1F	1	2	3	CACNA1F
45784	ACGTTGCAGTACCAGTACTGGT	PYGB	-4.81188	1.37564	10.293	0.00133539	0.135028			4040	ACGTACCACACAACACACGTAC	CDKN2A	-5.25868	0.780555	6.86019	0.00881372	0.199017			PYGB		TAF1L	2			CDKN2A		SDC1	2				CACNA2D2	1	1	2	CACNA2D2
10955	CAGTACCAGTGTGTACACGTAC	KIF11	-4.80158	0.873556	9.1508	0.00248609	0.171268			22434	GTACGTGTCATGTGTGACACAC	VNN1	-5.23541	2.19488	14.0071	0.000182125	0.0349699			KIF11		HLA-B	2			VNN1		SDHA	2				CACNA2D4	1	1	2	CACNA2D4
19579	CAGTCATGACCAACTGACCAAC	SLC35F5	-4.80065	0.650144	5.2924	0.0214187	0.358341			5504	ACACACGTTGTGTGACACCAGT	CYP46A1	-5.23184	2.13021	15.6153	7.76222e-05	0.0220076			SLC35F5		BTD	2			CYP46A1		UGT1A8	2				CACNG1	1	1	2	CACNG1
20465	TGACCACACACAACTGACTGGT	STK11IP	-4.77475	1.53626	9.583	0.00196388	0.153819			41271	CATGCAACTGACGTGTACTGCA	2001-03-01	-5.22558	2.1328	14.9406	0.000110949	0.0265303			STK11IP		PRSS21	2			2001-03-01		HSPA9	2				CACNG6	1	1	2	CACNG6
179	CAACCAGTACACACACACTGAC	ABCD1	-4.75591	0.170193	5.94837	0.0147309	0.321063			41758	GTCATGACCAACGTGTACCACA	MLL4	-5.13927	0.825366	7.8569	0.0050627	0.156041			ABCD1		SCN11A	2			MLL4		KCNA6	2				CACNG8	1	1	2	CACNG8
20727	CATGCACAACACTGTGACTGAC	SV2A	-4.75468	1.15146	8.35969	0.00383635	0.202732			41538	GTACACTGGTACGTGTACTGCA	METTL20	-5.1082	1.31834	8.90081	0.00285044	0.122428			SV2A		NKAIN3	2			METTL20		DLL3	2				CAD	1	1	2	CAD
18918	GTTGGTCATGGTACTGACCAAC	SIRT6	-4.72765	0.292767	6.68641	0.00971509	0.28407			13979	CAGTTGGTGTTGCAACACGTAC	NDUFB9	-5.10583	-2.59361	4.17855	0.0409386	0.352568			SIRT6		GUK1	2			NDUFB9		SLC22A5	2				CADM3	1	1	2	CADM3
44678	GTTGACGTGTCAGTGTACCATG	PKIB	-4.72669	2.85042	17.428	2.98401e-05	0.0265188			24654	GTCAACTGACACGTTGACCAAC	SLC20A2	-5.10418	2.50729	12.0868	0.000507799	0.0554699			PKIB		PDIA6	2			SLC20A2		TJP2	2				CALM1	1	1	2	CALM1
31599	CACAGTTGCAGTCATGACCAGT	AMPD2	-4.70481	-0.0739291	6.17915	0.0129265	0.306224			12187	CAGTTGGTCACAGTACACACAC	MARK2	-5.09796	0.790459	9.52999	0.00202141	0.106598			AMPD2		TATDN3	2			MARK2		SMPD1	2				CALR	1	2	3	CALR
8053	TGTGCATGCACATGACACCAAC	GCKR	-4.70419	0.209216	7.88115	0.00499526	0.226095			6570	GTGTGTGTTGGTTGACACCAAC	EFNA1	-5.09162	1.17637	9.83657	0.00171076	0.0990526			GCKR		PDE1C	2			EFNA1		PGM5	2				CAMK1G	1	1	2	CAMK1G
49564	ACCATGGTTGACACCAACCAGT	TRIAP1	-4.68782	0.901006	7.60931	0.00580678	0.239269			35145	TGGTACTGTGGTACGTACCAAC	CSF2RB	-5.08621	-0.177955	7.0631	0.00786878	0.187761			TRIAP1		AS3MT	2			CSF2RB		KARS	2				CAMK2N1	1	1	2	CAMK2N1
46560	ACACGTCATGTGCAGTACTGAC	SDSL	-4.6842	0.0364804	6.2057	0.0127339	0.304507			41240	ACGTTGACTGACGTGTACGTAC	MAPK8	-5.06425	1.56182	9.47909	0.00207827	0.10766			SDSL		RDH10	2			MAPK8		NTM	2				CAMK2N2	1	1	2	CAMK2N2
21203	CAACTGCAGTACTGTGACTGGT	TJP2	-4.66877	0.804215	7.58241	0.00589405	0.239586			43455	CACACAGTTGGTGTGTACGTAC	ODZ1	-5.04356	0.45573	8.25335	0.0040677	0.143656			TJP2		TAF1	2			ODZ1		SLC36A1	2				CARD11	2	1	3	CARD11
50028	ACCAGTTGCAACACCAACTGAC	ULK2	-4.65328	2.73408	17.8773	2.35618e-05	0.0242672			46167	CATGTGTGACTGCAGTACTGGT	RNF180	-5.02505	1.4176	11.2569	0.00079329	0.069626			ULK2		TRPV4	2			RNF180		CCDC58	2				CASP3	1	1	2	CASP3
22065	TGACCAACGTTGTGTGACTGGT	UBE2I	-4.64114	1.07375	6.124	0.0133359	0.309009			34763	CAGTACCACATGACGTACCAAC	CNDP2	-5.00907	0.817659	8.56893	0.00341947	0.133054			UBE2I		SLC12A8	2			CNDP2		SLC25A14	2				CASS4	1	2	3	CASS4
11246	GTCAGTCACAGTGTACACTGAC	LDLR	-4.63414	-0.408201	6.64261	0.00995682	0.28407			32626	GTACCATGCACACATGACTGAC	BCAT1	-5.00616	1.51715	10.2775	0.00134664	0.0884909			LDLR		CDK20	2			BCAT1		MRE11A	2				CAT	1	1	2	CAT
3667	CAACTGTGGTCAACACACCAAC	CD72	-4.62085	0.82427	8.39409	0.00376442	0.201249			921	TGGTTGGTCAACACACACGTGT	AIFM1	-5.0004	3.0329	23.5541	1.21449e-06	0.00204306			CD72		MRI1	2			AIFM1		AKR1B10	2				CATSPERG	1	1	2	CATSPERG
531	CAACTGACGTACACACACTGAC	ACSS3	-4.61461	-0.907682	4.97802	0.0256714	0.37914			35216	ACACTGGTTGGTACGTACTGGT	CTNNB1	-4.99253	1.82463	13.6799	0.000216761	0.0370823			ACSS3		TNFRSF13B	2			CTNNB1		PGD	2				CAV1	1	3	4	CAV1
12266	GTGTGTCACACAGTACACTGAC	MAVS	-4.61083	2.14902	13.2221	0.000276662	0.06975			30943	CACATGCAACGTCATGACTGAC	ADAM19	-4.97928	0.670395	7.73652	0.00541148	0.160756			MAVS		SMAD4	2			ADAM19		FAT3	2				CBR4	1	1	2	CBR4
20227	CAACACACCACAACTGACCAAC	SPRED1	-4.59696	-0.593063	6.55963	0.0104318	0.287026			47701	TGTGTGTGGTGTCAGTACACTG	SLC37A1	-4.94487	-2.97742	4.01865	0.0449998	0.366587			SPRED1		ST6GALNAC6	2			SLC37A1		GRIN3A	2				CBS	1	1	2	CBS
43139	CAACACGTACGTGTGTACTGAC	NPR1	-4.59641	-0.014599	6.55394	0.0104652	0.287194			29421	TGCAGTCAGTACCATGACACAC	2004-09-01	-4.93409	0.161218	5.56131	0.0183617	0.264081			NPR1		TRPV3	2			2004-09-01		CD86	2				CBX4	1	1	2	CBX4
37751	CATGCATGCAACTGGTACGTGT	GLDC	-4.58721	1.76958	12.3636	0.000437786	0.0869395			50359	CATGCAGTACTGACCAACTGAC	ZAK	-4.92105	-0.926901	6.73823	0.00943684	0.203916			GLDC		MKNK2	2			ZAK		NDUFAB1	2				CBX5	1	1	2	CBX5
41805	TGCAACTGCAACGTGTACTGGT	MMP17	-4.5729	0.485064	7.6707	0.00561247	0.236293			1857	TGACACTGCATGACACACACAC	ATM	-4.91768	1.15195	9.08305	0.0025799	0.118904			MMP17		HAS2	2			ATM		NBN	2				CCBL1	1	1	2	CCBL1
44810	GTGTACACCACAGTGTACGTAC	PLCE1	-4.57165	1.19741	7.32426	0.00680301	0.251825			47102	GTCACACACATGCAGTACCAAC	SLC18B1	-4.89478	1.65222	11.5934	0.000661851	0.0640117			PLCE1		ATP6V1H	2			SLC18B1		TNFRSF17	2				CCDC101	1	1	2	CCDC101
3932	ACCATGTGCACAACACACCATG	CDK4	-4.57086	3.09721	13.8261	0.000200529	0.0625896			37113	TGGTCACAACACTGGTACCACA	FTSJ3	-4.89409	0.87151	9.05574	0.00261871	0.119926			CDK4		ATP6V1A	2			FTSJ3		MYO3A	2				CCDC136	1	1	2	CCDC136
6082	GTACACCACATGTGACACACCA	DNAJC11	-4.56406	1.12099	6.83924	0.00891767	0.274968			47234	GTACACGTACGTCAGTACTGAC	SLC24A1	-4.89067	0.225742	6.44748	0.011111	0.218186			DNAJC11		PHF12	2			SLC24A1		MAPK8IP1	2				CCDC58	1	2	3	CCDC58
37063	CATGACCAACACTGGTACGTAC	FOXRED1	-4.56234	1.12478	7.93246	0.00485557	0.223991			21251	CAACACACCAACTGTGACCAAC	TLR10	-4.88879	1.71057	12.3126	0.000449918	0.0529278			FOXRED1		MVD	2			TLR10		GLS2	2				CCDC90A	2	2	4	CCDC90A
13470	GTCATGGTACTGCAACACTGGT	MTX1	-4.56009	2.28527	14.0485	0.000178158	0.0606071			46422	GTTGTGTGTGTGCAGTACCAAC	SCN11A	-4.86504	1.07707	10.2528	0.00136474	0.0887756			MTX1		AADAT	2			SCN11A		EXT1	2				CCDC90B	4	2	6	CCDC90B
33119	CACATGTGTGACACGTACGTAC	CACNA1S	-4.55071	2.4087	12.1813	0.000482706	0.0878713			50245	TGTGACTGACTGACCAACTGGT	WHSC1	-4.86406	2.63563	17.2446	3.28624e-05	0.0141749			CACNA1S		SLC9A5	2			WHSC1		NFS1	2				CCK	1	1	2	CCK
31430	GTTGACCAGTGTCATGACACAC	ALDOB	-4.5478	2.06317	10.3634	0.00128539	0.132642			14905	TGGTCAACGTGTCAACACCATG	OXA1L	-4.86214	1.9052	9.75495	0.00178841	0.1006			ALDOB		SLC12A6	2			OXA1L		PHF7	2				CCNB1	2	1	3	CCNB1
49965	TGCAGTACCAACACCAACCAAC	UGT1A8	-4.53606	0.676693	8.43767	0.00367526	0.198374			45550	GTCAGTCATGACCAGTACGTAC	PSMB4	-4.85431	0.102416	6.83826	0.00892256	0.200309			UGT1A8		BLCAP	2			PSMB4		SLC12A8	2				CCNB2	2	1	3	CCNB2
16166	GTTGGTACCACACAACACTGGT	PKIB	-4.52791	2.34319	9.61101	0.00193415	0.153819			44323	CAACGTACTGCAGTGTACACGT	PFKL	-4.85271	2.35091	15.0862	0.000102712	0.0254814			PKIB		TSSK2	2			PFKL		NARS	2				CCNB3	1	1	2	CCNB3
14652	ACCACAACTGGTCAACACTGAC	NUDT13	-4.52648	0.932276	6.73681	0.00944433	0.281783			4347	CAGTCACAACACTGACACCAAC	CHRM1	-4.84717	1.24885	9.26784	0.00233213	0.113496			NUDT13		PKM	2			CHRM1		ANKRD54	2				CCND1	3	1	4	CCND1
37480	ACGTGTTGGTACTGGTACCAAC	GBE1	-4.52479	1.68008	10.5777	0.00114461	0.126597			10686	GTCACAGTTGGTGTACACGTAC	KCNK7	-4.84311	2.18272	14.9735	0.000109031	0.0264541			GBE1		FGFR1OP	2			KCNK7		HLA-DQB1	2				CCNE1	1	1	2	CCNE1
7531	CAGTGTTGTGCATGACACTGAC	FLT4	-4.51464	1.28431	8.36222	0.00383102	0.202732			28405	TGTGCACAGTCAGTTGACTGCA	HSCB	-4.82689	2.20622	15.3003	9.17015e-05	0.0244863			FLT4		IL17RE	2			HSCB		RHOT1	2				CCNH	1	3	4	CCNH
16067	CAACACCAGTCACAACACACAC	PIM1	-4.50298	1.86951	8.84661	0.00293634	0.180497			30504	ACGTGTACCATGCATGACACAC	ABCB5	-4.81888	3.01133	16.6082	4.59518e-05	0.0173394			PIM1		CHRNE	2			ABCB5		HAGH	2				CCNK	1	1	2	CCNK
3855	CACAACACCACAACACACCAGT	CDK1	-4.49076	0.6524	8.24262	0.0040918	0.209147			38902	GTTGCACACATGTGGTACCATG	HSPE1	-4.81568	0.178045	5.43392	0.0197493	0.270765			CDK1		SLC8A3	2			HSPE1		MAGI3	2				CCNL2	1	1	2	CCNL2
28909	TGCAGTCAACACCATGACTGGT	MCOLN2	-4.48902	0.497747	6.8326	0.0089509	0.275029			31063	CATGTGTGTGGTCATGACTGAC	ADH6	-4.8063	1.51817	7.47575	0.00625354	0.169872			MCOLN2		CCT7	2			ADH6		SLC26A4	2				CCNO	3	2	5	CCNO
45399	CATGTGTGTGACCAGTACTGAC	PRMT8	-4.48849	0.751959	6.36176	0.0116606	0.297413			23553	TGACACACACCATGTGACCAAC	PCMTD2	-4.79814	0.459343	6.30827	0.0120176	0.223881			PRMT8		TCN2	2			PCMTD2		APOA5	2				CCNT2	1	1	2	CCNT2
45615	CACAGTACGTACCAGTACTGGT	PTGFRN	-4.48795	0.775293	6.05366	0.0138775	0.313366			16648	ACGTACACTGACACTGACCAGT	POLR2F	-4.77627	0.292281	7.15549	0.00747349	0.183524			PTGFRN		EPRS	2			POLR2F		SRCAP	2				CCRL2	3	3	6	CCRL2
36568	ACGTTGCAGTCAACGTACCATG	EVI2B	-4.48777	2.35448	12.7347	0.000358927	0.0808659			35	CAACGTACACACACACACTGAC	AAK1	-4.73908	-0.741038	6.7867	0.00918393	0.202467			EVI2B		TNFSF4	2			AAK1		LMLN	2				CCT7	2	2	4	CCT7
260015	TGCATGTGTGCATGACACTGTG	PSMA1	-4.48474	0.401917	5.58951	0.0180683	0.339452			22553	TGGTTGACACGTTGTGACCAAC	XBP1	-4.7287	1.51979	10.7673	0.00103309	0.0786472			PSMA1		CDY2A	2			XBP1		RGS4	2				CD22	1	3	4	CD22
19272	ACGTACTGCAGTACTGACTGTG	SLC25A28	-4.4734	1.83634	9.56816	0.00197981	0.153819			41894	GTTGGTGTCAACGTGTACTGAC	MPHOSPH8	-4.72456	0.469625	7.88593	0.00498208	0.155266			SLC25A28		PGAM4	2			MPHOSPH8		CHST1	2				CD24	1	1	2	CD24
13520	ACACTGCAACTGCAACACACAC	MUSK	-4.46208	1.33188	8.90725	0.0028404	0.178364			20500	ACTGTGACACACTGTGACCAAC	STK3	-4.70948	1.13466	7.60196	0.0058305	0.166336			MUSK		CACNG3	2			STK3		TOMM70A	2				CD28	1	1	2	CD28
40869	TGTGGTGTCACATGGTACCAAC	LRRC33	-4.45113	0.800969	7.60183	0.00583091	0.239269			44827	CAGTTGACCACAGTGTACACAC	PLCL1	-4.70392	1.45044	9.88161	0.00166939	0.0980547			LRRC33		DCT	2			PLCL1		ITLN1	2				CD3D	1	1	2	CD3D
20500	ACTGTGACACACTGTGACCAAC	STK3	-4.44373	1.13466	7.00209	0.00814144	0.268442			10170	GTGTCAGTCATGGTACACTGAC	IP6K3	-4.70304	1.15622	7.53237	0.00606002	0.168039			STK3		IL22RA1	2			IP6K3		CACNA1F	2				CD40LG	1	2	3	CD40LG
37097	TGGTGTCAACACTGGTACACAC	FTCD	-4.44346	-0.854185	5.89114	0.0152173	0.325135			19056	ACACCATGGTGTACTGACTGAC	SLC17A7	-4.69827	1.4469	10.6974	0.00107287	0.0806925			FTCD		HMOX1	2			SLC17A7		C5orf15	2				CD46	1	2	3	CD46
7330	GTACGTGTACCATGACACTGAC	FCGR2B	-4.44253	2.47152	15.627	7.7144e-05	0.0397268			10498	GTACACACTGGTGTACACTGAC	KAT2A	-4.69732	0.985871	7.86094	0.00505143	0.156041			FCGR2B		HEXIM2	2			KAT2A		GSTO1	2				CD47	1	2	3	CD47
29311	CACACATGGTACCATGACTGGT	ALDH1L2	-4.43609	-1.51522	5.67165	0.0172412	0.337751			5592	ACGTTGCATGTGTGACACTGGT	DARS	-4.69372	0.877385	7.74242	0.00539385	0.160502			ALDH1L2		CHRNA1	2			DARS		GLS	2				CD7	1	1	2	CD7
40445	TGCACACATGCATGGTACACAC	LARGE	-4.43487	1.79685	7.7675	0.00531945	0.231628			24687	CACAGTTGACACGTTGACACGT	SLC7A3	-4.6904	2.39385	13.8695	0.000195953	0.035701			LARGE		APP	2			SLC7A3		PCDH18	2				CD70	1	1	2	CD70
3677	TGCATGTGGTCAACACACTGCA	CD79B	-4.43134	0.894419	7.45068	0.00634126	0.244667			44994	GTACACCACACAGTGTACGTAC	PNPLA1	-4.68484	0.951745	8.50822	0.00353546	0.13433			CD79B		MRPS35	2			PNPLA1		CCNG1	2				CD79B	1	1	2	CD79B
29318	GTTGACGTGTACCATGACTGTG	CUZD1	-4.41228	1.95548	10.5587	0.00115644	0.126599			12296	ACGTACACACACCAACACACAC	MBOAT4	-4.68377	2.16265	14.167	0.000167277	0.0334999			CUZD1		MYLK3	2			MBOAT4		MTUS1	2				CD96	1	3	4	CD96
35114	GTGTGTACTGGTACGTACACCA	CRYL1	-4.41103	0.953084	7.98812	0.00470854	0.221253			35606	GTTGTGACCAGTACGTACTGAC	DCLK2	-4.67849	3.79758	27.8186	1.33236e-07	0.000489068			CRYL1		CATSPER1	2			DCLK2		QRSL1	2				CDADC1	1	2	3	CDADC1
14816	ACACGTCATGGTCAACACTGGT	OGT	-4.4078	0.257934	5.71109	0.016858	0.336075			42086	GTTGGTTGACTGGTGTACGTGT	MRPL52	-4.66041	1.0707	8.68722	0.00320449	0.12965			OGT		CDH22	2			MRPL52		VAMP7	2				CDH11	1	2	3	CDH11
35288	ACGTTGCATGGTACGTACACTG	CYB5R2	-4.40323	2.15172	12.1113	0.000501163	0.0889631			207	CACAACCAACACACACACACAC	ABCG2	-4.64411	0.0238708	7.27958	0.00697427	0.177989			CYB5R2		CLK2	2			ABCG2		AKR1B15	2				CDH15	1	1	2	CDH15
14656	ACACACTGTGGTCAACACACAC	NUDT14	-4.39961	1.64497	9.1008	0.00255498	0.172153			48342	GTTGTGCAACCACAGTACCAAC	SOX9	-4.64018	1.15534	7.19377	0.00731569	0.181693			NUDT14		SUOX	2			SOX9		CD40LG	2				CDH16	1	1	2	CDH16
47685	TGTGACTGGTGTCAGTACTGAC	SLC35F5	-4.3756	-0.678094	4.8813	0.0271492	0.384438			15667	CAACCAACTGCACAACACTGCA	PHB	-4.64011	1.37546	9.87794	0.00167272	0.0980547			SLC35F5		COMT	2			PHB		KDM5A	2				CDH19	1	1	2	CDH19
48648	ACGTACACGTCACAGTACCAAC	STK11	-4.37143	-0.226864	5.4928	0.019095	0.344659			27558	GTTGGTGTCAGTGTTGACTGAC	GLYR1	-4.63263	2.37855	14.56	0.000135764	0.0294687			STK11		PIM2	2			GLYR1		ENOSF1	2				CDH22	2	1	3	CDH22
12096	ACACACTGCACAGTACACCAGT	MAPK14	-4.36856	-0.254925	5.20506	0.0225212	0.363843			41465	TGGTCACATGACGTGTACCAGT	MEGF8	-4.62177	1.87579	9.76	0.0017835	0.100541			MAPK14		HSD17B13	2			MEGF8		GK2	2				CDH26	1	1	2	CDH26
38663	CATGACACCATGTGGTACCAAC	HLA-DQB1	-4.36603	2.21092	10.1344	0.00145525	0.138053			4857	TGGTCACAGTACTGACACTGAC	CNP	-4.61407	0.434117	5.03059	0.0249034	0.295401			HLA-DQB1		CSNK2A2	2			CNP		SUZ12	2				CDH5	1	1	2	CDH5
49281	TGACACGTACACACCAACTGGT	TMEM47	-4.3651	0.996388	6.37139	0.0115975	0.297063			20910	GTCAGTGTTGACTGTGACTGAC	TBK1	-4.60567	-1.37814	5.70876	0.0168804	0.255827			TMEM47		HECTD3	2			TBK1		RELT	2				CDIPT	1	1	2	CDIPT
31895	CATGTGGTACCACATGACCAAC	ARSB	-4.36438	-0.437145	5.30706	0.0212392	0.356712			14268	ACCACAGTCATGCAACACGTAC	NME1	-4.6017	1.72375	10.2236	0.00138654	0.0897319			ARSB		XYLT2	2			NME1		PRDX2	2				CDK12	1	1	2	CDK12
42988	ACCAGTCACATGGTGTACGTAC	NME7	-4.35789	2.95656	15.6618	7.574e-05	0.0397268			42145	TGACGTGTACTGGTGTACTGGT	MRPS28	-4.59352	1.67496	9.43659	0.00212699	0.108884			NME7		CRK	2			MRPS28		KNCN	2				CDK14	1	2	3	CDK14
16790	GTTGTGGTTGACACTGACTGCA	PPP1R3F	-4.35387	1.49036	7.08873	0.007757	0.263982			49217	TGACACTGACACACCAACCAAC	TLR7	-4.59276	1.03532	8.40809	0.00373554	0.137323			PPP1R3F		FLT3LG	2			TLR7		EXOSC10	2				CDK20	2	3	5	CDK20
13140	ACTGTGTGCAACCAACACCAAC	MRPS11	-4.34973	1.65806	10.1344	0.0014553	0.138053			859	CAGTTGTGCAACACACACTGGT	AGPAT2	-4.58593	1.36981	9.49287	0.00206272	0.10766			MRPS11		NFS1	2			AGPAT2		SLC4A5	2				CDK4	2	1	3	CDK4
39495	CATGACTGGTGTTGGTACACTG	ITGA11	-4.34668	0.964858	7.35399	0.0066914	0.249406			10893	TGCAACGTGTGTGTACACTGAC	KDM5D	-4.58154	1.15824	7.35879	0.00667356	0.175079			ITGA11		SRPK3	2			KDM5D		GAK	2				CDK5R1	1	1	2	CDK5R1
18425	TGGTCACACATGACTGACTGGT	SCML2	-4.32651	0.18687	4.78558	0.028699	0.389133			32173	TGCAGTGTTGCACATGACACCA	ATP1B1	-4.55774	3.41802	21.3876	3.75186e-06	0.00461818			SCML2		SORCS3	2			ATP1B1		IGSF11	2				CDK6	1	3	4	CDK6
49693	TGCATGACGTACACCAACTGTG	TRPM8	-4.32518	2.16208	11.577	0.000667728	0.103053			21268	ACTGTGACCAACTGTGACTGCA	TLR6	-4.55039	2.80212	18.7897	1.45957e-05	0.0091464			TRPM8		SOD1	2			TLR6		ABCF1	2				CDK8	1	1	2	CDK8
18932	ACTGCACATGGTACTGACCATG	SLC10A2	-4.31765	3.00715	17.5332	2.82334e-05	0.0265188			10373	TGTGACGTACGTGTACACACAC	ITPR1	-4.54589	1.46728	7.26219	0.00704212	0.178909			SLC10A2		ABHD6	2			ITPR1		IGFBP1	2				CDKL1	1	1	2	CDKL1
21563	CAGTCAACACTGTGTGACTGAC	TOMM70A	-4.31248	1.31418	6.22042	0.0126285	0.303922			24090	GTGTTGACGTCATGTGACTGAC	ST6GALNAC6	-4.54388	1.73381	10.8993	0.000961981	0.0757384			TOMM70A		BRCA1	2			ST6GALNAC6		NGF	2				CDKN2C	1	1	2	CDKN2C
10583	CATGTGTGTGGTGTACACCAGT	KCNH1	-4.30893	0.254188	5.61786	0.0177784	0.338795			39932	ACCACACACAGTTGGTACCAAC	KCNK17	-4.5269	0.523599	7.51681	0.0061126	0.168663			KCNH1		ATP6V1G2	2			KCNK17		INPP4A	2				CDON	1	1	2	CDON
31659	CAGTGTGTCAGTCATGACACTG	ANPEP	-4.30571	1.79938	10.4949	0.00119702	0.129635			45529	TGGTTGCATGACCAGTACACAC	PSMA3	-4.52233	-0.462931	5.06377	0.024431	0.293562			ANPEP		PHEX	2			PSMA3		NPC1L1	2				CDS2	1	2	3	CDS2
20104	ACGTACGTGTCAACTGACTGTG	SNRPE	-4.3025	0.50373	4.4304	0.0353042	0.418095			47565	TGCAACCATGGTCAGTACACAC	SLC30A4	-4.51781	0.734472	8.51576	0.00352084	0.13433			SNRPE		MFSD8	2			SLC30A4		GNPDA2	2				CEACAM16	1	1	2	CEACAM16
9860	ACTGACGTGTTGGTACACTGAC	IK	-4.30214	1.18155	7.28951	0.00693584	0.252565			18181	TGTGACACCATGACTGACTGCA	RPS27A	-4.51659	0.359008	4.64011	0.0312331	0.32043			IK		MRAP	2			RPS27A		RIPK3	2				CEACAM19	1	2	3	CEACAM19
1040	ACACTGACACTGACACACTGAC	AKR1A1	-4.28612	0.951105	6.72185	0.00952386	0.282328			2391	CATGTGTGTGGTACACACTGCA	BCAM	-4.51607	2.30312	13.0243	0.000307476	0.0437777			AKR1A1		ALPPL2	2			BCAM		NDUFV1	2				CEACAM20	2	1	3	CEACAM20
33062	GTTGGTACTGACACGTACTGGT	CA6	-4.28304	1.45494	7.77714	0.00529115	0.231194			19236	ACTGGTACCAGTACTGACCAGT	SLC25A2	-4.50844	0.265167	6.12707	0.0133127	0.23463			CA6		ERRFI1	2			SLC25A2		TIMM50	2				CEACAM7	2	2	4	CEACAM7
12397	TGCAGTTGACACCAACACCAAC	MED14	-4.27527	-1.31847	4.79494	0.0285434	0.388799			1945	TGGTTGGTCATGACACACCATG	ATP5C1	-4.50604	2.79313	8.42124	0.00370863	0.137309			MED14		ATP5G3	2			ATP5C1		CAV2	2				CEPT1	1	2	3	CEPT1
43282	GTACTGACTGGTGTGTACTGGT	NT5C2	-4.26683	2.25932	10.8516	0.00098711	0.119751			19536	ACACTGTGACCAACTGACTGAC	SLC35C1	-4.49877	1.31682	6.6064	0.0101613	0.210513			NT5C2		CD207	2			SLC35C1		CHRFAM7A	2				CERKL	2	2	4	CERKL
11458	GTACACCAACCAGTACACCAAC	LPIN3	-4.26466	-0.244586	4.52235	0.0334548	0.410371			1520	ACACCACATGTGACACACGTAC	APOB	-4.4922	2.84863	18.9037	1.37482e-05	0.00889528			LPIN3		SLC35E3	2			APOB		YME1L1	2				CERS1	1	1	2	CERS1
18148	ACTGGTCAGTTGACTGACTGAC	RPL35A	-4.25854	0.894488	6.77072	0.00926656	0.279866			16798	GTCATGGTTGACACTGACCATG	PPP2R1A	-4.48903	1.76243	10.951	0.000935534	0.074587			RPL35A		POLR2H	2			PPP2R1A		CD4	2				CERS2	1	1	2	CERS2
37303	CATGCAGTTGACTGGTACCAGT	GAD1	-4.25397	1.67352	7.03589	0.00798921	0.266133			45451	CAGTACGTTGACCAGTACTGAC	PRPS1L1	-4.48502	0.513826	5.48314	0.0192007	0.26829			GAD1		GLUD1	2			PRPS1L1		SLC4A2	2				CHCHD3	1	1	2	CHCHD3
43923	CAACTGGTCAGTGTGTACGTAC	PAQR4	-4.25281	0.709177	4.54335	0.0330469	0.408769			4108	ACCAACACACACTGACACCAGT	CEACAM19	-4.47927	1.17815	7.80354	0.0052144	0.157617			PAQR4		YIF1A	2			CEACAM19		MAPK4	2				CHCHD4	1	1	2	CHCHD4
50359	CATGCAGTACTGACCAACTGAC	ZAK	-4.25258	-0.926901	5.47449	0.0192959	0.347045			39476	ACTGCAACGTGTTGGTACACCA	ISCU	-4.4781	2.12678	8.92682	0.00281013	0.122196			ZAK		ZAN	2			ISCU		EBPL	2				CHCHD7	2	2	4	CHCHD7
2449	TGACTGGTTGGTACACACTGAC	BCR	-4.24274	-0.665452	5.39163	0.0202336	0.352433			5950	GTCACAACCATGTGACACGTAC	DHTKD1	-4.47672	-0.595306	4.61641	0.0316675	0.322633			BCR		SNX6	2			DHTKD1		CASS4	2				CHD1	1	2	3	CHD1
21274	GTGTTGACCAACTGTGACTGAC	TLR8	-4.22084	0.574	6.52436	0.0106407	0.288253			11294	GTCATGACACCAGTACACCAAC	LHFPL2	-4.47025	1.24104	8.28591	0.0039954	0.142499			TLR8		ALS2	2			LHFPL2		TNFSF4	2				CHD4	2	2	4	CHD4
20819	CAACTGTGTGACTGTGACACGT	TAF1L	-4.21689	2.04953	7.86217	0.00504797	0.226584			38148	ACTGACACTGTGTGGTACACTG	GRIN2B	-4.46412	1.7127	9.33018	0.0022541	0.111418			TAF1L		TPH2	2			GRIN2B		HACL1	2				CHEK1	1	2	3	CHEK1
46128	ACACCAACACTGCAGTACTGAC	RNASEL	-4.21623	0.821515	6.05755	0.0138469	0.313229			11534	GTCAACACTGCAGTACACTGAC	LRP5	-4.45462	1.09926	7.95609	0.00479257	0.153566			RNASEL		CYP21A2	2			LRP5		PLCB2	2				CHI3L1	3	1	4	CHI3L1
37549	TGCAGTGTGTACTGGTACCAAC	GDPD3	-4.20256	0.795091	7.39592	0.0065372	0.246578			46228	ACTGTGGTACTGCAGTACTGCA	RPE65	-4.45048	-1.09543	5.04431	0.0247069	0.294955			GDPD3		EVI2A	2			RPE65		CD47	2				CHIA	1	2	3	CHIA
35586	GTACACACCAGTACGTACTGAC	DCAKD	-4.19914	0.963883	6.01776	0.0141626	0.316679			37904	ACACTGACACTGTGGTACTGGT	GNPAT	-4.44886	0.588926	6.27539	0.0122426	0.225761			DCAKD		SCN5A	2			GNPAT		TICAM2	2				CHIT1	1	2	3	CHIT1
39167	CACACACAACGTTGGTACCAGT	IL10RB	-4.18123	0.51707	5.06189	0.0244575	0.373012			48577	TGACACCATGCACAGTACGTGT	ST8SIA3	-4.44211	2.00674	11.3282	0.00076337	0.0687347			IL10RB		MST4	2			ST8SIA3		GLRA4	2				CHKA	1	1	2	CHKA
37824	ACACACCACAACTGGTACTGCA	GLT8D1	-4.17741	1.08504	6.08115	0.0136632	0.311559			19876	ACTGGTGTTGCAACTGACACAC	SLC8A3	-4.44039	1.72128	10.8527	0.000986498	0.0769324			GLT8D1		IDH2	2			SLC8A3		CHODL	2				CHORDC1	1	1	2	CHORDC1
38632	ACGTGTCAGTTGTGGTACCAGT	HLA-B	-4.17497	0.360008	5.3817	0.020349	0.352982			22548	ACTGTGACACGTTGTGACTGGT	WWOX	-4.43513	0.698627	6.9082	0.00858012	0.195966			HLA-B		FMO2	2			WWOX		GPD1L	2				CHP1	1	1	2	CHP1
23522	GTACGTCACAGTTGTGACGTAC	NT5C3	-4.15966	-0.999516	5.29215	0.0214218	0.358341			36354	GTACACACGTCAACGTACCAGT	ENGASE	-4.43344	3.22755	18.6698	1.55421e-05	0.00922902			NT5C3		CD99L2	2			ENGASE		MUTYH	2				CHRNB3	1	1	2	CHRNB3
4908	ACCAGTACCAACTGACACCAAC	COMTD1	-4.15497	-0.0221104	5.73795	0.0166022	0.334077			46093	TGCAACACACTGCAGTACACGT	RHOT2	-4.43285	2.1971	13.5174	0.000236366	0.0385905			COMTD1		CSPG5	2			RHOT2		TSKS	2				CHST1	2	2	4	CHST1
10111	CACACATGCATGGTACACCAAC	INPP5E	-4.14256	0.342481	5.76805	0.0163201	0.333045			12258	GTACGTCACACAGTACACCAGT	MAT2B	-4.40976	0.156759	4.74385	0.0294032	0.313057			INPP5E		ITGAE	2			MAT2B		CYP26C1	2				CHST13	1	1	2	CHST13
260008	TGACTGTGTGCATGACACACGT	RPL30	-4.1256	1.8195	7.97431	0.0047446	0.222056			40631	CATGCAGTGTCATGGTACACAC	LIPG	-4.39468	2.5661	11.375	0.00074438	0.0679324			RPL30		AGER	2			LIPG		AFG3L2	2				CHST4	1	1	2	CHST4
42607	CACAGTTGGTTGGTGTACGTTG	NAT8B	-4.11951	-0.0553957	4.15314	0.0415575	0.439201			18501	TGTGACTGACGTACTGACCAGT	SDC1	-4.39105	1.0208	8.12459	0.00436688	0.148212			NAT8B		NRAS	2			SDC1		KCTD19	2				CHST6	1	1	2	CHST6
32830	GTCACAACACACACGTACTGGT	BTD	-4.11439	-0.155799	4.84549	0.0277186	0.386536			18522	GTGTTGTGACGTACTGACTGTG	SDHA	-4.38175	0.724254	6.82409	0.00899362	0.200662			BTD		CEACAM7	2			SDHA		B4GALT4	2				CHST9	1	1	2	CHST9
43103	CACATGTGACGTGTGTACTGAC	NOX5	-4.10785	1.24923	7.45155	0.00633819	0.244667			26838	GTTGTGCAACGTGTTGACTGAC	MPL	-4.3748	0.509686	5.71758	0.0167958	0.255139			NOX5		PHF5A	2			MPL		OXSM	2				CKMT1B	1	1	2	CKMT1B
23257	TGGTTGCAGTGTTGTGACACAC	DDIT3	-4.10639	0.23775	5.05571	0.0245449	0.37333			46672	ACACTGTGGTTGCAGTACTGAC	SETD1A	-4.36895	-0.95122	5.24687	0.0219863	0.282714			DDIT3		PRDX1	2			SETD1A		NACA	2				CLDN14	1	1	2	CLDN14
2995	CAACCAGTCAGTACACACTGTG	CACNA1B	-4.10509	3.11111	15.8125	6.99375e-05	0.0397268			14160	ACACTGTGCATGCAACACCAAC	NFU1	-4.36883	-0.269858	5.17989	0.0228498	0.286471			CACNA1B		SLC22A7	2			NFU1		POLR2G	2				CLDN16	1	1	2	CLDN16
45485	TGCAGTGTTGACCAGTACCAAC	PRSS21	-4.10003	1.46702	7.85667	0.00506335	0.226737			43282	GTACTGACTGGTGTGTACTGGT	NT5C2	-4.34293	2.25932	11.0607	0.000881772	0.0722409			PRSS21		GGCT	2			NT5C2		PHF19	2				CLDN2	2	1	3	CLDN2
46422	GTTGTGTGTGTGCAGTACCAAC	SCN11A	-4.09889	1.07707	7.99446	0.00469207	0.220685			17296	ACACTGGTCAACACTGACGTAC	PSMA7	-4.34156	0.465024	4.70732	0.0300344	0.315058			SCN11A		SLC5A6	2			PSMA7		NDUFA11	2				CLDN23	1	1	2	CLDN23
42931	CAACCAGTCATGGTGTACCAGT	NKAIN3	-4.09747	2.36896	7.87191	0.00502086	0.226525			21516	ACCAACACACTGTGTGACCAAC	TNK1	-4.3406	2.27699	13.2205	0.000276901	0.0414669			NKAIN3		PEAK1	2			TNK1		SGCE	2				CLDND2	1	1	2	CLDND2
29276	ACCATGTGGTACCATGACTGAC	LRFN2	-4.09604	2.06163	8.62787	0.00331059	0.192207			20089	TGGTCATGGTCAACTGACTGAC	SND1	-4.32527	0.439697	5.38914	0.0202625	0.272748			LRFN2		P4HB	2			SND1		VDAC1	2				CLEC4F	1	1	2	CLEC4F
15508	ACTGTGGTACCACAACACGTAC	PDXP	-4.08846	2.37434	12.2899	0.000455418	0.0870224			260007	CATGTGTGTGCATGACACCATG	RPL30	-4.32311	0.994597	6.39252	0.0114602	0.221001			PDXP		GYPB	2			RPL30		TOMM20	2				CLEC4G	1	1	2	CLEC4G
17298	GTACTGGTCAACACTGACTGGT	PSMB2	-4.08734	0.306461	5.38704	0.0202869	0.352554			49965	TGCAGTACCAACACCAACCAAC	UGT1A8	-4.31872	0.676693	7.8127	0.00518804	0.157464			PSMB2		PRKCZ	2			UGT1A8		HEPACAM2	2				CLK2	2	1	3	CLK2
8936	ACGTGTCAGTACGTACACACAC	GUK1	-4.08246	1.46778	7.65529	0.00566062	0.237036			11431	CATGGTGTACCAGTACACACAC	LPAR4	-4.31855	1.91963	9.99189	0.00157231	0.0957175			GUK1		VAV3	2			LPAR4		TP53	2				CLN8	1	1	2	CLN8
3999	CACATGGTCACAACACACCAAC	CDKL1	-4.0732	-0.244697	6.13847	0.0132272	0.308331			23799	CATGCACAACCATGTGACACTG	HSPA9	-4.31481	2.25768	10.0948	0.00148691	0.0927563			CDKL1		BTNL3	2			HSPA9		NOMO2	2				CLP1	1	2	3	CLP1
44967	CATGGTGTCACAGTGTACCAAC	PMS2P1	-4.07055	0.973181	4.13503	0.0420043	0.440314			14813	TGCATGCATGGTCAACACGTAC	OGG1	-4.31307	2.58264	14.2771	0.000157774	0.0324994			PMS2P1		NUDT15	2			OGG1		RPUSD4	2				CLPX	1	1	2	CLPX
25756	ACCATGGTACTGGTTGACGTAC	PDIA6	-4.06587	2.04538	10.2694	0.00135256	0.13532			25027	CAACACCATGACGTTGACCAGT	KCNA6	-4.30884	2.53365	13.8752	0.000195357	0.035701			PDIA6		MRPL54	2			KCNA6		BTNL3	2				CLYBL	1	1	2	CLYBL
17140	ACTGCACAGTACACTGACCAAC	PRMT5	-4.06524	1.20723	6.20422	0.0127446	0.304507			6038	GTTGTGGTCATGTGACACCAGT	DLL3	-4.30849	1.96475	10.8293	0.000999041	0.0771666			PRMT5		PTPRT	2			DLL3		MGAT4A	2				CMTM4	2	1	3	CMTM4
6693	TGTGGTACGTGTTGACACTGGT	ELOVL2	-4.06166	1.29261	8.14878	0.004309	0.212273			3472	ACACTGGTTGCAACACACTGAC	CCT8	-4.30845	0.493086	5.55844	0.0183918	0.264225			ELOVL2		SLC2A10	2			CCT8		ALDOA	2				CNDP2	1	1	2	CNDP2
48950	GTTGCAACCACACAGTACTGGT	TATDN3	-4.0597	1.47951	7.96918	0.00475804	0.222056			44515	CAACGTCATGCAGTGTACGTAC	PIGG	-4.3074	1.80972	9.44485	0.00211743	0.108819			TATDN3		NAALADL2	2			PIGG		ABHD3	2				CNGA4	2	1	3	CNGA4
15335	CATGGTCACAGTCAACACTGAC	PDE1C	-4.0573	0.744084	6.12965	0.0132933	0.308982			22831	CACAGTACTGGTTGTGACTGAC	PTPRU	-4.29972	0.0298966	5.9076	0.0150757	0.243419			PDE1C		PON3	2			PTPRU		XYLT2	2				CNIH3	1	1	2	CNIH3
23957	TGTGTGGTTGCATGTGACTGGT	AS3MT	-4.04823	1.8983	10.2121	0.00139523	0.13567			47206	GTTGGTTGACGTCAGTACGTAC	SLC22A5	-4.2867	0.964873	6.78988	0.00916762	0.202213			AS3MT		DEGS2	2			SLC22A5		DCC	2				CNTNAP4	2	1	3	CNTNAP4
30622	GTCATGGTCATGCATGACGTAC	ABHD13	-4.04072	2.87397	14.5853	0.000133952	0.0549607			15263	CACATGGTCAGTCAACACCACA	PCK2	-4.28661	2.57785	13.9971	0.000183091	0.0350003			ABHD13		TDRD1	2			PCK2		BHMT2	2				COL25A1	1	2	3	COL25A1
17230	GTCAACTGCAACACTGACCAAC	PRRT3	-4.03016	1.88842	10.4057	0.0012563	0.132642			19414	GTTGTGCACAGTACTGACTGAC	SLC29A4	-4.27634	1.84502	8.31476	0.00393242	0.141241			PRRT3		ACSM3	2			SLC29A4		SLC6A3	2				COMT	2	1	3	COMT
19684	ACTGGTCAACCAACTGACACAC	SLC39A9	-4.02512	0.312398	5.44137	0.0196653	0.348973			21203	CAACTGCAGTACTGTGACTGGT	TJP2	-4.27183	0.804215	6.61118	0.010134	0.210418			SLC39A9		SHC1	2			TJP2		TIMM23	2				COMTD1	1	1	2	COMTD1
22930	GTACTGGTTGGTTGTGACTGCA	PTPRB	-4.02489	2.74305	13.4457	0.000245573	0.0670184			13998	GTCAGTGTGTTGCAACACCAGT	NDUFS2	-4.27177	0.659457	6.13223	0.0132739	0.234393			PTPRB		MOXD1	2			NDUFS2		FCGR2B	2				COQ3	3	2	5	COQ3
15040	ACACACCAGTGTCAACACTGAC	PAK2	-4.01704	1.69888	7.9619	0.00477721	0.222239			4501	TGTGTGGTTGACTGACACCAGT	CKMT1A	-4.26276	2.17343	8.61209	0.0033394	0.131479			PAK2		MAGT1	2			CKMT1A		SLC25A43	2				COX6C	1	1	2	COX6C
18357	TGTGCAGTCATGACTGACCAGT	SARDH	-4.01408	1.52479	8.54252	0.00346944	0.193244			20032	ACACACTGGTCAACTGACTGTG	SMPD1	-4.26199	1.39463	8.08652	0.00445957	0.149511			SARDH		NPC2	2			SMPD1		PTPRT	2				COX7B2	1	1	2	COX7B2
2477	TGCAGTGTTGGTACACACCACA	BEGAIN	-4.01293	1.01417	5.38129	0.0203538	0.352982			39629	TGCAACCAGTGTTGGTACACAC	JAM2	-4.25849	2.91398	16.0392	6.20441e-05	0.0201135			BEGAIN		TUSC3	2			JAM2		EPHA3	2				COX8C	1	1	2	COX8C
36191	CACATGTGTGCAACGTACTGTG	EDF1	-4.01255	3.06579	15.7741	7.13721e-05	0.0397268			21992	ACGTGTCATGTGTGTGACCACA	TXNDC15	-4.24566	2.29781	11.4108	0.000730184	0.0672449			EDF1		C5	2			TXNDC15		AGER	2				CRAT	1	2	3	CRAT
41835	CAGTGTTGCAACGTGTACCAAC	MOB1B	-4.00924	0.100288	4.57028	0.0325313	0.40619			39443	CAACTGACGTGTTGGTACCAAC	IRAK2	-4.24084	2.37305	11.278	0.000784292	0.0692683			MOB1B		CDK15	2			IRAK2		CDS2	2				CRK	2	1	3	CRK
25823	CACATGCAACTGGTTGACTGGT	AOAH	-4.00591	2.21516	8.04504	0.00456283	0.217238			40182	GTTGCACAACCATGGTACCAAC	KDSR	-4.23347	-0.542619	4.70935	0.029999	0.314981			AOAH		MUT	2			KDSR		LRP6	2				CRYM	1	1	2	CRYM
11500	ACCAGTCAACCAGTACACTGGT	LRP1	-3.99952	0.873599	6.44992	0.0110958	0.292729			2056	ACGTACACACGTACACACTGAC	ATP6V1A	-4.23199	1.63063	7.91451	0.00490398	0.154777			LRP1		CDSN	2			ATP6V1A		ALAS1	2				CRYZ	1	2	3	CRYZ
18182	GTTGACACCATGACTGACCAGT	RPS27A	-3.99666	1.16544	7.21526	0.00722864	0.257012			32465	TGACTGCAGTCACATGACTGGT	AZIN1	-4.23193	3.35726	15.7821	7.10711e-05	0.0207326			RPS27A		HUWE1	2			AZIN1		PIGR	2				CSF1R	1	1	2	CSF1R
49577	TGGTGTGTTGACACCAACGTAC	TRIM24	-3.99101	0.84774	5.05893	0.0244993	0.373156			44386	GTACGTTGTGCAGTGTACACGT	PGM5	-4.2293	2.92019	16.106	5.9895e-05	0.0201135			TRIM24		BAHD1	2			PGM5		STAB1	2				CSF2RA	2	1	3	CSF2RA
37157	TGTGGTACTGACTGGTACGTAC	FUT4	-3.9865	0.72899	4.97816	0.0256692	0.37914			15668	ACTGCAACTGCACAACACACTG	PHB	-4.2277	1.32903	6.52499	0.0106369	0.214851			FUT4		ABHD3	2			PHB		GPD2	2				CSF2RB	1	2	3	CSF2RB
45942	GTTGCATGCAACCAGTACTGAC	RDH10	-3.9809	1.10302	6.47991	0.0109101	0.290382			38841	TGGTCAGTCATGTGGTACTGAC	HSD17B13	-4.22644	1.1084	7.79097	0.0052508	0.157846			RDH10		NACA	2			HSD17B13		SRPK3	2				CSMD1	1	1	2	CSMD1
49588	ACTGCAGTTGACACCAACCATG	TRIM66	-3.9778	2.93099	13.868	0.000196106	0.0625896			47204	ACTGGTTGACGTCAGTACCAGT	SLC22A5	-4.22472	1.66501	8.98922	0.00271578	0.121075			TRIM66		PLD1	2			SLC22A5		NUDT1	2				CSPG5	2	1	3	CSPG5
8780	ACCAACTGGTACGTACACACTG	GSG2	-3.97318	2.72471	12.9552	0.000319029	0.0770355			29447	CATGACACCAACCATGACGTAC	NEK8	-4.22449	-0.338106	5.00802	0.0252301	0.296224			GSG2		ST3GAL1	2			NEK8		EIF2AK1	2				CTNNB1	1	1	2	CTNNB1
39666	GTACCACAGTGTTGGTACACAC	KARS	-3.95602	-0.343034	4.27677	0.0386368	0.428451			9613	TGCAACGTTGTGGTACACGTAC	HSPE1	-4.21234	1.31526	6.03222	0.0140471	0.239535			KARS		PRRG2	2			HSPE1		CTPS2	2				CTNS	1	1	2	CTNS
48886	GTTGCACAGTCACAGTACACCA	TAF1	-3.95002	3.32942	16.7329	4.30282e-05	0.0339298			39664	ACACCACAGTGTTGGTACTGGT	KARS	-4.20796	1.56981	6.93873	0.00843492	0.194898			TAF1		AATK	2			KARS		PDE1C	2				CTPS2	1	2	3	CTPS2
43533	TGCAACACGTGTGTGTACTGAC	OR2A25	-3.94719	1.02257	7.20351	0.00727611	0.257403			47299	CAACACCAACGTCAGTACTGAC	SLC25A21	-4.19625	1.21632	6.92386	0.00850531	0.195502			OR2A25		TLR7	2			SLC25A21		ATP6V0A4	2				CYP21A2	2	1	3	CYP21A2
21803	CAGTGTACTGTGTGTGACCAGT	TRPV4	-3.93884	1.56619	7.30433	0.00687886	0.251957			11446	GTTGCAGTACCAGTACACACAC	LPGAT1	-4.18965	-0.284922	5.45212	0.0195446	0.270389			TRPV4		PTPRM	2			LPGAT1		BMPR1B	2				CYP26C1	1	2	3	CYP26C1
12741	TGTGACCATGACCAACACCACA	MLLT6	-3.93637	2.18167	8.66133	0.00325035	0.190517			43319	CATGCAACTGGTGTGTACCATG	NTM	-4.18343	0.0581352	6.02676	0.0140906	0.239535			MLLT6		CARD11	2			NTM		RYK	2				CYP2D6	1	1	2	CYP2D6
46953	TGGTGTTGCATGCAGTACGTAC	SLC12A8	-3.93381	1.15047	7.06256	0.00787115	0.265264			19585	TGACACGTACCAACTGACTGAC	SLC36A1	-4.18067	1.09218	6.51011	0.0107263	0.21538			SLC12A8		ADRA2C	2			SLC36A1		CHRNA6	2				CYP2F1	1	1	2	CYP2F1
9361	TGACTGGTACTGGTACACTGCA	HLA-DRB3	-3.93348	1.9617	8.39751	0.00375735	0.201084			2257	TGACTGCAACGTACACACTGAC	B3GALT6	-4.17987	-0.631382	5.03034	0.024907	0.295401			HLA-DRB3		VRK3	2			B3GALT6		ACACA	2				CYP2S1	1	2	3	CYP2S1
47995	CAGTCATGCAGTCAGTACCAAC	SLC6A4	-3.92354	1.0781	6.15757	0.0130851	0.306798			16111	CACAGTCAGTCACAACACTGAC	PIP5K1B	-4.17912	0.803753	7.78081	0.00528041	0.15857			SLC6A4		IGFBP1	2			PIP5K1B		KDM6A	2				CYP2W1	1	1	2	CYP2W1
3920	ACACTGTGCACAACACACACAC	CDK20	-3.91616	2.48837	11.9462	0.000547597	0.0924266			8053	TGTGCATGCACATGACACCAAC	GCKR	-4.17435	0.209216	6.51478	0.0106981	0.21538			CDK20		MRPL28	2			GCKR		RUNX1	2				CYP46A1	1	1	2	CYP46A1
12923	CAGTCATGGTACCAACACTGAC	MRI1	-3.91354	-0.733405	4.96014	0.0259381	0.37976			260013	CAGTTGTGTGCATGACACTGCA	PSMA1	-4.15352	0.886539	6.32291	0.0119188	0.223284			MRI1		DGKD	2			PSMA1		ALG9	2				CYP4B1	1	1	2	CYP4B1
20011	CAGTGTACGTCAACTGACACAC	SMG1	-3.91334	2.64848	11.8071	0.00059006	0.0960599			8116	ACTGCAGTCACATGACACACCA	GFOD1	-4.14881	1.31127	6.22422	0.0126014	0.229034			SMG1		LAT	2			GFOD1		MUT	2				CYP4F22	1	1	2	CYP4F22
21443	CAACACCACAACTGTGACTGGT	TNFRSF13B	-3.91049	1.87512	7.38404	0.00658053	0.247282			8890	GTGTCAGTGTACGTACACTGAC	GTPBP5	-4.134	2.10559	10.5389	0.00116887	0.0834458			TNFRSF13B		VANGL1	2			GTPBP5		EDN3	2				CYP51A1	2	1	3	CYP51A1
19967	CACACACATGCAACTGACACCA	SMAD4	-3.90884	4.24588	20.7165	5.32544e-06	0.0107504			29207	CATGTGACGTACCATGACGTAC	CYB5D1	-4.12939	1.32421	7.61232	0.00579709	0.165875			SMAD4		STX3	2			CYB5D1		NCEH1	2				CYYR1	1	1	2	CYYR1
42214	GTTGGTCAACTGGTGTACTGTG	MSL3	-3.90518	2.60775	12.0866	0.000507867	0.0889631			28594	GTACCAGTCACAGTTGACACCA	CCDC58	-4.12811	0.296745	5.14875	0.0232631	0.288103			MSL3		HSPA5	2			CCDC58		GGPS1	2				DAGLA	1	1	2	DAGLA
3405	TGCAACTGTGCAACACACACTG	CCNB3	-3.90475	1.28659	5.79739	0.01605	0.329937			38015	CACACATGACTGTGGTACCAAC	GPNMB	-4.12665	1.37069	8.45412	0.00364217	0.136115			CCNB3		SLC25A18	2			GPNMB		HIGD1B	2				DAK	1	2	3	DAK
18194	GTACTGACCATGACTGACTGAC	RPS6KA2	-3.90417	1.34885	5.44162	0.0196625	0.348973			9041	TGACTGTGCAACGTACACACTG	HAT1	-4.12096	2.04013	8.74931	0.00309719	0.12791			RPS6KA2		ITK	2			HAT1		NRG2	2				DAO	1	1	2	DAO
9224	ACGTACACACTGGTACACGTAC	HGD	-3.90109	1.43028	6.55699	0.0104473	0.287026			37420	ACCAGTACGTACTGGTACTGAC	GALNTL5	-4.1081	-0.319762	4.95893	0.0259563	0.298799			HGD		ACOT12	2			GALNTL5		LARGE	2				DCBLD1	1	1	2	DCBLD1
33363	CAACTGTGGTACACGTACTGAC	CCBL2	-3.88826	3.97711	15.2103	9.61793e-05	0.0457913			1510	GTTGGTCATGTGACACACCAGT	APOA4	-4.1021	2.00973	9.93197	0.00162433	0.0970558			CCBL2		HAT1	2			APOA4		NSDHL	2				DCHS1	1	1	2	DCHS1
24089	TGGTTGACGTCATGTGACCATG	ST6GALNAC6	-3.88523	3.02574	12.79	0.000348476	0.0803995			18306	GTACACGTCATGACTGACCAAC	RUVBL2	-4.10195	0.415895	4.82528	0.0280453	0.308253			ST6GALNAC6		CMTM4	2			RUVBL2		NIPSNAP3A	2				DCLK2	2	2	4	DCLK2
49705	TGGTGTACGTACACCAACCAAC	TRPV3	-3.8849	2.09958	7.90993	0.00491642	0.225008			19210	GTGTACACCAGTACTGACTGAC	SLC25A14	-4.09948	-0.140875	5.44008	0.0196798	0.270512			TRPV3		LDHA	2			SLC25A14		PXN	2				DCTN1	2	2	4	DCTN1
29385	TGGTACCAGTACCATGACTGGT	EDEM3	-3.87884	2.02697	9.02706	0.00266012	0.174618			12915	CAACCATGGTACCAACACCAGT	MRE11A	-4.09857	1.77844	7.05475	0.00790554	0.188195			EDEM3		NDUFA2	2			MRE11A		MKNK2	2				DDAH1	1	1	2	DDAH1
32171	CAGTGTGTTGCACATGACACGT	ATP1A4	-3.87493	2.92064	13.221	0.000276825	0.06975			18293	TGTGCATGCATGACTGACTGAC	RTN4RL1	-4.09773	-0.139759	5.68337	0.0171265	0.257368			ATP1A4		EFHA1	2			RTN4RL1		STK19	2				DDR1	1	1	2	DDR1
17959	CATGGTACGTTGACTGACTGCA	RIOK1	-3.87354	0.873096	5.66018	0.0173543	0.337764			31346	GTACCATGGTGTCATGACTGAC	AKR7L	-4.09744	-0.0131335	4.86552	0.0273985	0.305506			RIOK1		ECI1	2			AKR7L		PRKRIR	2				DDX28	3	2	5	DDX28
41729	TGACACACCAACGTGTACCAGT	MKNK2	-3.85551	1.24168	7.18919	0.00733441	0.257403			12312	ACGTTGACACACCAACACCATG	MBTPS2	-4.08939	2.4786	11.0234	0.000899712	0.0729276			MKNK2		CYP26A1	2			MBTPS2		ATP6V0E1	2				DEGS2	2	1	3	DEGS2
17992	ACGTACTGGTTGACTGACTGTG	RIPK3	-3.85359	1.51564	8.68035	0.0032166	0.190292			1550	GTCAACACGTTGACACACCAAC	APOE	-4.089	1.41517	7.75651	0.00535191	0.159808			RIPK3		RMND1	2			APOE		ITGAL	2				DGAT1	1	1	2	DGAT1
14873	TGGTTGACGTGTCAACACTGAC	OSCAR	-3.85353	2.13906	10.6326	0.00111114	0.125241			17695	CACATGACTGTGACTGACGTGT	RAD54B	-4.08865	2.0521	9.67168	0.0018713	0.102898			OSCAR		TNFRSF10C	2			RAD54B		UQCRQ	2				DGKD	2	1	3	DGKD
13445	TGTGACGTACTGCAACACGTAC	MTRF1	-3.8518	0.670428	4.16586	0.0412464	0.438246			31321	TGGTTGTGGTGTCATGACCAGT	AKR1B10	-4.08842	1.46901	7.9747	0.00474356	0.152869			MTRF1		HMGCS2	2			AKR1B10		PKDCC	2				DHDDS	1	2	3	DHDDS
38403	CAACACACGTTGTGGTACCAAC	HAS2	-3.84705	0.843762	4.69799	0.0301979	0.396143			15612	ACCACACAACCACAACACCAAC	PGD	-4.08059	2.01678	8.92331	0.00281553	0.122196			HAS2		MAP4K4	2			PGD		EGFR	2				DLG4	1	1	2	DLG4
17200	ACACCAACCAACACTGACCAAC	PRPS1L1	-3.84262	0.771606	5.54783	0.0185036	0.342102			16058	GTGTCAGTGTCACAACACCAAC	PILRA	-4.07777	-0.716208	5.41857	0.0199237	0.271803			PRPS1L1		CEACAM4	2			PILRA		CLP1	2				DLST	1	1	2	DLST
45889	TGACACTGCAACCAGTACTGAC	RAMP2	-3.84029	1.0849	5.06426	0.0244241	0.373003			7277	TGCAGTTGACCATGACACACAC	FAT3	-4.07498	1.58233	7.31303	0.00684562	0.176662			RAMP2		PFKFB2	2			FAT3		AADACL3	2				DMAP1	1	1	2	DMAP1
11757	TGCAGTCATGCAGTACACCAGT	LYRM4	-3.83383	1.5193	6.06898	0.0137576	0.312188			33879	CATGTGTGACTGACGTACACAC	CDH16	-4.07398	1.92953	10.4871	0.00120214	0.0843583			LYRM4		MAP3K10	2			CDH16		MSH6	2				DNAJC11	1	2	3	DNAJC11
2393	TGGTTGTGTGGTACACACTGAC	BCAN	-3.82986	0.477059	5.08976	0.0240675	0.371269			36177	TGACTGTGTGCAACGTACTGGT	EDAR	-4.06729	0.256493	5.14824	0.0232699	0.288105			BCAN		CLDN8	2			EDAR		ASPG	2				DNMT1	1	2	3	DNMT1
2106	GTGTCAACACGTACACACTGAC	ATP6V1H	-3.82971	1.97485	9.48085	0.00207628	0.157097			8707	CAACACACGTACGTACACACGT	GRIN3A	-4.06356	1.45888	8.52346	0.00350597	0.134144			ATP6V1H		CERKL	2			GRIN3A		CDADC1	2				DNMT3B	1	2	3	DNMT3B
32332	ACCAACTGGTCACATGACTGAC	ATP6V1A	-3.8293	0.498591	4.86887	0.0273455	0.385181			22470	GTTGACCACATGTGTGACACTG	WARS2	-4.05587	1.30252	7.53445	0.00605301	0.168039			ATP6V1A		CCNG1	2			WARS2		BRAF	2				DOK7	1	1	2	DOK7
38396	ACCACACATGTGTGGTACTGCA	HARS	-3.82756	1.26783	5.4648	0.0194033	0.347243			14816	ACACGTCATGGTCAACACTGGT	OGT	-4.05139	0.257934	4.96945	0.0257989	0.298362			HARS		POLR2A	2			OGT		SUV420H2	2				DOLK	1	1	2	DOLK
41522	GTACCAACGTACGTGTACCAGT	METTL17	-3.82731	0.831657	5.92562	0.0149223	0.322242			33800	ACGTACACACTGACGTACTGGT	CD86	-4.04851	2.12928	10.0118	0.00155544	0.0951497			METTL17		B4GALT5	2			CD86		IHH	2				DPCR1	1	1	2	DPCR1
32188	ACCACAGTTGCACATGACGTCA	ATP2A1	-3.82159	3.23152	15.9705	6.43371e-05	0.0395946			42709	TGTGTGCAGTTGGTGTACCAGT	NDUFAB1	-4.04441	-0.0618659	3.96127	0.0465585	0.371422			ATP2A1		PFKM	2			NDUFAB1		SLC6A16	2				DPEP2	1	1	2	DPEP2
15691	CAGTACTGTGCACAACACTGGT	PHF12	-3.81981	1.56167	6.48485	0.0108798	0.290382			13748	ACTGCAGTTGTGCAACACCAAC	NBN	-4.04388	-0.778316	5.31359	0.0211598	0.278389			PHF12		DCLK2	2			NBN		IDI2	2				DPYD	1	1	2	DPYD
13530	GTGTTGCAACTGCAACACTGAC	MVD	-3.81776	3.30193	13.4349	0.000246988	0.0670184			26735	CACAGTTGACGTGTTGACGTAC	TNFRSF17	-4.03538	2.36898	9.16327	0.00246921	0.116552			MVD		PRIMA1	2			TNFRSF17		CD200R1L	2				DSC2	1	1	2	DSC2
7092	ACTGCAGTCAGTTGACACCAAC	EXTL3	-3.81703	2.11784	8.67785	0.003221	0.190292			37351	CATGGTCATGACTGGTACTGAC	GALE	-4.03148	1.08208	5.45584	0.0195031	0.270138			EXTL3		TPH1	2			GALE		ENO1	2				DSC3	1	1	2	DSC3
38463	CACACAACGTTGTGGTACCACA	HDAC6	-3.81027	1.95716	9.31398	0.00227412	0.162959			48322	GTACACCAACCACAGTACCAAC	SOD2	-4.03069	1.13568	6.06907	0.0137569	0.237601			HDAC6		B3GALNT1	2			SOD2		PDE1A	2				DVL1	1	1	2	DVL1
46406	GTTGACTGTGTGCAGTACACCA	SCD5	-3.80965	1.40406	6.28224	0.0121954	0.300077			14346	GTGTACACACGTCAACACTGAC	NOMO1	-4.02702	1.92396	8.12942	0.00435527	0.148212			SCD5		ABCC11	2			NOMO1		ABCB7	2				EARS2	1	1	2	EARS2
30414	GTCAACCAGTTGCATGACTGCA	AADAT	-3.807	0.780552	5.1406	0.0233726	0.367578			19951	CACAGTCATGCAACTGACTGAC	SLMO2	-4.02502	1.77036	8.18057	0.00423414	0.146059			AADAT		IL17RA	2			SLMO2		BDKRB2	2				EBPL	2	2	4	EBPL
39538	GTACCATGGTGTTGGTACTGTG	ITGAM	-3.80563	-0.541175	5.05577	0.0245441	0.37333			13164	ACCAGTTGCAACCAACACACAC	MRPS16	-4.016	0.908893	7.21396	0.00723385	0.181103			ITGAM		BMPR1B	2			MRPS16		HUNK	2				ECE1	1	1	2	ECE1
39717	TGTGGTACCAGTTGGTACTGAC	KCNA2	-3.80535	-0.581885	4.11025	0.042624	0.441796			46520	ACGTCAGTTGTGCAGTACTGAC	SDHA	-4.0159	0.615084	6.08392	0.0136418	0.236837			KCNA2		CSF2RA	2			SDHA		SFXN2	2				ECEL1	1	2	3	ECEL1
18676	ACTGCACAACGTACTGACGTAC	SETD5	-3.80339	1.9071	7.30412	0.00687967	0.251957			15452	ACCATGTGACCACAACACGTAC	PDK2	-4.00342	1.31924	6.6373	0.00998654	0.209054			SETD5		RHOT2	2			PDK2		CDY2A	2				ECHDC2	1	1	2	ECHDC2
47156	ACTGCAACACGTCAGTACCAGT	SLC22A13	-3.80171	0.690974	5.753	0.0164605	0.333455			14442	GTGTGTTGACGTCAACACGTGT	NPTXR	-3.99811	3.20001	18.6035	1.60928e-05	0.00922902			SLC22A13		CYP51A1	2			NPTXR		SECISBP2	2				ECHDC3	2	1	3	ECHDC3
48091	CAGTTGCACAGTCAGTACACGT	SLC9A5	-3.80069	1.15611	4.54653	0.0329856	0.408551			10297	TGGTCAACACGTGTACACTGAC	ITGAX	-3.99582	-0.355651	4.4477	0.0349483	0.335485			SLC9A5		PAFAH1B1	2			ITGAX		ZGPAT	2				ECI1	2	1	3	ECI1
31839	CACATGTGACCACATGACCAAC	AQP7	-3.79896	0.866687	6.22989	0.0125612	0.303168			14219	CAGTACGTCATGCAACACGTAC	NIT2	-3.99134	0.928828	6.03104	0.0140564	0.239535			AQP7		LPPR5	2			NIT2		CDH6	2				EDA	1	1	2	EDA
7066	GTGTTGGTCAGTTGACACTGAC	EVI2B	-3.7779	1.71165	8.13274	0.0043473	0.21251			25418	GTGTACTGCAACGTTGACACAC	MAOB	-3.9892	2.63701	11.9861	0.000535983	0.0574298			EVI2B		SEPHS1	2			MAOB		LRRC4	2				EDAR	1	1	2	EDAR
22471	CATGACCACATGTGTGACCAAC	WARS2	-3.77619	0.873252	4.90211	0.0268239	0.383325			24259	CAACACCAGTCATGTGACTGGT	MPST	-3.9866	2.19231	9.16977	0.00246045	0.116266			WARS2		CHST1	2			MPST		CEACAM7	2				EDEM1	1	1	2	EDEM1
3213	TGCAACGTACCAACACACTGGT	CARS	-3.77597	1.5305	4.25499	0.0391353	0.429763			49127	CATGGTCACACACAGTACCAAC	TIMM10	-3.97672	0.785745	5.52174	0.0187815	0.266175			CARS		NME6	2			TIMM10		DDX28	2				EDF1	1	1	2	EDF1
19631	CACAGTGTACCAACTGACCAGT	SLC39A1	-3.76481	1.91546	7.93729	0.00484263	0.223598			13578	GTGTACACTGTGCAACACTGGT	MYO3A	-3.97512	1.55462	8.06174	0.00452096	0.1506			SLC39A1		SLC1A1	2			MYO3A		HS3ST2	2				EFHA1	2	1	3	EFHA1
20818	GTACTGTGTGACTGTGACTGCA	TAF1L	-3.7619	1.33574	4.3556	0.0368874	0.424113			45899	CAGTACTGCAACCAGTACACAC	RAP2B	-3.9714	1.12598	7.19432	0.00731345	0.181693			TAF1L		HIPK2	2			RAP2B		ULK4	2				EFNB1	1	1	2	EFNB1
46950	GTTGGTTGCATGCAGTACCAAC	SLC12A6	-3.75908	1.48076	5.64061	0.0175491	0.337906			42462	GTCATGCATGTGGTGTACTGGT	MYO3A	-3.96948	-0.314134	4.43355	0.0352392	0.33608			SLC12A6		PARP16	2			MYO3A		SRM	2				EGFR	1	2	3	EGFR
2512	ACACTGCATGGTACACACTGGT	BLCAP	-3.74632	1.18198	6.65239	0.00990231	0.28407			12427	CAGTACGTACACCAACACCAGT	MEP1B	-3.95781	0.211501	3.96457	0.0464673	0.371114			BLCAP		PIGQ	2			MEP1B		CD6	2				ELOVL7	1	1	2	ELOVL7
49760	ACACGTTGGTACACCAACCAGT	TSSK2	-3.73493	1.8008	7.57831	0.00590749	0.239657			14992	ACACTGGTGTGTCAACACCAAC	PADI6	-3.95173	2.99361	13.7782	0.00020571	0.0362316			TSSK2		SLC9A1	2			PADI6		COQ3	2				ENDOG	1	1	2	ENDOG
45214	GTCATGGTACACCAGTACTGAC	PRDM1	-3.73061	1.69502	6.9854	0.00821773	0.268627			44473	TGGTCAGTTGCAGTGTACTGGT	PHOSPHO2	-3.95167	0.941947	5.66754	0.0172816	0.258263			PRDM1		CBX2	2			PHOSPHO2		SLC16A11	2				ENHO	1	1	2	ENHO
714	GTGTACCAGTACACACACCAAC	ADCY7	-3.72517	1.42388	6.9775	0.00825406	0.269053			37081	TGGTTGCAACACTGGTACTGGT	FRRS1	-3.95006	2.62388	10.6069	0.00112665	0.0818979			ADCY7		CLEC10A	2			FRRS1		TOMM22	2				ENO3	1	1	2	ENO3
16835	CAACACCATGACACTGACTGCA	PQLC1	-3.72458	1.52131	7.51284	0.00612609	0.242551			23313	TGACTGACCAGTTGTGACCATG	CCRL2	-3.94884	2.01913	9.5697	0.00197815	0.105866			PQLC1		MALT1	2			CCRL2		G6PC2	2				ENPP1	1	2	3	ENPP1
44692	ACTGTGGTGTCAGTGTACCAAC	PKM	-3.72356	1.97253	8.37312	0.00380811	0.202512			10061	TGCAACTGCATGGTACACTGAC	ING2	-3.94654	0.89734	7.06074	0.00787913	0.187771			PKM		RAET1E	2			ING2		CHEK1	2				ENPP6	1	1	2	ENPP6
42318	GTCAACTGTGTGGTGTACCAGT	MTHFD2	-3.70766	1.16971	7.0964	0.0077239	0.263202			3563	CAGTGTCATGCAACACACTGGT	CD300E	-3.93103	2.8792	11.0004	0.000910937	0.073321			MTHFD2		ECHDC3	2			CD300E		SPHKAP	2				ENPP7	1	1	2	ENPP7
21452	ACCAACCACAACTGTGACGTGT	TNFRSF18	-3.70632	2.8031	13.0628	0.000301222	0.0741551			15363	CAACACACACCACAACACCAAC	PDE6B	-3.92906	0.354182	5.58893	0.0180744	0.262481			TNFRSF18		MAPK4	2			PDE6B		IL21R	2				EPHA1	1	1	2	EPHA1
44490	GTGTACCATGCAGTGTACCAAC	PHYHIPL	-3.70364	0.786342	6.02672	0.0140909	0.316196			12134	GTTGGTTGCACAGTACACTGGT	MAPK8IP1	-3.92421	1.48864	6.51296	0.0107091	0.21538			PHYHIPL		TNFRSF12A	2			MAPK8IP1		SLCO1B1	2				EPHA2	2	1	3	EPHA2
7095	CATGCAGTCAGTTGACACTGTG	EZH1	-3.69947	2.6583	12.3717	0.000435884	0.0869395			15213	TGCAGTTGCAGTCAACACCATG	PCBD1	-3.92151	1.32837	7.47587	0.00625315	0.169872			EZH1		PRKG2	2			PCBD1		COL25A1	2				EPHA3	1	2	3	EPHA3
41843	CAACCATGCAACGTGTACACTG	MOCS1	-3.69809	2.55585	11.9711	0.000540307	0.0915023			37808	ACACCAGTCAACTGGTACTGAC	GLS2	-3.91536	1.85268	5.7486	0.0165018	0.252822			MOCS1		FCGR3B	2			GLS2		NRSN2	2				EPHA5	1	1	2	EPHA5
36935	CATGACTGACACTGGTACCATG	FGFR1OP	-3.69729	0.652344	5.43815	0.0197016	0.34907			7076	ACTGGTGTCAGTTGACACACTG	EXT1	-3.91151	1.82852	8.1472	0.00431278	0.147737			FGFR1OP		LACTB2	2			EXT1		ATP6V1B2	2				EPHB3	1	1	2	EPHB3
40938	GTGTGTCACACATGGTACCACA	LRRTM4	-3.68908	1.82211	6.17246	0.0129754	0.306488			19587	CAACACGTACCAACTGACGTGT	SLC36A1	-3.89924	2.91351	15.1	0.000101962	0.0254814			LRRTM4		DTD1	2			SLC36A1		SOCS1	2				ERBB2	1	1	2	ERBB2
44502	GTTGTGCATGCAGTGTACTGGT	PIGA	-3.68773	1.37662	5.14608	0.0232989	0.367216			43476	ACTGTGCATGGTGTGTACTGTG	OGG1	-3.8937	1.09066	6.02766	0.0140834	0.239535			PIGA		PLCB3	2			OGG1		GPX3	2				EVC2	2	2	4	EVC2
18414	GTCAGTCACATGACTGACTGTG	SCD	-3.68724	1.92127	7.89212	0.00496507	0.225369			42863	CACAGTTGCATGGTGTACTGGT	NFS1	-3.88799	-0.887405	3.90475	0.0481497	0.377185			SCD		HHATL	2			NFS1		N4BP2	2				EXOSC10	1	2	3	EXOSC10
36476	ACCACATGGTCAACGTACCAGT	EPHB4	-3.68604	1.7794	7.89043	0.0049697	0.225369			15775	CACATGGTTGCACAACACCAAC	PHF7	-3.88537	0.50656	4.76389	0.0290628	0.311437			EPHB4		BEST2	2			PHF7		ATP6AP1	2				EXT1	1	2	3	EXT1
39207	CATGGTACTGGTTGGTACTGAC	IL17RE	-3.6773	1.47612	7.4003	0.00652132	0.246578			46953	TGGTGTTGCATGCAGTACGTAC	SLC12A8	-3.88464	1.15047	6.90727	0.00858461	0.195966			IL17RE		IL1RAP	2			SLC12A8		NLK	2				F11R	1	1	2	F11R
27134	GTCACACATGGTGTTGACGTAC	CHRNE	-3.67169	1.35575	5.80174	0.0160104	0.329589			13702	GTTGACGTTGTGCAACACTGAC	NARS	-3.88245	2.02761	8.33032	0.00389888	0.140848			CHRNE		MEGF11	2			NARS		SLC5A12	2				FA2H	1	2	3	FA2H
10170	GTGTCAGTCATGGTACACTGAC	IP6K3	-3.65766	1.15622	5.07047	0.0243367	0.372597			31654	GTTGGTGTCAGTCATGACACCA	ANKRD54	-3.87132	1.46984	7.0052	0.00812734	0.190862			IP6K3		ALPK1	2			ANKRD54		PPIP5K1	2				FADS3	1	2	3	FADS3
48072	ACGTACCACAGTCAGTACCAAC	SLC8A3	-3.65109	1.66335	7.54415	0.00602053	0.241954			7204	ACTGGTACACCATGACACGTAC	FAM57A	-3.86888	3.36209	15.9889	6.37154e-05	0.0201135			SLC8A3		CLDN2	2			FAM57A		ECEL1	2				FAH	1	1	2	FAH
12433	TGACTGGTACACCAACACCACA	MERTK	-3.64982	1.60875	7.51889	0.00610551	0.242551			23322	GTGTTGACCAGTTGTGACCAGT	S1PR3	-3.85895	1.62404	8.21528	0.00415391	0.145076			MERTK		PTPRD	2			S1PR3		MALT1	2				FAIM3	1	1	2	FAIM3
12163	CAACACGTCACAGTACACCATG	MAPKAPK3	-3.64574	1.35656	5.69627	0.017001	0.337037			4908	ACCAGTACCAACTGACACCAAC	COMTD1	-3.84767	-0.0221104	5.04234	0.024735	0.294955			MAPKAPK3		NDUFB7	2			COMTD1		SMAD4	2				FAM136A	1	1	2	FAM136A
30276	ACTGACTGGTTGCATGACTGAC	PDE1C	-3.6382	1.41599	6.58672	0.0102742	0.286036			40207	CACAACACTGCATGGTACGTGT	KIAA1161	-3.84741	3.95258	18.9103	1.37013e-05	0.00889528			PDE1C		TLR1	2			KIAA1161		ABO	2				FAM162A	1	2	3	FAM162A
23801	TGGTCACAACCATGTGACACGT	UGT1A1	-3.63795	2.6894	10.385	0.00127043	0.132642			31709	TGCATGCACAGTCATGACGTTG	APOA1	-3.84518	1.84417	9.59761	0.00194831	0.105386			UGT1A1		PACSIN2	2			APOA1		TLN1	2				FAM57A	1	1	2	FAM57A
17332	ACTGCAGTCAACACTGACTGAC	PTCD2	-3.63463	1.15784	5.12813	0.0235411	0.368811			38663	CATGACACCATGTGGTACCAAC	HLA-DQB1	-3.84343	2.21092	8.26125	0.00405003	0.143333			PTCD2		NDUFS2	2			HLA-DQB1		TRIB2	2				FAM82A2	1	1	2	FAM82A2
9382	GTTGGTGTACTGGTACACCACA	HMBS	-3.63198	2.22152	10.2259	0.00138482	0.135506			17946	GTGTTGACGTTGACTGACACTG	RHOT1	-3.83941	3.62174	13.9127	0.000191499	0.0357007			HMBS		NOTCH1	2			RHOT1		DNAJC11	2				FASTKD1	1	1	2	FASTKD1
45023	CACATGCACACAGTGTACCATG	PNPT1	-3.63025	1.84446	8.40972	0.0037322	0.200376			25471	CACACATGCAACGTTGACTGAC	EPX	-3.83721	1.22634	7.03137	0.0080094	0.189393			PNPT1		TNRC18	2			EPX		SPTLC2	2				FCER2	1	1	2	FCER2
6098	GTACTGCACATGTGACACCAAC	DNAJC27	-3.62762	1.36041	5.49527	0.019068	0.344433			23651	CAACGTTGACCATGTGACTGAC	HSD17B13	-3.83424	2.65636	8.56159	0.0034333	0.133213			DNAJC27		PLCB2	2			HSD17B13		MTA2	2				FCGR2A	1	1	2	FCGR2A
41758	GTCATGACCAACGTGTACCACA	MLL4	-3.62387	0.825366	4.62716	0.0314697	0.402134			19972	ACTGACACGTCAACTGACCATG	SMARCA2	-3.83151	2.88013	13.7609	0.000207608	0.0362539			MLL4		APOC3	2			SMARCA2		CALR	2				FCGR2B	1	2	3	FCGR2B
43476	ACTGTGCATGGTGTGTACTGTG	OGG1	-3.62223	1.09066	5.37561	0.0204202	0.353169			38380	ACCAGTCATGTGTGGTACGTAC	HAGH	-3.83047	1.5365	7.05472	0.00790565	0.188195			OGG1		IGSF11	2			HAGH		RAPGEF1	2				FCGRT	1	1	2	FCGRT
35916	ACCAACTGACCAACGTACCAGT	DPEP1	-3.62119	2.47976	11.2172	0.000810419	0.110755			38166	GTTGTGACTGTGTGGTACGTAC	GRK4	-3.82999	0.704026	6.56189	0.0104185	0.212634			DPEP1		DIO1	2			GRK4		PCDH1	2				FCRL6	1	1	2	FCRL6
48260	ACTGACGTACCACAGTACACAC	SMS	-3.61957	1.11703	4.92069	0.0265368	0.381984			17200	ACACCAACCAACACTGACCAAC	PRPS1L1	-3.82926	0.771606	5.51522	0.0188517	0.266317			SMS		CD248	2			PRPS1L1		KCNMB1	2				FDXACB1	1	1	2	FDXACB1
33650	GTACCATGCAACACGTACCACA	CD300LB	-3.6194	0.911599	4.76176	0.0290988	0.391158			27489	TGACGTTGCAGTGTTGACACAC	L2HGDH	-3.82802	1.80931	8.83083	0.00296183	0.125715			CD300LB		CHCHD7	2			L2HGDH		TNFSF12	2				FES	1	1	2	FES
33526	GTTGCACAGTACACGTACACAC	CD101	-3.61874	0.986399	5.42183	0.0198866	0.349754			37378	GTACACACGTACTGGTACCAGT	GALNT14	-3.82484	1.17866	6.35736	0.0116895	0.222365			CD101		TARS	2			GALNT14		CCDC102B	2				FGFR1OP	2	1	3	FGFR1OP
3026	GTACTGCACAGTACACACTGGT	CACNA2D2	-3.61462	1.41206	4.73297	0.0295898	0.393909			383	CACACATGTGACACACACCAAC	ACER3	-3.82095	2.05632	9.22163	0.00239173	0.115285			CACNA2D2		RENBP	2			ACER3		PTCH2	2				FGFR2	2	1	3	FGFR2
50423	CATGCACAACTGACCAACGTTG	ZP4	-3.60916	2.33542	9.54729	0.00200245	0.154759			11811	CAACGTACGTCAGTACACTGGT	MAGI3	-3.81714	2.02929	8.46425	0.00362195	0.135801			ZP4		PRKDC	2			MAGI3		UROD	2				FGFR4	1	1	2	FGFR4
1317	TGTGGTACTGTGACACACCATG	ALLC	-3.60365	0.974675	5.68732	0.0170879	0.33741			47435	CAGTACTGTGGTCAGTACTGAC	SLC26A4	-3.81268	0.639132	5.47007	0.0193448	0.269362			ALLC		LRIG3	2			SLC26A4		KCNE3	2				FGR	1	1	2	FGR
45552	ACACCACATGACCAGTACCAAC	PSMB6	-3.59572	1.84469	6.08626	0.0136237	0.311334			49999	CACAACTGCAACACCAACTGGT	UGT2B4	-3.81251	1.40366	6.88847	0.00867534	0.197038			PSMB6		NDUFB3	2			UGT2B4		YES1	2				FITM2	1	2	3	FITM2
3465	TGGTACGTTGCAACACACTGAC	CCT7	-3.59507	0.155663	5.36152	0.0205858	0.353875			31721	TGGTGTCACAGTCATGACACAC	APOA5	-3.81221	0.980243	7.10203	0.00769968	0.185748			CCT7		ROR2	2			APOA5		PDXDC2P	2				FKBP14	1	1	2	FKBP14
29619	CAACCAGTCAACCATGACCAAC	GPC5	-3.59136	2.07543	9.39424	0.00217668	0.16052			48470	GTTGTGTGTGCACAGTACTGGT	SRCAP	-3.81186	1.58228	8.42644	0.00369803	0.137126			GPC5		HACL1	2			SRCAP		CHD1	2				FLVCR1	1	1	2	FLVCR1
2954	GTGTACGTCAGTACACACCAGT	CA2	-3.59053	2.50452	10.6453	0.00110351	0.125241			45168	ACACCATGACACCAGTACCAAC	PPP1R1B	-3.81126	-0.215704	5.30328	0.0212853	0.279114			CA2		DDHD2	2			PPP1R1B		MEGF11	2				FMO2	2	1	3	FMO2
41106	GTACTGGTACACGTGTACCAAC	MAGI1	-3.58706	1.70205	7.40685	0.0064976	0.246552			47034	GTGTCAGTCATGCAGTACTGAC	SLC16A6	-3.80806	1.64143	7.66201	0.00563955	0.163758			MAGI1		TDRD3	2			SLC16A6		VSIG4	2				FN3K	1	1	2	FN3K
3875	CAACGTACCACAACACACGTAC	CDK12	-3.58529	0.493986	4.1036	0.0427919	0.442147			26089	TGGTGTCATGTGGTTGACCAAC	PSMC4	-3.80727	0.114842	4.09916	0.0429045	0.359492			CDK12		KCTD21	2			PSMC4		NT5DC2	2				FPGS	1	1	2	FPGS
23313	TGACTGACCAGTTGTGACCATG	CCRL2	-3.5851	2.01913	8.23043	0.00411937	0.209147			11264	ACACACACACCAGTACACGTAC	LEPREL1	-3.80701	0.304315	4.95929	0.0259508	0.298799			CCRL2		PRKAG1	2			LEPREL1		SLC25A48	2				FRRS1	1	1	2	FRRS1
49684	ACTGTGACGTACACCAACGTAC	TRPM5	-3.58431	1.76997	8.17818	0.00423973	0.212161			1754	GTGTTGCAGTTGACACACCAAC	ASH1L	-3.80599	0.0859349	4.05622	0.0440089	0.363433			TRPM5		PRKRIR	2			ASH1L		GTPBP3	2				FTCD	1	1	2	FTCD
30504	ACGTGTACCATGCATGACACAC	ABCB5	-3.58069	3.01133	10.4141	0.00125054	0.132586			17140	ACTGCACAGTACACTGACCAAC	PRMT5	-3.80109	1.20723	5.52192	0.0187796	0.266175			ABCB5		AMDHD1	2			PRMT5		PAK6	2				FTSJ3	2	1	3	FTSJ3
37614	GTCAGTCAGTACTGGTACGTAC	GGT6	-3.57958	0.878408	5.49706	0.0190485	0.344335			260011	GTGTTGTGTGCATGACACACTG	PSMA1	-3.79385	1.18055	5.86168	0.015474	0.246389			GGT6		IL2	2			PSMA1		CLDN8	2				FUCA2	2	1	3	FUCA2
3351	CATGTGACTGCAACACACCACA	CCDC136	-3.57951	2.34074	10.3185	0.001317	0.134007			42613	TGTGCATGGTTGGTGTACGTAC	NAT9	-3.79373	1.27414	6.44844	0.011105	0.218154			CCDC136		QTRT1	2			NAT9		HADHB	2				FUK	1	2	3	FUK
3437	TGCAGTTGTGCAACACACGTAC	CCNK	-3.57734	-0.462409	3.89054	0.0485587	0.455589			14903	CATGCAACGTGTCAACACCAAC	OXA1L	-3.79346	2.27036	8.65872	0.003255	0.13012			CCNK		EPHA7	2			OXA1L		GHITM	2				FUT3	2	1	3	FUT3
41369	TGGTTGGTTGACGTGTACACAC	MBTD1	-3.57279	1.03768	4.86435	0.0274171	0.385528			17026	GTACACGTGTACACTGACCAAC	PRKCE	-3.79056	0.177715	4.28603	0.0384269	0.346212			MBTD1		TMEM160	2			PRKCE		CAMKV	2				FXYD4	1	1	2	FXYD4
20937	TGGTACCATGACTGTGACTGAC	TCN2	-3.57166	-0.150503	4.46496	0.034597	0.413843			11187	CAACCAGTCAGTGTACACCAAC	LAX1	-3.78965	1.46498	5.84484	0.0156228	0.247625			TCN2		AOX1	2			LAX1		ARSF	2				FXYD6	1	1	2	FXYD6
9529	TGGTCAACTGTGGTACACTGGT	HSD17B14	-3.56984	3.54171	14.7484	0.000122852	0.0534908			25871	CACAACACTGTGGTTGACTGAC	LMLN	-3.78322	2.07257	8.96314	0.00275481	0.121444			HSD17B14		PPCS	2			LMLN		LYRM1	2				FYN	1	1	2	FYN
6966	GTTGCAACCAGTTGACACTGTG	EPRS	-3.56615	2.02798	7.66966	0.00561571	0.236293			8754	GTACCAACGTACGTACACGTTG	GRPEL1	-3.7764	3.23032	14.1803	0.000166097	0.0334999			EPRS		ANG	2			GRPEL1		HINT2	2				FZD10	1	1	2	FZD10
9006	GTCAGTACCAACGTACACTGAC	HAGH	-3.56585	0.450412	5.24185	0.0220499	0.362021			46035	CAACTGCACAACCAGTACACGT	RGS4	-3.75826	1.80088	7.57772	0.00590943	0.166557			HAGH		PLVAP	2			RGS4		CDC42BPG	2				FZD8	1	2	3	FZD8
39502	GTCAACTGGTGTTGGTACCAAC	ITGA2B	-3.56447	0.871615	4.88804	0.0270434	0.383841			23929	TGGTCATGTGCATGTGACGTAC	CHST1	-3.75805	3.07951	14.9321	0.000111448	0.0265303			ITGA2B		PDCD4	2			CHST1		PIGH	2				GABRB3	1	1	2	GABRB3
22042	GTGTTGACGTTGTGTGACCAGT	UBA7	-3.56406	2.16569	9.13798	0.00250357	0.171268			29929	TGGTGTCAACTGCATGACTGGT	DOK7	-3.75796	0.804324	5.49716	0.0190474	0.267092			UBA7		EPHA2	2			DOK7		KCNJ1	2				GAK	1	2	3	GAK
34666	GTGTGTTGCATGACGTACCATG	CLN8	-3.56178	0.988873	5.84968	0.0155799	0.326516			21565	TGCACAACACTGTGTGACTGTG	TOMM70A	-3.75764	2.13537	8.97399	0.00273849	0.121298			CLN8		ACMSD	2			TOMM70A		NCOA1	2				GALNS	1	1	2	GALNS
18153	TGGTGTCAGTTGACTGACCAGT	RPL5	-3.5608	1.29053	5.12775	0.0235463	0.368811			18153	TGGTGTCAGTTGACTGACCAGT	RPL5	-3.7561	1.29053	5.58764	0.0180877	0.262481			RPL5		CCNB2	2			RPL5		NIPAL3	2				GALNT14	1	1	2	GALNT14
2056	ACGTACACACGTACACACTGAC	ATP6V1A	-3.55848	1.63063	6.00022	0.0143041	0.317141			39576	ACGTTGGTGTGTTGGTACACGT	ITLN1	-3.75404	1.47921	7.39279	0.00654858	0.173494			ATP6V1A		ACYP2	2			ITLN1		FAHD2B	2				GALNT4	1	2	3	GALNT4
31483	CAGTCACAGTGTCATGACTGAC	ALKBH2	-3.55741	0.486295	5.2201	0.0223272	0.362778			43688	ACGTGTGTGTGTGTGTACGTGT	ORAI1	-3.75095	2.40425	10.3855	0.00127011	0.0867843			ALKBH2		AWAT1	2			ORAI1		ANPEP	2				GALNTL5	1	1	2	GALNTL5
48447	CACACAACTGCACAGTACTGTG	SPTLC2	-3.55724	1.66528	7.29638	0.00690937	0.252323			24861	TGCATGACTGACGTTGACGTAC	CACNA1F	-3.74142	0.296016	5.41016	0.0200199	0.271939			SPTLC2		UCK1	2			CACNA1F		PHYH	2				GAPDH	5	3	8	GAPDH
36177	TGACTGTGTGCAACGTACTGGT	EDAR	-3.55577	0.256493	4.1486	0.0416689	0.43957			15323	CAGTTGCACAGTCAACACCATG	PDE10A	-3.73336	2.44819	11.0133	0.000904605	0.0729276			EDAR		LIPT1	2			PDE10A		WWTR1	2				GBA	1	2	3	GBA
21500	ACCACACACAACTGTGACCAAC	TNFSF4	-3.5547	2.04287	6.99542	0.00817186	0.268449			37625	TGGTCACAGTACTGGTACGTTG	GH1	-3.73071	5.49193	20.2717	6.71868e-06	0.00614993			TNFSF4		PTS	2			GH1		CACNA1G	2				GBE1	1	2	3	GBE1
4082	GTACCACACACAACACACACGT	CDY2A	-3.54377	0.803832	5.28145	0.0215538	0.359518			32989	TGCATGCAACACACGTACCAAC	C5orf15	-3.73056	1.16379	6.39546	0.0114412	0.220974			CDY2A		PIGR	2			C5orf15		AKR7A2	2				GCK	1	1	2	GCK
7806	GTCACATGGTCATGACACACAC	GABRB3	-3.54361	2.63366	10.1597	0.00143545	0.138053			11628	ACCAGTTGTGCAGTACACCAAC	LRTOMT	-3.72617	1.84288	8.11965	0.0043788	0.148312			GABRB3		ATP5EP2	2			LRTOMT		CYC1	2				GCKR	2	1	3	GCKR
46958	GTCAGTTGCATGCAGTACTGGT	SLC12A9	-3.54193	0.865543	4.29763	0.0381654	0.427855			32369	TGACCATGGTCACATGACACAC	ATP6V1G3	-3.72324	1.94704	7.35848	0.00667471	0.175079			SLC12A9		BRSK1	2			ATP6V1G3		HERC4	2				GCNT1	1	1	2	GCNT1
15603	CAACCACAACCACAACACGTAC	PGAM4	-3.54109	0.61086	4.96138	0.0259195	0.379703			15631	CACAACACTGCACAACACCAGT	PGLYRP1	-3.7211	2.16621	9.14494	0.00249407	0.116846			PGAM4		CNTNAP4	2			PGLYRP1		HYAL3	2				GDPD3	1	1	2	GDPD3
38072	ACGTCAGTACTGTGGTACGTGT	GPX4	-3.53961	2.79953	9.88369	0.0016675	0.145865			34241	TGACACCATGTGACGTACCAGT	CHI3L1	-3.72089	1.30206	7.10817	0.00767333	0.185748			GPX4		TXNRD1	2			CHI3L1		SLC2A10	2				GGPS1	1	2	3	GGPS1
260002	TGTGTGTGTGCATGACACGTAC	RPL30	-3.53932	0.972276	4.41042	0.0357201	0.420151			46995	CAACTGGTCATGCAGTACACAC	SLC15A3	-3.71518	1.22714	5.89446	0.0151886	0.243727			RPL30		CACNA1G	2			SLC15A3		GLYATL1	2				GGT1	1	1	2	GGT1
31607	CATGCATGCAGTCATGACACCA	AMT	-3.53248	2.86414	12.2565	0.000463634	0.0870224			6516	ACTGCATGTGGTTGACACACAC	EDF1	-3.71512	1.15411	4.5749	0.0324436	0.326106			AMT		FUCA2	2			EDF1		KCNAB3	2				GGT2	1	1	2	GGT2
20535	CATGCAACACACTGTGACCAGT	STK36	-3.53202	2.30779	9.75221	0.00179108	0.15051			37742	GTCAGTTGCAACTGGTACGTGT	GLB1L2	-3.71398	1.09699	6.03606	0.0140166	0.239525			STK36		OR7E24	2			GLB1L2		RAET1E	2				GGT5	1	2	3	GGT5
39997	TGCACAACACCATGGTACTGTG	KCNN4	-3.53183	2.74633	11.3176	0.000767738	0.108733			23522	GTACGTCACAGTTGTGACGTAC	NT5C3	-3.71123	-0.999516	4.39091	0.036131	0.338597			KCNN4		QRSL1	2			NT5C3		NDUFV3	2				GGT6	1	1	2	GGT6
19596	ACCAACGTACCAACTGACCAGT	SLC36A4	-3.53097	3.70542	11.0414	0.000890981	0.11485			46310	GTTGGTCAACTGCAGTACACAC	RSF1	-3.70492	2.71599	12.7065	0.000364393	0.0483942			SLC36A4		GOT2	2			RSF1		ADI1	2				GGT7	1	1	2	GGT7
43132	ACCACATGACGTGTGTACTGAC	NPHS2	-3.52283	3.25923	11.9194	0.00055551	0.0934497			7988	ACTGCAACCACATGACACCAGT	GAS6	-3.70049	0.86961	5.01652	0.0251066	0.29611			NPHS2		DGKK	2			GAS6		VLDLR	2				GHITM	1	2	3	GHITM
33156	ACTGACGTTGACACGTACTGGT	CACNG3	-3.52261	2.08054	9.0429	0.00263717	0.17443			8845	TGCAACGTGTACGTACACCAGT	GSTO1	-3.69721	1.5396	7.06789	0.00784776	0.187614			CACNG3		DCTN1	2			GSTO1		PFKFB2	2				GJB4	1	1	2	GJB4
10162	GTACCAGTCATGGTACACCAGT	IP6K1	-3.51999	3.96661	14.1939	0.000164902	0.0591896			8336	ACACTGGTACACGTACACCATG	GLS	-3.69332	3.27343	16.0283	6.24018e-05	0.0201135			IP6K1		TYROBP	2			GLS		IGSF9	2				GK	1	1	2	GK
13137	TGACTGTGCAACCAACACCAAC	MRPS10	-3.51771	-0.132577	4.27382	0.0387039	0.428819			29110	GTTGCAGTTGACCATGACACGT	DNER	-3.69324	1.77351	7.47824	0.0062449	0.169872			MRPS10		ATR	2			DNER		ALDOC	2				GK2	1	2	3	GK2
16473	TGGTTGTGACACACTGACTGAC	PLXNB1	-3.51708	0.945288	4.71642	0.0298759	0.395061			46531	CAACACCATGTGCAGTACTGGT	SDK2	-3.68995	0.32612	5.52402	0.0187571	0.266053			PLXNB1		SLC2A13	2			SDK2		HMGCL	2				GLB1	1	1	2	GLB1
37274	GTGTTGGTTGACTGGTACCATG	GABRG2	-3.51539	0.96977	4.70788	0.0300247	0.395566			7768	ACGTTGTGGTCATGACACGTGT	FYN	-3.68933	3.70624	16.0264	6.24654e-05	0.0201135			GABRG2		C1orf88	2			FYN		EVC2	2				GLB1L	2	2	4	GLB1L
35609	TGGTTGACCAGTACGTACACAC	DCT	-3.51524	0.98842	6.00983	0.0142264	0.317121			36795	CAGTCAGTCACAACGTACTGCA	FASTKD2	-3.68674	2.06019	8.99658	0.00270486	0.121075			DCT		NRN1L	2			FASTKD2		MTHFD2	2				GLB1L2	1	1	2	GLB1L2
37420	ACCAGTACGTACTGGTACTGAC	GALNTL5	-3.51472	-0.319762	3.90136	0.048247	0.454227			45527	CATGTGCATGACCAGTACACCA	PSMA1	-3.68257	1.94124	7.45485	0.00632658	0.170466			GALNTL5		NOXRED1	2			PSMA1		LIPT1	2				GLB1L3	1	1	2	GLB1L3
38311	CATGGTGTTGTGTGGTACTGGT	GUCY1B3	-3.51301	2.26005	9.70026	0.00184241	0.152179			4242	GTACTGGTACACTGACACCATG	CHD4	-3.68009	1.41674	5.44017	0.0196788	0.270512			GUCY1B3		MINPP1	2			CHD4		GLOD5	2				GLDC	1	1	2	GLDC
21186	GTACACCAGTACTGTGACCAGT	TIMM8A	-3.50625	0.861698	4.43816	0.0351441	0.41742			32520	ACGTACACCACACATGACACCA	B3GNT5	-3.67869	2.93124	9.9286	0.0016273	0.0970743			TIMM8A		HELLS	2			B3GNT5		CLDN24	2				GLOD4	1	1	2	GLOD4
22865	TGACTGTGTGGTTGTGACTGGT	STK3	-3.50349	0.958893	5.647	0.0174852	0.337906			12496	ACACTGCAACACCAACACCATG	METTL6	-3.67365	2.74448	12.1657	0.000486754	0.0541079			STK3		LILRA2	2			METTL6		CCNO	2				GLRA1	1	1	2	GLRA1
38320	ACACCAGTTGTGTGGTACTGTG	GUCY2F	-3.49928	1.78723	7.14874	0.00750166	0.259466			15979	CAGTGTTGGTCACAACACTGGT	PIK3C2A	-3.67228	2.56164	10.8871	0.000968386	0.0760055			GUCY2F		VLDLR	2			PIK3C2A		SCNN1D	2				GLRA4	1	2	3	GLRA4
32494	GTCAGTCAGTCACATGACTGAC	B3GAT1	-3.49616	0.229722	4.34431	0.0371329	0.425463			11787	CAGTACACGTCAGTACACTGTG	LYZL6	-3.6573	2.34965	9.90471	0.00164856	0.0973669			B3GAT1		GLB1L	2			LYZL6		CERKL	2				GLRX2	1	1	2	GLRX2
35612	ACCATGACCAGTACGTACACAC	DCT	-3.49492	1.66156	7.30814	0.00686428	0.251926			5317	TGTGACCAACTGTGACACTGAC	CXCL16	-3.65361	1.31036	5.69118	0.0170503	0.257062			DCT		GTPBP3	2			CXCL16		GABRB1	2				GLT1D1	1	1	2	GLT1D1
15144	ACGTGTACCAGTCAACACGTAC	PARP1	-3.49237	0.845164	4.59401	0.0320839	0.404596			3311	CACAGTCAACCAACACACTGAC	CBX5	-3.65124	2.05576	8.51268	0.00352681	0.13433			PARP1		FUT3	2			CBX5		NDUFA4	2				GLT6D1	1	1	2	GLT6D1
260020	TGGTTGTGTGCATGACTGCAGT	PSMA1	-3.49193	0.932932	5.2964	0.0213695	0.3582			260015	TGCATGTGTGCATGACACTGTG	PSMA1	-3.63601	0.401917	3.98895	0.0457997	0.368875			PSMA1		EDEM2	2			PSMA1		LRIG1	2				GLT8D1	1	1	2	GLT8D1
33696	ACACGTGTCAACACGTACCAAC	CD3D	-3.48731	2.12548	8.204	0.0041798	0.210942			1275	CAGTCACAACTGACACACTGGT	ALK	-3.62916	2.02312	7.57193	0.00592842	0.166679			CD3D		MRC2	2			ALK		CDH11	2				GLUD1	2	1	3	GLUD1
21685	TGTGCAGTACTGTGTGACACAC	TRIB1	-3.48664	1.90671	7.92691	0.00487048	0.224269			15242	GTGTACGTCAGTCAACACACAC	PCDH18	-3.62768	0.534392	4.65142	0.031028	0.319378			TRIB1		LETMD1	2			PCDH18		CHIA	2				GLYR1	1	2	3	GLYR1
978	GTACTGCACAACACACACCAAC	AKAP12	-3.48636	0.50139	3.87848	0.0489089	0.456836			43763	CAACCACAGTGTGTGTACGTTG	OXCT2	-3.62542	3.14623	13.7075	0.000213601	0.0369172			AKAP12		SLC6A12	2			OXCT2		TAMM41	2				GMFG	1	1	2	GMFG
47994	GTGTCATGCAGTCAGTACACTG	SLC6A3	-3.48578	3.52983	12.2964	0.00045383	0.0870224			4120	ACGTTGACACACTGACACTGAC	CEACAM21	-3.62423	0.245942	4.86804	0.0273585	0.305372			SLC6A3		CCNB1	2			CEACAM21		C10orf32	2				GNG3	1	1	2	GNG3
20142	GTCAGTGTGTCAACTGACCATG	SOD2	-3.4847	3.5622	15.979	6.40479e-05	0.0395946			16922	GTGTTGACGTACACTGACCAGT	PREB	-3.62409	2.55773	9.53357	0.00201748	0.106598			SOD2		TARSL2	2			PREB		SCO1	2				GNPAT	1	2	3	GNPAT
47253	TGTGTGGTACGTCAGTACCATG	SLC25A1	-3.48342	1.50177	6.63103	0.0100217	0.284292			3903	CACACAACCACAACACACACAC	CDK18	-3.62387	0.291594	3.88972	0.0485824	0.377669			SLC25A1		EVC2	2			CDK18		STK16	2				GNPDA2	1	2	3	GNPDA2
19007	CACACAACGTGTACTGACCACA	SLC16A1	-3.48205	2.89568	11.8296	0.00058296	0.0958314			46036	ACTGTGCACAACCAGTACCAAC	RGS4	-3.61566	3.33825	12.5185	0.000402936	0.0504325			SLC16A1		SLC46A3	2			RGS4		LAT	2				GOT2	2	1	3	GOT2
9094	GTTGACGTCAACGTACACGTAC	HDAC3	-3.47874	1.53353	6.98525	0.00821844	0.268627			25311	CACATGCAGTACGTTGACCATG	CCNG1	-3.61107	3.7629	19.4785	1.01737e-05	0.00735731			HDAC3		TEC	2			CCNG1		PDE7B	2				GP9	1	1	2	GP9
895	CACACATGCAACACACACACGT	AGXT2L2	-3.4785	3.01078	13.4446	0.000245713	0.0670184			16650	GTGTACACTGACACTGACGTAC	POLR2F	-3.60999	1.27286	5.9786	0.0144805	0.240796			AGXT2L2		ITGA7	2			POLR2F		TOMM34	2				GPC3	1	1	2	GPC3
2541	TGCAGTCATGGTACACACACAC	BLVRA	-3.47394	1.59449	7.17528	0.00739147	0.258098			13827	CAACACACGTTGCAACACACAC	NDUFA10	-3.60289	0.776425	4.8585	0.0275102	0.305924			BLVRA		CEACAM20	2			NDUFA10		FDPS	2				GPD1	1	1	2	GPD1
48559	CACAGTGTTGCACAGTACCACA	ST6GALNAC4	-3.46895	2.65437	11.3427	0.000757435	0.108347			36910	GTCAGTACACACTGGTACTGAC	FDXR	-3.60017	0.794114	5.04314	0.0247237	0.294955			ST6GALNAC4		NME1-NME2	2			FDXR		PLA2G15	2				GPD2	1	2	3	GPD2
26797	TGCAGTGTACGTGTTGACCAAC	IL22RA1	-3.46641	2.14889	7.26529	0.00703	0.254325			13465	TGGTTGGTACTGCAACACGTAC	MTUS1	-3.59823	3.16796	13.5698	0.000229853	0.0379628			IL22RA1		SACM1L	2			MTUS1		CHIT1	2				GPNMB	1	1	2	GPNMB
9418	GTGTACCAACTGGTACACCAAC	HMOX1	-3.46633	-0.187327	4.09207	0.0430849	0.442233			48353	TGACGTCAACCACAGTACCAAC	SP140	-3.59663	1.56595	6.22656	0.0125848	0.229007			HMOX1		DAG1	2			SP140		STK25	2				GPR107	1	1	2	GPR107
1453	TGCAGTGTTGTGACACACGTAC	ANTXR1	-3.46477	0.880784	4.59555	0.032055	0.404596			42864	ACACCATGCATGGTGTACCACA	NFS1	-3.59487	2.82284	11.7631	0.000604175	0.0608601			ANTXR1		LRRC59	2			NFS1		XK	2				GPR98	1	1	2	GPR98
20825	TGGTTGTGTGACTGTGACTGGT	TAF5	-3.46264	1.12073	6.16599	0.0130229	0.30666			4390	GTTGGTACTGACTGACACCAGT	CHST13	-3.59268	1.07823	5.66099	0.0173463	0.258442			TAF5		POLRMT	2			CHST13		DAK	2				GPX6	1	1	2	GPX6
38561	TGACGTGTGTTGTGGTACTGGT	HEXIM2	-3.45914	0.957062	4.81888	0.0281496	0.387832			41932	ACCAACCACAACGTGTACCAGT	MPZL2	-3.58954	2.39077	9.04826	0.00262945	0.1202			HEXIM2		ATP4A	2			MPZL2		PHRF1	2				GRHPR	1	1	2	GRHPR
11574	GTTGCAACTGCAGTACACACAC	LRRC37A3	-3.45512	2.46942	9.49257	0.00206306	0.156893			29696	ACACACACACTGCATGACGTAC	RPRM	-3.58755	2.443	7.54867	0.00600543	0.167441			LRRC37A3		ATP6V1B1	2			RPRM		TBCK	2				GRIA2	1	2	3	GRIA2
34349	TGCAGTACGTTGACGTACACTG	CHRNG	-3.45496	1.97997	5.45426	0.0195207	0.347864			17638	GTTGGTCAACTGACTGACTGAC	QRSL1	-3.58753	0.198174	4.51444	0.0336099	0.331201			CHRNG		ST6GALNAC5	2			QRSL1		BMPR1A	2				GRIN2B	1	2	3	GRIN2B
44033	TGACACACACCAGTGTACACAC	PCDH18	-3.45465	2.53104	9.07693	0.00258854	0.172343			3031	CATGTGCACAGTACACACTGAC	CACNA2D3	-3.57963	1.59393	6.47225	0.0109572	0.217109			PCDH18		SLC4A5	2			CACNA2D3		GGT5	2				GRIN3A	1	2	3	GRIN3A
27061	TGTGCAGTTGGTGTTGACTGGT	CHRNA1	-3.45448	1.57427	5.99833	0.0143194	0.317141			22360	ACGTTGTGCATGTGTGACGTAC	VAMP7	-3.57693	2.82299	11.8783	0.000567922	0.0590956			CHRNA1		DNAJB11	2			VAMP7		RPS14	2				GRK4	3	3	6	GRK4
11732	ACTGTGCATGCAGTACACTGCA	LYPLA1	-3.44924	1.40731	4.71475	0.0299049	0.395061			15190	GTTGTGTGCAGTCAACACACAC	PARS2	-3.57623	2.93193	12.2497	0.000465323	0.0532429			LYPLA1		MTA1	2			PARS2		FADS2	2				GSK3A	1	1	2	GSK3A
34226	GTACCAGTTGTGACGTACTGGT	CHD7	-3.4484	1.55579	7.28421	0.00695633	0.252565			42837	TGTGTGTGCATGGTGTACCAAC	NETO2	-3.57585	0.669008	5.19731	0.0226219	0.285171			CHD7		ACVR2B	2			NETO2		ATP8B2	2				GSTA1	1	1	2	GSTA1
37122	GTACACACTGACTGGTACTGTG	FTSJD2	-3.44796	1.72503	5.6888	0.0170736	0.33741			44641	TGACGTTGGTCAGTGTACACAC	PISD	-3.57569	2.56452	8.02899	0.00460346	0.151445			FTSJD2		CNGA4	2			PISD		PAM16	2				GSTK1	1	1	2	GSTK1
43455	CACACAGTTGGTGTGTACGTAC	ODZ1	-3.44412	0.45573	4.58529	0.0322476	0.404596			42133	TGTGTGGTACTGGTGTACCACA	MRPS24	-3.57447	1.72743	7.18772	0.00734041	0.181949			ODZ1		KCNQ3	2			MRPS24		IL11RA	2				GSTO1	1	2	3	GSTO1
260018	ACACTGTGTGCATGACTGGTAC	PSMA1	-3.44357	0.800625	4.93985	0.0262443	0.381125			31324	ACCATGTGGTGTCATGACCAGT	AKR1B15	-3.5728	1.88859	7.96979	0.00475644	0.152991			PSMA1		DMGDH	1			AKR1B15		PAM	2				GTPBP3	2	2	4	GTPBP3
31792	ACACCAACACCACATGACTGAC	APP	-3.44298	0.894664	5.54347	0.0185498	0.342102			8670	GTCATGCATGACGTACACCAGT	GRHPR	-3.56872	2.63242	11.285	0.000781347	0.0692683			APP		GALNT14	1			GRHPR		OGDH	2				GTPBP5	1	1	2	GTPBP5
42156	ACCAGTGTACTGGTGTACCAAC	MRPS35	-3.44095	0.55366	4.86732	0.02737	0.385403			33931	CAGTACGTACTGACGTACACAC	CDIPT	-3.56662	1.38474	5.40752	0.0200502	0.271939			MRPS35		KCNK16	1			CDIPT		SLC2A12	2				GUCY1A3	1	1	2	GUCY1A3
4541	TGCACAGTTGACTGACACCATG	CLCN2	-3.44014	1.32537	6.6537	0.00989503	0.28407			33714	GTACCAGTCAACACGTACTGTG	CD40LG	-3.56375	2.06427	6.54784	0.0105011	0.213012			CLCN2		NSUN2	1			CD40LG		KCNC2	2				GUCY1B2	1	1	2	GUCY1B2
1807	CACAACACCATGACACACTGAC	ATAD1	-3.43783	0.478801	4.30507	0.0379989	0.427855			15275	CAGTGTGTCAGTCAACACTGGT	PCMTD1	-3.56163	0.330115	4.20519	0.0403004	0.350699			ATAD1		RUVBL2	1			PCMTD1		FUK	2				GUCY1B3	1	1	2	GUCY1B3
7236	ACTGACTGACCATGACACCAAC	FAS	-3.43464	1.60321	6.23169	0.0125484	0.303168			10871	CATGCATGGTGTGTACACCAAC	KDM5A	-3.55301	1.35309	5.6406	0.0175492	0.260014			FAS		AKT1	1			KDM5A		STAR	2				GUCY2F	1	1	2	GUCY2F
8864	ACACGTGTGTACGTACACTGTG	GSTZ1	-3.43384	0.877912	5.79072	0.0161109	0.3303			43652	ACTGACGTGTGTGTGTACCAAC	OR6C74	-3.55227	1.42045	6.92188	0.00851475	0.195502			GSTZ1		IMMT	1			OR6C74		LIPA	2				GUK1	2	1	3	GUK1
43350	GTTGTGTGTGGTGTGTACTGAC	NUDT10	-3.43318	2.49181	6.84331	0.0088974	0.274968			36385	TGACGTACGTCAACGTACCAGT	ENOSF1	-3.55186	1.34777	5.68118	0.0171478	0.257368			NUDT10		MGEA5	1			ENOSF1		NME5	2				GXYLT2	1	1	2	GXYLT2
763	CAGTCACAGTACACACACCATG	ADNP	-3.42475	2.07525	6.9519	0.00837304	0.270926			298	GTGTGTACTGACACACACTGAC	ACACB	-3.55122	-0.0031765	4.22017	0.0399462	0.349175			ADNP		DLST	1			ACACB		GPR180	2				H6PD	1	1	2	H6PD
49071	CACAGTGTCACACAGTACACTG	TGFA	-3.42192	3.13905	13.2258	0.00027612	0.06975			45694	GTCACATGGTACCAGTACACTG	PTPRN2	-3.54808	2.81758	11.8896	0.000564492	0.0589818			TGFA		FCER2	1			PTPRN2		NDUFA5	2				HACL1	2	2	4	HACL1
8751	CACAGTACGTACGTACACTGGT	GRM5	-3.41973	1.02054	5.901	0.0151323	0.324143			8254	GTCACAACACACGTACACGTAC	GK2	-3.54612	2.33386	8.26546	0.00404064	0.143101			GRM5		GAK	1			GK2		SLC1A1	2				HADH	1	1	2	HADH
7638	GTTGTGCATGCATGACACTGCA	FTSJ1	-3.41965	2.62555	10.262	0.00135798	0.13532			11253	TGTGCACACAGTGTACACACGT	LDLRAD1	-3.54497	3.54932	17.0898	3.5653e-05	0.0151202			FTSJ1		PPP1R1B	1			LDLRAD1		LRTM1	2				HAGH	1	2	3	HAGH
35040	ACACGTCAACGTACGTACACAC	CPOX	-3.41869	1.55684	5.57572	0.0182111	0.340521			48825	TGGTCAGTGTCACAGTACGTGT	SUZ12	-3.54469	2.85821	10.414	0.00125066	0.0861081			CPOX		REEP4	1			SUZ12		DPEP1	2				HAGHL	1	1	2	HAGHL
39525	TGTGGTTGGTGTTGGTACTGGT	ITGA9	-3.41697	2.77117	9.83279	0.00171428	0.145893			43321	TGGTCAACTGGTGTGTACCAGT	NTNG1	-3.54398	2.26375	8.7171	0.00315239	0.129071			ITGA9		KCNMA1	1			NTNG1		NAT8B	2				HAT1	2	1	3	HAT1
21420	ACCAGTGTCAACTGTGACCAAC	TNFAIP3	-3.4165	2.87552	10.6132	0.00112285	0.125241			49977	TGGTCAACCAACACCAACTGAC	UGT2A3	-3.54037	0.352799	4.70588	0.0300597	0.315062			TNFAIP3		EIF2S1	1			UGT2A3		SPN	2				HCK	1	1	2	HCK
28729	TGGTCAACACACCATGACTGAC	CYYR1	-3.41507	2.22923	7.74421	0.0053885	0.232827			39035	CAGTCATGACGTTGGTACCAAC	IDH3B	-3.53937	2.6743	10.2207	0.00138873	0.0897378			CYYR1		ATP5I	1			IDH3B		SLC9A4	2				HCRT	1	1	2	HCRT
39165	TGCACACAACGTTGGTACGTAC	IL10RB	-3.41402	1.62785	6.42281	0.0112664	0.294976			1232	ACACTGCAACTGACACACCAGT	ALG1	-3.53766	2.10103	6.86102	0.00880961	0.199013			IL10RB		HSP90B1	1			ALG1		SLC39A5	2				HDAC3	1	1	2	HDAC3
29929	TGGTGTCAACTGCATGACTGGT	DOK7	-3.40808	0.804324	4.70663	0.0300466	0.395566			41959	CATGGTCACAACGTGTACTGAC	MRM1	-3.5342	1.89393	7.59196	0.00586292	0.166557			DOK7		KCTD12	1			MRM1		PAFAH1B1	2				HDAC6	1	1	2	HDAC6
47522	GTACGTGTTGGTCAGTACACAC	SLC2A14	-3.40742	1.67255	5.1769	0.0228891	0.365547			30448	ACACCACAGTTGCATGACACGT	ABAT	-3.52923	3.22428	14.6094	0.000132251	0.0288932			SLC2A14		RBM14	1			ABAT		KCNH7	2				HDDC2	1	1	2	HDDC2
13575	CATGACACTGTGCAACACCAGT	MYLK3	-3.40683	1.61155	6.06797	0.0137655	0.312227			30078	GTCACATGTGTGCATGACTGTG	UMPS	-3.5218	1.9887	6.29835	0.0120851	0.224309			MYLK3		GSTK1	1			UMPS		RPS6KL1	2				HECTD2	1	1	2	HECTD2
12398	GTCAGTTGACACCAACACTGCA	MED14	-3.40672	1.72347	6.10359	0.0134907	0.310317			33545	TGGTACACCAACACGTACCATG	CD163L1	-3.5211	1.75601	7.98823	0.00470824	0.152631			MED14		METTL2B	1			CD163L1		FITM2	2				HERC2	1	1	2	HERC2
16688	ACACCAACTGACACTGACGTGT	PON2	-3.4037	2.0406	7.71126	0.00548774	0.233713			29161	TGGTGTCATGACCATGACTGAC	SLITRK3	-3.51744	2.78231	11.0163	0.000903122	0.0729276			PON2		GRIN1	1			SLITRK3		SLC27A5	2				HHATL	2	1	3	HHATL
38749	TGCATGTGCATGTGGTACGTAC	HPGD	-3.40032	0.482752	4.62937	0.0314291	0.401857			7286	GTTGCATGACCATGACACCAAC	FBL	-3.51725	-0.454041	4.27525	0.0386713	0.346212			HPGD		MGMT	1			FBL		DHRS11	2				HHLA2	1	1	2	HHLA2
33302	GTTGTGACGTACACGTACACTG	CATSPER1	-3.39993	2.50104	9.77423	0.00176975	0.149105			12433	TGACTGGTACACCAACACCACA	MERTK	-3.51704	1.60875	7.05211	0.00791718	0.188204			CATSPER1		STBD1	1			MERTK		GUCY1A2	2				HIGD2A	1	1	2	HIGD2A
50096	ACACCAGTCAACACCAACCAAC	UQCRH	-3.39828	1.00602	4.64734	0.0311018	0.400306			30467	CAACACACCATGCATGACGTAC	ABCA3	-3.51622	2.27002	8.83869	0.00294911	0.12528			UQCRH		ABCC4	1			ABCA3		IQGAP1	2				HLA-DOA	1	1	2	HLA-DOA
33898	GTGTGTTGACTGACGTACTGGT	CDH22	-3.39044	1.73528	6.56437	0.010404	0.286789			46344	ACGTACACTGTGCAGTACCATG	RYR3	-3.51439	1.60574	6.15634	0.0130942	0.232767			CDH22		TBK1	1			RYR3		MGLL	2				HLA-DQA1	1	1	2	HLA-DQA1
4688	ACACTGTGGTACTGACACTGCA	CLK2	-3.38898	3.30846	11.7949	0.000593934	0.0963797			8718	GTCAACACGTACGTACACACAC	GRK1	-3.50933	3.60917	17.703	2.58213e-05	0.012066			CLK2		STRADB	1			GRK1		PLA2G4B	2				HLA-DQB1	1	2	3	HLA-DQB1
31425	TGACACCAGTGTCATGACTGGT	ALDOA	-3.38776	1.4557	5.00766	0.0252353	0.37737			33772	ACCAGTCACAACACGTACCAGT	CD74	-3.50931	1.35624	5.77427	0.0162625	0.251513			ALDOA		L3MBTL2	1			CD74		CEPT1	2				HLCS	1	1	2	HLCS
20685	TGCAACCAACACTGTGACTGGT	SUOX	-3.38696	0.801709	5.22403	0.0222768	0.362752			45993	TGGTGTGTCAACCAGTACCACA	RELT	-3.50723	2.42866	8.3474	0.00386239	0.140132			SUOX		FXYD4	1			RELT		ALCAM	2				HMOX1	2	1	3	HMOX1
4903	CATGGTACCAACTGACACCACA	COMT	-3.38236	2.86311	9.32067	0.00226583	0.162949			25487	CACAACGTCAACGTTGACGTAC	COX7B	-3.49446	1.30628	4.50446	0.0338066	0.332059			COMT		PDP1	1			COX7B		MMADHC	2				HOGA1	1	1	2	HOGA1
13394	GTACTGTGACTGCAACACACCA	MTHFD1L	-3.38077	1.11323	5.20258	0.0225534	0.363897			11611	CAGTTGTGTGCAGTACACTGAC	LRRN4	-3.49326	2.08867	8.75465	0.00308813	0.127745			MTHFD1L		PILRA	1			LRRN4		DCTN1	2				HPDL	1	1	2	HPDL
38562	GTACGTGTGTTGTGGTACCATG	HEXIM2	-3.37886	2.25302	7.3724	0.00662326	0.247964			16839	CATGACCATGACACTGACGTGT	PQLC2	-3.49173	2.15271	8.01595	0.00463671	0.151653			HEXIM2		WBSCR17	1			PQLC2		USH2A	2				HPSE	3	1	4	HPSE
8436	ACTGCACAACACGTACACCAGT	GNB2L1	-3.37861	1.70035	6.58386	0.0102908	0.286036			16904	ACGTACACGTACACTGACTGCA	PRDX2	-3.49028	1.8403	7.25346	0.00707646	0.179461			GNB2L1		METTL7A	1			PRDX2		RBL1	2				HPSE2	1	1	2	HPSE2
9689	TGGTTGCATGTGGTACACTGCA	ICAM1	-3.37659	1.32065	5.77786	0.0162293	0.332134			32552	ACGTGTACCACACATGACGTGT	B4GALT1	-3.48945	3.43219	13.3382	0.00026005	0.0403305			ICAM1		FPGS	1			B4GALT1		AKAP5	2				HS3ST3A1	1	1	2	HS3ST3A1
16073	TGGTACCAGTCACAACACTGAC	PIM2	-3.37505	1.96701	5.8066	0.0159662	0.329589			2113	TGACACTGACGTACACACCAAC	ATP7B	-3.48822	1.91194	8.07557	0.00448661	0.149923			PIM2		SLC25A16	1			ATP7B		CHCHD7	2				HS6ST3	1	1	2	HS6ST3
31917	TGCAGTGTACCACATGACCAGT	ARSJ	-3.37269	2.18974	7.91019	0.0049157	0.225008			41515	CAGTGTACGTACGTGTACTGAC	METTL12	-3.48795	1.18621	5.17719	0.0228852	0.286471			ARSJ		ITGAX	1			METTL12		KIR2DS1	2				HSCB	1	1	2	HSCB
23651	CAACGTTGACCATGTGACTGAC	HSD17B13	-3.37131	2.65636	6.93355	0.00845938	0.271014			9661	TGCACAGTTGTGGTACACCAGT	HYI	-3.48717	1.98842	7.12341	0.0076084	0.185332			HSD17B13		CYP46A1	1			HYI		GLB1L	2				HSD11B1	1	1	2	HSD11B1
31683	CAACACCACAGTCATGACTGTG	APC	-3.36542	1.5652	6.88554	0.00868958	0.273437			11064	ACGTCAACCAGTGTACACGTAC	KNCN	-3.4869	1.66139	5.58814	0.0180825	0.262481			APC		PRTFDC1	1			KNCN		MMP16	2				HSD11B2	3	3	6	HSD11B2
900	ACTGACGTCAACACACACTGCA	AHCYL1	-3.36492	2.85775	11.7547	0.000606906	0.097234			24087	CATGTGACGTCATGTGACCAAC	B4GALT6	-3.4831	1.75002	5.81154	0.0159214	0.249768			AHCYL1		HSPA9	1			B4GALT6		SPINT1	2				HSD17B13	2	3	5	HSD17B13
11446	GTTGCAGTACCAGTACACACAC	LPGAT1	-3.36371	-0.284922	3.91183	0.0479475	0.453309			39657	TGGTGTCAGTGTTGGTACTGAC	JPH3	-3.48086	0.57352	4.98927	0.025505	0.297197			LPGAT1		AVL9	1			JPH3		PDSS1	2				HSD17B6	1	1	2	HSD17B6
41559	CATGTGTGGTACGTGTACACGT	METTL5	-3.36361	1.75361	6.99561	0.008171	0.268449			14547	CAACTGCAACGTCAACACCAAC	NT5C1A	-3.48013	0.950479	4.99984	0.0253497	0.296414			METTL5		CRAT	1			NT5C1A		ENPP1	2				HSPB1	1	1	2	HSPB1
26409	TGGTGTACCATGGTTGACGTAC	PDCD1LG2	-3.36229	0.802968	4.93512	0.0263162	0.381139			3999	CACATGGTCACAACACACCAAC	CDKL1	-3.47555	-0.244697	4.74183	0.0294377	0.313094			PDCD1LG2		CD69	1			CDKL1		SLC25A35	2				HUWE1	2	1	3	HUWE1
39428	ACTGACACGTGTTGGTACCATG	IPMK	-3.35959	2.24911	8.47763	0.0035954	0.197013			11351	CATGTGTGACCAGTACACCAAC	LINGO2	-3.47148	1.45336	6.30031	0.0120717	0.224226			IPMK		UGT2A3	1			LINGO2		CCDC90B	2				HYAL1	1	1	2	HYAL1
16857	TGGTTGCATGACACTGACTGAC	PRDM12	-3.35874	1.69413	6.86053	0.00881207	0.274353			7071	CACATGGTCAGTTGACACTGGT	EXOSC10	-3.4713	1.72578	6.24725	0.0124386	0.22769			PRDM12		IL28RA	1			EXOSC10		GRIA2	2				IBTK	1	1	2	IBTK
22813	TGCATGACTGGTTGTGACTGAC	LCK	-3.3586	0.148121	3.97567	0.046162	0.448517			46857	TGGTACACCATGCAGTACTGGT	SIGLEC12	-3.46899	2.6054	10.9692	0.000926384	0.0742388			LCK		POLR2F	1			SIGLEC12		LPIN3	2				IDI2	1	2	3	IDI2
50286	GTCAGTTGACTGACCAACCAGT	XBP1	-3.35639	2.13157	8.08862	0.0044544	0.216154			36332	ACCAGTCATGCAACGTACTGTG	EMC2	-3.46657	1.97672	7.85707	0.00506225	0.156041			XBP1		CALM2	1			EMC2		CYP2S1	2				IDS	1	1	2	IDS
247	CATGCACAACACACACACCAAC	ABHD5	-3.35405	-0.00545954	4.60743	0.0318337	0.403356			31325	TGCATGTGGTGTCATGACACTG	AKR1B15	-3.46473	1.8821	7.1503	0.00749514	0.183859			ABHD5		RIPK1	1			AKR1B15		ST8SIA6	2				IFI27L1	1	1	2	IFI27L1
6687	CACATGACGTGTTGACACTGAC	ELN	-3.3483	2.41631	6.76269	0.00930835	0.279918			260016	GTTGTGTGTGCATGACTGGTGT	PSMA1	-3.46224	1.90661	5.72868	0.01669	0.254313			ELN		TXN	1			PSMA1		DHDDS	2				IFITM3	1	1	2	IFITM3
7425	TGACACACTGCATGACACTGGT	FGFR1	-3.34176	2.03977	7.86213	0.00504808	0.226584			47887	CACAACACCAGTCAGTACACGT	SLC4A5	-3.46124	2.12237	8.55494	0.00344585	0.133213			FGFR1		SLC41A2	1			SLC4A5		DNMT3B	2				IFNAR1	1	1	2	IFNAR1
35184	ACACCATGTGGTACGTACTGTG	CSNK2A2	-3.34145	1.92439	6.31982	0.0119396	0.298354			39502	GTCAACTGGTGTTGGTACCAAC	ITGA2B	-3.46	0.871615	4.64587	0.0311284	0.31982			CSNK2A2		HECTD1	1			ITGA2B		IGSF1	2				IGF2R	1	1	2	IGF2R
5633	TGACACACGTTGTGACACTGTG	DCHS2	-3.33525	2.39705	7.97176	0.00475126	0.222056			37007	CACAACGTACACTGGTACCATG	FLVCR1	-3.45782	1.45305	5.08341	0.0241559	0.292064			DCHS2		NUDT18	1			FLVCR1		SNCA	2				IGFBP1	2	2	4	IGFBP1
49666	GTACACACGTACACCAACTGGT	TRPC7	-3.33358	2.00385	6.34394	0.0117783	0.297587			25069	TGCAGTCATGACGTTGACCAAC	CLIC4	-3.45147	0.831627	5.17407	0.0229264	0.286535			TRPC7		PGLYRP4	1			CLIC4		FADS3	2				IGSF1	1	2	3	IGSF1
38508	ACCAGTTGGTTGTGGTACTGGT	HECTD3	-3.33189	0.905685	4.32611	0.0375318	0.426354			14942	GTCATGTGGTGTCAACACCATG	P2RX4	-3.44652	2.30499	8.981	0.00272801	0.121298			HECTD3		TYMP	1			P2RX4		GCH1	2				IGSF11	2	2	4	IGSF11
15696	ACACTGTGTGCACAACACACAC	PHF12	-3.33105	2.40237	9.19695	0.00242418	0.169683			7848	ACGTGTGTGTCATGACACCAGT	GAK	-3.44535	0.750799	4.95394	0.0260313	0.299049			PHF12		SDK2	1			GAK		UGP2	2				IHH	1	2	3	IHH
30311	CATGGTTGGTTGCATGACTGAC	CD52	-3.3303	0.913513	5.1461	0.0232987	0.367216			9844	ACTGCATGGTTGGTACACACAC	IGSF11	-3.44397	2.56144	10.1674	0.00142949	0.0907802			CD52		CASS4	1			IGSF11		DNMT1	2				IK	2	1	3	IK
42439	CATGACCATGTGGTGTACCAGT	MXRA7	-3.32368	2.6095	8.92098	0.00281913	0.178083			17623	CATGTGCAACTGACTGACTGTG	QARS	-3.44094	2.33463	6.87911	0.00872088	0.197805			MXRA7		SRMS	1			QARS		DHX29	2				IL17RA	2	1	3	IL17RA
49014	GTTGCATGCACACAGTACACTG	TDRD9	-3.32265	1.95493	6.84462	0.00889087	0.274968			17454	GTCAGTACACTGACTGACTGAC	PTPLB	-3.43891	0.662551	3.97921	0.0460652	0.369625			TDRD9		GRIN3A	1			PTPLB		RPS6KB1	2				IL17RE	2	1	3	IL17RE
22843	CAGTCAACTGGTTGTGACCAAC	TRPV6	-3.32198	2.13827	6.18059	0.012916	0.306224			33516	ACCAGTCAGTACACGTACACTG	CCRL2	-3.43852	3.15976	12.3523	0.000440439	0.0521775			TRPV6		SLC7A13	1			CCRL2		SETD3	2				IL1R1	1	1	2	IL1R1
31325	TGCATGTGGTGTCATGACACTG	AKR1B15	-3.31192	1.8821	6.64405	0.00994873	0.28407			13470	GTCATGGTACTGCAACACTGGT	MTX1	-3.43737	2.28527	8.90173	0.00284901	0.122428			AKR1B15		CDH15	1			MTX1		JARID2	2				IL22RA1	2	1	3	IL22RA1
22574	GTCAGTACACGTTGTGACTGAC	XYLT2	-3.31053	1.93764	4.70523	0.030071	0.395566			43250	GTACCACAACGTGTGTACACAC	NSUN2	-3.43503	0.924808	4.81778	0.0281676	0.308653			XYLT2		SDHA	1			NSUN2		IL2RA	2				IL23R	3	1	4	IL23R
11064	ACGTCAACCAGTGTACACGTAC	KNCN	-3.3104	1.66139	5.12508	0.0235825	0.369125			48813	TGCAGTGTGTCACAGTACACGT	SUV39H1	-3.43122	1.61787	6.59515	0.0102257	0.210981			KNCN		MAK	1			SUV39H1		CD46	2				IL28RA	1	1	2	IL28RA
12672	ACACACGTTGACCAACACACAC	MKNK1	-3.30963	2.06689	7.10115	0.00770345	0.262903			285	TGCATGACTGACACACACTGGT	ACAA2	-3.43042	1.85972	6.65224	0.0099031	0.208657			MKNK1		SARS	1			ACAA2		NALCN	2				IL2RA	1	2	3	IL2RA
31686	GTTGACCACAGTCATGACCATG	APCDD1	-3.30847	2.30031	8.6288	0.00330889	0.192207			31683	CAACACCACAGTCATGACTGTG	APC	-3.4303	1.5652	7.07369	0.00782241	0.187449			APCDD1		DSG1	1			APC		FZD8	2				IL4R	1	1	2	IL4R
16798	GTCATGGTTGACACTGACCATG	PPP2R1A	-3.30694	1.76243	6.72472	0.00950855	0.282328			2826	GTGTACACCAGTACACACGTTG	C14orf37	-3.42837	3.61891	14.8454	0.000116695	0.0272974			PPP2R1A		APOF	1			C14orf37		LTA4H	2				IMMT	1	1	2	IMMT
35097	TGGTTGACTGGTACGTACCAGT	CRK	-3.30368	1.8196	6.86218	0.00880391	0.274353			31556	ACTGACTGCAGTCATGACTGAC	ALS2	-3.42679	2.1615	7.93754	0.00484197	0.154054			CRK		MIP	1			ALS2		ACYP2	2				IMPAD1	1	1	2	IMPAD1
22643	CAACCATGACGTTGTGACCAAC	ZBED5	-3.30255	1.63196	6.5167	0.0106866	0.288395			14978	GTACACGTGTGTCAACACCATG	PACSIN2	-3.42309	2.87025	11.9903	0.000534778	0.0574226			ZBED5		GPD2	1			PACSIN2		CRYZ	2				ING4	1	1	2	ING4
36999	CATGACGTACACTGGTACTGCA	FLT3LG	-3.30239	3.35722	11.1275	0.000850554	0.113859			29176	ACGTCACATGACCATGACCAAC	ABCF1	-3.41925	0.31472	4.89474	0.0269386	0.303492			FLT3LG		PTDSS1	1			ABCF1		GBA	2				INMT	1	1	2	INMT
4322	GTACGTCAACACTGACACCAAC	CHORDC1	-3.30047	1.72706	7.00734	0.00811763	0.26811			11429	TGTGGTGTACCAGTACACCAGT	LPAR3	-3.4119	2.0899	7.70474	0.0055076	0.16226			CHORDC1		OXSR1	1			LPAR3		SMPDL3B	2				INPP5E	1	1	2	INPP5E
11429	TGTGGTGTACCAGTACACCAGT	LPAR3	-3.30021	2.0899	7.29715	0.00690642	0.252323			17137	TGACCACAGTACACTGACCAAC	PRMT3	-3.40995	2.79547	9.11729	0.00253204	0.117824			LPAR3		CDK13	1			PRMT3		CACHD1	2				IP6K1	1	1	2	IP6K1
10138	GTGTTGGTCATGGTACACCACA	INSR	-3.29835	2.39106	7.43769	0.00638718	0.245708			39113	TGGTACCAACGTTGGTACACCA	IGFBP1	-3.40948	3.52183	13.8056	0.000202727	0.0362316			INSR		ACOT4	1			IGFBP1		FA2H	2				IPMK	1	1	2	IPMK
5192	ACGTACTGACTGTGACACGTTG	CSF1R	-3.29766	3.05756	11.5252	0.000686586	0.104683			14169	TGGTTGTGCATGCAACACGTTG	NGF	-3.40809	1.62836	6.62343	0.0100646	0.20968			CSF1R		IGF2	1			NGF		MLL2	2				IQGAP1	1	2	3	IQGAP1
46293	TGTGTGCAACTGCAGTACCACA	RRM1	-3.29748	2.33487	7.33759	0.00675274	0.251135			685	TGCAGTGTGTACACACACCAGT	ADCK5	-3.40269	1.61445	6.55168	0.0104785	0.213012			RRM1		XDH	1			ADCK5		ATP6V1G1	2				IRAK4	1	1	2	IRAK4
12622	GTCAACTGTGACCAACACACTG	MGST2	-3.29404	1.30622	5.66096	0.0173467	0.337764			22643	CAACCATGACGTTGTGACCAAC	ZBED5	-3.39916	1.63196	6.82485	0.00898982	0.200662			MGST2		EXTL2	1			ZBED5		RPS6KA6	2				ITGA2B	1	4	5	ITGA2B
50089	TGGTGTGTCAACACCAACCAGT	UQCRFS1	-3.28904	1.56431	5.45922	0.0194653	0.347367			4322	GTACGTCAACACTGACACCAAC	CHORDC1	-3.39768	1.72706	7.31404	0.0068418	0.176662			UQCRFS1		MCAT	1			CHORDC1		GBE1	2				ITGA4	1	1	2	ITGA4
14152	ACGTACTGCATGCAACACGTTG	NFS1	-3.28726	2.01917	4.79256	0.0285829	0.388912			39389	TGCATGCATGGTTGGTACTGAC	INPP4A	-3.39499	2.05643	7.79588	0.00523654	0.15768			NFS1		SLC7A5	1			INPP4A		RELN	2				ITGAE	2	1	3	ITGAE
44329	TGGTGTACTGCAGTGTACTGGT	PGAM2	-3.28437	1.49938	6.14978	0.0131429	0.307205			10230	GTTGCACACATGGTACACTGGT	IRS1	-3.39443	1.83274	6.0614	0.0138168	0.238065			PGAM2		SLC37A1	1			IRS1		PDPN	2				ITGAL	1	2	3	ITGAL
36462	GTCAGTTGGTCAACGTACCATG	EPHA3	-3.28125	3.40213	14.3534	0.000151503	0.0562197			2116	ACTGACTGACGTACACACCAAC	ATP8A1	-3.38932	2.04587	8.20634	0.00417443	0.145246			EPHA3		ACOT2	1			ATP8A1		LYG1	2				ITGAX	1	1	2	ITGAX
36809	TGGTACCACACAACGTACACAC	FAT2	-3.28106	1.08886	4.59321	0.0320988	0.404596			29052	ACCACATGTGACCATGACTGAC	NPC1L1	-3.38849	2.36707	9.66398	0.00187916	0.102972			FAT2		PSMA5	1			NPC1L1		FAM162A	2				ITM2B	1	1	2	ITM2B
20315	CAGTTGTGCACAACTGACCAGT	SRPK3	-3.2791	1.42945	5.10592	0.0238444	0.370491			37366	GTTGCACATGACTGGTACTGAC	GALNT10	-3.3882	0.617072	4.38627	0.0362294	0.338905			SRPK3		IRAK3	1			GALNT10		ODZ2	2				ITPR2	1	1	2	ITPR2
23683	CAACACGTACCATGTGACTGCA	GAPDH	-3.2786	1.58312	6.26756	0.0122968	0.300813			1195	CAGTGTGTACTGACACACTGGT	ALDH5A1	-3.38686	3.24212	12.5028	0.000406333	0.0505692			GAPDH		ACADL	1			ALDH5A1		PTGIS	2				JPH3	1	1	2	JPH3
7076	ACTGGTGTCAGTTGACACACTG	EXT1	-3.27533	1.82852	6.09709	0.0135405	0.310895			2998	GTTGCAGTCAGTACACACCATG	CACNA1B	-3.3865	1.78584	7.36305	0.00665777	0.174838			EXT1		LACE1	1			CACNA1B		GALNT4	2				JTB	1	1	2	JTB
49676	ACCAACACGTACACCAACTGTG	TRPM2	-3.27497	2.19499	7.63115	0.00573688	0.23829			8463	CACAACACTGACGTACACTGGT	GNPDA2	-3.38542	2.58848	9.45584	0.00210478	0.108467			TRPM2		DSC2	1			GNPDA2		KPNB1	1				KAT6A	1	1	2	KAT6A
8180	ACTGCACACACATGACACTGAC	GGTLC2	-3.2743	1.15497	4.62472	0.0315145	0.402134			40305	TGACCATGTGCATGGTACGTAC	KLRB1	-3.38508	2.01829	8.00842	0.00465603	0.151891			GGTLC2		RTP2	1			KLRB1		GRIK4	1				KCNA10	1	1	2	KCNA10
47822	GTCAACCAGTGTCAGTACACAC	SLC44A3	-3.27394	0.282239	3.99574	0.0456154	0.4471			17300	ACTGTGGTCAACACTGACCACA	PSMB2	-3.38421	2.15259	6.60003	0.0101977	0.210575			SLC44A3		PYGB	1			PSMB2		OXSR1	1				KCNA4	1	1	2	KCNA4
38002	GTACCATGACTGTGGTACTGAC	GPIHBP1	-3.27357	2.23147	8.12553	0.00436463	0.213027			10629	TGTGACGTTGGTGTACACTGTG	KCNJ8	-3.38173	1.56182	6.89909	0.00862399	0.196449			GPIHBP1		KIF11	1			KCNJ8		PDP1	1				KCND1	1	1	2	KCND1
42291	CAACCAACTGTGGTGTACTGCA	MTERFD3	-3.27013	1.11	4.36606	0.0366616	0.424113			17992	ACGTACTGGTTGACTGACTGTG	RIPK3	-3.37978	1.51564	6.97313	0.00827424	0.192698			MTERFD3		ABCD1	1			RIPK3		MRPL28	1				KCNE1	1	1	2	KCNE1
22631	CATGGTTGACGTTGTGACTGAC	ZAP70	-3.27006	1.28604	4.9241	0.0264846	0.381883			9683	CAACTGCATGTGGTACACACCA	IBTK	-3.37376	2.86874	8.96063	0.0027586	0.121444			ZAP70		SV2A	1			IBTK		NGFR	1				KCNE3	1	2	3	KCNE3
19768	ACGTCAACTGCAACTGACCATG	SLC4A8	-3.26997	2.30981	7.80758	0.00520275	0.229895			13530	GTGTTGCAACTGCAACACTGAC	MVD	-3.37303	3.30193	10.916	0.000953395	0.0752973			SLC4A8		AMPD2	1			MVD		SLCO6A1	1				KCNJ1	1	2	3	KCNJ1
7102	GTCACAGTCAGTTGACACACAC	F11R	-3.26776	1.355	4.2822	0.0385136	0.428026			3808	ACACGTCAGTCAACACACCAAC	CDH19	-3.36593	1.68403	6.23474	0.0125268	0.228513			F11R		TJP2	1			CDH19		ALPL	1				KCNJ15	1	1	2	KCNJ15
48328	ACGTACCAACCACAGTACGTAC	SORCS3	-3.26648	2.58263	8.9883	0.00271714	0.175749			1169	TGACTGGTACTGACACACCAAC	ALDH1L2	-3.36587	2.4914	8.76956	0.00306299	0.127277			SORCS3		CD72	1			ALDH1L2		CBR4	1				KCNJ8	1	1	2	KCNJ8
6426	GTGTTGACTGGTTGACACCATG	DVL1	-3.26526	1.49586	5.97147	0.0145392	0.318823			14038	GTTGTGCAGTTGCAACACCACA	NDUFV1	-3.36314	3.01472	10.44	0.00123318	0.0853705			DVL1		ACSS3	1			NDUFV1		GBA3	1				KCNK16	1	1	2	KCNK16
20139	CAGTGTGTGTCAACTGACTGTG	SOD1	-3.26467	2.11114	7.66162	0.00564078	0.236833			15158	GTTGCAACCAGTCAACACCAGT	PARP14	-3.3595	1.59612	5.44788	0.0195921	0.270453			SOD1		MAVS	1			PARP14		C18orf1	1				KCNMB1	3	2	5	KCNMB1
37631	CACACACAGTACTGGTACACGT	GHITM	-3.26133	2.2518	7.06196	0.00787377	0.265264			49157	TGTGACACACACACCAACTGAC	TIMM50	-3.35826	1.02211	5.16919	0.0229909	0.287057			GHITM		NPR1	1			TIMM50		LILRB2	1				KCNN1	1	1	2	KCNN1
46238	GTCATGGTACTGCAGTACGTCA	RPL10A	-3.26117	2.29819	6.51487	0.0106976	0.288395			3266	GTACACCAACCAACACACTGTG	CAV2	-3.3541	1.87676	6.94368	0.00841161	0.194759			RPL10A		GLDC	1			CAV2		MCAT	1				KCNN4	1	1	2	KCNN4
29863	CATGGTGTACTGCATGACACAC	HIGD2A	-3.25559	3.17451	9.14775	0.00249024	0.171268			25884	ACCATGACTGTGGTTGACGTAC	APOBEC1	-3.35144	2.08774	8.24091	0.00409565	0.143738			HIGD2A		MMP17	1			APOBEC1		METTL13	1				KCNQ3	2	1	3	KCNQ3
7196	ACCATGACACCATGACACTGAC	FAM20B	-3.2554	2.69928	9.69467	0.00184804	0.152394			46137	TGGTCAACACTGCAGTACACTG	RNF130	-3.3498	1.9602	7.14272	0.0075269	0.184213			FAM20B		PLCE1	1			RNF130		EIF2S1	1				KCNS3	1	1	2	KCNS3
30644	ACTGCAGTCATGCATGACCATG	ABHD6	-3.25407	1.84053	5.34876	0.020737	0.354315			13890	GTACACTGGTTGCAACACACAC	NDUFA8	-3.34861	2.18445	6.00484	0.0142667	0.240231			ABHD6		DNAJC11	1			NDUFA8		CSRP2BP	1				KCTD13	1	1	2	KCTD13
32763	CAGTCACACACACATGACTGAC	BRCA1	-3.25389	1.15327	4.53106	0.0332849	0.409815			16347	CAGTTGCACACACAACACACAC	PLCXD3	-3.34815	1.33965	5.47656	0.0192732	0.268913			BRCA1		FOXRED1	1			PLCXD3		MINPP1	1				KCTD15	1	1	2	KCTD15
21550	GTCAGTACACTGTGTGACACTG	TOMM22	-3.25109	2.25148	6.72327	0.0095163	0.282328			15434	GTGTACTGACCACAACACTGGT	PDHX	-3.34622	2.04975	7.65654	0.0056567	0.163973			TOMM22		CACNA1S	1			PDHX		CCNT2	1				KCTD16	1	1	2	KCTD16
13578	GTGTACACTGTGCAACACTGGT	MYO3A	-3.2507	1.55462	5.84176	0.0156502	0.32723			42955	CAGTACCACATGGTGTACTGCA	NLGN4X	-3.33947	2.37786	8.08329	0.00446753	0.149511			MYO3A		ALDOB	1			NLGN4X		ADAM20	1				KCTD18	1	1	2	KCTD18
25917	TGCACAACTGTGGTTGACTGAC	ARG1	-3.24984	1.90147	6.87327	0.00874946	0.27392			48367	CACAGTCAACCACAGTACCACA	SPAM1	-3.33929	2.57647	7.55779	0.00597513	0.16734			ARG1		UGT1A8	1			SPAM1		KIAA0319	1				KCTD19	1	2	3	KCTD19
2092	ACCAGTACACGTACACACACGT	ATP6V1G2	-3.24344	1.87903	5.26772	0.0217244	0.360884			3306	GTGTGTCAACCAACACACTGGT	CBX4	-3.33915	2.77227	10.2524	0.00136505	0.0887756			ATP6V1G2		NUDT13	1			CBX4		CYP27C1	1				KCTD21	2	1	3	KCTD21
44409	TGGTCATGTGCAGTGTACCAAC	PHEX	-3.24337	0.721444	4.96562	0.025856	0.379703			6428	ACCATGACTGGTTGACACTGGT	DVL2	-3.33793	2.1354	7.82478	0.00515347	0.157243			PHEX		GBE1	1			DVL2		CALCA	1				KCTD9	1	1	2	KCTD9
2943	CACACATGCAGTACACACGTAC	CA11	-3.23233	2.29186	8.53585	0.00348219	0.193244			373	TGTGCATGTGACACACACACAC	ACE2	-3.33319	1.63376	6.40943	0.0113516	0.220404			CA11		CDK1	1			ACE2		OR5K3	1				KDM5A	1	2	3	KDM5A
3927	CATGTGTGCACAACACACCAAC	CDK3	-3.22948	3.4497	14.0549	0.000177547	0.0606071			4342	GTTGCACAACACTGACACCAGT	CHRFAM7A	-3.33236	2.89611	11.3046	0.000773167	0.0689423			CDK3		PTGFRN	1			CHRFAM7A		ASXL3	1				KDM5C	1	1	2	KDM5C
5062	GTTGACCACAACTGACACACCA	COX8C	-3.22844	1.79261	6.16367	0.01304	0.30666			4777	TGGTGTGTGTACTGACACTGAC	CMC1	-3.33091	2.30959	8.41134	0.00372888	0.137323			COX8C		MUSK	1			CMC1		ESAM	1				KDM6B	1	1	2	KDM6B
573	TGCACAACGTACACACACTGAC	ACY3	-3.2233	2.11216	7.59985	0.00583731	0.239269			22768	ACACCACAACGTTGTGACACGT	CSNK1G3	-3.32781	2.9877	11.174	0.000829518	0.070417			ACY3		LRRC33	1			CSNK1G3		PCYT1A	1				KIAA1161	1	1	2	KIAA1161
45157	TGTGGTTGACACCAGTACGTCA	PPM1E	-3.22266	2.41056	8.48926	0.00357249	0.195974			21288	ACGTGTACCAACTGTGACTGAC	TM9SF2	-3.32648	1.17088	5.35317	0.0206847	0.275492			PPM1E		FTCD	1			TM9SF2		FXYD4	1				KIR2DL2	1	1	2	KIR2DL2
46812	ACCATGCAGTTGCAGTACCAAC	SGPL1	-3.22198	1.14062	4.37044	0.0365675	0.423943			3424	ACACGTTGTGCAACACACGTAC	CCNE2	-3.32447	1.62535	6.03306	0.0140404	0.239535			SGPL1		FCGR2B	1			CCNE2		WBSCR17	1				KIR2DL3	1	1	2	KIR2DL3
7070	GTCATGGTCAGTTGACACGTCA	EXOSC10	-3.21986	3.77342	13.8452	0.000198499	0.0625896			13907	CAACTGTGGTTGCAACACGTAC	NDUFAF1	-3.32415	1.60454	6.38943	0.0114802	0.221051			EXOSC10		CD79B	1			NDUFAF1		CDK12	1				KL	1	1	2	KL
47178	GTGTACTGACGTCAGTACTGAC	SLC22A18AS	-3.21264	1.05987	4.14747	0.0416969	0.439682			47517	TGCATGGTTGGTCAGTACGTAC	SLC2A13	-3.32265	0.738393	3.95723	0.0466705	0.37202			SLC22A18AS		CRYL1	1			SLC2A13		B3GALT5	1				KMO	1	1	2	KMO
3407	CACAACTGTGCAACACACTGCA	CCNC	-3.21158	3.49725	10.8294	0.00099902	0.119837			44690	GTACTGGTGTCAGTGTACTGCA	PKM	-3.32172	1.78215	7.0298	0.00801642	0.189393			CCNC		OGT	1			PKM		DPF1	1				KNCN	1	2	3	KNCN
8890	GTGTCAGTGTACGTACACTGAC	GTPBP5	-3.21036	2.10559	7.00984	0.00810627	0.26811			2310	GTTGACACTGGTACACACACAC	B4GALT1	-3.31903	1.74237	6.77392	0.00924995	0.202876			GTPBP5		NUDT14	1			B4GALT1		SNRPE	1				KRAS	1	1	2	KRAS
16390	GTTGACACACACACTGACACAC	PLK3	-3.20946	2.59517	9.46221	0.00209749	0.157755			37831	CATGACCACAACTGGTACACCA	GLUD1	-3.31678	2.89724	12.2918	0.000454965	0.0531498			PLK3		STK11	1			GLUD1		DAO	1				L1CAM	1	1	2	L1CAM
12573	TGCATGACTGACCAACACGTAC	MFSD8	-3.20841	1.60429	6.26672	0.0123026	0.300813			13972	ACTGTGGTGTTGCAACACCAAC	NDUFB8	-3.31349	1.02918	5.22989	0.0222019	0.283587			MFSD8		MAPK14	1			NDUFB8		SLC25A5	1				L3MBTL2	1	3	4	L3MBTL2
27040	ACACGTGTTGGTGTTGACACTG	IL23R	-3.20769	3.18022	11.09	0.000867933	0.114207			48652	ACCAACACGTCACAGTACACCA	STK11IP	-3.31056	4.25618	20.5282	5.8759e-06	0.00549146			IL23R		HLA-DQB1	1			STK11IP		METTL7A	1				LAIR1	3	1	4	LAIR1
19240	ACGTGTACCAGTACTGACACTG	SLC25A21	-3.20684	1.29331	3.91961	0.047726	0.452487			38882	GTACGTCACATGTGGTACCACA	HSPA9	-3.30734	2.00928	5.90825	0.0150702	0.243419			SLC25A21		ARSB	1			HSPA9		KRT5	1				LALBA	1	1	2	LALBA
7328	ACACGTGTACCATGACACGTGT	FCGR2A	-3.20513	0.968397	4.11131	0.0425974	0.441702			36998	GTTGACGTACACTGGTACGTAC	FLT1	-3.3051	1.94924	7.54428	0.00602009	0.167576			FCGR2A		NME7	1			FLT1		CACNA2D4	1				LAT	2	2	4	LAT
31100	ACCACATGTGGTCATGACCAGT	ADORA2B	-3.20484	2.23534	7.49811	0.00617639	0.242609			39318	GTTGTGGTTGGTTGGTACACAC	IL8	-3.3035	2.40265	9.2841	0.00231151	0.113071			ADORA2B		PPP1R3F	1			IL8		HTR2A	1				LATS2	1	1	2	LATS2
17877	TGTGTGCATGTGACTGACTGAC	RFK	-3.20321	2.25235	6.33991	0.0118051	0.297587			12727	CATGCAGTTGACCAACACACGT	MLLT1	-3.30226	2.30576	6.09887	0.0135269	0.236489			RFK		MRPS11	1			MLLT1		ABCC12	1				LCTL	1	1	2	LCTL
33131	CAGTGTTGTGACACGTACACCA	CACNA2D4	-3.1991	2.62534	8.24714	0.00408163	0.208913			22602	GTGTACTGACGTTGTGACTGTG	YME1L1	-3.30112	2.8782	10.519	0.00118155	0.0838775			CACNA2D4		ITGA11	1			YME1L1		ABCD4	1				LDLR	2	1	3	LDLR
41941	TGTGTGCACAACGTGTACTGAC	MRAP	-3.19767	2.47488	6.61425	0.0101166	0.284907			15573	TGTGTGCAACCACAACACACAC	PFKL	-3.2913	1.264	5.85476	0.015535	0.247008			MRAP		SCML2	1			PFKL		CLEC4M	1				LILRA2	2	1	3	LILRA2
36682	GTGTACTGCACAACGTACCAAC	FAM163B	-3.19425	1.7307	5.27911	0.0215828	0.359518			14765	TGCAGTGTTGGTCAACACACTG	OAZ2	-3.28979	2.22695	6.76651	0.00928841	0.202893			FAM163B		TRPM8	1			OAZ2		SLC16A1	1				LIMK2	1	1	2	LIMK2
31546	GTGTCAACCAGTCATGACCAAC	ALPPL2	-3.19345	1.69277	5.28084	0.0215614	0.359518			41522	GTACCAACGTACGTGTACCAGT	METTL17	-3.28941	0.831657	4.61795	0.0316391	0.322633			ALPPL2		KCNH1	1			METTL17		ABHD12	1				LIPA	1	2	3	LIPA
46248	ACGTGTGTACTGCAGTACTGAC	RPL5	-3.19242	1.28468	5.25131	0.0219302	0.361902			10111	CACACATGCATGGTACACCAAC	INPP5E	-3.2868	0.342481	3.92056	0.047699	0.376188			RPL5		ANPEP	1			INPP5E		VAV3	1				LIPE	1	1	2	LIPE
19371	CAGTGTGTCAGTACTGACCACA	SLC26A5	-3.19223	1.61257	5.97991	0.0144697	0.318467			9006	GTCAGTACCAACGTACACTGAC	HAGH	-3.2857	0.450412	4.54575	0.0330007	0.32851			SLC26A5		AKR1A1	1			HAGH		ROCK2	1				LIPJ	1	1	2	LIPJ
13701	TGTGACGTTGTGCAACACCATG	NARFL	-3.19133	3.03943	10.1826	0.00141775	0.137068			33709	TGCAGTGTCAACACGTACCAAC	CD4	-3.28508	1.61481	6.35813	0.0116845	0.222353			NARFL		NT5C2	1			CD4		PLK2	1				LIPT1	2	2	4	LIPT1
15666	GTACCAACTGCACAACACGTAC	PHB	-3.19116	0.825167	4.15866	0.0414221	0.438617			9442	GTACGTCAACTGGTACACCATG	HPSE	-3.28428	3.18436	10.5678	0.00115073	0.0828445			PHB		LPIN3	1			HPSE		SLC40A1	1				LIPT2	1	1	2	LIPT2
48942	GTCAGTACCACACAGTACACTG	TAT	-3.19103	2.91586	6.67963	0.00975211	0.28407			47876	ACTGACACCAGTCAGTACACCA	SLC4A2	-3.28235	1.60958	5.95488	0.0146766	0.240858			TAT		RPL35A	1			SLC4A2		CD69	1				LMBRD2	1	1	2	LMBRD2
13580	ACCAACACTGTGCAACACCACA	MYO3B	-3.18962	1.28963	4.07845	0.0434334	0.443569			1604	ACTGACTGGTTGACACACTGCA	AQP12B	-3.28083	1.64347	5.053	0.0245834	0.294351			MYO3B		GAD1	1			AQP12B		ATP5I	1				LMNA	3	5	8	LMNA
28162	GTACACACGTCAGTTGACCACA	ERRFI1	-3.18435	1.09001	4.19246	0.0406041	0.435819			42657	TGACGTGTGTTGGTGTACACAC	NCR3	-3.28069	1.91735	7.07399	0.00782111	0.187449			ERRFI1		PAQR4	1			NCR3		LCAT	1				LPAR3	1	1	2	LPAR3
33002	GTGTGTCAACACACGTACCAGT	C6orf72	-3.17987	1.59788	4.23995	0.0394833	0.43158			3753	TGGTGTGTGTCAACACACTGAC	CDC42BPB	-3.27361	1.22189	4.77414	0.0288903	0.311075			C6orf72		ZAK	1			CDC42BPB		KDM2A	1				LPAR4	1	1	2	LPAR4
3808	ACACGTCAGTCAACACACCAAC	CDH19	-3.17778	1.68403	5.67214	0.0172364	0.337751			12031	CACACACAGTCAGTACACTGAC	MAP4K1	-3.27342	0.0219401	4.33887	0.0372517	0.3425			CDH19		BCR	1			MAP4K1		NPR1	1				LPCAT1	1	1	2	LPCAT1
11211	CAGTACCACAGTGTACACTGTG	LCT	-3.17729	3.03067	10.3644	0.00128472	0.132642			4564	ACTGTGCATGACTGACACCAAC	CLDN14	-3.27323	0.894959	4.73044	0.0296333	0.31376			LCT		RNASEL	1			CLDN14		RHBDL2	1				LPGAT1	1	3	4	LPGAT1
1968	ACACCAGTCATGACACACGTTG	ATP5G3	-3.17392	2.96141	7.73386	0.00541949	0.232849			11778	GTACACACGTCAGTACACACAC	LYZL1	-3.26817	0.567421	5.06559	0.0244054	0.293464			ATP5G3		GDPD3	1			LYZL1		PHYHIPL	1				LPIN1	1	1	2	LPIN1
37430	GTTGCAACGTACTGGTACTGCA	GAMT	-3.17169	2.86861	9.78068	0.00176355	0.148831			32018	GTACTGACTGCACATGACCAGT	ASNS	-3.26735	2.39123	8.1734	0.00425092	0.146538			GAMT		DCAKD	1			ASNS		PCCA	1				LPIN3	1	2	3	LPIN3
22234	GTGTTGCAGTTGTGTGACTGAC	ULK3	-3.17098	1.24698	4.87723	0.0272133	0.384832			32693	TGTGCAGTCACACATGACGTGT	BEST4	-3.26607	3.36043	9.00849	0.00268729	0.120981			ULK3		GLT8D1	1			BEST4		ILK	1				LPPR5	2	1	3	LPPR5
4108	ACCAACACACACTGACACCAGT	CEACAM19	-3.16989	1.17815	4.50163	0.0338625	0.411444			17829	TGTGGTGTTGTGACTGACCATG	REEP2	-3.26591	2.29771	7.98058	0.00472818	0.152814			CEACAM19		COMTD1	1			REEP2		MAP3K11	1				LRFN2	3	3	6	LRFN2
49878	GTTGTGCAGTACACCAACCAAC	UBE2H	-3.16926	1.63749	5.14802	0.0232729	0.367216			12115	CAACTGTGCACAGTACACACAC	MAPK4	-3.26524	3.92433	13.3602	0.000257019	0.0401579			UBE2H		INPP5E	1			MAPK4		NDUFAF3	1				LRGUK	1	1	2	LRGUK
23786	GTGTGTCAACCATGTGACCAGT	ENO1	-3.16792	3.07515	12.0804	0.000509546	0.0889631			639	CACACATGGTACACACACTGTG	ADAM32	-3.26379	1.64673	6.10645	0.0134689	0.235938			ENO1		NOX5	1			ADAM32		C10orf54	1				LRIG3	2	1	3	LRIG3
4890	GTGTTGACCAACTGACACGTTG	COL25A1	-3.16553	3.51712	12.1149	0.000500202	0.0889631			7099	CAGTCAGTCAGTTGACACGTAC	EZH2	-3.26184	1.62187	4.81753	0.0281717	0.308653			COL25A1		DDIT3	1			EZH2		HMOX1	1				LRRC4	1	2	3	LRRC4
30303	CACATGTGGTTGCATGACACAC	DCHS1	-3.16516	2.98639	10.6174	0.00112029	0.125241			26453	TGTGTGTGCATGGTTGACTGGT	CR2	-3.26184	1.22667	4.07162	0.0436094	0.362308			DCHS1		CACNA1B	1			CR2		ATP5B	1				LRRTM2	1	1	2	LRRTM2
12151	CATGCATGCACAGTACACCAAC	MAPK9	-3.16503	2.37161	7.21074	0.00724687	0.257012			15203	CAACGTTGCAGTCAACACTGGT	PBK	-3.25889	1.89652	6.00055	0.0143014	0.240231			MAPK9		PDXP	1			PBK		TARBP2	1				LTA	1	1	2	LTA
3527	CATGACCATGCAACACACGTAC	CD207	-3.16267	1.13711	5.10121	0.0239091	0.370926			31918	GTCAGTGTACCACATGACTGTG	ARSJ	-3.25786	1.76364	5.87873	0.0153249	0.245213			CD207		CDKL1	1			ARSJ		CATSPERB	1				LTA4H	1	2	3	LTA4H
24858	GTGTTGACTGACGTTGACCAAC	SLC35E3	-3.16167	1.40024	5.45446	0.0195185	0.347864			22440	ACGTGTGTCATGTGTGACCAAC	VPS4B	-3.25599	2.19255	7.90805	0.00492153	0.154925			SLC35E3		PMS2P1	1			VPS4B		NINJ2	1				LTK	1	1	2	LTK
45063	CATGACACACACCAGTACGTCA	POLR2H	-3.16045	3.62831	11.304	0.000773417	0.108733			42676	ACTGCAGTGTTGGTGTACCACA	NDST4	-3.25345	2.62614	8.65819	0.00325594	0.13012			POLR2H		ELOVL2	1			NDST4		MAPKAPK5	1				LY6E	1	1	2	LY6E
22924	ACCAACGTTGGTTGTGACGTTG	ENPP7	-3.15827	2.62376	8.00522	0.00466427	0.219992			15711	CACATGTGTGCACAACACTGGT	PHF15	-3.25256	2.96176	7.94689	0.004817	0.153898			ENPP7		ABHD13	1			PHF15		MAK	1				LYG1	1	2	3	LYG1
37437	TGCACAACGTACTGGTACTGGT	GANC	-3.15369	2.19115	6.03953	0.013989	0.314469			36115	CAACTGACTGCAACGTACCATG	EBPL	-3.25186	1.13297	4.54388	0.0330367	0.328784			GANC		PRRT3	1			EBPL		KCNA10	1				LYRM2	1	1	2	LYRM2
9370	GTGTTGGTACTGGTACACTGAC	HLA-G	-3.15301	1.61877	5.85877	0.0154997	0.326197			5195	CAGTACTGACTGTGACACACGT	CSF2RA	-3.25111	3.39518	13.2698	0.000269711	0.0411224			HLA-G		PTPRB	1			CSF2RA		ADHFE1	1				LYZL1	1	1	2	LYZL1
8191	CACACACACACATGACACTGCA	GHRL	-3.1527	2.29837	7.49531	0.006186	0.242609			260018	ACACTGTGTGCATGACTGGTAC	PSMA1	-3.24843	0.800625	4.46026	0.0346922	0.334507			GHRL		SARDH	1			PSMA1		PHB2	1				MAGI1	1	1	2	MAGI1
42899	CAACTGGTCATGGTGTACTGTG	NIPA2	-3.15226	4.89016	13.3551	0.000257725	0.0689955			33292	ACCAACACGTACACGTACACAC	CASS4	-3.24835	0.341366	4.27392	0.0387016	0.346212			NIPA2		BEGAIN	1			CASS4		CLIC5	1				MAGT1	2	1	3	MAGT1
27794	GTACTGGTACCAGTTGACACCA	CDADC1	-3.15189	2.0509	5.53675	0.0186212	0.342102			24355	CAACGTACCACATGTGACACAC	TTBK1	-3.24651	2.42611	6.78378	0.00919897	0.202467			CDADC1		EDF1	1			TTBK1		OPA3	1				MAK	1	1	2	MAK
17676	ACCAACACTGTGACTGACTGAC	RAB35	-3.15175	2.88141	9.85654	0.00169229	0.145865			3351	CATGTGACTGCAACACACCACA	CCDC136	-3.24519	2.34074	8.74406	0.00310613	0.128069			RAB35		MOB1B	1			CCDC136		PWWP2B	1				MALT1	2	2	4	MALT1
32046	GTCAGTACTGCACATGACTGTG	ASTN2	-3.15147	2.46864	7.72776	0.00543782	0.232849			45096	ACGTGTACACACCAGTACCAAC	PON3	-3.2408	2.48638	8.9251	0.00281277	0.122196			ASTN2		AOAH	1			PON3		HLA-E	1				MAN1A1	1	1	2	MAN1A1
40598	GTTGTGGTGTCATGGTACCAAC	LIM2	-3.14956	2.11261	5.96988	0.0145523	0.318828			45079	CATGTGACACACCAGTACTGAC	POMT1	-3.23944	1.11985	4.79993	0.0284608	0.310357			LIM2		LRP1	1			POMT1		AVL9	1				MAN2B1	1	1	2	MAN2B1
31913	TGGTGTGTACCACATGACGTCA	ARSI	-3.14885	4.42308	11.7451	0.000610051	0.0974285			13616	ACACCAACTGTGCAACACTGAC	NAA35	-3.23907	3.06976	8.79221	0.0030252	0.127016			ARSI		TRIM24	1			NAA35		PPIP5K2	1				MANBA	1	1	2	MANBA
37831	CATGACCACAACTGGTACACCA	GLUD1	-3.14767	2.89724	11.2712	0.000787193	0.108733			21500	ACCACACACAACTGTGACCAAC	TNFSF4	-3.23591	2.04287	5.95081	0.0147105	0.240858			GLUD1		FUT4	1			TNFSF4		MTTP	1				MANEAL	1	1	2	MANEAL
50326	GTTGTGGTACTGACCAACACAC	YIF1A	-3.14687	2.43138	7.80538	0.00520909	0.229895			38371	CAACGTCATGTGTGGTACTGAC	HACL1	-3.23237	1.93477	4.77786	0.028828	0.310945			YIF1A		TRIM66	1			HACL1		PCYOX1	1				MAP3K2	1	1	2	MAP3K2
2014	GTCATGCACATGACACACCAAC	ATP6AP1	-3.146	2.19118	7.07971	0.00779614	0.264733			41705	TGGTGTCAGTACGTGTACGTAC	MINOS1	-3.2318	1.58023	6.17272	0.0129735	0.231856			ATP6AP1		GSG2	1			MINOS1		CDK19	1				MAP4K4	2	1	3	MAP4K4
40447	CACACACATGCATGGTACTGGT	LARGE	-3.14413	1.99551	6.34373	0.0117797	0.297587			39064	ACGTTGGTACGTTGGTACTGAC	IFI27L1	-3.23167	2.48602	8.60896	0.00334514	0.131479			LARGE		KARS	1			IFI27L1		CD177	1				MAPK8	1	1	2	MAPK8
3286	GTTGTGCAACCAACACACTGTG	CBR4	-3.14247	2.99344	8.40617	0.00373949	0.200389			44786	GTACCACAGTCAGTGTACACTG	PLCB2	-3.22979	4.94264	22.0044	2.72019e-06	0.00352			CBR4		OR2A25	1			PLCB2		SV2A	1				MAPK9	1	1	2	MAPK9
50369	TGACACCAACTGACCAACCAGT	ZAN	-3.12719	2.75081	8.40573	0.0037404	0.200389			39577	TGGTTGGTGTGTTGGTACTGTG	ITLN1	-3.22718	1.51801	5.97824	0.0144834	0.240796			ZAN		MLLT6	1			ITLN1		SLC31A1	1				MARS	1	1	2	MARS
44758	GTTGTGCAGTCAGTGTACCACA	PLA2G4F	-3.12716	2.34198	8.05609	0.0045351	0.217056			3618	GTACGTACGTCAACACACACAC	CD47	-3.22701	1.90746	5.55466	0.0184315	0.264246			PLA2G4F		HLA-DRB3	1			CD47		DLST	1				MAT1A	3	1	4	MAT1A
20110	GTCAACGTGTCAACTGACTGGT	SNX6	-3.12677	1.03124	4.19684	0.0404993	0.435819			21139	CAACTGGTGTACTGTGACACTG	TICAM2	-3.22629	2.91104	9.33306	0.00225057	0.111418			SNX6		SLC6A4	1			TICAM2		ULK3	1				MAVS	1	1	2	MAVS
47262	GTCATGGTACGTCAGTACCAGT	SLC25A12	-3.1247	3.03198	10.6322	0.00111137	0.125241			37751	CATGCATGCAACTGGTACGTGT	GLDC	-3.22577	1.76958	6.99979	0.00815194	0.191173			SLC25A12		SMG1	1			GLDC		ABCD1	1				MBD5	1	1	2	MBD5
39611	CAGTCAGTGTGTTGGTACACAC	IZUMO1	-3.12433	1.71156	5.03348	0.0248618	0.375098			45348	ACTGGTACTGACCAGTACCAGT	PRKCH	-3.22502	1.87141	6.98747	0.00820825	0.191795			IZUMO1		MSL3	1			PRKCH		CDKN2A	1				MBL2	1	1	2	MBL2
31398	GTTGGTGTGTGTCATGACTGGT	ALDH3A1	-3.12258	1.91357	6.49551	0.0108147	0.289696			10236	ACCACACACATGGTACACACGT	ISCA1	-3.2242	1.67	6.16383	0.0130388	0.232267			ALDH3A1		CCNB3	1			ISCA1		VNN1	1				MBOAT7	1	1	2	MBOAT7
4209	TGACCATGACACTGACACTGTG	CHCHD3	-3.12133	3.59776	13.5344	0.000234235	0.0669431			30694	GTTGGTCACATGCATGACACTG	ACADSB	-3.22344	3.24295	12.8309	0.00034095	0.0463793			CHCHD3		RPS6KA2	1			ACADSB		CYP46A1	1				MCAT	1	1	2	MCAT
24443	CAGTCATGCACATGTGACACAC	SLC22A16	-3.12112	2.20162	5.87783	0.0153327	0.325562			11447	CATGCAGTACCAGTACACCACA	LPGAT1	-3.2044	1.19373	4.91981	0.0265505	0.301304			SLC22A16		HGD	1			LPGAT1		MLL4	1				MCL1	1	1	2	MCL1
13037	TGCAGTCAGTACCAACACTGTG	MRPL36	-3.11597	1.95572	5.5542	0.0184364	0.342102			11243	CAGTGTCACAGTGTACACCAAC	LDLR	-3.20398	2.28538	7.60546	0.00581919	0.166107			MRPL36		CCBL2	1			LDLR		METTL20	1				MEGF10	2	1	3	MEGF10
31553	TGACACTGCAGTCATGACTGAC	ALS2	-3.11467	1.70128	4.26144	0.0389868	0.429124			37785	TGGTTGGTCAACTGGTACGTAC	GLRA4	-3.20264	0.338824	3.94259	0.0470782	0.373509			ALS2		EDEM3	1			GLRA4		SLC20A2	1				MEGF11	2	2	4	MEGF11
49511	CATGGTTGTGACACCAACACTG	TPH2	-3.11278	3.24107	12.299	0.000453208	0.0870224			857	TGGTTGTGCAACACACACACAC	AGPAT2	-3.2022	2.17186	7.17554	0.00739041	0.182662			TPH2		ATP1A4	1			AGPAT2		MARK2	1				METTL17	1	1	2	METTL17
5437	TGCACAACTGTGTGACACCACA	CYP21A2	-3.11203	2.94201	9.35863	0.00221938	0.162467			28413	TGCACACAGTCAGTTGACCATG	CHODL	-3.20129	0.897679	4.39581	0.0360273	0.338244			CYP21A2		RIOK1	1			CHODL		EFNA1	1				METTL18	1	1	2	METTL18
14092	ACCAACACCATGCAACACACTG	NEK6	-3.11136	1.95478	5.65798	0.0173761	0.337792			695	CATGCAGTGTACACACACTGTG	ADCY1	-3.19919	1.94681	6.60059	0.0101945	0.210575			NEK6		RIPK3	1			ADCY1		MAPK8	1				METTL2B	1	1	2	METTL2B
27311	CACAGTGTGTGTGTTGACCAAC	SORCS3	-3.1105	0.819822	4.05076	0.0441516	0.445211			1373	TGCATGTGTGTGACACACTGAC	AMFR	-3.19806	1.87515	6.11452	0.0134076	0.235308			SORCS3		OSCAR	1			AMFR		ODZ1	1				METTL3	1	1	2	METTL3
15375	CACAACACACCACAACACGTTG	PDE6G	-3.11005	1.75065	5.25187	0.0219232	0.361902			25878	GTTGTGACTGTGGTTGACCAAC	INPP5A	-3.19743	2.13994	6.56216	0.010417	0.212634			PDE6G		MTRF1	1			INPP5A		RNF180	1				METTL5	1	1	2	METTL5
2412	ACCAGTTGTGGTACACACACGT	BCKDHA	-3.10424	2.20926	6.73569	0.00945028	0.281783			30521	TGGTCAACCATGCATGACACGT	ABCC1	-3.19643	1.55851	4.57132	0.0325114	0.326301			BCKDHA		PRPS1L1	1			ABCC1		CNDP2	1				METTL6	1	1	2	METTL6
36566	GTTGTGCAGTCAACGTACTGAC	EVI2A	-3.10263	0.912078	4.24609	0.0393408	0.431031			37990	GTTGGTTGACTGTGGTACCAAC	GPD1L	-3.19612	2.30747	8.22904	0.00412253	0.14438			EVI2A		RAMP2	1			GPD1L		BCAT1	1				METTL7A	1	1	2	METTL7A
260019	CACATGTGTGCATGACTGGTTG	PSMA1	-3.10099	2.55327	6.78358	0.00920002	0.278671			10969	TGGTTGCAGTGTGTACACACCA	KIR2DL3	-3.19094	3.74229	14.1044	0.000172942	0.0344099			PSMA1		LYRM4	1			KIR2DL3		CTNNB1	1				MFRP	1	1	2	MFRP
17622	GTTGTGCAACTGACTGACGTGT	QARS	-3.09574	1.95304	6.02382	0.014114	0.316434			13526	GTTGTGCAACTGCAACACACTG	MUTYH	-3.18922	4.41296	19.787	8.65704e-06	0.00672146			QARS		BCAN	1			MUTYH		SLC37A1	1				MFSD11	1	1	2	MFSD11
46281	TGGTACCAACTGCAGTACTGTG	RPS6KC1	-3.09461	1.15199	5.09608	0.02398	0.371257			926	GTCATGGTCAACACACACTGAC	AIFM1	-3.18751	1.74377	5.14988	0.023248	0.288103			RPS6KC1		HARS	1			AIFM1		2004-09-01	1				MGLL	1	2	3	MGLL
16145	TGACTGACCACACAACACCAGT	PKD2	-3.09338	1.00678	4.00038	0.0454899	0.4471			19424	ACACGTCACAGTACTGACACTG	SLC2A11	-3.18588	3.20079	11.7025	0.000624175	0.0622534			PKD2		METTL17	1			SLC2A11		ZAK	1				MGST2	1	1	2	MGST2
48367	CACAGTCAACCACAGTACCACA	SPAM1	-3.09115	2.57647	6.62903	0.010033	0.284292			11471	CACAACCAACCAGTACACTGAC	LRFN2	-3.18444	1.15375	4.55448	0.0328327	0.327723			SPAM1		ATP2A1	1			LRFN2		ATM	1				MINA	1	1	2	MINA
48864	ACACGTCAGTCACAGTACTGCA	TAB1	-3.09065	3.30261	10.9506	0.000935744	0.117611			6055	CATGGTGTCATGTGACACTGCA	DMAP1	-3.18282	4.60211	19.5177	9.96708e-06	0.00735731			TAB1		HDAC6	1			DMAP1		FTSJ3	1				MINPP1	2	1	3	MINPP1
18021	TGTGGTTGGTTGACTGACCAAC	RNF130	-3.08669	2.75197	9.33418	0.00224919	0.162913			27564	ACCAGTGTCAGTGTTGACACAC	BCMO1	-3.18069	2.81634	9.10151	0.00255398	0.118358			RNF130		SCD5	1			BCMO1		SLC24A1	1				MKNK2	2	2	4	MKNK2
44366	GTCAACTGTGCAGTGTACTGAC	PGLYRP3	-3.08617	2.12962	6.29161	0.0121311	0.299441			46238	GTCATGGTACTGCAGTACGTCA	RPL10A	-3.17813	2.29819	6.21633	0.0126577	0.229535			PGLYRP3		ITGAM	1			RPL10A		TLR10	1				MLANA	1	1	2	MLANA
29580	ACCAACGTCAACCATGACCAGT	AVPI1	-3.083	2.41359	7.6192	0.00577501	0.23921			39207	CATGGTACTGGTTGGTACTGAC	IL17RE	-3.17541	1.47612	5.78375	0.016175	0.251326			AVPI1		KCNA2	1			IL17RE		SCN11A	1				MLL2	1	2	3	MLL2
13768	ACGTACCATGTGCAACACACGT	NCKAP1L	-3.07758	1.95821	4.62279	0.0315498	0.402296			23939	CAACACGTTGCATGTGACGTAC	METTL3	-3.17281	2.28999	8.08896	0.00445357	0.149511			NCKAP1L		SETD5	1			METTL3		WHSC1	1				MLL4	1	1	2	MLL4
15368	ACGTACACACCACAACACCATG	PDE6D	-3.07607	1.91228	5.91831	0.0149843	0.322342			22883	CAACGTTGTGGTTGTGACTGGT	PIK3C2G	-3.17134	3.55932	13.0014	0.00031126	0.0437777			PDE6D		SLC22A13	1			PIK3C2G		KCNK7	1				MLL5	1	1	2	MLL5
18455	CATGTGACACGTACTGACACGT	SCN5A	-3.0755	1.39587	4.2625	0.0389626	0.429124			39364	ACTGACCATGGTTGGTACCAGT	ING1	-3.17122	3.4647	13.9478	0.000187961	0.0353948			SCN5A		AQP7	1			ING1		HSCB	1				MLLT1	1	1	2	MLLT1
42252	ACCAACACTGTGGTGTACTGTG	MST4	-3.07545	2.80408	8.25026	0.00407462	0.208913			21837	TGCAACTGTGTGTGTGACACCA	TSKS	-3.16844	2.45477	8.89308	0.00286254	0.122518			MST4		WARS2	1			TSKS		ABCB5	1				MMP17	1	1	2	MMP17
28758	GTTGTGTGACACCATGACCAGT	SLC35F1	-3.07442	2.69352	9.61363	0.00193138	0.153819			35354	GTGTTGACGTGTACGTACCAGT	CYP26C1	-3.16843	2.08831	6.55904	0.0104353	0.212782			SLC35F1		CARS	1			CYP26C1		PCMTD2	1				MOB1B	1	3	4	MOB1B
38024	ACGTACGTACTGTGGTACTGAC	GPR108	-3.07013	1.87395	5.67671	0.0171915	0.337458			31139	CAACGTGTTGGTCATGACTGTG	AFG3L2	-3.16777	1.47685	4.88827	0.0270397	0.30367			GPR108		SLC39A1	1			AFG3L2		AAK1	1				MOCS1	1	1	2	MOCS1
9741	TGCAACACGTTGGTACACCAAC	IDH2	-3.06906	1.57868	5.24749	0.0219785	0.362014			10788	ACTGGTACGTGTGTACACCATG	KCTD19	-3.16694	2.682	8.97522	0.00273666	0.121298			IDH2		PRDM1	1			KCTD19		XBP1	1				MOXD1	2	1	3	MOXD1
31069	TGCATGTGTGGTCATGACGTAC	ADHFE1	-3.06705	0.969244	4.2448	0.0393707	0.431031			43596	ACCAACTGGTGTGTGTACCAAC	OR5H14	-3.16674	2.84152	7.72224	0.00545445	0.161389			ADHFE1		ADCY7	1			OR5H14		MPHOSPH8	1				MPL	1	1	2	MPL
13173	TGTGCATGCAACCAACACGTAC	MRPS18C	-3.06655	1.31878	4.96222	0.025907	0.379703			32559	CACAGTACCACACATGACTGGT	B4GALT4	-3.16602	2.75693	9.34342	0.00223788	0.111418			MRPS18C		PQLC1	1			B4GALT4		PLCL1	1				MPV17L2	3	1	4	MPV17L2
7538	GTACCATGTGCATGACACCAGT	FMO2	-3.06559	2.222	6.98606	0.00821469	0.268627			14922	GTGTACTGGTGTCAACACCATG	OXSM	-3.16506	3.05989	11.2056	0.000815502	0.070232			FMO2		MTHFD2	1			OXSM		SLC17A7	1				MRM1	1	1	2	MRM1
43267	CAACACACTGGTGTGTACTGAC	NSUN7	-3.06339	1.38241	4.37787	0.0364085	0.42324			433	TGACCAGTTGACACACACTGCA	ACOT7	-3.16465	3.06547	8.97651	0.00273472	0.121298			NSUN7		TNFRSF18	1			ACOT7		DARS	1				MRPL28	2	1	3	MRPL28
38344	ACGTACCATGTGTGGTACCAGT	GYPA	-3.06288	2.39489	7.9303	0.00486137	0.224054			42964	ACTGTGCACATGGTGTACTGAC	NLN	-3.16089	2.15839	7.53056	0.0060661	0.168094			GYPA		PHYHIPL	1			NLN		PNPLA1	1				MRPL30	1	1	2	MRPL30
9035	CAGTACTGCAACGTACACACAC	HAS3	-3.06233	2.52326	8.60609	0.0033504	0.192579			6476	ACCAACTGTGGTTGACACTGAC	ECE1	-3.15912	1.40176	5.6807	0.0171525	0.257368			HAS3		EZH1	1			ECE1		MBOAT4	1				MRPL42	1	1	2	MRPL42
32781	TGCAACACACACACGTACGTTG	BRD9	-3.06224	2.53215	6.94432	0.00840859	0.270926			46630	GTTGGTACGTTGCAGTACTGAC	SEMA7A	-3.15912	1.2438	5.062	0.024456	0.293722			BRD9		MOCS1	1			SEMA7A		MRPL52	1				MRPL54	2	1	3	MRPL54
9596	ACCACATGTGTGGTACACACTG	HSPB1	-3.06135	3.48676	11.3772	0.000743522	0.10721			40884	ACTGCAGTCACATGGTACTGAC	LRRC3B	-3.15813	1.64852	5.79658	0.0160574	0.250628			HSPB1		LRRTM4	1			LRRC3B		ABCG2	1				MRPS30	1	1	2	MRPS30
42506	GTGTACACGTTGGTGTACTGTG	NAA60	-3.06023	4.01278	15.2812	9.26356e-05	0.0448978			7531	CAGTGTTGTGCATGACACTGAC	FLT4	-3.15763	1.28431	4.68561	0.0304163	0.316499			NAA60		PIGA	1			FLT4		SOX9	1				MRPS35	2	1	3	MRPS35
11925	TGTGTGGTGTCAGTACACCAGT	MAP2K5	-3.05703	1.53542	4.66195	0.0308381	0.3986			47741	TGCACATGGTGTCAGTACACAC	SLC39A10	-3.15763	1.32579	4.88662	0.0270657	0.30367			MAP2K5		SCD	1			SLC39A10		MEGF8	1				MRRF	1	1	2	MRRF
33822	GTCATGACACTGACGTACACAC	CD99L2	-3.05643	1.78232	5.50445	0.0189682	0.344062			14270	GTCACAGTCATGCAACACTGGT	NME1	-3.14979	1.74815	6.42359	0.0112614	0.22			CD99L2		EPHB4	1			NME1		CNP	1				MSH6	1	2	3	MSH6
9556	ACTGTGTGTGTGGTACACACGT	HSD3B1	-3.05556	1.66059	5.15082	0.0232355	0.367216			13642	GTGTACTGTGTGCAACACACTG	NACA	-3.14973	2.55658	4.83534	0.0278822	0.307889			HSD3B1		MERTK	1			NACA		MRPS28	1				MSMO1	1	1	2	MSMO1
7213	TGCAGTACACCATGACACTGTG	FAM82A2	-3.05531	2.43306	8.46977	0.00361098	0.197111			2635	CAGTACTGGTGTACACACTGGT	BRCA1	-3.14888	1.62342	4.01486	0.0451011	0.367079			FAM82A2		MAPKAPK3	1			BRCA1		TLR7	1				MTA1	2	2	4	MTA1
20723	CAACCACAACACTGTGACACTG	SUZ12	-3.0552	3.43299	12.3535	0.000440152	0.0869395			16653	TGCAACACTGACACTGACTGAC	POLR2G	-3.1475	2.21336	7.14397	0.00752164	0.184213			SUZ12		UGT1A1	1			POLR2G		ATP1B1	1				MTA2	1	2	3	MTA2
35191	CATGCATGTGGTACGTACACTG	CSPG5	-3.05468	2.78773	5.92036	0.0149669	0.322242			44430	GTCAACGTTGCAGTGTACCAGT	PHF19	-3.14686	1.29911	4.4797	0.0342997	0.333081			CSPG5		PTCD2	1			PHF19		TLR6	1				MTERF	1	1	2	MTERF
30023	CATGACTGTGTGCATGACTGAC	KIAA1919	-3.05395	1.30488	4.81615	0.0281943	0.388129			17190	GTTGGTACCAACACTGACACGT	PRPF31	-3.14589	1.75518	5.61725	0.0177846	0.261596			KIAA1919		HMBS	1			PRPF31		ST6GALNAC6	1				MTF2	1	1	2	MTF2
37315	CAACACCATGACTGGTACGTGT	GADD45B	-3.05354	2.75831	8.51525	0.00352183	0.194806			260008	TGACTGTGTGCATGACACACGT	RPL30	-3.13857	1.8195	5.07357	0.0242933	0.292786			GADD45B		PNPT1	1			RPL30		SLC30A4	1				MTFMT	1	1	2	MTFMT
25258	GTGTGTGTGTACGTTGACTGAC	SLC17A2	-3.0514	2.59218	7.75968	0.00534255	0.232153			41615	CACAACGTGTACGTGTACTGTG	MFSD3	-3.13776	2.86715	9.20914	0.0024081	0.115518			SLC17A2		DNAJC27	1			MFSD3		RPS27A	1				MTHFD2	1	2	3	MTHFD2
39533	TGCAGTTGGTGTTGGTACCAAC	ITGAE	-3.04983	1.23784	4.83222	0.0279326	0.386731			32171	CAGTGTGTTGCACATGACACGT	ATP1A4	-3.13609	2.92064	9.27711	0.00232035	0.11336			ITGAE		MLL4	1			ATP1A4		BCAM	1				MTIF2	1	1	2	MTIF2
834	GTACACTGCAACACACACTGAC	AGER	-3.04928	2.80315	10.1043	0.00147926	0.13928			8507	CAGTCAACTGACGTACACTGTG	GOT2	-3.13499	3.30673	13.1173	0.000292584	0.0424306			AGER		DPEP1	1			GOT2		ATP5C1	1				MTRF1	1	1	2	MTRF1
14455	CATGCATGACGTCAACACCATG	NRAS	-3.04679	2.59767	6.24282	0.0124697	0.302263			42686	GTCACAGTGTTGGTGTACACCA	NDUFA11	-3.13242	3.91018	15.9953	6.34994e-05	0.0201135			NRAS		SMS	1			NDUFA11		SLC35C1	1				MTUS1	1	2	3	MTUS1
28259	CAACGTTGGTCAGTTGACCAAC	CEACAM7	-3.04502	1.4074	4.94859	0.026112	0.380425			15753	TGGTACGTTGCACAACACGTGT	PHF23	-3.13163	1.85153	5.5715	0.0182551	0.263373			CEACAM7		CD300LB	1			PHF23		APOB	1				MTX1	2	1	3	MTX1
17190	GTTGGTACCAACACTGACACGT	PRPF31	-3.04345	1.75518	5.31535	0.0211384	0.356003			26322	GTACTGCAGTTGGTTGACGTAC	SGCE	-3.13066	2.95397	10.8276	0.000999999	0.0771666			PRPF31		CD101	1			SGCE		PPP2R1A	1				MUC4	3	1	4	MUC4
18934	GTTGCACATGGTACTGACGTCA	SLC10A2	-3.03958	3.48643	12.6236	0.000380904	0.0839437			28637	TGCATGCACACAGTTGACACTG	LRRC37A	-3.12615	3.49406	12.633	0.000379003	0.0490439			SLC10A2		CACNA2D2	1			LRRC37A		DHTKD1	1				MUSK	1	1	2	MUSK
15762	GTACTGGTTGCACAACACTGAC	PHF5A	-3.03691	1.88667	5.07504	0.0242727	0.372217			22392	ACGTCATGCATGTGTGACACTG	VDAC1	-3.12455	2.96128	11.2687	0.000788258	0.0694258			PHF5A		ZP4	1			VDAC1		LHFPL2	1				MUT	2	2	4	MUT
45545	TGGTGTCATGACCAGTACCAGT	PSMB2	-3.03562	2.60489	8.70322	0.00317649	0.189265			32090	GTGTTGTGTGCACATGACACCA	ATF3	-3.1212	4.3996	17.0512	3.63858e-05	0.0151759			PSMB2		ALLC	1			ATF3		LRP5	1				MUTYH	1	2	3	MUTYH
29130	GTGTACCATGACCATGACTGAC	ELOVL3	-3.03433	1.87292	5.15115	0.023231	0.367216			22024	ACGTACACGTTGTGTGACTGCA	TYRO3	-3.12049	1.04718	4.13996	0.0418822	0.356035			ELOVL3		PSMB6	1			TYRO3		RPE65	1				MYLK4	1	1	2	MYLK4
43855	CACAACTGCAGTGTGTACACGT	PAH	-3.03079	1.36255	4.1399	0.0418837	0.440127			27077	TGTGACCATGGTGTTGACTGTG	SEMA6A	-3.11568	0.756212	4.52046	0.0334919	0.33077			PAH		GPC5	1			SEMA6A		SLC8A3	1				MYO3A	1	2	3	MYO3A
42780	ACCATGACCATGGTGTACTGAC	NDUFS8	-3.03009	2.32773	7.29496	0.00691482	0.252329			17346	GTACACCACAACACTGACCAGT	PTCH1	-3.11391	1.43203	5.19093	0.0227051	0.285964			NDUFS8		CA2	1			PTCH1		WWOX	1				MYOF	1	1	2	MYOF
4804	ACTGACCAGTACTGACACGTAC	CMTM6	-3.02896	3.71458	10.8258	0.00100095	0.119837			49460	ACTGCAACTGACACCAACGTAC	TOMM20	-3.11254	2.47096	7.73637	0.00541195	0.160756			CMTM6		MAGI1	1			TOMM20		ENGASE	1				N4BP2	1	2	3	N4BP2
17259	CAGTGTTGCAACACTGACCACA	PSEN2	-3.02292	3.40317	12.3329	0.000445033	0.0869395			20680	ACGTACCAACACTGTGACCAAC	SULT6B1	-3.11254	1.8249	4.97029	0.0257863	0.298362			PSEN2		CDK12	1			SULT6B1		RHOT2	1				NAA35	1	1	2	NAA35
45261	TGCAACCAACACCAGTACTGTG	PRDX1	-3.02119	2.18462	6.16606	0.0130224	0.30666			45745	TGACCAGTGTACCAGTACTGCA	PVRL3	-3.11204	2.26324	7.19872	0.00729558	0.181693			PRDX1		TRPM5	1			PVRL3		MAT2B	1				NAA50	1	1	2	NAA50
37618	GTACCACAGTACTGGTACGTGT	GGT7	-3.01981	1.90505	5.93326	0.0148578	0.321512			46948	ACTGGTTGCATGCAGTACACGT	SLC12A6	-3.11203	3.19943	10.6285	0.00111357	0.0815091			GGT7		ABCB5	1			SLC12A6		LIPG	1				NAALADL2	2	1	3	NAALADL2
5100	ACCAGTCACAACTGACACTGGT	CPT2	-3.01963	2.70521	7.96805	0.00476103	0.222056			3520	ACACACCATGCAACACACCAAC	CD200R1	-3.1117	1.16039	5.03725	0.0248078	0.295125			CPT2		GGT6	1			CD200R1		MPL	1				NAGS	2	1	3	NAGS
28405	TGTGCACAGTCAGTTGACTGCA	HSCB	-3.01728	2.20622	7.19229	0.00732175	0.257403			46834	GTACCACAGTTGCAGTACTGGT	SHISA2	-3.11041	2.36846	6.13041	0.0132876	0.23447			HSCB		CCDC136	1			SHISA2		SETD1A	1				NALCN	1	2	3	NALCN
16195	CAACACTGCACACAACACACGT	PKN1	-3.01644	2.64286	8.86452	0.00290767	0.17961			12266	GTGTGTCACACAGTACACTGAC	MAVS	-3.1089	2.14902	6.96975	0.00828988	0.192973			PKN1		CCNK	1			MAVS		NFU1	1				NAT10	1	1	2	NAT10
47869	TGCACACAGTGTCAGTACCACA	SLC4A11	-3.01606	1.51091	5.46979	0.0193479	0.347237			4344	ACGTCACAACACTGACACTGCA	CHRFAM7A	-3.10829	2.07772	6.5478	0.0105014	0.213012			SLC4A11		MBTD1	1			CHRFAM7A		NT5C2	1				NAT6	1	1	2	NAT6
47973	TGTGGTTGCAGTCAGTACGTAC	SLC6A16	-3.01385	2.16751	6.85233	0.00885256	0.274968			49705	TGGTGTACGTACACCAACCAAC	TRPV3	-3.10795	2.09958	5.44139	0.019665	0.270512			SLC6A16		HSD17B14	1			TRPV3		TNK1	1				NAT8	1	1	2	NAT8
40649	TGGTACCAGTCATGGTACACAC	LIPK	-3.01251	1.71933	4.97993	0.025643	0.379136			38518	GTTGCATGGTTGTGGTACTGTG	HEPACAM2	-3.10748	2.01954	5.21801	0.0223541	0.283975			LIPK		HAGH	1			HEPACAM2		SND1	1				NCEH1	1	2	3	NCEH1
17663	CACACACAACTGACTGACTGAC	RAB1B	-3.01082	1.55003	5.07997	0.0242038	0.371974			41535	CACACAACGTACGTGTACTGGT	METTL18	-3.10509	1.02637	4.10234	0.0428239	0.359365			RAB1B		ITGA2B	1			METTL18		LPAR4	1				NCR3	1	1	2	NCR3
4244	ACTGTGGTACACTGACACTGGT	CHD5	-3.01049	3.18022	9.16404	0.00246818	0.171268			14598	GTTGACACTGGTCAACACTGGT	NTRK1	-3.10259	2.85124	8.07042	0.00449938	0.150079			CHD5		UBA7	1			NTRK1		PIGG	1				NDUFA13	1	1	2	NDUFA13
47212	ACCAGTTGACGTCAGTACTGAC	SLC22A7	-3.00704	1.93945	5.15308	0.0232052	0.367			11395	CAACACGTACCAGTACACTGGT	LMNA	-3.10119	3.09272	11.0449	0.000889317	0.0725059			SLC22A7		CLN8	1			LMNA		PTPRU	1				NDUFA2	2	1	3	NDUFA2
34273	TGACGTCATGTGACGTACTGTG	CHP1	-2.99903	3.54935	9.89586	0.00165651	0.145865			11817	TGGTGTACGTCAGTACACGTGT	MAGT1	-3.09949	3.64712	12.7974	0.000347098	0.046712			CHP1		ALKBH2	1			MAGT1		PCK2	1				NDUFAF1	1	1	2	NDUFAF1
38497	TGACGTTGGTTGTGGTACCAAC	HDGFRP3	-2.99735	3.1618	8.98133	0.00272752	0.176023			49486	GTCAACTGTGACACCAACTGTG	TP53	-3.09868	3.43887	12.8998	0.000328618	0.0454366			HDGFRP3		EDAR	1			TP53		SLC29A4	1				NDUFAF4	1	1	2	NDUFAF4
30044	ACCATGTGTGTGCATGACACGT	CXADR	-2.99449	2.06985	6.371	0.0116	0.297063			14348	ACCAACACACGTCAACACCATG	NOMO2	-3.09757	1.36998	4.91964	0.026553	0.301304			CXADR		GABRB3	1			NOMO2		NDUFS2	1				NDUFB7	2	1	3	NDUFB7
5187	CAACACTGACTGTGACACGTAC	CSAD	-2.99293	1.82324	5.75209	0.0164691	0.333455			24637	TGCACAACACACGTTGACCAAC	ATP6V1D	-3.09746	2.56732	8.99855	0.00270194	0.121075			CSAD		SLC12A9	1			ATP6V1D		CKMT1A	1				NDUFB8	3	3	6	NDUFB8
28028	ACCACATGTGCAGTTGACTGGT	EHMT2	-2.99043	2.78502	7.49302	0.00619386	0.242609			29496	ACGTCAACCAACCATGACGTAC	RPUSD4	-3.09735	1.60695	5.91616	0.0150026	0.242715			EHMT2		GPX4	1			RPUSD4		JAM2	1				NDUFB9	1	2	3	NDUFB9
20046	GTCAACTGGTCAACTGACCAAC	SMPDL3B	-2.98843	3.1598	11.0167	0.000902959	0.115659			34832	ACACTGACACGTACGTACCAAC	CNPPD1	-3.0955	1.56661	4.70118	0.030142	0.315465			SMPDL3B		AMT	1			CNPPD1		IRAK2	1				NDUFC2	1	1	2	NDUFC2
3309	TGCAGTCAACCAACACACACGT	CBX4	-2.98792	2.43553	7.50486	0.00615327	0.242609			2765	TGCAACCAGTGTACACACACGT	BTNL3	-3.09437	1.39623	5.76148	0.0163813	0.252355			CBX4		STK36	1			BTNL3		KDSR	1				NDUFS2	2	1	3	NDUFS2
8144	ACACTGCACACATGACACGTAC	GGCT	-2.9878	1.07535	3.88908	0.0486012	0.455902			14499	CAACGTGTACGTCAACACTGTG	NRN1L	-3.0928	4.35384	14.5345	0.000137618	0.0294687			GGCT		KCNN4	1			NRN1L		ATP6V1A	1				NDUFS8	1	1	2	NDUFS8
21502	GTCACACACAACTGTGACGTGT	TNFSF4	-2.98771	3.66269	12.485	0.000410237	0.0849349			31625	TGGTACGTCAGTCATGACTGAC	ANAPC2	-3.09239	0.720448	3.88984	0.0485789	0.377669			TNFSF4		SLC36A4	1			ANAPC2		AZIN1	1				NDUFV2	1	1	2	NDUFV2
15868	ACCACACATGCACAACACACTG	PI4KA	-2.98735	2.42382	6.92419	0.00850373	0.271275			12593	TGACCAACTGACCAACACTGAC	MGAT4A	-3.09169	1.81516	5.95469	0.0146782	0.240858			PI4KA		NPHS2	1			MGAT4A		NEK8	1				NEDD4	1	1	2	NEDD4
29309	TGCACATGGTACCATGACACAC	AADACL4	-2.97957	1.24593	4.13182	0.0420841	0.440314			31425	TGACACCAGTGTCATGACTGGT	ALDOA	-3.09163	1.4557	4.27396	0.0387006	0.346212			AADACL4		IP6K1	1			ALDOA		SLC25A21	1				NEK6	1	1	2	NEK6
5102	GTCAGTCACAACTGACACACAC	CR1	-2.97673	1.84806	4.74754	0.0293403	0.392763			43855	CACAACTGCAGTGTGTACACGT	PAH	-3.09107	1.36255	4.26141	0.0389877	0.347093			CR1		MRPS10	1			PAH		B3GALT6	1				NEK7	1	1	2	NEK7
47932	ACCACAACCAGTCAGTACCACA	SLC5A6	-2.97544	1.81385	4.84897	0.0276627	0.386507			241	TGACCACAACACACACACTGCA	ABHD3	-3.09043	2.5985	8.71502	0.00315598	0.129071			SLC5A6		PLXNB1	1			ABHD3		PIP5K1B	1				NEK8	1	1	2	NEK8
44816	ACACTGACCACAGTGTACACTG	PLCG2	-2.97493	2.3071	5.59091	0.0180539	0.339452			12053	TGTGTGACCACAGTACACTGGT	MAP4K4	-3.08949	2.81376	9.27173	0.00232718	0.113474			PLCG2		GABRG2	1			MAP4K4		GCKR	1				NETO1	1	1	2	NETO1
32043	CAGTGTACTGCACATGACCATG	ASTN1	-2.9742	2.03523	5.88365	0.0152821	0.325562			9917	TGCACAGTGTTGGTACACTGCA	IL17RC	-3.08792	2.76947	9.10865	0.00254403	0.118222			ASTN1		GALNTL5	1			IL17RC		GFOD1	1				NFS1	2	2	4	NFS1
27564	ACCAGTGTCAGTGTTGACACAC	BCMO1	-2.97099	2.81634	8.10387	0.00441709	0.214964			50309	TGTGACGTACTGACCAACCAAC	XYLT2	-3.08681	1.59085	5.07037	0.0243382	0.293005			BCMO1		GUCY1B3	1			XYLT2		GTPBP5	1				NGFR	1	1	2	NGFR
38507	CAGTGTTGGTTGTGGTACGTAC	HECTD3	-2.96856	2.14182	6.55691	0.0104478	0.287026			24557	TGCAGTCACACATGTGACACTG	DCC	-3.08595	2.67834	9.02818	0.00265849	0.120545			HECTD3		TIMM8A	1			DCC		CYB5D1	1				NINJ2	3	1	4	NINJ2
32077	TGCAACTGTGCACATGACACGT	ATAD3B	-2.96809	2.26629	6.48399	0.010885	0.290382			21946	GTGTCAGTTGTGTGTGACACCA	TTYH1	-3.08195	3.41344	12.7532	0.000355398	0.0474979			ATAD3B		GUCY2F	1			TTYH1		GPNMB	1				NIPSNAP3A	1	2	3	NIPSNAP3A
10432	ACACACCAACGTGTACACCACA	JAK3	-2.96416	3.18748	10.2131	0.00139444	0.13567			31234	GTACACACGTGTCATGACTGCA	AIG1	-3.07844	3.3581	10.9361	0.000943062	0.0749515			JAK3		B3GAT1	1			AIG1		HAT1	1				NLN	1	1	2	NLN
41348	ACTGACGTTGACGTGTACCATG	MBL2	-2.96282	1.54141	4.61466	0.0316999	0.40281			43371	CAGTGTTGTGGTGTGTACACAC	NUDT17	-3.07563	1.62958	3.89756	0.0483563	0.377596			MBL2		PARP1	1			NUDT17		GALNTL5	1				NME2	1	1	2	NME2
44277	TGTGCACAACCAGTGTACACCA	PEAK1	-2.96264	1.99124	4.83059	0.027959	0.38685			3316	ACTGCACAACCAACACACACAC	CBX6	-3.07454	1.30632	4.9345	0.0263256	0.300107			PEAK1		CD3D	1			CBX6		APOA4	1				NME5	1	2	3	NME5
14556	ACCATGCAACGTCAACACACAC	NT5C3	-2.96031	1.87387	5.66339	0.0173226	0.337764			40171	CAGTGTCAACCATGGTACACCA	KDM8	-3.07257	2.95064	10.05	0.0015235	0.0937826			NT5C3		TRIB1	1			KDM8		RUVBL2	1				NME7	1	1	2	NME7
14963	CAACCATGGTGTCAACACTGAC	P4HB	-2.95884	2.39754	7.54217	0.00602714	0.241954			15597	TGCAGTCAACCACAACACTGAC	PGAM1	-3.07187	1.51071	5.4651	0.0194	0.269591			P4HB		AKAP12	1			PGAM1		RTN4RL1	1				NMNAT1	1	1	2	NMNAT1
2013	TGCATGCACATGACACACTGTG	ATP6AP1	-2.95677	2.87491	8.36147	0.0038326	0.202732			24262	GTTGACCAGTCATGTGACCAGT	BHMT2	-3.0702	2.54632	8.70357	0.00317588	0.129374			ATP6AP1		SLC6A3	1			BHMT2		AKR7L	1				NMNAT3	1	1	2	NMNAT3
20256	ACACGTACCACAACTGACCAGT	SPTLC2	-2.95623	2.2038	6.11452	0.0134076	0.310173			35514	GTGTCAGTGTGTACGTACGTAC	DAB2IP	-3.06887	2.46486	5.2951	0.0213855	0.279711			SPTLC2		SOD2	1			DAB2IP		MBTPS2	1				NMRK1	1	1	2	NMRK1
35239	CATGGTGTTGGTACGTACCAAC	CUBN	-2.95566	1.36322	4.85433	0.0275769	0.386376			35098	GTGTTGACTGGTACGTACTGTG	CRK	-3.06874	0.912255	4.38378	0.0362825	0.339071			CUBN		SLC25A1	1			CRK		APOE	1				NOMO2	1	2	3	NOMO2
35656	ACGTACTGCAGTACGTACCACA	DDX28	-2.95485	2.24688	6.64474	0.00994487	0.28407			28424	ACGTACACCACAGTTGACTGAC	GBAS	-3.06828	2.22209	7.14537	0.00751577	0.184213			DDX28		SLC16A1	1			GBAS		RAD54B	1				NOS1	1	1	2	NOS1
18252	ACCAACTGCATGACTGACTGTG	RPTOR	-2.95439	2.43335	6.566	0.0103945	0.286789			11396	ACTGACGTACCAGTACACACAC	LMNA	-3.06679	1.95308	6.74366	0.00940814	0.203667			RPTOR		HDAC3	1			LMNA		PILRA	1				NOTCH2	1	1	2	NOTCH2
16562	GTACCAGTACACACTGACTGAC	PNPLA3	-2.95341	3.19477	10.365	0.00128428	0.132642			37067	CAGTACCAACACTGGTACCACA	FPGS	-3.06513	1.94437	5.93378	0.0148534	0.241574			PNPLA3		AGXT2L2	1			FPGS		CDH16	1				NPC2	2	1	3	NPC2
13616	ACACCAACTGTGCAACACTGAC	NAA35	-2.95153	3.06976	7.50544	0.0061513	0.242609			3677	TGCATGTGGTCAACACACTGCA	CD79B	-3.06507	0.894419	4.08139	0.0433581	0.361232			NAA35		BLVRA	1			CD79B		EDAR	1				NPR1	1	1	2	NPR1
20808	ACGTACTGTGACTGTGACTGGT	TAF10	-2.94684	2.38713	6.74417	0.00940546	0.281367			38021	TGTGACGTACTGTGGTACTGAC	GPR107	-3.06249	1.91012	6.62609	0.0100496	0.209575			TAF10		ST6GALNAC4	1			GPR107		WARS2	1				NPR2	1	1	2	NPR2
22534	GTTGACACACGTTGTGACTGCA	WNT5A	-2.94612	3.48566	12.487	0.000409801	0.0849349			33458	GTACCAGTGTACACGTACGTAC	CCNH	-3.06222	2.88665	8.73601	0.00311987	0.128113			WNT5A		ANTXR1	1			CCNH		OGT	1				NPRL2	1	1	2	NPRL2
18686	GTCACACAACGTACTGACCAAC	SETDB1	-2.94498	3.53132	8.23355	0.00411231	0.209147			34319	CACAACACGTTGACGTACCAAC	CHRNA7	-3.06164	1.75791	4.88942	0.0270218	0.30367			SETDB1		TAF5	1			CHRNA7		GALE	1				NRBP1	3	1	4	NRBP1
10511	CACAACACTGGTGTACACCAAC	KCNA4	-2.9439	2.69251	6.83498	0.00893898	0.275029			8559	CACAGTTGTGACGTACACGTAC	GPD1L	-3.06135	1.48744	5.42785	0.019818	0.271239			KCNA4		LRRC37A3	1			GPD1L		SOD2	1				NRN1L	2	3	5	NRN1L
42148	ACTGGTGTACTGGTGTACTGGT	MRPS30	-2.94206	1.5022	4.92361	0.026492	0.381883			42719	CACATGCAGTTGGTGTACGTGT	NDUFAF4	-3.05798	2.979	10.2	0.00140443	0.0902896			MRPS30		CHRNG	1			NDUFAF4		NOMO1	1				NRSN2	1	2	3	NRSN2
21854	GTCATGTGTGTGTGTGACTGCA	TSPAN32	-2.94105	1.65093	4.98868	0.0255137	0.378802			47994	GTGTCATGCAGTCAGTACACTG	SLC6A3	-3.05568	3.52983	9.83656	0.00171078	0.0990526			TSPAN32		PCDH18	1			SLC6A3		SLMO2	1				NSUN2	1	1	2	NSUN2
34231	CATGCAGTTGTGACGTACTGAC	CHD9	-2.93974	1.76428	5.91585	0.0150053	0.322381			33181	TGCATGGTTGACACGTACCAAC	CAD	-3.05041	1.80052	5.77411	0.0162639	0.251513			CHD9		LYPLA1	1			CAD		MRPS16	1				NT5C2	1	1	2	NT5C2
38349	TGCAACCATGTGTGGTACTGAC	GYPB	-2.93889	1.95145	4.13762	0.0419401	0.440236			17169	TGACTGACCAACACTGACGTGT	PRODH2	-3.04994	3.58272	13.3177	0.000262919	0.0403305			GYPB		CHD7	1			PRODH2		PDK2	1				NT5C3	4	3	7	NT5C3
24090	GTGTTGACGTCATGTGACTGAC	ST6GALNAC6	-2.938	1.73381	5.36251	0.0205742	0.353875			1991	CATGACCACATGACACACTGAC	ATP5J2	-3.0495	1.02593	4.26768	0.0388438	0.346532			ST6GALNAC6		FTSJD2	1			ATP5J2		NPTXR	1				NUDT13	1	1	2	NUDT13
10185	TGGTACCACATGGTACACCAAC	IQCE	-2.93606	1.10505	4.06164	0.0438678	0.444475			19202	GTACACACCAGTACTGACCAGT	SLC25A12	-3.04846	1.63759	5.292	0.0214236	0.27995			IQCE		ODZ1	1			SLC25A12		ITGAX	1				NUDT15	2	1	3	NUDT15
17126	GTTGGTCAGTACACTGACCACA	PRMT1	-2.93496	3.25966	11.3954	0.000736272	0.106774			23616	ACACACTGACCATGTGACTGAC	TRIM33	-3.04817	1.86844	6.03079	0.0140584	0.239535			PRMT1		CLCN2	1			TRIM33		NIT2	1				NUDT17	1	1	2	NUDT17
38634	GTGTGTCAGTTGTGGTACGTAC	HLA-B	-2.92907	2.78329	9.23543	0.00237377	0.168012			38712	ACGTCAACCATGTGGTACCAAC	HMGCS2	-3.04772	2.00969	5.51445	0.01886	0.266317			HLA-B		ATAD1	1			HMGCS2		MAOB	1				NUDT18	1	1	2	NUDT18
49427	CAACTGACTGACACCAACTGTG	TNFSF15	-2.92589	2.02561	5.59788	0.0179822	0.339383			21170	GTACCAGTGTACTGTGACCACA	TIMM23	-3.04755	1.5876	4.698	0.0301978	0.315634			TNFSF15		FAS	1			TIMM23		MPST	1				NUP210L	1	1	2	NUP210L
45353	TGGTGTACTGACCAGTACTGAC	PRKCZ	-2.92446	0.668476	3.95865	0.046631	0.449611			10160	ACACCAGTCATGGTACACACAC	IP6K1	-3.04682	1.58673	4.78679	0.0286788	0.310653			PRKCZ		GSTZ1	1			IP6K1		RAP2B	1				OCIAD1	1	1	2	OCIAD1
8726	GTTGTGACGTACGTACACTGCA	GRK4	-2.92348	1.31033	4.76513	0.0290419	0.390946			1712	ACACCAGTGTTGACACACCAAC	ARSK	-3.04553	2.47524	7.49586	0.0061841	0.169773			GRK4		NUDT10	1			ARSK		MEP1B	1				ODZ1	1	1	2	ODZ1
43148	ACCAACGTACGTGTGTACGTAC	NPRL2	-2.91697	1.5987	4.99228	0.0254607	0.378699			18603	CAGTGTGTACGTACTGACTGAC	SEMA6D	-3.04271	1.32034	4.15311	0.0415582	0.354892			NPRL2		ADNP	1			SEMA6D		PADI6	1				OGG1	4	3	7	OGG1
45861	TGTGGTACCAACCAGTACTGCA	RAD50	-2.91398	1.42863	5.00397	0.0252892	0.377768			37988	ACTGGTTGACTGTGGTACACGT	GPD1	-3.04161	2.70744	8.99391	0.0027088	0.121075			RAD50		TGFA	1			GPD1		PHOSPHO2	1				OGT	1	1	2	OGT
33780	ACTGCACACAACACGTACACCA	CD80	-2.91312	2.58838	7.32569	0.00679758	0.251825			38463	CACACAACGTTGTGGTACCACA	HDAC6	-3.04136	1.95716	6.36725	0.0116245	0.221798			CD80		GRM5	1			HDAC6		FRRS1	1				OPA3	1	1	2	OPA3
50164	ACTGCACACAACACCAACTGAC	VAV3	-2.9124	2.27129	5.64397	0.0175155	0.337906			40764	ACCACAACCACATGGTACGTTG	LPPR5	-3.03959	3.70543	13.7873	0.000204719	0.0362316			VAV3		FTSJ1	1			LPPR5		ING2	1				OR10A2	1	1	2	OR10A2
32863	CACATGTGACACACGTACTGCA	BTNL3	-2.91222	1.79849	4.31509	0.0377757	0.426875			17993	TGGTACTGGTTGACTGACGTAC	RIPK3	-3.03842	1.83428	4.89706	0.0269025	0.303492			BTNL3		CPOX	1			RIPK3		CD300E	1				OR51F1	1	1	2	OR51F1
30783	CACACAACACGTCATGACTGCA	ACOT8	-2.91195	3.54657	10.5299	0.00117459	0.12803			33294	GTCAACACGTACACGTACCAGT	CASS4	-3.03738	1.65859	4.78093	0.0287765	0.310945			ACOT8		ITGA9	1			CASS4		PDE6B	1				OR6C74	1	3	4	OR6C74
18208	ACACGTACCATGACTGACTGAC	RPS6KA3	-2.91007	3.15489	6.54652	0.010509	0.28741			9473	TGACACACTGTGGTACACGTGT	HS3ST4	-3.03491	3.09189	7.42148	0.00644497	0.172274			RPS6KA3		TNFAIP3	1			HS3ST4		PCBD1	1				OR7E24	2	1	3	OR7E24
1114	GTGTTGTGACTGACACACTGCA	AKT2	-2.90994	2.47632	7.02584	0.00803416	0.266926			4950	GTTGTGTGCAACTGACACACTG	COX10	-3.03292	2.3536	5.72484	0.0167265	0.254565			AKT2		CYYR1	1			COX10		FAM57A	1				OXSM	1	2	3	OXSM
14663	CATGACTGTGGTCAACACCAAC	NUDT15	-2.9079	1.6737	4.8724	0.0272894	0.385052			35531	CAGTACCAGTGTACGTACTGGT	DAGLA	-3.03144	4.00561	15.3274	9.03949e-05	0.0244863			NUDT15		DOK7	1			DAGLA		S1PR3	1				OXSR1	1	1	2	OXSR1
30816	ACACGTTGACGTCATGACACTG	ACPT	-2.90477	1.94333	5.99869	0.0143165	0.317141			41348	ACTGACGTTGACGTGTACCATG	MBL2	-3.03056	1.54141	4.78614	0.0286896	0.310704			ACPT		SLC2A14	1			MBL2		COMTD1	1				P2RX3	1	1	2	P2RX3
2532	ACTGGTCATGGTACACACTGCA	BLOC1S1	-2.89899	2.52131	7.79878	0.00522815	0.229902			45055	CACACACACACAGTGTACTGGT	POLR2E	-3.02985	0.943508	4.73901	0.0294861	0.313269			BLOC1S1		PON2	1			POLR2E		KIAA1161	1				P2RX7	1	1	2	P2RX7
19202	GTACACACCAGTACTGACCAGT	SLC25A12	-2.89754	1.63759	4.84983	0.0276488	0.386507			9565	TGCATGTGTGTGGTACACCACA	HSD3B2	-3.02789	1.7475	5.53674	0.0186212	0.265525			SLC25A12		HPGD	1			HSD3B2		EPX	1				PACSIN2	2	1	3	PACSIN2
31904	ACACGTGTACCACATGACCAGT	ARSF	-2.89587	2.34495	6.63658	0.00999054	0.284292			26412	ACCAGTACCATGGTTGACGTAC	PDCD1LG2	-3.02735	2.85546	5.47823	0.0192548	0.268731			ARSF		UQCRH	1			PDCD1LG2		SMARCA2	1				PAFAH1B1	2	2	4	PAFAH1B1
24439	CATGCATGCACATGTGACCATG	SLC4A11	-2.89537	1.95853	4.24321	0.0394075	0.431031			9898	GTGTGTGTGTTGGTACACCAAC	IL12B	-3.02434	0.881572	4.32879	0.0374728	0.343166			SLC4A11		MTHFD1L	1			IL12B		L2HGDH	1				PAH	1	1	2	PAH
37081	TGGTTGCAACACTGGTACTGGT	FRRS1	-2.89387	2.62388	6.30645	0.01203	0.29914			46267	CAGTCAGTACTGCAGTACGTAC	RPS15A	-3.02134	1.9971	5.27204	0.0216706	0.281155			FRRS1		ICAM1	1			RPS15A		GALNT14	1				PAICS	1	1	2	PAICS
19026	GTACTGTGGTGTACTGACGTTG	SLC16A13	-2.89344	2.8799	9.26912	0.0023305	0.165886			12841	TGGTGTACGTACCAACACGTAC	MOXD1	-3.0196	1.36857	3.93251	0.0473611	0.374825			SLC16A13		ARSJ	1			MOXD1		ACER3	1				PAQR5	1	1	2	PAQR5
44916	ACTGCATGCACAGTGTACGTAC	PLXDC1	-2.89317	1.22718	4.21589	0.040047	0.433681			7430	GTTGACACTGCATGACACACAC	FGFR2	-3.01912	2.10953	6.70088	0.00963653	0.205635			PLXDC1		APC	1			FGFR2		UGT2B4	1				PAQR8	1	1	2	PAQR8
44776	ACGTGTCAGTCAGTGTACACGT	PLAUR	-2.89144	2.11584	6.06276	0.0138062	0.312727			31210	GTGTGTCATGGTCATGACTGTG	AGXT2L1	-3.01824	3.37357	10.1972	0.00140656	0.0902901			PLAUR		AHCYL1	1			AGXT2L1		PPP1R1B	1				PARP1	1	1	2	PARP1
44827	CAGTTGACCACAGTGTACACAC	PLCL1	-2.89143	1.45044	4.55387	0.0328444	0.407578			17219	CAACACTGCAACACTGACCAGT	PRRG1	-3.01813	2.03991	5.44159	0.0196627	0.270512			PLCL1		LPGAT1	1			PRRG1		SLC16A6	1				PARP14	1	1	2	PARP14
23538	GTACCACACAGTTGTGACTGCA	CCNH	-2.89141	3.67804	9.87864	0.00167209	0.145865			26004	ACTGTGGTTGTGGTTGACTGCA	AFG3L2	-3.01779	2.162	6.28925	0.0121472	0.225225			CCNH		METTL5	1			AFG3L2		PSMC4	1				PCBD1	2	1	3	PCBD1
13121	TGACACTGCAACCAACACACCA	MRPL54	-2.88908	2.17608	5.13279	0.023478	0.368343			20787	CAACCAACTGACTGTGACCAAC	TACSTD2	-3.01679	3.02225	9.99974	0.00156562	0.0954253			MRPL54		PDCD1LG2	1			TACSTD2		LEPREL1	1				PCDH1	1	2	3	PCDH1
14460	ACCACATGACGTCAACACCAGT	NRBP1	-2.88875	2.58815	7.69603	0.00553425	0.234711			47095	CATGCACACATGCAGTACACTG	SLC18B1	-3.01667	1.16197	4.55971	0.0327325	0.32728			NRBP1		IPMK	1			SLC18B1		ASH1L	1				PCDH17	1	1	2	PCDH17
17085	TGCACAGTGTACACTGACTGAC	PRKG1	-2.88802	1.80306	5.32251	0.0210516	0.356003			41518	GTCAGTACGTACGTGTACCAAC	METTL14	-3.01359	1.35449	5.00199	0.0253182	0.296257			PRKG1		PRDM12	1			METTL14		PRMT5	1				PCDH18	1	2	3	PCDH18
20026	GTGTCAACGTCAACTGACACAC	SMNDC1	-2.88712	1.56036	4.16037	0.0413803	0.438617			40292	ACTGGTTGTGCATGGTACCATG	KL	-3.01178	1.6274	5.19222	0.0226882	0.285823			SMNDC1		LCK	1			KL		NAT9	1				PCDH9	1	1	2	PCDH9
17532	ACCACATGACTGACTGACACAC	PTPRT	-2.88631	2.09393	6.42346	0.0112623	0.294976			17325	TGCAGTGTCAACACTGACTGGT	PSPH	-3.01068	1.94121	6.20461	0.0127418	0.229821			PTPRT		XBP1	1			PSPH		PRKCE	1				PCYOX1	1	1	2	PCYOX1
47508	ACTGTGGTTGGTCAGTACCACA	SLC2A10	-2.88598	3.04114	10.1782	0.0014211	0.137129			44704	ACACGTGTGTCAGTGTACTGCA	PLA2G10	-3.00443	1.3958	4.44162	0.0350729	0.335541			SLC2A10		ABHD5	1			PLA2G10		DOK7	1				PCYT1B	1	1	2	PCYT1B
19587	CAACACGTACCAACTGACGTGT	SLC36A1	-2.88053	2.91351	9.11989	0.00252845	0.1717			6817	TGACGTGTGTGTTGACACTGAC	ENTPD5	-3.0034	1.22022	4.92022	0.0265441	0.301304			SLC36A1		ELN	1			ENTPD5		ORAI1	1				PDCD1LG2	1	1	2	PDCD1LG2
15158	GTTGCAACCAGTCAACACCAGT	PARP14	-2.88007	1.59612	4.18642	0.040749	0.436027			36859	CAGTCACACACAACGTACGTAC	FCGR2B	-3.00315	1.45421	4.00275	0.0454261	0.367817			PARP14		FGFR1	1			FCGR2B		PDE10A	1				PDE11A	1	1	2	PDE11A
17572	ACTGGTGTACTGACTGACTGTG	PWWP2B	-2.87969	2.58215	7.13402	0.00756348	0.259664			19825	TGACCATGTGCAACTGACTGTG	SLC6A6	-3.00267	1.52303	5.60702	0.0178887	0.261981			PWWP2B		DCHS2	1			SLC6A6		GH1	1				PDE1A	1	2	3	PDE1A
49280	ACACACGTACACACCAACACCA	TMEM47	-2.87962	3.42404	12.1795	0.000483186	0.0878713			47367	CATGACACTGGTCAGTACTGGT	SLC25A43	-3.00036	2.09807	6.13979	0.0132173	0.233966			TMEM47		TRPC7	1			SLC25A43		LRTOMT	1				PDE1C	2	2	4	PDE1C
49517	TGCAGTTGTGACACCAACTGTG	TPK1	-2.87797	1.9025	5.31625	0.0211274	0.356003			20304	ACACTGTGCACAACTGACCACA	SRPK1	-2.99829	3.47034	12.2174	0.000473447	0.0533125			TPK1		CD52	1			SRPK1		ATP6V1G3	1				PDE4A	1	1	2	PDE4A
2461	TGCATGGTTGGTACACACACTG	BDH2	-2.87485	2.19902	5.50573	0.0189543	0.344062			18075	CAGTTGGTGTTGACTGACACTG	ROCK1	-2.99779	3.49276	12.8141	0.000344014	0.0465478			BDH2		MXRA7	1			ROCK1		PGLYRP1	1				PDE6A	1	1	2	PDE6A
27682	GTACGTACACCAGTTGACGTAC	NAALADL2	-2.87369	2.70449	8.35614	0.00384386	0.202917			31135	CACATGGTTGGTCATGACTGAC	AFAP1L2	-2.99606	1.16451	4.23643	0.0395652	0.348636			NAALADL2		TDRD9	1			AFAP1L2		CHI3L1	1				PDE8B	1	1	2	PDE8B
34241	TGACACCATGTGACGTACCAGT	CHI3L1	-2.87345	1.30206	4.62143	0.031575	0.402296			11750	GTTGGTCATGCAGTACACCACA	LYRM2	-2.99271	1.49757	5.25435	0.021892	0.282347			CHI3L1		TRPV6	1			LYRM2		SLC15A3	1				PDHB	1	1	2	PDHB
11392	ACACACGTACCAGTACACCATG	LMNA	-2.87123	4.05245	13.2051	0.000279182	0.06975			50066	GTACTGGTCAACACCAACACTG	UPP1	-2.99231	2.83684	9.01192	0.00268224	0.120861			LMNA		AKR1B15	1			UPP1		EDF1	1				PDP1	1	1	2	PDP1
25223	CATGACGTGTACGTTGACTGTG	P2RX3	-2.87113	2.53324	6.3777	0.0115563	0.297063			33973	TGTGCAGTACTGACGTACCATG	CDK5R1	-2.99073	3.0096	9.65194	0.00189152	0.103311			P2RX3		KNCN	1			CDK5R1		GLB1L2	1				PDPN	1	2	3	PDPN
37952	ACACACTGACTGTGGTACTGAC	GP9	-2.87099	2.202	6.36526	0.0116376	0.297224			17532	ACCACATGACTGACTGACACAC	PTPRT	-2.99022	2.09393	6.81719	0.00902848	0.200723			GP9		APCDD1	1			PTPRT		RSF1	1				PDXDC2P	1	2	3	PDXDC2P
36497	TGACTGGTGTCAACGTACTGTG	EPRS	-2.87054	1.99707	3.87309	0.0490662	0.457205			36462	GTCAGTTGGTCAACGTACCATG	EPHA3	-2.99016	3.40213	12.2218	0.000472348	0.0533125			EPRS		ZBED5	1			EPHA3		GAS6	1				PFKFB2	2	2	4	PFKFB2
49984	ACACACTGCAACACCAACACAC	UGT2B11	-2.87015	1.76178	5.18058	0.0228407	0.365412			15570	GTACTGCAACCACAACACTGAC	PFKL	-2.98738	1.07131	4.15534	0.0415033	0.354648			UGT2B11		CHORDC1	1			PFKL		DNER	1				PFKM	2	1	3	PFKM
16692	ACTGCAACTGACACTGACCATG	PON3	-2.86694	1.40408	4.29054	0.0383249	0.427855			25694	GTCATGTGACTGGTTGACCAAC	ACOT11	-2.98717	3.72086	11.7355	0.000613177	0.0616438			PON3		LPAR3	1			ACOT11		SDK2	1				PGAM4	2	1	3	PGAM4
25154	GTACACTGGTACGTTGACCATG	CATSPER1	-2.86654	2.15937	5.5774	0.0181937	0.340521			31912	ACGTGTGTACCACATGACTGAC	ARSI	-2.98549	1.27194	4.47402	0.034414	0.333353			CATSPER1		INSR	1			ARSI		FYN	1				PGD	3	2	5	PGD
13592	ACGTTGACTGTGCAACACTGTG	N4BP2	-2.86646	3.20007	10.4406	0.00123274	0.131806			13632	ACACACTGTGTGCAACACCATG	NAALAD2	-2.98375	2.50803	7.65071	0.005675	0.164407			N4BP2		CSF1R	1			NAALAD2		FASTKD2	1				PGLS	1	1	2	PGLS
5756	ACCACATGGTTGTGACACCAAC	DEGS2	-2.8657	1.16039	4.04931	0.0441895	0.445211			49234	GTACTGTGACACACCAACACAC	TMC1	-2.98234	2.03666	5.85343	0.0155467	0.247117			DEGS2		RRM1	1			TMC1		B3GNT5	1				PGLYRP1	1	1	2	PGLYRP1
31475	CAACCACAGTGTCATGACCAGT	ALK	-2.85763	3.68898	11.8878	0.000565018	0.0941081			6997	TGTGTGTGCAGTTGACACACAC	ERCC2	-2.98233	1.15291	4.12974	0.0421359	0.356649			ALK		MGST2	1			ERCC2		METTL6	1				PGM5	1	2	3	PGM5
20950	GTTGTGCATGACTGTGACTGTG	TDRD1	-2.85575	1.9941	5.45537	0.0195083	0.347864			31149	TGCAGTGTTGGTCATGACCAAC	AGER	-2.98149	1.26136	4.69903	0.0301796	0.315634			TDRD1		UQCRFS1	1			AGER		PIK3C2A	1				PHB2	1	1	2	PHB2
47307	CAGTACCAACGTCAGTACCAGT	SLC25A23	-2.85496	2.27893	6.87402	0.00874576	0.27392			3944	ACGTGTTGCACAACACACTGAC	CDK5	-2.97543	1.35387	4.85746	0.0275269	0.305924			SLC25A23		PGAM2	1			CDK5		LYZL6	1				PHF12	2	3	5	PHF12
518	GTTGACACGTACACACACACCA	ACSM3	-2.85284	3.11432	9.88098	0.00166996	0.145865			1262	GTCAGTCAACTGACACACACCA	ALG5	-2.97507	3.37819	9.91091	0.00164302	0.097348			ACSM3		EPHA3	1			ALG5		CXCL16	1				PHF17	1	1	2	PHF17
24409	TGGTTGTGCACATGTGACTGTG	SH3KBP1	-2.85284	4.36602	14.4121	0.000146858	0.0562197			34027	CAGTGTCAACTGACGTACCAAC	CDS2	-2.97498	2.76935	8.89891	0.00285341	0.122451			SH3KBP1		FAT2	1			CDS2		CBX5	1				PHF19	1	2	3	PHF19
46826	GTGTGTCAGTTGCAGTACACTG	SHC1	-2.85254	2.16758	5.3497	0.0207258	0.354315			26749	TGCACATGACGTGTTGACACTG	IL4R	-2.97478	3.37657	10.6142	0.00112224	0.0818021			SHC1		EXT1	1			IL4R		OXCT2	1				PHF23	1	1	2	PHF23
28753	TGACTGTGACACCATGACACAC	MUC17	-2.85229	1.90659	5.9563	0.0146648	0.320524			11538	GTACTGACTGCAGTACACTGAC	LRP6	-2.97478	2.71638	8.43751	0.0036756	0.136495			MUC17		TRPM2	1			LRP6		CEACAM21	1				PHGDH	1	1	2	PHGDH
37746	GTACCATGCAACTGGTACGTAC	GLB1L3	-2.85131	1.59149	4.4906	0.0340816	0.412297			31360	ACACACGTGTGTCATGACCAGT	ALAS1	-2.97268	1.4667	4.27562	0.0386628	0.346212			GLB1L3		GGTLC2	1			ALAS1		PREB	1				PHRF1	1	2	3	PHRF1
12843	CAGTGTACGTACCAACACCAGT	MOXD1	-2.85065	1.99853	5.6176	0.017781	0.338795			41621	TGTGTGGTGTACGTGTACTGGT	MFSD4	-2.96839	2.14547	5.95683	0.0146603	0.240858			MOXD1		SLC44A3	1			MFSD4		CDK18	1				PHYH	1	2	3	PHYH
11817	TGGTGTACGTCAGTACACGTGT	MAGT1	-2.84965	3.64712	11.0785	0.00087333	0.114207			3039	CACATGCACAGTACACACCAGT	CACNB1	-2.96766	2.82368	8.25793	0.00405745	0.143394			MAGT1		GPIHBP1	1			CACNB1		NDUFA10	1				PHYHIPL	1	1	2	PHYHIPL
50066	GTACTGGTCAACACCAACACTG	UPP1	-2.84497	2.83684	8.27418	0.00402128	0.207507			14432	ACACGTTGACGTCAACACTGGT	NPTN	-2.96236	3.05592	8.65138	0.00326814	0.13012			UPP1		MTERFD3	1			NPTN		FDXR	1				PI4K2B	1	1	2	PI4K2B
44447	CACATGGTTGCAGTGTACTGGT	PHF23	-2.84496	1.82958	4.83194	0.0279372	0.386731			33696	ACACGTGTCAACACGTACCAAC	CD3D	-2.96124	2.12548	6.20541	0.0127361	0.229821			PHF23		ZAP70	1			CD3D		CHST13	1				PI4KA	1	1	2	PI4KA
19268	ACTGACTGCAGTACTGACACGT	SLC25A28	-2.84462	3.57941	12.2281	0.000470745	0.0870224			38332	ACCACAGTTGTGTGGTACACGT	GXYLT2	-2.96117	2.94893	10.2232	0.00138686	0.0897319			SLC25A28		SLC4A8	1			GXYLT2		RPRM	1				PIGH	1	2	3	PIGH
10557	TGCACAACTGGTGTACACCAAC	KCNE3	-2.84412	1.86267	5.50021	0.0190142	0.344062			21719	CATGTGCAACTGTGTGACACGT	TRIO	-2.96095	1.96108	5.93393	0.0148521	0.241574			KCNE3		F11R	1			TRIO		CACNA2D3	1				PIGQ	2	1	3	PIGQ
7111	CATGACCACAGTTGACACTGAC	FABP2	-2.84368	1.09445	3.89446	0.0484457	0.455111			46394	GTGTCAACTGTGCAGTACCATG	SCARB1	-2.96011	1.6598	5.69781	0.0169861	0.25635			FABP2		DVL1	1			SCARB1		PARS2	1				PIK3C2G	1	1	2	PIK3C2G
11231	CACATGCACAGTGTACACTGTG	LDHB	-2.8423	1.91779	5.45493	0.0195132	0.347864			618	GTGTGTTGGTACACACACGTAC	ADAM19	-2.96005	2.44998	7.24554	0.00710774	0.179893			LDHB		GHITM	1			ADAM19		NETO2	1				PIK3CB	1	1	2	PIK3CB
47807	CACACAGTGTGTCAGTACCAAC	SLC43A1	-2.84178	3.47257	8.16163	0.00427858	0.212273			44538	GTGTCACATGCAGTGTACACGT	PIGR	-2.9591	2.89467	8.58385	0.00339157	0.132581			SLC43A1		RPL10A	1			PIGR		PISD	1				PIK3R2	1	1	2	PIK3R2
14403	CAACACTGACGTCAACACTGAC	NPC2	-2.84128	2.35039	6.79545	0.00913906	0.277844			12953	TGGTTGGTGTACCAACACACCA	MRPL12	-2.95881	1.69223	4.87551	0.0272404	0.304483			NPC2		HIGD2A	1			MRPL12		MRPS24	1				PIKFYVE	1	3	4	PIKFYVE
11139	CAACACGTCAGTGTACACGTGT	LALBA	-2.84002	3.67274	10.8637	0.000980686	0.119688			1935	CACAACGTCATGACACACGTTG	ATP5A1	-2.95844	4.90759	12.4775	0.000411885	0.050823			LALBA		FAM20B	1			ATP5A1		GRHPR	1				PILRA	1	1	2	PILRA
24062	GTCACACATGCATGTGACACTG	GCNT1	-2.83999	2.83545	8.73386	0.00312354	0.187724			7117	TGCAACCACAGTTGACACGTAC	FABP3	-2.9575	1.78728	5.40787	0.0200461	0.271939			GCNT1		MYO3A	1			FABP3		CDIPT	1				PILRB	1	1	2	PILRB
48652	ACCAACACGTCACAGTACACCA	STK11IP	-2.83966	4.25618	15.7804	7.11352e-05	0.0397268			48592	ACACTGCATGCACAGTACACAC	STAB1	-2.95742	1.01378	3.97993	0.0460454	0.369625			STK11IP		ARG1	1			STAB1		PCMTD1	1				PIM1	2	1	3	PIM1
7983	CACAGTACCACATGACACACGT	GAS1	-2.83848	4.2159	15.5252	8.14108e-05	0.0414752			4682	GTGTACTGGTACTGACACCAGT	CLIC6	-2.95607	1.15805	4.24749	0.0393085	0.347994			GAS1		CA11	1			CLIC6		ACACB	1				PIP4K2B	1	1	2	PIP4K2B
9738	GTGTACACGTTGGTACACACAC	IDH2	-2.83644	2.1386	5.98418	0.0144347	0.317973			8564	ACTGCATGTGACGTACACTGAC	GPD2	-2.95501	1.05931	4.05921	0.0439309	0.363334			IDH2		CDK3	1			GPD2		PTPRN2	1				PKDCC	1	2	3	PKDCC
21963	CAGTACCATGTGTGTGACCATG	TUSC3	-2.8342	1.39713	3.99506	0.0456338	0.4471			4933	TGTGACTGCAACTGACACCATG	COQ5	-2.95205	2.27486	5.27189	0.0216724	0.281155			TUSC3		COX8C	1			COQ5		LDLRAD1	1				PKM	2	3	5	PKM
481	TGACGTCATGACACACACCATG	ACSF2	-2.83333	2.93938	9.58578	0.0019609	0.153819			10083	CAACGTTGCATGGTACACTGAC	INPP1	-2.95171	1.53045	5.1199	0.023653	0.289521			ACSF2		ACY3	1			INPP1		UGT2A3	1				PKN1	1	1	2	PKN1
32985	TGGTTGCAACACACGTACGTTG	C5	-2.83243	3.7087	10.2878	0.00133913	0.135028			19328	ACACACGTCAGTACTGACTGTG	SLC25A43	-2.95106	2.37458	6.40713	0.0113663	0.220455			C5		PPM1E	1			SLC25A43		IDH3B	1				PLA1A	1	1	2	PLA1A
37833	TGGTACCACAACTGGTACACAC	GLUD2	-2.83234	1.69254	3.8478	0.0498112	0.458323			11052	ACCAGTACCAGTGTACACACAC	KLRF1	-2.94787	2.41284	7.21016	0.00724922	0.181381			GLUD2		SGPL1	1			KLRF1		ALG1	1				PLA2G3	1	1	2	PLA2G3
28616	ACGTACCACACAGTTGACCAGT	KCTD16	-2.83205	1.92631	5.22247	0.0222969	0.362778			3194	GTGTCATGACCAACACACTGGT	CARD11	-2.94716	3.64503	7.17455	0.00739451	0.182662			KCTD16		EXOSC10	1			CARD11		MRM1	1				PLA2G4A	1	1	2	PLA2G4A
33878	GTTGTGTGACTGACGTACTGTG	CDH16	-2.8311	1.70658	4.61359	0.0317196	0.40281			1017	TGGTCACACAACACACACTGAC	AKAP8	-2.94531	1.62522	5.12628	0.0235661	0.2893			CDH16		SLC22A18AS	1			AKAP8		ABAT	1				PLCB3	2	1	3	PLCB3
8463	CACAACACTGACGTACACTGGT	GNPDA2	-2.83068	2.58848	6.99636	0.00816754	0.268449			2415	CACAGTTGTGGTACACACGTCA	BCKDHB	-2.94531	4.15731	12.6018	0.000385372	0.049577			GNPDA2		CCNC	1			BCKDHB		UMPS	1				PLCD3	1	1	2	PLCD3
43857	TGACTGTGCAGTGTGTACCAAC	PAICS	-2.83033	1.80293	4.9857	0.0255577	0.378802			25952	ACACGTTGTGTGGTTGACTGAC	PADI1	-2.94513	2.90696	8.54629	0.00346227	0.133241			PAICS		GTPBP5	1			PADI1		CD163L1	1				PLCL1	1	1	2	PLCL1
4568	ACGTTGCATGACTGACACACCA	CLDN16	-2.83011	2.98794	9.64737	0.00189623	0.153819			48860	ACCATGCAGTCACAGTACTGGT	SYVN1	-2.94208	0.956026	4.4434	0.0350365	0.335541			CLDN16		PLK3	1			SYVN1		SLITRK3	1				PLCL2	1	1	2	PLCL2
16358	GTTGGTCACACACAACACCAAC	PLD3	-2.82933	2.30535	6.92115	0.00851821	0.271475			40365	TGCAGTGTTGCATGGTACACAC	KRTCAP3	-2.94197	1.8477	5.56659	0.0183064	0.263736			PLD3		SLC25A21	1			KRTCAP3		FBL	1				PLCXD2	1	1	2	PLCXD2
18347	CAGTGTGTCATGACTGACGTAC	SAMM50	-2.82899	2.71999	7.2016	0.00728386	0.257403			15692	ACCAACTGTGCACAACACACAC	PHF12	-2.94145	2.60806	8.30899	0.00394493	0.141343			SAMM50		FCGR2A	1			PHF12		MERTK	1				PLD1	2	1	3	PLD1
14185	TGGTGTTGCATGCAACACTGCA	NINJ2	-2.82753	2.00611	5.36478	0.0205474	0.353875			29467	CAGTTGACCAACCATGACGTAC	TOMM7	-2.94118	1.57987	5.0729	0.0243027	0.292786			NINJ2		RFK	1			TOMM7		ABCA3	1				PLK3	1	1	2	PLK3
15633	TGACTGACTGCACAACACGTAC	PGLYRP2	-2.82358	1.7233	4.19014	0.0406597	0.435819			20315	CAGTTGTGCACAACTGACCAGT	SRPK3	-2.93894	1.42945	4.23012	0.0397127	0.3489			PGLYRP2		CACNA2D4	1			SRPK3		RYR3	1				PLXNB1	1	1	2	PLXNB1
3414	GTTGTGTGTGCAACACACCACA	CCND1	-2.82165	3.40375	11.308	0.000771718	0.108733			18216	ACGTGTACCATGACTGACCAGT	RPS6KA5	-2.93853	1.84014	4.83153	0.0279439	0.307972			CCND1		FAM163B	1			RPS6KA5		GRK1	1				POLR2E	1	1	2	POLR2E
39267	CAACGTTGTGGTTGGTACCAAC	IL23R	-2.81998	2.19858	6.56858	0.0103795	0.286712			260009	ACTGTGTGTGCATGACACACCA	RPL30	-2.93781	2.7775	5.50692	0.0189414	0.266497			IL23R		SLC26A5	1			RPL30		CD74	1				PON3	2	3	5	PON3
45154	GTACGTTGACACCAGTACCACA	PPIP5K2	-2.81994	3.70658	11.418	0.00072736	0.106708			43051	CAGTGTACACGTGTGTACACAC	NOA1	-2.93735	1.40742	3.87857	0.0489063	0.378494			PPIP5K2		NARFL	1			NOA1		COX7B	1				PPA1	1	1	2	PPA1
37572	ACTGACCAGTACTGGTACCATG	GFPT2	-2.81923	3.75377	9.31223	0.00227629	0.162959			12004	ACTGGTCAGTCAGTACACGTGT	MAP3K6	-2.93339	3.11086	10.6388	0.00110738	0.0815091			GFPT2		PHB	1			MAP3K6		LRRN4	1				PPCS	2	1	3	PPCS
8523	CAGTACTGTGACGTACACCAGT	GP5	-2.81785	1.65641	4.73415	0.0295695	0.393909			21583	CACAACTGACTGTGTGACACAC	TP53I3	-2.9309	2.47066	8.02839	0.00460498	0.151445			GP5		TAT	1			TP53I3		PQLC2	1				PPM1E	1	1	2	PPM1E
17645	TGCAGTCAACTGACTGACTGCA	QTRTD1	-2.81644	2.50114	6.86621	0.00878406	0.274353			41597	TGCACATGGTACGTGTACCACA	MFRP	-2.93041	3.63885	11.6504	0.000641903	0.0630252			QTRTD1		MYO3B	1			MFRP		ATP7B	1				PPP1R1B	1	1	2	PPP1R1B
37645	TGCAACACCAACTGGTACCATG	GIT2	-2.81438	2.94106	7.87124	0.00502271	0.226525			36133	TGTGGTACTGCAACGTACGTAC	ECHDC1	-2.92988	2.15758	6.22403	0.0126028	0.229034			GIT2		C6orf72	1			ECHDC1		METTL12	1				PPP1R3A	1	1	2	PPP1R3A
17473	TGACACTGACTGACTGACTGAC	PTPRC	-2.81218	2.32786	5.99945	0.0143104	0.317141			40015	CACAACTGACCATGGTACACAC	KCNS1	-2.92954	2.55625	6.72259	0.00951993	0.204792			PTPRC		CDH19	1			KCNS1		HYI	1				PPP2R1A	3	1	4	PPP2R1A
28911	CACAGTCAACACCATGACGTAC	MCOLN2	-2.81128	1.60616	4.47919	0.0343099	0.413362			16993	TGACGTTGGTACACTGACTGGT	PRKAR1B	-2.92661	2.64627	6.61979	0.0100852	0.209797			MCOLN2		LCT	1			PRKAR1B		B4GALT6	1				PQLC2	1	1	2	PQLC2
2126	GTCAACTGACGTACACACACAC	ATPAF1	-2.81109	3.07414	7.95435	0.0047972	0.222452			26408	ACGTGTACCATGGTTGACTGTG	CD83	-2.92453	1.32207	3.9658	0.0464335	0.371011			ATPAF1		GAMT	1			CD83		JPH3	1				PRDM10	3	1	4	PRDM10
17419	CAGTACACACTGACTGACTGTG	PTK2	-2.80997	3.90375	8.14787	0.00431117	0.212273			40132	ACTGACCAACCATGGTACCAAC	KDM2B	-2.92125	2.3785	6.51247	0.0107121	0.21538			PTK2		ULK3	1			KDM2B		NT5C1A	1				PRDX1	2	1	3	PRDX1
4746	GTGTACGTGTACTGACACTGAC	CLRN2	-2.80944	1.80109	4.89758	0.0268944	0.383703			48499	CAACCATGTGCACAGTACTGCA	SRPK2	-2.92005	2.7116	7.81434	0.00518332	0.157464			CLRN2		CEACAM19	1			SRPK2		CDKL1	1				PRDX2	1	2	3	PRDX2
46932	ACTGTGTGCATGCAGTACTGAC	SLC12A1	-2.80731	2.09572	6.16557	0.013026	0.30666			17147	CAGTCACAGTACACTGACGTAC	PRMT7	-2.91915	1.59738	5.46063	0.0194496	0.269739			SLC12A1		UBE2H	1			PRMT7		LINGO2	1				PREB	1	1	2	PREB
48268	ACCAACGTACCACAGTACGTGT	SMYD1	-2.80639	3.15605	9.7128	0.00182989	0.151979			17963	CAGTGTACGTTGACTGACGTGT	RIOK1	-2.91885	2.67747	7.49203	0.00619727	0.169872			SMYD1		COL25A1	1			RIOK1		SIGLEC12	1				PRELID1	3	1	4	PRELID1
33956	ACTGGTGTACTGACGTACCACA	CDK15	-2.80595	3.35965	9.2091	0.00240815	0.169282			22128	ACACCATGGTTGTGTGACCAGT	UGGT2	-2.91862	1.95416	5.76813	0.0163193	0.251862			CDK15		DCHS1	1			UGGT2		EMC2	1				PRIMA1	2	1	3	PRIMA1
23531	CAGTGTCACAGTTGTGACCATG	SLC26A3	-2.80546	2.36457	6.94718	0.00839515	0.270926			14363	CAGTTGACACGTCAACACCAAC	NOS1	-2.91704	2.57334	6.27187	0.012267	0.225941			SLC26A3		MAPK9	1			NOS1		FLVCR1	1				PRKAB1	1	1	2	PRKAB1
37863	CATGGTCACAACTGGTACGTGT	GMFB	-2.80488	2.41917	6.64826	0.00992528	0.28407			14632	ACGTGTACTGGTCAACACTGGT	NUDT1	-2.91672	2.65684	6.77141	0.00926294	0.202893			GMFB		ENPP7	1			NUDT1		CLIC4	1				PRKAG1	2	1	3	PRKAG1
20516	ACTGGTACACACTGTGACGTGT	STK32B	-2.80397	2.35489	6.76422	0.00930037	0.279882			7330	GTACGTGTACCATGACACTGAC	FCGR2B	-2.91524	2.47152	7.82013	0.00516674	0.157458			STK32B		GANC	1			FCGR2B		P2RX4	1				PRKAR1B	1	1	2	PRKAR1B
1017	TGGTCACACAACACACACTGAC	AKAP8	-2.8014	1.62522	4.71077	0.0299742	0.395412			6644	ACTGCACATGGTTGACACCACA	EIF2AK1	-2.91022	4.17573	16.2718	5.48733e-05	0.0198195			AKAP8		HLA-G	1			EIF2AK1		QARS	1				PRKCA	1	1	2	PRKCA
16922	GTGTTGACGTACACTGACCAGT	PREB	-2.80076	2.55773	6.1507	0.013136	0.307205			22187	CAGTGTGTGTTGTGTGACGTAC	UGT2B28	-2.90839	2.82569	7.33709	0.0067546	0.176309			PREB		GHRL	1			UGT2B28		PTPLB	1				PRKCH	1	1	2	PRKCH
42431	CACACAGTTGTGGTGTACTGTG	MUT	-2.80058	1.41597	4.27058	0.0387776	0.428864			47434	GTGTACTGTGGTCAGTACGTTG	SLC26A4	-2.90694	1.69255	4.66529	0.0307783	0.318381			MUT		NIPA2	1			SLC26A4		MTX1	1				PRKDC	2	1	3	PRKDC
32155	CAGTTGGTTGCACATGACTGAC	ATP13A4	-2.79983	1.57593	4.40515	0.0358306	0.420817			48244	ACTGCATGACCACAGTACCAAC	SMPD1	-2.90025	1.41686	5.18268	0.0228131	0.286471			ATP13A4		CDADC1	1			SMPD1		NSUN2	1				PRKRA	1	1	2	PRKRA
34030	GTCAGTCAACTGACGTACTGAC	CDSN	-2.79728	1.69972	4.80304	0.0284095	0.388482			35232	ACACGTGTTGGTACGTACACAC	CTPS2	-2.90013	1.18167	4.43122	0.0352873	0.336088			CDSN		RAB35	1			CTPS2		SUV39H1	1				PRKRIR	2	2	4	PRKRIR
13577	TGGTACACTGTGCAACACCACA	MYLK4	-2.79653	3.135	9.63979	0.00190407	0.153819			46259	CAACCAGTACTGCAGTACACGT	RPRML	-2.89861	3.00212	9.02934	0.0026568	0.120545			MYLK4		ASTN2	1			RPRML		ACAA2	1				PRMT3	1	1	2	PRMT3
48598	GTTGTGCATGCACAGTACACTG	STARD10	-2.79508	2.34413	6.58272	0.0102974	0.286036			46439	CATGGTTGTGTGCAGTACTGTG	SCN2B	-2.89256	2.74755	7.54673	0.00601189	0.167441			STARD10		LIM2	1			SCN2B		C14orf37	1				PRMT5	3	1	4	PRMT5
21565	TGCACAACACTGTGTGACTGTG	TOMM70A	-2.79418	2.13537	5.47295	0.019313	0.347068			30276	ACTGACTGGTTGCATGACTGAC	PDE1C	-2.89096	1.41599	4.45548	0.0347895	0.335028			TOMM70A		CBR4	1			PDE1C		ALS2	1				PRMT7	1	1	2	PRMT7
31151	CACAGTGTTGGTCATGACACGT	AGER	-2.79357	2.83509	8.44549	0.0036595	0.197735			25368	ACGTTGACCAACGTTGACTGAC	MARS2	-2.88932	2.6539	8.02631	0.00461026	0.151475			AGER		PLA2G4F	1			MARS2		PACSIN2	1				PRODH2	1	2	3	PRODH2
8337	TGACTGGTACACGTACACACAC	GLS2	-2.79317	1.61369	4.25735	0.0390809	0.429704			13245	TGCACAGTCAACCAACACGTAC	MRPS35	-2.88827	2.77533	8.01732	0.00463321	0.151652			GLS2		IZUMO1	1			MRPS35		LPAR3	1				PRPF31	3	1	4	PRPF31
9963	CAGTGTCAGTTGGTACACCAAC	IL27RA	-2.79313	1.32981	3.91627	0.0478209	0.452674			13718	GTTGTGGTTGTGCAACACACTG	NAT10	-2.88765	2.34294	6.64745	0.00992981	0.208888			IL27RA		ALDH3A1	1			NAT10		PRMT3	1				PRPF4B	1	1	2	PRPF4B
32173	TGCAGTGTTGCACATGACACCA	ATP1B1	-2.79159	3.41802	9.53029	0.00202108	0.155248			32311	CATGCAACGTCACATGACCAGT	ATP6V0A4	-2.88698	2.25224	6.43423	0.0111941	0.218967			ATP1B1		CHCHD3	1			ATP6V0A4		ADCK5	1				PRPS1L1	1	3	4	PRPS1L1
50208	ACACGTACACTGACCAACGTAC	VRK1	-2.79048	2.06835	5.7344	0.0166358	0.334077			13520	ACACTGCAACTGCAACACACAC	MUSK	-2.88552	1.33188	4.34194	0.0371846	0.342319			VRK1		SLC22A16	1			MUSK		ZBED5	1				PRRG1	1	1	2	PRRG1
49831	CATGGTGTGTACACCAACACAC	TYK2	-2.79026	2.4891	6.83924	0.00891767	0.274968			9741	TGCAACACGTTGGTACACCAAC	IDH2	-2.88508	1.57868	4.69583	0.0302359	0.315634			TYK2		MRPL36	1			IDH2		CHORDC1	1				PRRG2	2	1	3	PRRG2
46967	CATGCATGCATGCAGTACTGGT	SLC13A2	-2.78995	1.2457	3.93301	0.0473473	0.451367			2577	TGACTGACGTGTACACACGTAC	BMPR1B	-2.8813	1.29547	3.975	0.0461804	0.370048			SLC13A2		NEK6	1			BMPR1B		IRS1	1				PRRG4	1	1	2	PRRG4
45098	GTGTGTACACACCAGTACGTGT	PON3	-2.78755	4.1249	13.7696	0.000206651	0.0625896			2	GTACACACACACACACACACGT	A1CF	-2.87932	3.19835	9.62657	0.00191782	0.104184			PON3		PDE6G	1			A1CF		ATP8A1	1				PRSS21	2	1	3	PRSS21
48244	ACTGCATGACCACAGTACCAAC	SMPD1	-2.78714	1.41686	4.84849	0.0276703	0.386507			43857	TGACTGTGCAGTGTGTACCAAC	PAICS	-2.87795	1.80293	5.12581	0.0235726	0.2893			SMPD1		BCKDHA	1			PAICS		GALNT10	1				PRTG	1	1	2	PRTG
46962	GTACCATGCATGCAGTACTGAC	SLC13A1	-2.78685	2.26819	5.82183	0.0158285	0.328522			18319	CACAACGTCATGACTGACTGAC	RYK	-2.87492	2.06517	5.50029	0.0190133	0.266837			SLC13A1		QARS	1			RYK		ALDH5A1	1				PSEN2	1	1	2	PSEN2
9648	ACACCAGTTGTGGTACACCAGT	HUWE1	-2.78581	3.52817	9.64191	0.00190188	0.153819			43349	TGTGTGTGTGGTGTGTACCATG	NUDT1	-2.87467	1.9327	5.05147	0.024605	0.294461			HUWE1		RPS6KC1	1			NUDT1		KLRB1	1				PSMB2	3	3	6	PSMB2
32589	TGCAACTGCACACATGACTGAC	BAHD1	-2.78364	3.64054	8.27755	0.00401384	0.207507			32247	CATGCACATGCACATGACCACA	ATP5EP2	-2.87388	3.61964	11.4588	0.000711551	0.0666231			BAHD1		SPAM1	1			ATP5EP2		KCNJ8	1				PSMB6	1	2	3	PSMB6
18621	TGCACAGTACGTACTGACACAC	SEPHS2	-2.78161	2.77669	6.66861	0.00981258	0.28407			27000	ACGTCATGTGGTGTTGACCAAC	CHRNA6	-2.87276	2.58246	7.19605	0.00730644	0.181693			SEPHS2		RNF130	1			CHRNA6		IBTK	1				PSTK	1	1	2	PSTK
42366	GTCACATGTGTGGTGTACACAC	MTUS1	-2.77896	3.16429	9.42166	0.00214438	0.159853			11568	ACACCAACTGCAGTACACACCA	LRRC37A	-2.86203	2.77204	7.41372	0.00647285	0.172565			MTUS1		PGLYRP3	1			LRRC37A		MVD	1				PTPRC	2	1	3	PTPRC
33515	CAGTGTCAGTACACGTACTGCA	CCRL2	-2.77506	3.98402	10.6139	0.00112239	0.125241			30667	CAGTACCACATGCATGACGTAC	ACACA	-2.8619	1.15101	4.29852	0.0381455	0.345314			CCRL2		AVPI1	1			ACACA		CDH19	1				PTPRD	2	3	5	PTPRD
15631	CACAACACTGCACAACACCAGT	PGLYRP1	-2.775	2.16621	5.57322	0.0182372	0.340521			10897	TGACTGGTGTGTGTACACTGAC	KDM6A	-2.86143	1.80774	5.04131	0.0247498	0.294955			PGLYRP1		NCKAP1L	1			KDM6A		PARP14	1				PTPRH	1	1	2	PTPRH
47741	TGCACATGGTGTCAGTACACAC	SLC39A10	-2.77389	1.32579	3.91443	0.0478734	0.452948			10249	TGGTACACACGTGTACACACGT	ISCU	-2.86008	1.9031	5.53861	0.0186014	0.265525			SLC39A10		PDE6D	1			ISCU		APOBEC1	1				PTPRR	1	1	2	PTPRR
46381	TGCAGTACTGTGCAGTACCAGT	SATL1	-2.77086	2.82621	7.21798	0.0072177	0.257012			46328	ACGTCACAACTGCAGTACTGAC	RUNX1	-2.85877	1.36827	4.73898	0.0294866	0.313269			SATL1		SLC35F1	1			RUNX1		RNF130	1				PTPRT	2	2	4	PTPRT
36138	GTGTGTACTGCAACGTACTGGT	ECHDC2	-2.77064	1.41809	4.23767	0.0395364	0.431788			46929	TGACTGTGCATGCAGTACTGAC	SLC11A2	-2.85801	1.3968	4.48091	0.0342755	0.333081			ECHDC2		GPR108	1			SLC11A2		NDUFA8	1				PTPRZ1	1	1	2	PTPRZ1
11750	GTTGGTCATGCAGTACACCACA	LYRM2	-2.76894	1.49757	4.60045	0.0319635	0.404312			29402	GTGTTGCAGTACCATGACGTGT	GCK	-2.85659	4.84784	15.7415	7.26143e-05	0.0209407			LYRM2		ADHFE1	1			GCK		PLCXD3	1				PTS	2	1	3	PTS
37832	ACGTACCACAACTGGTACCATG	GLUD1	-2.76878	1.68427	4.71439	0.0299112	0.395061			35011	CAACACCAACGTACGTACACGT	COX7B2	-2.85638	3.07175	9.55177	0.00199757	0.106117			GLUD1		MRPS18C	1			COX7B2		PDHX	1				PTTG1IP	1	1	2	PTTG1IP
46421	TGTGTGTGTGTGCAGTACTGTG	SCN11A	-2.76769	2.05596	4.45053	0.0348904	0.416464			15306	GTGTACCACAGTCAACACTGTG	PCYT2	-2.85079	1.37548	4.23841	0.0395192	0.348636			SCN11A		NSUN7	1			PCYT2		NLGN4X	1				PWWP2B	1	1	2	PWWP2B
48764	ACCACATGGTCACAGTACACAC	SULT1B1	-2.76694	1.80471	5.19124	0.0227011	0.364858			40390	GTTGACCATGCATGGTACCACA	L3MBTL2	-2.85037	1.46709	4.02015	0.0449598	0.366498			SULT1B1		GYPA	1			L3MBTL2		SPAM1	1				PYCRL	1	1	2	PYCRL
241	TGACCACAACACACACACTGCA	ABHD3	-2.76594	2.5985	7.21612	0.00722516	0.257012			9058	GTACGTTGCAACGTACACTGGT	HCK	-2.85004	2.8972	9.03392	0.00265016	0.120492			ABHD3		HAS3	1			HCK		CBX4	1				PYDC1	1	1	2	PYDC1
1144	ACGTCATGACTGACACACACGT	ALDH16A1	-2.76463	2.44203	6.70569	0.00961059	0.283553			45670	GTTGGTTGGTACCAGTACCAAC	PTPRF	-2.84968	2.01997	5.95581	0.0146689	0.240858			ALDH16A1		BRD9	1			PTPRF		DVL2	1				QARS	1	1	2	QARS
12403	CAACCATGACACCAACACACAC	MEGF10	-2.76343	4.25531	12.7822	0.000349926	0.0803995			31472	ACACCACAGTGTCATGACTGTG	ALG9	-2.84885	4.30709	12.6684	0.000371894	0.0490036			MEGF10		HSPB1	1			ALG9		ACE2	1				QRSL1	2	2	4	QRSL1
3788	ACCAACCAGTCAACACACACGT	CDH11	-2.76323	2.93496	8.68586	0.00320688	0.189955			2099	CAACCAACACGTACACACGTTG	ATP6V1H	-2.8459	4.3468	13.973	0.000185452	0.0352294			CDH11		NAA60	1			ATP6V1H		CMC1	1				QTRT1	2	1	3	QTRT1
13245	TGCACAGTCAACCAACACGTAC	MRPS35	-2.76166	2.77533	7.42615	0.00642827	0.246329			30689	TGACGTCACATGCATGACTGCA	ACADM	-2.84576	3.17023	10.4535	0.0012242	0.0848648			MRPS35		MAP2K5	1			ACADM		CSNK1G3	1				RAB11A	1	1	2	RAB11A
31524	ACTGGTACCAGTCATGACACAC	ALOXE3	-2.75991	2.78874	7.38019	0.00659463	0.247302			24062	GTCACACATGCATGTGACACTG	GCNT1	-2.84412	2.83545	8.73803	0.00311641	0.128075			ALOXE3		HSD3B1	1			GCNT1		TM9SF2	1				RAB11B	1	1	2	RAB11B
17281	TGACACGTCAACACTGACACGT	PSMA3	-2.75584	3.06908	9.39251	0.00217874	0.16052			42431	CACACAGTTGTGGTGTACTGTG	MUT	-2.84285	1.41597	4.36631	0.0366562	0.340314			PSMA3		FAM82A2	1			MUT		CCNE2	1				RAB4B	1	1	2	RAB4B
13639	CATGACTGTGTGCAACACGTTG	NACA	-2.7539	2.95223	7.49083	0.00620139	0.242609			24565	TGTGCACACACATGTGACTGGT	RAD50	-2.84055	2.09075	6.2087	0.0127124	0.22978			NACA		KIAA1919	1			RAD50		NDUFAF1	1				RAD50	3	3	6	RAD50
27458	GTACACTGCAGTGTTGACACAC	SURF1	-2.75363	3.48427	11.4003	0.000734304	0.106774			47091	CAACCACACATGCAGTACCAGT	SLC18A2	-2.84043	3.80803	12.4424	0.000419691	0.0512846			SURF1		GADD45B	1			SLC18A2		SLC2A13	1				RAD54L2	1	1	2	RAD54L2
41427	CAACTGCATGACGTGTACACTG	MDGA2	-2.75295	3.97835	12.5706	0.000391857	0.0847544			3920	ACACTGTGCACAACACACACAC	CDK20	-2.83933	2.48837	6.94479	0.00840639	0.194759			MDGA2		SLC17A2	1			CDK20		GLUD1	1				RAF1	1	1	2	RAF1
8213	TGTGTGACACACGTACACACGT	GJA10	-2.75265	1.45867	4.52361	0.0334303	0.410371			6532	ACTGACGTTGGTTGACACTGAC	EDN3	-2.83913	1.99497	4.70307	0.0301088	0.315249			GJA10		ELOVL3	1			EDN3		STK11IP	1				RAPGEF1	1	2	3	RAPGEF1
22444	ACCAGTGTCATGTGTGACACCA	VPS4B	-2.75226	2.24233	4.96458	0.0258715	0.379703			932	ACTGGTGTCAACACACACCAGT	AIFM3	-2.83744	1.76867	5.21107	0.0224435	0.284587			VPS4B		PAH	1			AIFM3		FLT1	1				RAPGEF4	1	1	2	RAPGEF4
44844	ACCAGTACCACAGTGTACGTAC	PLD1	-2.7514	2.70686	8.16186	0.00427805	0.212273			39215	CACAGTACTGGTTGGTACCAGT	IL18RAP	-2.83261	2.25745	4.49354	0.0340232	0.332661			PLD1		NDUFS8	1			IL18RAP		IL8	1				RBP4	1	1	2	RBP4
48599	CATGTGCATGCACAGTACCAAC	STARD13	-2.75112	1.69528	4.73854	0.0294942	0.393674			42626	GTACACGTGTTGGTGTACACAC	NCEH1	-2.83134	1.7712	5.27244	0.0216656	0.281155			STARD13		CMTM6	1			NCEH1		MLLT1	1				RFK	1	1	2	RFK
17187	CAACGTACCAACACTGACGTGT	PRPF31	-2.75033	3.14878	5.6551	0.0174047	0.337906			38311	CATGGTGTTGTGTGGTACTGGT	GUCY1B3	-2.83026	2.26005	6.70631	0.00960721	0.205357			PRPF31		PSEN2	1			GUCY1B3		OAZ2	1				RGCC	1	1	2	RGCC
46840	ACGTCACAGTTGCAGTACACGT	SHMT1	-2.74938	3.1909	9.39168	0.00217973	0.16052			38767	CACAGTTGCATGTGGTACGTAC	HPSE2	-2.82848	1.8648	5.16433	0.0230553	0.287296			SHMT1		GGT7	1			HPSE2		METTL17	1				RHBDD1	1	1	2	RHBDD1
27917	TGCAACACTGCAGTTGACGTAC	CDSN	-2.74854	2.87461	7.59724	0.00584578	0.239269			12275	CAACCACACACAGTACACTGAC	MBD5	-2.82725	1.60679	5.02486	0.0249859	0.29595			CDSN		CPT2	1			MBD5		INPP5E	1				RMND1	2	1	3	RMND1
19658	GTGTACCAACCAACTGACGTGT	SLC39A4	-2.74801	3.37256	9.06894	0.00259988	0.17287			7620	ACTGACCATGCATGACACCAAC	FSIP2	-2.82606	1.1686	4.27416	0.0386962	0.346212			SLC39A4		HSCB	1			FSIP2		HPSE	1				RNF130	1	1	2	RNF130
28084	ACTGCAGTTGCAGTTGACTGGT	CLDN19	-2.74752	1.96947	4.70765	0.0300286	0.395566			19116	ACCAGTGTGTGTACTGACCAAC	SLC22A14	-2.82489	1.6155	4.68631	0.0304039	0.316499			CLDN19		PKN1	1			SLC22A14		AQP12B	1				ROBO1	1	1	2	ROBO1
23731	CAACCAGTACCATGTGACGTTG	GAPDHS	-2.74256	3.68066	10.5134	0.0011851	0.128897			3577	TGGTCACATGCAACACACCACA	CD300LG	-2.82434	2.94698	8.67472	0.00322654	0.13012			GAPDHS		SLC6A16	1			CD300LG		NCR3	1				ROCK1	1	1	2	ROCK1
36641	TGACGTACCACAACGTACGTCA	FAH	-2.74056	3.14513	9.1532	0.00248283	0.171268			8154	GTGTTGCACACATGACACCAAC	GGPS1	-2.82402	1.38125	4.22099	0.0399269	0.349175			FAH		LIPK	1			GGPS1		CDC42BPB	1				RPL10A	1	1	2	RPL10A
17421	TGCAACACACTGACTGACTGGT	PTK2B	-2.73813	3.17009	7.10432	0.00768986	0.262752			49853	TGCACAGTGTACACCAACACCA	UAP1	-2.82263	2.22756	6.46708	0.0109891	0.21741			PTK2B		RAB1B	1			UAP1		MAP4K1	1				RPL30	5	3	8	RPL30
17169	TGACTGACCAACACTGACGTGT	PRODH2	-2.73669	3.58272	11.047	0.000888322	0.11485			32850	GTACTGTGACACACGTACCACA	BTN2A2	-2.82223	2.85733	7.93037	0.00486118	0.154104			PRODH2		CHD5	1			BTN2A2		CLDN14	1				RPL5	3	3	6	RPL5
20905	TGGTGTGTTGACTGTGACGTGT	TBCK	-2.7362	3.74803	12.1329	0.000495406	0.0889631			18781	TGCATGTGTGGTACTGACTGGT	SGSH	-2.82213	1.95114	4.29731	0.0381728	0.345388			TBCK		CHP1	1			SGSH		LYZL1	1				RPS14	1	2	3	RPS14
30940	ACCATGCAACGTCATGACCACA	ADAM19	-2.73571	2.65057	6.84808	0.00887367	0.274968			38601	TGGTACCAGTTGTGGTACGTGT	HIGD1B	-2.82198	3.75025	12.3265	0.00044657	0.05278			ADAM19		HDGFRP3	1			HIGD1B		ASNS	1				RPS6KA2	1	1	2	RPS6KA2
24262	GTTGACCAGTCATGTGACCAGT	BHMT2	-2.73443	2.54632	7.14163	0.00753147	0.259466			14475	CAGTACGTACGTCAACACTGAC	NRG2	-2.82155	2.23337	3.92709	0.0475141	0.375374			BHMT2		CSAD	1			NRG2		BEST4	1				RPS6KB1	1	2	3	RPS6KB1
40412	ACCATGCATGCATGGTACTGAC	LAIR1	-2.73416	0.73397	3.95392	0.0467623	0.449699			4655	CACAGTACGTACTGACACGTAC	CLEC5A	-2.81913	2.75409	8.28138	0.00400537	0.142654			LAIR1		EHMT2	1			CLEC5A		REEP2	1				RPS6KC1	1	1	2	RPS6KC1
952	ACGTCAGTCAACACACACCAAC	AK3	-2.7341	2.65739	7.59774	0.00584414	0.239269			20506	GTGTTGACACACTGTGACCATG	STK31	-2.81807	2.33249	6.82059	0.0090113	0.200662			AK3		SMPDL3B	1			STK31		ADAM32	1				RTN4IP1	1	1	2	RTN4IP1
34546	GTACCACAGTTGACGTACACAC	CLDN24	-2.73407	1.88927	4.21876	0.0399793	0.433681			42148	ACTGGTGTACTGGTGTACTGGT	MRPS30	-2.81786	1.5022	4.55617	0.0328004	0.327637			CLDN24		CBX4	1			MRPS30		EZH2	1				RTP2	1	1	2	RTP2
1321	TGGTGTACTGTGACACACACAC	ALOX15	-2.73403	1.41322	4.26252	0.038962	0.429124			26797	TGCAGTGTACGTGTTGACCAAC	IL22RA1	-2.81715	2.14889	5.09259	0.0240283	0.291429			ALOX15		PI4KA	1			IL22RA1		CR2	1				RUNX1	2	2	4	RUNX1
25758	GTCATGGTACTGGTTGACTGGT	PDIA6	-2.7327	2.29913	6.63529	0.00999778	0.284292			9524	ACTGCAACTGTGGTACACCAAC	HSD17B13	-2.81642	2.23548	6.14953	0.0131447	0.233249			PDIA6		AADACL4	1			HSD17B13		PBK	1				RUVBL2	1	1	2	RUVBL2
10289	TGACCAACACGTGTACACCAGT	ITGAL	-2.73233	1.39482	4.42275	0.0354629	0.419037			14572	ACCAGTCAACGTCAACACCAGT	NT5E	-2.8136	3.32134	9.75195	0.00179133	0.1006			ITGAL		CR1	1			NT5E		ARSJ	1				RYK	1	2	3	RYK
37649	TGACTGACCAACTGGTACCATG	GJA1	-2.73232	1.51527	3.87998	0.0488651	0.456763			37015	CATGTGGTACACTGGTACACAC	FMO1	-2.8135	1.70566	4.87887	0.0271875	0.304296			GJA1		PLCG2	1			FMO1		VPS4B	1				RYR3	1	1	2	RYR3
47370	GTGTACACTGGTCAGTACCAGT	SLC25A44	-2.73142	2.46843	5.8788	0.0153243	0.325562			32631	CATGCATGCACACATGACTGGT	BCAT2	-2.80917	2.9972	7.86406	0.00504272	0.156041			SLC25A44		ASTN1	1			BCAT2		NDST4	1				SACM1L	2	1	3	SACM1L
6883	CAACGTCAGTGTTGACACCACA	EPHA5	-2.72961	2.31026	5.49141	0.0191101	0.344808			43322	GTGTCAACTGGTGTGTACTGTG	NTNG1	-2.80908	3.66161	12.3696	0.000436382	0.0521775			EPHA5		BCMO1	1			NTNG1		PHF15	1				SATL1	1	1	2	SATL1
49306	GTGTTGGTACACACCAACACAC	TMPRSS11A	-2.72948	2.07789	4.8207	0.0281199	0.387527			16178	GTACCAACCACACAACACCAGT	PKLR	-2.80856	2.6705	7.9089	0.00491922	0.154925			TMPRSS11A		JAK3	1			PKLR		CSF2RA	1				SCN11A	2	1	3	SCN11A
20351	CACACATGCACAACTGACGTGT	ST3GAL1	-2.7277	1.54123	4.36679	0.036646	0.424113			17301	TGTGTGGTCAACACTGACACGT	PSMB2	-2.80845	3.0053	7.83552	0.00512295	0.1571			ST3GAL1		MBL2	1			PSMB2		TTBK1	1				SCN2A	1	1	2	SCN2A
32369	TGACCATGGTCACATGACACAC	ATP6V1G3	-2.72756	1.94704	4.33641	0.0373055	0.425661			40447	CACACACATGCATGGTACTGGT	LARGE	-2.80735	1.99551	5.20114	0.0225721	0.28493			ATP6V1G3		CUBN	1			LARGE		CCDC136	1				SCNN1D	1	2	3	SCNN1D
45477	TGTGGTGTTGACCAGTACTGGT	PRRG2	-2.72712	2.63471	6.19114	0.0128392	0.305254			26983	CATGGTTGTGGTGTTGACTGCA	SLC25A40	-2.80712	2.41766	6.28157	0.0122	0.225448			PRRG2		RPTOR	1			SLC25A40		POMT1	1				SDC3	1	1	2	SDC3
32957	TGCACAGTACACACGTACACAC	C1orf186	-2.72503	2.98258	7.53773	0.00604202	0.242194			13637	TGTGACTGTGTGCAACACTGCA	NAALADL2	-2.80653	1.60758	4.37448	0.0364809	0.339757			C1orf186		PNPLA3	1			NAALADL2		NAA35	1				SDHA	1	2	3	SDHA
19436	ACCAGTCACAGTACTGACCAGT	SLC2A5	-2.72447	1.70401	4.34175	0.0371887	0.425463			31151	CACAGTGTTGGTCATGACACGT	AGER	-2.80533	2.83509	8.4826	0.0035856	0.135219			SLC2A5		NAA35	1			AGER		MINOS1	1				SDK2	1	1	2	SDK2
3072	ACACACACACCAACACACACTG	CACNG7	-2.72302	2.44336	6.12507	0.0133278	0.308982			14527	CACACAGTACGTCAACACCATG	NSDHL	-2.80329	3.43078	8.97297	0.00274002	0.121298			CACNG7		TAF10	1			NSDHL		IFI27L1	1				SELL	1	1	2	SELL
6698	GTGTGTACGTGTTGACACACAC	ELOVL4	-2.72184	2.61788	6.04905	0.0139138	0.313616			31840	ACACGTTGACCACATGACTGAC	AQP7	-2.80134	3.00137	8.20657	0.0041739	0.145246			ELOVL4		WNT5A	1			AQP7		GLDC	1				SFMBT2	1	1	2	SFMBT2
20496	ACACTGACACACTGTGACGTTG	STK25	-2.71968	2.82374	7.4665	0.00628578	0.243458			1929	TGGTACGTCATGACACACACAC	ATP4A	-2.80122	1.75112	5.13992	0.0233817	0.288509			STK25		SETDB1	1			ATP4A		PRKCH	1				SGK110	1	1	2	SGK110
15720	ACGTGTTGTGCACAACACTGAC	PHF17	-2.71839	2.21654	5.97518	0.0145086	0.318823			14206	GTCACATGCATGCAACACCAAC	NIPSNAP3A	-2.80054	2.45692	6.0724	0.013731	0.237398			PHF17		KCNA4	1			NIPSNAP3A		ISCA1	1				SHH	1	1	2	SHH
38426	GTGTTGACGTTGTGGTACTGAC	HBXIP	-2.7181	1.90165	4.45113	0.0348781	0.416417			11795	CAACTGACGTCAGTACACGTAC	MADD	-2.79921	1.65623	4.03218	0.0446402	0.365545			HBXIP		MRPS30	1			MADD		ACADSB	1				SIGLEC12	1	1	2	SIGLEC12
40207	CACAACACTGCATGGTACGTGT	KIAA1161	-2.71752	3.95258	10.4966	0.00119596	0.129635			39324	ACCATGGTTGGTTGGTACCAAC	ILDR1	-2.7992	1.60836	4.254	0.0391579	0.347482			KIAA1161		TSPAN32	1			ILDR1		LDLR	1				SIRT6	2	1	3	SIRT6
45010	GTACTGCACACAGTGTACTGTG	PNPLA6	-2.71715	2.8412	5.05139	0.0246062	0.373421			3732	ACTGTGGTGTCAACACACACAC	CDC25C	-2.79733	2.41213	6.12143	0.0133552	0.235089			PNPLA6		CHD9	1			CDC25C		ADCY1	1				SLC10A2	3	1	4	SLC10A2
291	CAACGTACTGACACACACGTTG	ACACA	-2.71681	4.08772	13.3042	0.000264811	0.0694524			17584	ACACCAGTACTGACTGACCATG	PXN	-2.79663	3.14171	9.2682	0.00233167	0.113496			ACACA		IQCE	1			PXN		AMFR	1				SLC10A6	1	1	2	SLC10A6
11135	CACACATGCAGTGTACACACCA	LAIR1	-2.71671	3.08548	6.93985	0.00842964	0.270926			5193	TGGTACTGACTGTGACACCAAC	CSF1R	-2.79567	2.12102	5.12493	0.0235845	0.2893			LAIR1		PRMT1	1			CSF1R		INPP5A	1				SLC12A2	1	1	2	SLC12A2
29695	CACACACACAACCATGACCAGT	RAET1L	-2.71652	2.91843	5.93389	0.0148524	0.321512			41729	TGACACACCAACGTGTACCAGT	MKNK2	-2.79524	1.24168	4.16697	0.0412194	0.353718			RAET1L		TNFSF15	1			MKNK2		ABCC1	1				SLC12A3	1	1	2	SLC12A3
9503	CACATGACTGTGGTACACTGGT	HSD11B2	-2.71474	1.82208	4.35681	0.0368613	0.424113			46890	GTGTGTACCATGCAGTACTGAC	SIRT7	-2.7939	2.93579	6.00624	0.0142554	0.240231			HSD11B2		NPRL2	1			SIRT7		KIR2DL3	1				SLC12A6	2	1	3	SLC12A6
43355	CAGTTGTGTGGTGTGTACTGGT	NUDT12	-2.71387	1.5441	4.15025	0.0416283	0.43957			20949	TGTGTGCATGACTGTGACCAGT	TDRD1	-2.79377	1.11699	3.8828	0.048783	0.378177			NUDT12		CD80	1			TDRD1		SLC2A11	1				SLC12A8	2	2	4	SLC12A8
68	ACTGACTGACACACACACTGGT	AATK	-2.71215	1.83476	4.92258	0.0265079	0.381984			22603	CAGTACTGACGTTGTGACACAC	YME1L1	-2.79324	3.09342	7.58736	0.0058779	0.166557			AATK		ACOT8	1			YME1L1		DMAP1	1				SLC13A4	1	1	2	SLC13A4
21270	GTTGTGACCAACTGTGACACTG	TLR7	-2.71211	2.38426	6.2128	0.012683	0.304362			20488	ACGTACACACACTGTGACTGGT	STK19	-2.79101	1.71513	4.29335	0.0382618	0.345802			TLR7		RPS6KA3	1			STK19		BCMO1	1				SLC15A3	2	1	3	SLC15A3
8438	GTTGCACAACACGTACACGTAC	GNE	-2.71208	2.35206	4.78589	0.0286939	0.389133			17113	TGGTTGCAGTACACTGACCATG	PRKRIR	-2.78934	2.96833	8.29688	0.00397134	0.142042			GNE		AKT2	1			PRKRIR		RPL10A	1				SLC16A1	1	1	2	SLC16A1
46857	TGGTACACCATGCAGTACTGGT	SIGLEC12	-2.70678	2.6054	7.1946	0.00731232	0.257403			37992	ACGTGTTGACTGTGGTACTGTG	GPD2	-2.78771	2.83636	7.72185	0.00545563	0.161389			SIGLEC12		ACPT	1			GPD2		IL17RE	1				SLC16A14	1	1	2	SLC16A14
19876	ACTGGTGTTGCAACTGACACAC	SLC8A3	-2.70505	1.72128	4.81341	0.0282391	0.388322			18214	GTTGGTACCATGACTGACTGTG	RPS6KA4	-2.78648	1.78216	4.79103	0.0286083	0.310427			SLC8A3		BLOC1S1	1			RPS6KA4		METTL3	1				SLC1A1	2	2	4	SLC1A1
42656	ACACGTGTGTTGGTGTACCATG	NCR3	-2.70488	2.60591	6.9613	0.00832915	0.270494			48590	GTCAACCATGCACAGTACCAGT	STAB1	-2.7855	2.42216	6.16504	0.01303	0.232267			NCR3		ARSF	1			STAB1		PIK3C2G	1				SLC22A3	1	1	2	SLC22A3
39768	ACGTTGTGCAGTTGGTACTGTG	KCND1	-2.70454	2.42284	6.59802	0.0102092	0.285921			2047	CACACACACATGACACACACAC	ATP6V0E1	-2.78536	1.90076	4.94532	0.0261614	0.299182			KCND1		FRRS1	1			ATP6V0E1		ING1	1				SLC22A5	1	2	3	SLC22A5
16898	GTACACACGTACACTGACGTCA	PRDX1	-2.70454	4.68969	13.8316	0.000199944	0.0625896			33343	CACACAACGTACACGTACCACA	CBX2	-2.78345	3.83877	11.4617	0.000710445	0.0666231			PRDX1		SLC16A13	1			CBX2		OR5H14	1				SLC25A12	3	1	4	SLC25A12
13349	TGTGGTACACTGCAACACCAGT	MTA2	-2.70417	1.92045	4.43016	0.0353093	0.418095			16827	CAGTCAGTTGACACTGACCAGT	PPT2	-2.78179	1.3159	4.16474	0.0412736	0.353823			MTA2		PLXDC1	1			PPT2		ACOT7	1				SLC25A2	1	2	3	SLC25A2
8249	TGGTCAACACACGTACACCAGT	GK	-2.70399	1.77452	4.06065	0.0438937	0.444595			13121	TGACACTGCAACCAACACACCA	MRPL54	-2.77926	2.17608	4.79556	0.0285332	0.310374			GK		PLAUR	1			MRPL54		NLN	1				SLC25A21	1	1	2	SLC25A21
34618	GTGTCAACCATGACGTACCATG	CLEC4G	-2.69989	3.05372	8.42247	0.00370613	0.199613			17862	GTTGACCATGTGACTGACACGT	RET	-2.77904	3.68046	11.9321	0.000551755	0.0581324			CLEC4G		PLCL1	1			RET		ECE1	1				SLC25A29	1	1	2	SLC25A29
36864	ACACACACACACTGGTACTGGT	FCGR3A	-2.69957	2.26847	6.04031	0.0139828	0.314469			13336	ACGTTGACACTGCAACACACAC	MST1R	-2.77877	1.96564	4.76696	0.0290111	0.311437			FCGR3A		CCNH	1			MST1R		SEMA7A	1				SLC25A44	1	1	2	SLC25A44
14619	CAGTTGACTGGTCAACACACTG	NUBPL	-2.69904	2.06837	4.32594	0.0375357	0.426354			23813	TGTGACACTGCATGTGACTGAC	ITGAL	-2.77853	1.08085	3.93242	0.0473638	0.374825			NUBPL		PRKG1	1			ITGAL		LRRC3B	1				SLC25A5	1	1	2	SLC25A5
10788	ACTGGTACGTGTGTACACCATG	KCTD19	-2.69749	2.682	6.80228	0.00910414	0.277451			10799	CACAGTACGTGTGTACACCAAC	KCTD3	-2.77848	1.67709	5.02103	0.0250412	0.29611			KCTD19		SMNDC1	1			KCTD3		FLT4	1				SLC25A51	1	1	2	SLC25A51
17318	GTTGGTGTCAACACTGACTGCA	PSMB7	-2.6973	2.08286	5.4513	0.0195538	0.348208			22311	CATGGTACCATGTGTGACCATG	UQCRQ	-2.77511	2.23287	6.19431	0.0128162	0.230586			PSMB7		SLC36A1	1			UQCRQ		SLC39A10	1				SLC26A9	1	1	2	SLC26A9
41730	GTACACACCAACGTGTACTGTG	MKNK2	-2.69625	2.00767	5.34739	0.0207533	0.354315			36312	ACGTTGCATGCAACGTACTGAC	ELOVL6	-2.77426	1.69268	4.01092	0.0452065	0.367111			MKNK2		PARP14	1			ELOVL6		BRCA1	1				SLC2A10	2	2	4	SLC2A10
38021	TGTGACGTACTGTGGTACTGAC	GPR107	-2.69579	1.91012	5.31751	0.0211122	0.356003			42176	ACACACCAACTGGTGTACCATG	MRRF	-2.77299	4.05486	11.9321	0.000551741	0.0581324			GPR107		PWWP2B	1			MRRF		PRPF31	1				SLC2A11	1	1	2	SLC2A11
45688	ACGTCATGGTACCAGTACACAC	PTPRM	-2.69353	3.50089	9.59497	0.00195112	0.153819			3012	ACTGACCACAGTACACACACGT	CACNA1F	-2.77225	3.10365	9.66768	0.00187538	0.102972			PTPRM		TPK1	1			CACNA1F		MFSD3	1				SLC2A13	2	1	3	SLC2A13
31603	CAACCATGCAGTCATGACCAAC	AMPD3	-2.69283	4.00361	12.1836	0.000482125	0.0878713			16153	TGGTTGACCACACAACACTGAC	PKDCC	-2.76811	1.96149	5.39397	0.0202064	0.272534			AMPD3		BDH2	1			PKDCC		ATP1A4	1				SLC2A14	1	1	2	SLC2A14
3194	GTGTCATGACCAACACACTGGT	CARD11	-2.69247	3.64503	6.1263	0.0133185	0.308982			32563	CAACCAACCACACATGACTGAC	B4GALT5	-2.76682	2.57911	6.83021	0.00896286	0.200662			CARD11		P2RX3	1			B4GALT5		GOT2	1				SLC30A3	1	1	2	SLC30A3
23111	CATGACTGGTGTTGTGACGTCA	MCL1	-2.69158	3.24792	7.92428	0.00487758	0.224391			6928	ACACTGACCAGTTGACACCACA	EPHB4	-2.7644	3.991	12.5866	0.000388523	0.0496395			MCL1		GP9	1			EPHB4		PHF23	1				SLC30A4	1	1	2	SLC30A4
8602	GTGTTGGTTGACGTACACTGGT	GPR137C	-2.69059	2.19817	5.60901	0.0178684	0.339134			49875	CAACTGCAGTACACCAACTGAC	UBE2F	-2.76365	1.83405	4.13599	0.0419805	0.356303			GPR137C		UGT2B11	1			UBE2F		ATF3	1				SLC34A2	1	1	2	SLC34A2
25735	CATGACGTACTGGTTGACCAGT	MUT	-2.69017	3.24302	7.76116	0.00533815	0.232153			21573	TGTGACTGACTGTGTGACTGAC	TP53	-2.76261	1.63915	4.51196	0.0336586	0.331444			MUT		N4BP2	1			TP53		TYRO3	1				SLC35A2	1	1	2	SLC35A2
48863	CACATGCAGTCACAGTACCACA	TAB1	-2.6879	2.91277	6.17635	0.0129469	0.306224			883	CAACCATGCAACACACACTGTG	AGPS	-2.76085	1.37348	4.06807	0.0437013	0.362563			TAB1		ALK	1			AGPS		SULT6B1	1				SLC35A3	1	1	2	SLC35A3
8279	CATGTGTGACACGTACACACCA	GLB1L2	-2.68649	3.33253	9.23411	0.00237548	0.168012			6605	TGCAACCATGGTTGACACTGGT	EGFR	-2.76017	1.96956	5.55986	0.0183769	0.264149			GLB1L2		SLC25A23	1			EGFR		PVRL3	1				SLC35B4	1	1	2	SLC35B4
38856	ACGTACCACATGTGGTACACAC	HSD17B6	-2.68568	2.86307	6.66151	0.00985174	0.28407			41244	ACCATGACTGACGTGTACCACA	MAPK8IP2	-2.75981	3.76902	11.1523	0.000839282	0.0706024			HSD17B6		MUC17	1			MAPK8IP2		SLC12A6	1				SLC35E2	1	1	2	SLC35E2
7652	ACTGGTCATGCATGACACTGCA	FTSJ3	-2.6836	3.03921	5.25895	0.0218341	0.361614			34673	TGACCATGCATGACGTACGTCA	CLP1	-2.75883	2.69909	6.60018	0.0101968	0.210575			FTSJ3		GLB1L3	1			CLP1		CD200R1	1				SLC35F5	2	1	3	SLC35F5
41959	CATGGTCACAACGTGTACTGAC	MRM1	-2.68221	1.89393	4.74802	0.029332	0.392756			35974	GTTGACGTACCAACGTACGTAC	DRD2	-2.75874	1.65013	5.04208	0.0247387	0.294955			MRM1		UPP1	1			DRD2		SHISA2	1				SLC36A1	1	2	3	SLC36A1
13010	GTACTGCAGTACCAACACTGTG	MRPL27	-2.68106	2.34471	5.50023	0.019014	0.344062			30404	ACTGACCAGTTGCATGACACCA	AADACL3	-2.75849	4.98538	17.3793	3.0614e-05	0.0135526			MRPL27		PHF23	1			AADACL3		MAVS	1				SLC37A1	1	1	2	SLC37A1
2765	TGCAACCAGTGTACACACACGT	BTNL3	-2.68102	1.39623	4.50327	0.0338302	0.411444			17329	TGACCAGTCAACACTGACTGAC	PSTK	-2.75839	2.10333	5.90098	0.0151325	0.243609			BTNL3		KCNE3	1			PSTK		TRPV3	1				SLC38A5	1	1	2	SLC38A5
46429	TGCATGTGTGTGCAGTACCACA	SCN1A	-2.68058	3.14544	7.96645	0.00476523	0.222056			42211	CAACGTCAACTGGTGTACCATG	MSH6	-2.75797	2.94223	8.48338	0.00358406	0.135219			SCN1A		FABP2	1			MSH6		METTL18	1				SLC39A1	1	1	2	SLC39A1
31116	ACCAACGTTGGTCATGACACGT	ADRA2C	-2.678	3.21881	7.89217	0.00496492	0.225369			25158	GTTGACTGGTACGTTGACACAC	SLC9A5	-2.75769	2.56698	6.1337	0.0132629	0.234362			ADRA2C		LDHB	1			SLC9A5		NTRK1	1				SLC39A10	1	1	2	SLC39A10
8395	CAGTACCAACACGTACACTGAC	GMFG	-2.67778	1.00979	3.8947	0.0484386	0.455111			11894	GTTGCATGGTCAGTACACTGAC	MAOA	-2.75703	2.76689	7.43071	0.006412	0.171942			GMFG		SLC43A1	1			MAOA		MAGT1	1				SLC44A3	1	2	3	SLC44A3
22192	ACACCAGTGTTGTGTGACTGAC	UGT3A1	-2.67765	2.53623	5.60184	0.0179416	0.339383			25328	ACACCACAGTACGTTGACACAC	RARS	-2.75544	2.58855	7.21574	0.00722671	0.181103			UGT3A1		LALBA	1			RARS		ATP6V1D	1				SLC4A2	1	2	3	SLC4A2
12496	ACACTGCAACACCAACACCATG	METTL6	-2.67644	2.74448	7.11447	0.00764643	0.2618			40933	TGTGGTCACACATGGTACACTG	LRRTM2	-2.75481	3.12581	8.75957	0.00307982	0.12761			METTL6		GCNT1	1			LRRTM2		CNPPD1	1				SLC4A5	2	2	4	SLC4A5
17006	GTCAGTTGGTACACTGACGTGT	PRKCA	-2.67562	3.43413	10.6839	0.00108072	0.125241			9066	GTGTGTTGCAACGTACACCAAC	HCRT	-2.75298	1.91643	5.51751	0.0188271	0.266317			PRKCA		ACSF2	1			HCRT		ANAPC2	1				SLC4A8	1	1	2	SLC4A8
2910	GTCATGTGCAGTACACACTGAC	C5	-2.67533	2.09499	4.91784	0.0265808	0.382075			33228	ACCAACCATGACACGTACACTG	CAMK2N1	-2.75142	4.15461	10.392	0.00126566	0.0866674			C5		GLUD2	1			CAMK2N1		PAH	1				SLC5A2	1	1	2	SLC5A2
22460	ACCACAGTCATGTGTGACCAGT	VRK3	-2.67416	2.87053	7.15398	0.00747979	0.25921			32032	ACACGTACTGCACATGACCAGT	ASPG	-2.74982	2.06923	5.75898	0.0164046	0.252442			VRK3		KCTD16	1			ASPG		MAP4K4	1				SLC6A1	1	1	2	SLC6A1
49627	CAGTTGCATGACACCAACTGTG	TRMT61A	-2.67403	3.45921	9.84467	0.00170325	0.145865			45207	CATGTGGTACACCAGTACGTTG	PQLC3	-2.74581	3.2118	9.75843	0.00178503	0.100541			TRMT61A		CDH16	1			PQLC3		IL17RC	1				SLC6A12	2	1	3	SLC6A12
45551	CACAGTCATGACCAGTACTGCA	PSMB4	-2.67383	2.91336	5.94219	0.0147826	0.321428			20351	CACACATGCACAACTGACGTGT	ST3GAL1	-2.74322	1.54123	4.39206	0.0361066	0.338572			PSMB4		GNPDA2	1			ST3GAL1		TTYH1	1				SLC6A16	1	2	3	SLC6A16
858	GTGTTGTGCAACACACACGTCA	AGPAT2	-2.67366	2.63534	6.09716	0.0135399	0.310895			27794	GTACTGGTACCAGTTGACACCA	CDADC1	-2.74062	2.0509	4.3314	0.0374154	0.342914			AGPAT2		PAICS	1			CDADC1		AIG1	1				SLC6A20	1	1	2	SLC6A20
5529	TGGTTGGTTGTGTGACACTGAC	CYP4V2	-2.67335	2.53533	6.29035	0.0121397	0.299441			38150	GTTGACACTGTGTGGTACCACA	GRIN2C	-2.73995	2.40227	4.94958	0.0260969	0.299101			CYP4V2		CLDN16	1			GRIN2C		NUDT17	1				SLC6A3	1	2	3	SLC6A3
25456	ACACCATGCAACGTTGACACGT	ACOXL	-2.673	2.39103	6.38604	0.0115021	0.297063			6003	CAACCATGCATGTGACACTGTG	DLAT	-2.73943	2.72953	6.6401	0.00997081	0.209012			ACOXL		PLD3	1			DLAT		CBX6	1				SLC7A1	1	1	2	SLC7A1
39113	TGGTACCAACGTTGGTACACCA	IGFBP1	-2.67121	3.52183	9.08081	0.00258305	0.172248			8995	CAACGTACCAACGTACACTGGT	HADH	-2.73858	0.976762	3.86502	0.0493028	0.379756			IGFBP1		PGLYRP2	1			HADH		KDM8	1				SLC7A13	1	1	2	SLC7A13
43008	ACACACACACGTGTGTACGTGT	NMNAT1	-2.66996	3.99965	11.4797	0.000703622	0.104949			2623	CACACAACGTGTACACACACAC	BRAF	-2.73776	1.92825	5.02204	0.0250267	0.29611			NMNAT1		GFPT2	1			BRAF		PGAM1	1				SLC7A3	1	2	3	SLC7A3
29631	CACACAGTCAACCATGACGTTG	CADM4	-2.66949	3.37977	9.59788	0.00194803	0.153819			16378	GTGTCACACACACAACACCAGT	PLK1	-2.73771	1.5955	4.88684	0.0270621	0.30367			CADM4		GP5	1			PLK1		DAB2IP	1				SLC8A3	2	1	3	SLC8A3
19259	CAGTCAACCAGTACTGACTGTG	SLC25A25	-2.6694	1.90109	4.2961	0.0382	0.427855			5914	GTGTTGACCATGTGACACCAAC	DHRS4	-2.73753	1.97856	5.05277	0.0245867	0.294351			SLC25A25		QTRTD1	1			DHRS4		CRK	1				SLC9A1	2	1	3	SLC9A1
41487	CACAACACGTACGTGTACACAC	MEPCE	-2.66912	1.5887	4.35644	0.0368693	0.424113			20556	ACCAACTGACACTGTGACTGAC	STK39	-2.73746	3.34658	9.19863	0.00242196	0.115747			MEPCE		GIT2	1			STK39		GBAS	1				SLC9A3R1	1	1	2	SLC9A3R1
13014	GTTGTGCAGTACCAACACGTAC	MRPL28	-2.66893	1.5927	4.57275	0.0324843	0.405788			38751	CACATGTGCATGTGGTACCAGT	HPGDS	-2.73694	2.11943	5.86426	0.0154514	0.246389			MRPL28		ATPAF1	1			HPGDS		FPGS	1				SLC9A4	1	2	3	SLC9A4
32342	GTTGTGTGGTCACATGACTGTG	ATP6V1C2	-2.66784	2.19162	5.41233	0.019995	0.349913			23024	ACACCACATGGTTGTGACTGCA	G2E3	-2.73637	3.1575	5.07982	0.0242059	0.292318			ATP6V1C2		PTK2	1			G2E3		CD79B	1				SLC9A5	2	1	3	SLC9A5
15526	GTTGGTGTACCACAACACACAC	PECR	-2.66766	1.626	4.52212	0.0334593	0.410371			48824	ACGTCAGTGTCACAGTACTGCA	SUV420H2	-2.7345	2.14541	4.31465	0.0377856	0.344421			PECR		CLRN2	1			SUV420H2		GPR107	1				SLC9A7	1	1	2	SLC9A7
6910	GTCACACAGTGTTGACACGTAC	EPHA8	-2.66626	1.59391	4.05502	0.0440403	0.445048			39154	GTACCACAACGTTGGTACTGGT	IHH	-2.73422	2.38237	6.28389	0.0121841	0.225235			EPHA8		SLC12A1	1			IHH		CHRNA7	1				SLC9A9	1	1	2	SLC9A9
5783	CATGTGGTGTTGTGACACCAAC	DGKD	-2.66563	2.55485	5.33542	0.0208963	0.355267			43890	GTACCATGCAGTGTGTACCAAC	PAN3	-2.73262	2.27878	6.14894	0.0131491	0.233249			DGKD		SMYD1	1			PAN3		NDUFAF4	1				SLCO1B1	1	2	3	SLCO1B1
48825	TGGTCAGTGTCACAGTACGTGT	SUZ12	-2.66562	2.85821	6.3978	0.0114262	0.296032			14781	TGCACAGTTGGTCAACACCAAC	OCIAD1	-2.73147	1.12427	3.97891	0.0460733	0.369625			SUZ12		SLC26A3	1			OCIAD1		CAD	1				SLCO4A1	1	1	2	SLCO4A1
41080	ACGTCATGACACGTGTACGTCA	LYZL1	-2.66558	2.90258	6.81168	0.00905636	0.276838			35331	CAACACACGTGTACGTACTGGT	CYP1A2	-2.73051	1.66035	4.00075	0.04548	0.367932			LYZL1		GMFB	1			CYP1A2		ATP5J2	1				SMAD4	2	2	4	SMAD4
45799	CATGGTCAGTACCAGTACTGGT	PYGO2	-2.66408	2.03176	4.87205	0.027295	0.385052			28675	CAACACACACACCATGACCAGT	HEPACAM2	-2.72995	2.13811	4.92755	0.0264318	0.300775			PYGO2		STK32B	1			HEPACAM2		SLC25A12	1				SMNDC1	1	1	2	SMNDC1
4926	GTCACAACCAACTGACACTGTG	COQ3	-2.66404	1.89165	4.79571	0.0285307	0.388753			20621	TGCAACGTACACTGTGACACTG	STYK1	-2.72944	3.94264	12.3623	0.000438087	0.0521775			COQ3		AKAP8	1			STYK1		TRIM33	1				SMPD1	1	2	3	SMPD1
30856	ACGTACGTACGTCATGACGTGT	ACSM2A	-2.66179	2.34527	5.46852	0.019362	0.347243			9344	ACACACGTACTGGTACACTGCA	HLA-DQA1	-2.72898	1.85544	4.72457	0.0297346	0.314009			ACSM2A		PREB	1			HLA-DQA1		HMGCS2	1				SMPDL3B	1	2	3	SMPDL3B
45725	TGCATGGTGTACCAGTACGTCA	PTTG1IP	-2.65889	3.08136	8.57412	0.00340975	0.193244			3582	GTCACACATGCAACACACGTTG	CD320	-2.72827	3.45752	10.4998	0.00119386	0.0841745			PTTG1IP		ATP13A4	1			CD320		IP6K1	1				SNX6	2	1	3	SNX6
14275	CAACACCACATGCAACACTGCA	NME2	-2.65379	3.87079	11.1505	0.000840101	0.113502			31201	TGACGTCATGGTCATGACTGAC	AGTR2	-2.72697	1.68756	4.73847	0.0294952	0.313269			NME2		MYLK4	1			AGTR2		ARSK	1				SOAT1	1	1	2	SOAT1
32709	TGTGACCACACACATGACGTTG	BIRC6	-2.65348	3.29088	8.00036	0.0046768	0.220377			47408	ACACCAACTGGTCAGTACCAAC	SLC25A52	-2.72645	2.66936	7.75558	0.0053547	0.159808			BIRC6		STARD10	1			SLC25A52		SEMA6D	1				SOAT2	1	1	2	SOAT2
46830	GTCAGTCAGTTGCAGTACTGAC	SHH	-2.65233	3.10111	7.85934	0.00505589	0.226603			8659	CAACTGCATGACGTACACCAAC	GREB1	-2.72415	1.74656	5.01716	0.0250973	0.29611			SHH		IL27RA	1			GREB1		GPD1	1				SOCS1	1	2	3	SOCS1
16981	TGTGTGTGGTACACTGACCACA	PRKAG3	-2.6517	3.01949	7.30274	0.00688497	0.251968			31411	CAACCAGTGTGTCATGACGTTG	ALDH3B2	-2.72359	2.1043	5.38719	0.0202852	0.272842			PRKAG3		ATP1B1	1			ALDH3B2		HDAC6	1				SOD1	2	1	3	SOD1
40456	ACGTACACGTCATGGTACTGCA	LAT	-2.65162	2.45184	4.93754	0.0262794	0.381139			11393	TGACACGTACCAGTACACACAC	LMNA	-2.72077	3.59081	11.7314	0.000614556	0.0616596			LAT		VRK1	1			LMNA		LPPR5	1				SOD2	1	1	2	SOD2
44109	TGCAACTGACCAGTGTACGTAC	PDE1A	-2.64859	2.05999	4.18621	0.0407541	0.436027			896	ACACACGTCAACACACACACAC	AGXT2L2	-2.72073	1.80306	5.00384	0.0252911	0.296224			PDE1A		TYK2	1			AGXT2L2		HS3ST4	1				SPAM1	1	1	2	SPAM1
14557	TGCATGCAACGTCAACACTGCA	NT5C3	-2.64851	1.78073	4.71302	0.029935	0.395131			19809	TGACGTTGTGCAACTGACGTGT	SLC6A16	-2.71976	2.82001	7.40156	0.00651672	0.173276			NT5C3		SLC13A2	1			SLC6A16		COX10	1				SPINT1	1	2	3	SPINT1
13612	ACCAGTACTGTGCAACACTGGT	NAA30	-2.64639	2.63317	5.65201	0.0174353	0.337906			17875	CAACTGCATGTGACTGACTGCA	RFK	-2.71954	3.74522	11.0689	0.000877887	0.0722409			NAA30		SMPD1	1			RFK		DAGLA	1				SPN	1	2	3	SPN
32760	ACGTCACACACACATGACCACA	BPTF	-2.64595	2.98272	6.77293	0.00925505	0.279685			41236	ACTGTGACTGACGTGTACTGTG	MAPK4	-2.71952	3.76963	11.9528	0.000545643	0.0581324			BPTF		SLC13A1	1			MAPK4		MBL2	1				SPPL2B	1	1	2	SPPL2B
40627	CAACCAGTGTCATGGTACCATG	LIPF	-2.64587	2.41413	6.15161	0.0131293	0.307205			1952	ACACGTGTCATGACACACCAGT	ATP5E	-2.71878	2.39648	5.3841	0.020321	0.273098			LIPF		SEPHS2	1			ATP5E		POLR2E	1				SPRY4	1	1	2	SPRY4
47320	ACGTTGCAACGTCAGTACACGT	SLC25A29	-2.64584	2.45931	6.48164	0.0108994	0.290382			13657	TGGTTGTGTGTGCAACACTGCA	NAE1	-2.7182	2.22844	4.86962	0.0273335	0.305186			SLC25A29		MTUS1	1			NAE1		HSD3B2	1				SPTLC2	3	2	5	SPTLC2
9034	GTGTACTGCAACGTACACTGTG	HAS2	-2.6451	2.78161	7.36801	0.00663944	0.248386			37718	GTTGTGTGCAACTGGTACTGGT	GJD4	-2.71689	3.12908	7.94927	0.00481067	0.153898			HAS2		PGLYRP1	1			GJD4		PDCD1LG2	1				SRD5A2	1	1	2	SRD5A2
454	GTTGACCATGACACACACACAC	ACP1	-2.6425	1.37401	4.10793	0.0426825	0.442039			6301	TGCATGGTACGTTGACACGTTG	DSG2	-2.71552	2.66188	7.15719	0.0074664	0.183524			ACP1		SLC39A10	1			DSG2		IL12B	1				SRD5A3	1	1	2	SRD5A3
9387	CAGTGTGTACTGGTACACCATG	HMGA2	-2.64204	3.08922	7.31608	0.00683404	0.251926			450	GTACACCATGACACACACCATG	ACOXL	-2.71515	2.63739	6.51502	0.0106967	0.21538			HMGA2		SATL1	1			ACOXL		RPS15A	1				SRM	1	2	3	SRM
14924	ACCAACTGGTGTCAACACTGGT	OXSM	-2.64068	2.01683	4.82985	0.027971	0.38685			9762	GTACGTACGTTGGTACACACTG	IDI2	-2.71399	2.27917	4.47513	0.0343916	0.333329			OXSM		ECHDC2	1			IDI2		MOXD1	1				SRPK1	1	1	2	SRPK1
5483	CAGTGTTGTGTGTGACACCAGT	CYP2F1	-2.63932	2.81412	7.64355	0.00569757	0.23744			6866	GTACTGCAGTGTTGACACTGGT	EPHA2	-2.71398	3.2849	5.753	0.0164605	0.252662			CYP2F1		LYRM2	1			EPHA2		FGFR2	1				SRPK3	2	2	4	SRPK3
27132	ACCACACATGGTGTTGACCAGT	CHRNE	-2.63897	2.75791	6.93983	0.00842973	0.270926			40499	CAACCAACGTCATGGTACGTAC	LCTL	-2.71223	2.22995	5.11162	0.0237661	0.290195			CHRNE		SULT1B1	1			LCTL		AGXT2L1	1				ST3GAL1	2	1	3	ST3GAL1
13267	CAACTGCACAACCAACACCATG	MRRF	-2.63555	2.05298	5.13373	0.0234652	0.368342			33598	GTCACAACCAACACGTACCATG	CD200R1L	-2.71063	2.22131	5.0863	0.0241156	0.291787			MRRF		ALDH16A1	1			CD200R1L		PRRG1	1				ST6GALNAC5	2	1	3	ST6GALNAC5
37590	GTTGTGCAGTACTGGTACTGAC	GGCT	-2.63395	1.39897	4.2252	0.0398279	0.432654			3535	CACAACCATGCAACACACACGT	CD24	-2.71053	3.85499	12.1592	0.000488452	0.0541774			GGCT		CDH11	1			CD24		TACSTD2	1				ST8SIA6	1	2	3	ST8SIA6
13468	ACCATGGTACTGCAACACGTAC	MTX1	-2.63198	2.08199	5.20349	0.0225416	0.363897			23965	TGCATGGTTGCATGTGACCAAC	UST	-2.71002	1.74253	3.89022	0.0485681	0.377669			MTX1		ALOXE3	1			UST		METTL14	1				STARD4	4	1	5	STARD4
18313	TGGTACGTCATGACTGACCACA	RYK	-2.63191	2.15273	4.84971	0.0276508	0.386507			23786	GTGTGTCAACCATGTGACCAGT	ENO1	-2.70969	3.07515	9.19394	0.00242818	0.115859			RYK		SURF1	1			ENO1		KL	1				STEAP2	1	1	2	STEAP2
16659	CAACTGACTGACACTGACGTGT	POLR2H	-2.63068	2.18033	5.08725	0.0241024	0.371269			44109	TGCAACTGACCAGTGTACGTAC	PDE1A	-2.70964	2.05999	4.35693	0.0368587	0.340999			POLR2H		MDGA2	1			PDE1A		PSPH	1				STK17A	1	1	2	STK17A
36030	GTCACAGTACCAACGTACTGAC	DUOXA1	-2.63051	2.24724	5.73547	0.0166256	0.334077			3551	CACATGCATGCAACACACCACA	CD28	-2.7091	3.8651	12.95	0.000319918	0.0446768			DUOXA1		GJA10	1			CD28		PLA2G10	1				STK19	1	2	3	STK19
21884	ACCACATGTGTGTGTGACACGT	TSSK2	-2.63001	2.26372	4.1327	0.0420623	0.440314			37952	ACACACTGACTGTGGTACTGAC	GP9	-2.70879	2.202	5.73762	0.0166053	0.253868			TSSK2		VPS4B	1			GP9		ENTPD5	1				STK25	1	2	3	STK25
50143	CACATGCACAACACCAACCAGT	VANGL1	-2.62708	1.97456	4.38965	0.0361577	0.422182			12375	CATGTGTGACACCAACACCAGT	ME2	-2.70841	2.95228	8.56379	0.00342915	0.133213			VANGL1		STARD13	1			ME2		SLC6A6	1				STK3	2	2	4	STK3
322	GTACACTGTGACACACACACGT	ACADS	-2.62582	3.74821	10.6631	0.00109295	0.125241			3469	TGCAACGTTGCAACACACGTCA	CCT7	-2.7075	2.77431	5.91217	0.0150366	0.243067			ACADS		SHMT1	1			CCT7		SRPK1	1				STK32B	1	1	2	STK32B
20340	ACTGCATGCACAACTGACGTCA	SSBP1	-2.6245	3.82214	10.9239	0.000949321	0.118295			21544	ACGTGTACACTGTGTGACACAC	TOMM20	-2.70612	2.45704	5.00307	0.0253024	0.296224			SSBP1		SLC39A4	1			TOMM20		ROCK1	1				STK36	1	1	2	STK36
48719	CACAACTGGTCACAGTACTGCA	STX3	-2.62437	1.63486	4.0694	0.0436669	0.443952			30066	GTACCATGTGTGCATGACGTAC	TGDS	-2.70498	2.94379	6.91271	0.00855853	0.195706			STX3		CLDN19	1			TGDS		AFAP1L2	1				STK4	1	1	2	STK4
26855	CATGGTCAACGTGTTGACCATG	ABCA2	-2.62267	2.56681	5.43052	0.0197877	0.349754			21899	CAGTACGTTGTGTGTGACGTAC	TSSK6	-2.70302	2.08154	5.2742	0.0216438	0.281122			ABCA2		GAPDHS	1			TSSK6		LYRM2	1				STYK1	1	1	2	STYK1
49580	ACCAGTGTTGACACCAACGTAC	TRIM27	-2.62214	3.57698	5.59899	0.0179708	0.339383			39000	ACGTTGTGACGTTGGTACCAGT	ICAM2	-2.70194	3.23207	9.64245	0.00190131	0.10351			TRIM27		FAH	1			ICAM2		UPP1	1				SULT1B1	1	3	4	SULT1B1
15707	CAGTTGTGTGCACAACACACCA	PHF14	-2.6219	1.76634	4.52204	0.033461	0.410371			133	TGTGACGTACACACACACACCA	ABCB7	-2.70123	2.73661	5.79954	0.0160304	0.250536			PHF14		PTK2B	1			ABCB7		CDK5R1	1				SULT6B1	1	1	2	SULT6B1
31745	TGACACACACCACATGACTGTG	APOBEC3F	-2.62067	2.10784	4.10081	0.0428626	0.44215			23307	CAGTACACCAGTTGTGACCAAC	BDKRB2	-2.70091	2.66994	6.31746	0.0119555	0.223577			APOBEC3F		PRODH2	1			BDKRB2		ACOT11	1				SUV39H1	3	1	4	SUV39H1
9782	GTTGCAACGTTGGTACACACCA	IFI27L1	-2.61981	1.43167	4.07411	0.0435451	0.443689			42433	TGACACCATGTGGTGTACTGTG	MUTYH	-2.69958	2.15439	6.0027	0.014284	0.240231			IFI27L1		TBCK	1			MUTYH		ARSI	1				SV2A	1	1	2	SV2A
10129	TGACTGGTCATGGTACACCAGT	INPPL1	-2.61946	2.04431	5.16486	0.0230484	0.366255			23758	GTCAACCAACCATGTGACGTGT	PRODH	-2.69897	3.66269	10.756	0.00103945	0.0786472			INPPL1		BHMT2	1			PRODH		ERCC2	1				TACSTD2	1	1	2	TACSTD2
30052	ACTGGTTGTGTGCATGACTGGT	CSF1	-2.61872	2.3777	5.31162	0.0211837	0.356003			7584	ACACGTGTTGCATGACACCACA	FPGT	-2.69749	2.74522	7.18871	0.00733639	0.181939			CSF1		AK3	1			FPGT		CDK5	1				TADA2A	1	1	2	TADA2A
3106	GTACGTACACCAACACACTGGT	CALR	-2.61846	2.1279	5.11074	0.0237781	0.370331			37897	TGGTACACACTGTGGTACTGGT	GNG3	-2.69619	1.37391	4.41144	0.0356988	0.337184			CALR		ALOX15	1			GNG3		ALG5	1				TAF5	1	1	2	TAF5
9587	CAACCATGTGTGGTACACCATG	HSPA5	-2.61393	3.1961	8.57264	0.00341253	0.193244			7482	GTGTCAACTGCATGACACGTTG	FKBP14	-2.69607	4.19599	13.3187	0.000262766	0.0403305			HSPA5		ITGAL	1			FKBP14		IL4R	1				TARS	2	1	3	TARS
11396	ACTGACGTACCAGTACACACAC	LMNA	-2.61352	1.95308	5.11858	0.023671	0.369437			41120	ACACGTGTACACGTGTACCAAC	MAL	-2.69576	2.16719	4.52767	0.0333509	0.330088			LMNA		GJA1	1			MAL		MFSD4	1				TARSL2	2	1	3	TARSL2
38473	TGGTACTGGTTGTGGTACCACA	HDDC2	-2.61266	3.37489	8.53465	0.00348449	0.193244			32708	ACTGACCACACACATGACTGGT	BIRC6	-2.69346	2.84169	7.19499	0.00731076	0.181693			HDDC2		SLC25A44	1			BIRC6		CACNB1	1				TBCK	1	2	3	TBCK
47707	CAGTTGTGGTGTCAGTACGTGT	SLC37A3	-2.61167	3.28165	8.3914	0.00377001	0.201334			9645	TGCAGTGTTGTGGTACACACCA	HUNK	-2.6922	4.45492	13.7221	0.000211946	0.036757			SLC37A3		EPHA5	1			HUNK		NPTN	1				TBK1	1	2	3	TBK1
3662	GTCAACTGGTCAACACACACTG	CD70	-2.61121	3.95597	12.2788	0.000458126	0.0870224			17284	ACTGACGTCAACACTGACACGT	PSMA3	-2.68991	3.18883	8.66529	0.00324329	0.13012			CD70		TMPRSS11A	1			PSMA3		CD3D	1				TCN2	2	2	4	TCN2
19388	ACCACAGTCAGTACTGACTGAC	SLC27A2	-2.61013	2.18322	4.83305	0.0279192	0.386731			49627	CAGTTGCATGACACCAACTGTG	TRMT61A	-2.68889	3.45921	9.92368	0.00163166	0.0972195			SLC27A2		ATP6V1G3	1			TRMT61A		GXYLT2	1				TDG	1	1	2	TDG
22272	ACACACACCATGTGTGACGTGT	UQCR10	-2.61007	4.09905	11.2686	0.000788276	0.108733			8395	CAGTACCAACACGTACACTGAC	GMFG	-2.68854	1.00979	3.90627	0.0481062	0.377101			UQCR10		C1orf186	1			GMFG		TRIO	1				TDRD5	1	1	2	TDRD5
22360	ACGTTGTGCATGTGTGACGTAC	VAMP7	-2.60955	2.82299	6.91836	0.00853152	0.271475			24344	ACGTTGACCACATGTGACTGCA	LCMT2	-2.68582	3.19778	8.99474	0.00270758	0.121075			VAMP7		SLC2A5	1			LCMT2		SCARB1	1				TECR	1	1	2	TECR
46026	GTGTACCACAACCAGTACACAC	RGMB	-2.60721	3.23631	8.47094	0.00360865	0.197111			18722	GTACGTACTGGTACTGACACCA	SFXN2	-2.68531	3.22365	7.39269	0.00654895	0.173494			RGMB		CACNG7	1			SFXN2		MRPL12	1				TET2	1	1	2	TET2
19227	CAGTTGACCAGTACTGACCAAC	SLC25A18	-2.60522	2.02083	4.96654	0.0258423	0.379703			45579	CAGTACACGTACCAGTACGTAC	PTCHD1	-2.6852	2.23983	5.93189	0.0148693	0.241605			SLC25A18		ELOVL4	1			PTCHD1		ATP5A1	1				TFB1M	1	1	2	TFB1M
38105	TGGTTGCAACTGTGGTACGTTG	GRIA2	-2.605	3.70601	11.0671	0.000878753	0.114299			47728	ACACCATGGTGTCAGTACACAC	SLC38A5	-2.68347	2.34595	6.32352	0.0119147	0.223284			GRIA2		STK25	1			SLC38A5		FABP3	1				TGFB3	1	1	2	TGFB3
10324	ACTGTGTGACGTGTACACACAC	ITK	-2.6042	2.78885	5.5147	0.0188573	0.343813			4084	ACTGCACACACAACACACGTCA	CDY2A	-2.6825	4.41901	14.8216	0.000118174	0.0274833			ITK		PHF17	1			CDY2A		CLIC6	1				TH	1	1	2	TH
39479	CATGCAACGTGTTGGTACGTAC	ISOC2	-2.60376	2.68182	5.69945	0.0169702	0.33671			48834	GTACACCAGTCACAGTACGTGT	SV2C	-2.68217	2.57306	5.69977	0.0169671	0.256218			ISOC2		HBXIP	1			SV2C		COQ5	1				THBD	1	1	2	THBD
30760	ACGTGTACACGTCATGACCAAC	ACOT12	-2.60368	1.81798	4.40934	0.0357427	0.420151			18565	TGTGACGTACGTACTGACTGAC	SECISBP2	-2.68166	3.55231	9.20032	0.00241973	0.115747			ACOT12		KIAA1161	1			SECISBP2		INPP1	1				THNSL2	1	1	2	THNSL2
9861	TGTGACGTGTTGGTACACGTCA	IK	-2.60273	3.09579	4.18058	0.0408898	0.437015			22680	ACGTTGGTACGTTGTGACCAGT	ZGPAT	-2.6814	2.29017	5.86179	0.015473	0.246389			IK		PNPLA6	1			ZGPAT		KLRF1	1				TIMM10	1	3	4	TIMM10
7528	ACGTGTTGTGCATGACACCACA	FLT4	-2.60113	2.38383	5.53936	0.0185934	0.342102			18956	ACCAACACGTGTACTGACACAC	SLC12A1	-2.68089	3.17361	8.13812	0.00433442	0.148001			FLT4		ACACA	1			SLC12A1		CARD11	1				TJP2	1	2	3	TJP2
24083	CAACTGACGTCATGTGACGTTG	MBOAT1	-2.6011	3.71577	9.96853	0.00159239	0.142761			47812	ACTGACCAGTGTCAGTACCAAC	SLC43A3	-2.68017	1.95897	4.72029	0.0298088	0.314321			MBOAT1		RAET1L	1			SLC43A3		AKAP8	1				TLN1	1	2	3	TLN1
5845	TGTGTGCAGTTGTGACACCACA	DHCR7	-2.59924	2.33024	5.24061	0.0220655	0.362022			6883	CAACGTCAGTGTTGACACCACA	EPHA5	-2.67915	2.31026	5.30744	0.0212345	0.278741			DHCR7		NUDT12	1			EPHA5		BCKDHB	1				TLR4	2	1	3	TLR4
12275	CAACCACACACAGTACACTGAC	MBD5	-2.59796	1.60679	4.33259	0.0373894	0.425825			41832	ACGTGTTGCAACGTGTACTGCA	MOB1B	-2.67901	4.1801	9.44238	0.00212028	0.108855			MBD5		GNE	1			MOB1B		PADI1	1				TLR7	2	1	3	TLR7
12863	CACACAACGTACCAACACCAAC	MPI	-2.59532	2.72759	4.30166	0.0380753	0.427855			39079	CATGGTGTACGTTGGTACTGAC	IFITM2	-2.67719	1.3544	4.22165	0.0399114	0.349144			MPI		SIGLEC12	1			IFITM2		SYVN1	1				TMEM11	1	1	2	TMEM11
50420	ACTGCACAACTGACCAACACAC	ZP3	-2.59517	1.37248	4.11604	0.0424784	0.441331			5270	GTTGTGGTACTGTGACACTGCA	CSPG5	-2.67719	1.95689	5.31205	0.0211784	0.278389			ZP3		NCR3	1			CSPG5		KRTCAP3	1				TMEM223	1	1	2	TMEM223
25931	CAGTACTGTGTGGTTGACCAAC	HRSP12	-2.5951	2.57165	6.08532	0.013631	0.311334			24288	ACACGTCAGTCATGTGACTGAC	B4GALT4	-2.67696	2.47165	6.65802	0.00987103	0.208184			HRSP12		KCND1	1			B4GALT4		TOMM7	1				TMEM47	3	1	4	TMEM47
46018	GTACACCACAACCAGTACGTGT	RGCC	-2.59426	3.70752	9.9894	0.00157444	0.142646			7724	ACCAGTACGTCATGACACCAAC	FXN	-2.67681	1.75614	4.06873	0.0436842	0.362541			RGCC		MTA2	1			FXN		RPS6KA5	1				TMPRSS11A	1	1	2	TMPRSS11A
42223	CACAGTCAACTGGTGTACGTGT	MSMO1	-2.59402	2.93393	7.50928	0.00613819	0.242609			31808	ACACACTGACCACATGACCATG	AQP10	-2.6767	2.51845	6.53857	0.010556	0.213862			MSMO1		GK	1			AQP10		NOA1	1				TNFRSF10A	1	1	2	TNFRSF10A
41536	ACACACTGGTACGTGTACGTTG	METTL18	-2.59306	4.34339	12.0197	0.000526408	0.0906698			49372	ACCATGCAACACACCAACCAGT	TNFRSF13C	-2.67605	1.88347	5.04422	0.0247083	0.294955			METTL18		CLEC4G	1			TNFRSF13C		MAP3K6	1				TNFRSF10C	2	1	3	TNFRSF10C
27315	CAACCAGTGTGTGTTGACCAGT	HYAL2	-2.59002	2.96557	5.87575	0.0153509	0.325562			11841	TGACACTGGTCAGTACACTGAC	MAMDC4	-2.67556	3.08059	8.21194	0.00416157	0.1451			HYAL2		FCGR3A	1			MAMDC4		TP53I3	1				TNFRSF11A	1	1	2	TNFRSF11A
44750	GTCAACCAGTCAGTGTACGTAC	PLA2G4D	-2.58919	2.19494	4.60398	0.0318979	0.403861			3937	TGACGTTGCACAACACACACTG	CDK4	-2.67459	2.29454	6.25139	0.0124096	0.227323			PLA2G4D		NUBPL	1			CDK4		MFRP	1				TNFRSF18	1	1	2	TNFRSF18
45826	GTACACACCAACCAGTACACAC	RAB11A	-2.58841	2.88248	6.40176	0.0114007	0.295769			33916	ACCACATGACTGACGTACGTGT	CDH6	-2.67374	3.09439	7.60992	0.00580481	0.165875			RAB11A		KCTD19	1			CDH6		ECHDC1	1				TNFSF4	2	2	4	TNFSF4
38413	TGCAACACGTTGTGGTACTGCA	HAT1	-2.58806	1.96864	4.6848	0.0304306	0.396969			3049	TGGTGTCACAGTACACACACCA	CACNG1	-2.67249	1.92349	5.02359	0.0250043	0.295988			HAT1		PSMB7	1			CACNG1		KCNS1	1				TNKS2	1	3	4	TNKS2
9189	TGTGGTCACAACGTACACCATG	HEXA	-2.58799	3.61813	10.0735	0.0015042	0.140319			45097	TGGTGTACACACCAGTACACCA	PON3	-2.67014	2.09789	5.1241	0.0235958	0.289312			HEXA		GPR107	1			PON3		PRKAR1B	1				TNRC18	2	1	3	TNRC18
14367	CACATGACACGTCAACACACCA	NOS2	-2.58724	3.51736	9.84913	0.00169912	0.145865			6710	GTTGCAACGTGTTGACACGTAC	ELOVL7	-2.66909	2.23598	4.90181	0.0268286	0.303102			NOS2		AMPD3	1			ELOVL7		CD83	1				TOMM34	1	2	3	TOMM34
35900	ACCACAACACCAACGTACTGTG	DOK1	-2.58588	2.43807	5.60151	0.0179451	0.339383			40891	CAGTCAGTCACATGGTACACAC	LRRC4	-2.66846	1.66704	4.78741	0.0286685	0.310618			DOK1		MCL1	1			LRRC4		KDM2B	1				TPH2	2	1	3	TPH2
50058	GTGTACGTCAACACCAACCAGT	UPB1	-2.585	2.66325	5.93683	0.0148277	0.321512			4695	CATGTGTGGTACTGACACACCA	CLK3	-2.66825	3.29178	8.40559	0.00374069	0.137323			UPB1		GPR137C	1			CLK3		SRPK2	1				TRAF4	1	1	2	TRAF4
38566	GTTGGTGTGTTGTGGTACACAC	HFE2	-2.58437	2.30716	5.76904	0.0163109	0.333045			47973	TGTGGTTGCAGTCAGTACGTAC	SLC6A16	-2.66454	2.16751	5.50496	0.0189627	0.266497			HFE2		GLB1L2	1			SLC6A16		PRMT7	1				TRMT2B	1	1	2	TRMT2B
48611	CAACGTCATGCACAGTACTGCA	STARD4	-2.58208	3.80951	10.4591	0.00122047	0.13105			12349	TGCACAACACACCAACACCAAC	MDFIC	-2.66276	2.05263	5.51403	0.0188646	0.266317			STARD4		HSD17B6	1			MDFIC		RIOK1	1				TRMT61A	1	1	2	TRMT61A
49150	GTCACACACACACAGTACTGGT	TIMM23	-2.58105	2.64622	6.6335	0.0100079	0.284292			16657	TGACTGACTGACACTGACTGAC	POLR2G	-2.66271	3.14739	8.95908	0.00276095	0.121444			TIMM23		MRM1	1			POLR2G		UGGT2	1				TRPC7	1	1	2	TRPC7
1501	TGCATGCATGTGACACACACCA	APOA1BP	-2.57973	4.74195	14.9766	0.000108851	0.0490479			39989	TGTGCAACACCATGGTACCACA	KCNN2	-2.66233	3.02763	7.59973	0.00583771	0.166447			APOA1BP		MRPL27	1			KCNN2		NOS1	1				TRPM1	1	1	2	TRPM1
27422	GTCATGACCAGTGTTGACCACA	CYP2B6	-2.57899	2.58782	6.32359	0.0119142	0.298354			28259	CAACGTTGGTCAGTTGACCAAC	CEACAM7	-2.66223	1.4074	3.90996	0.0480009	0.376978			CYP2B6		SCN1A	1			CEACAM7		UGT2B28	1				TRPM2	1	1	2	TRPM2
14972	ACCACATGGTGTCAACACGTAC	PACRG	-2.5788	2.15829	5.48191	0.0192143	0.346193			40023	CATGTGTGACCATGGTACTGCA	KCNS3	-2.66186	1.99077	5.03569	0.0248301	0.295125			PACRG		GMFG	1			KCNS3		RPRML	1				TRPM5	1	1	2	TRPM5
49750	GTTGTGTGGTACACCAACACTG	TSPAN8	-2.57864	4.4092	13.6597	0.000219108	0.064289			38192	ACACCAACTGTGTGGTACACAC	GRXCR1	-2.66085	2.69556	5.10716	0.0238273	0.290319			TSPAN8		UGT3A1	1			GRXCR1		SCN2B	1				TRPV3	2	1	3	TRPV3
4798	GTCACAGTGTACTGACACCATG	CMTM4	-2.57856	3.24669	8.21304	0.00415905	0.21062			2517	TGTGTGCATGGTACACACCAAC	BLK	-2.66023	2.77002	7.75323	0.00536166	0.159864			CMTM4		METTL6	1			BLK		MARS2	1				TRPV4	2	1	3	TRPV4
30694	GTTGGTCACATGCATGACACTG	ACADSB	-2.57781	3.24295	8.70521	0.00317303	0.189265			23866	GTGTCAACTGCATGTGACTGAC	DVL1	-2.65914	1.23086	3.91044	0.047987	0.376929			ACADSB		PRKCA	1			DVL1		MRPS35	1				TSPAN7	1	1	2	TSPAN7
37094	GTTGGTCAACACTGGTACTGAC	FRS2	-2.57757	2.59406	6.08498	0.0136336	0.311334			1333	TGTGCAACTGTGACACACGTAC	ALPK1	-2.65862	3.05969	7.99594	0.00468824	0.152548			FRS2		TRMT61A	1			ALPK1		NAT10	1				TSPAN8	1	1	2	TSPAN8
26098	GTACCACATGTGGTTGACGTAC	ATP11C	-2.57712	1.6125	4.27217	0.0387415	0.428864			40855	CATGTGGTCACATGGTACTGAC	LRRC24	-2.65797	2.98587	7.99711	0.00468521	0.152547			ATP11C		PSMB4	1			LRRC24		MUSK	1				TSPO	1	1	2	TSPO
6055	CATGGTGTCATGTGACACTGCA	DMAP1	-2.57669	4.60211	13.4984	0.000238765	0.0669431			24621	TGCAGTACACACGTTGACACTG	SLC12A3	-2.65682	2.65845	6.1731	0.0129707	0.231856			DMAP1		AGPAT2	1			SLC12A3		IDH2	1				TSSK4	3	1	4	TSSK4
32683	CAGTGTGTCACACATGACTGAC	BEST1	-2.5734	2.33143	5.72643	0.0167114	0.334364			31126	GTTGTGGTTGGTCATGACACCA	ADSL	-2.65569	2.2963	4.13312	0.0420518	0.356557			BEST1		CYP4V2	1			ADSL		A1CF	1				TSSK6	1	1	2	TSSK6
11218	GTACTGCACAGTGTACACCATG	LDHA	-2.57311	3.65594	7.79824	0.0052297	0.229902			47617	TGACACACGTGTCAGTACTGGT	SLC35A3	-2.65537	1.97527	4.64887	0.031074	0.319521			LDHA		ACOXL	1			SLC35A3		PAICS	1				TST	1	1	2	TST
42695	CATGACCAGTTGGTGTACTGCA	NDUFA2	-2.57166	2.49688	6.15391	0.0131122	0.307069			8337	TGACTGGTACACGTACACACAC	GLS2	-2.65527	1.61369	3.8837	0.048757	0.37812			NDUFA2		NMNAT1	1			GLS2		SLC11A2	1				TXK	1	1	2	TXK
35657	TGGTACTGCAGTACGTACACGT	DDX28	-2.57018	2.48458	4.73156	0.0296139	0.394011			3075	CAACACACACCAACACACGTGT	CACNG8	-2.65486	4.57967	12.0888	0.000507247	0.0554699			DDX28		CADM4	1			CACNG8		GCK	1				TXNDC15	1	3	4	TXNDC15
17503	CACATGTGACTGACTGACACAC	PTPRK	-2.56767	2.39586	5.93804	0.0148175	0.321512			42685	TGCACAGTGTTGGTGTACGTAC	NDUFA11	-2.65328	1.50941	4.05776	0.0439688	0.363433			PTPRK		SLC25A25	1			NDUFA11		COX7B2	1				UBA7	1	1	2	UBA7
36224	ACACACGTTGCAACGTACCAAC	EFHA1	-2.56707	1.94832	4.35888	0.0368165	0.424113			1236	ACTGTGCAACTGACACACACTG	ALG10B	-2.65302	3.72099	7.89421	0.00495932	0.155069			EFHA1		MEPCE	1			ALG10B		PCYT2	1				UBE2I	2	1	3	UBE2I
43960	ACGTCAGTCAGTGTGTACACGT	PARP15	-2.56603	3.12901	7.03791	0.0079802	0.266133			48317	TGCACAGTACCACAGTACACCA	SOD1	-2.65214	4.08793	11.4941	0.000698188	0.0657378			PARP15		ATP6V1C2	1			SOD1		HCK	1				UGDH	1	1	2	UGDH
42760	ACGTACACCATGGTGTACTGAC	NDUFB8	-2.56538	2.51726	6.1254	0.0133253	0.308982			780	ACCAACACCAACACACACGTAC	ADRA1B	-2.65189	1.84193	4.56042	0.032719	0.32728			NDUFB8		PECR	1			ADRA1B		PTPRF	1				UGGT2	1	1	2	UGGT2
36146	GTACCAACTGCAACGTACGTCA	ECI1	-2.56532	4.16409	11.8955	0.000562698	0.0941081			17595	CAGTCAGTACTGACTGACCAAC	PYCR2	-2.65133	2.02564	5.16182	0.0230886	0.287577			ECI1		EPHA8	1			PYCR2		ATP6V1H	1				UGT1A8	1	2	3	UGT1A8
3366	GTTGGTACTGCAACACACCAGT	CCDC90B	-2.56413	2.69149	5.92046	0.0149661	0.322242			21077	TGTGTGTGGTACTGTGACGTAC	TGFBR3	-2.65052	2.62817	6.46334	0.0110123	0.217517			CCDC90B		LYZL1	1			TGFBR3		ACADM	1				UGT2A3	1	1	2	UGT2A3
48195	CAACACTGACCACAGTACCAAC	SLMO1	-2.56356	2.74228	6.10884	0.0134508	0.310173			983	CATGTGCACAACACACACCAGT	AKAP13	-2.64935	1.77497	4.67692	0.0305705	0.317318			SLMO1		PYGO2	1			AKAP13		GCNT1	1				UGT2B4	1	1	2	UGT2B4
35346	GTACTGACGTGTACGTACTGAC	CYP26A1	-2.56334	2.32001	5.18634	0.0227651	0.365155			3712	ACACACGTGTCAACACACACAC	CD99	-2.64926	2.28992	5.34927	0.020731	0.275832			CYP26A1		ACSM2A	1			CD99		SLC18A2	1				ULK2	2	1	3	ULK2
48813	TGCAGTGTGTCACAGTACACGT	SUV39H1	-2.56112	1.61787	3.99078	0.04575	0.447435			16623	CACAGTCAACACACTGACTGGT	POLG	-2.64704	3.03695	8.56589	0.00342519	0.133174			SUV39H1		PTTG1IP	1			POLG		AIFM3	1				ULK3	1	1	2	ULK3
28329	TGGTGTGTGTCAGTTGACGTGT	RMND1	-2.56098	2.51619	6.29147	0.012132	0.299441			14678	GTTGTGTGTGGTCAACACCAGT	NUDT18	-2.64673	1.86344	4.65029	0.0310482	0.319481			RMND1		NME2	1			NUDT18		IL18RAP	1				UMOD	1	1	2	UMOD
49355	CAGTACCAACACACCAACTGCA	TNFRSF10C	-2.56065	2.09611	5.06208	0.0244548	0.373012			22054	GTTGGTACGTTGTGTGACTGTG	UBC	-2.64646	2.56697	6.35174	0.0117266	0.222819			TNFRSF10C		BIRC6	1			UBC		GUCY1B3	1				UPB1	1	1	2	UPB1
17300	ACTGTGGTCAACACTGACCACA	PSMB2	-2.56051	2.15259	4.0792	0.0434141	0.443569			20525	TGCAGTACACACTGTGACTGCA	STK33	-2.64316	1.93687	5.0338	0.0248573	0.29517			PSMB2		SHH	1			STK33		HPSE2	1				UPP1	1	1	2	UPP1
3075	CAACACACACCAACACACGTGT	CACNG8	-2.55977	4.57967	11.3417	0.000757853	0.108347			21180	ACCACAGTGTACTGTGACCAGT	TIMM50	-2.64276	3.0275	6.39603	0.0114376	0.220974			CACNG8		PRKAG3	1			TIMM50		MBD5	1				UQCR10	1	1	2	UQCR10
49463	CATGCAACTGACACCAACACTG	TOMM22	-2.55949	3.02726	6.89822	0.00862816	0.27283			48355	CAACGTCAACCACAGTACACGT	SP140	-2.64273	1.56438	4.29882	0.0381387	0.345314			TOMM22		PDE1A	1			SP140		FSIP2	1				VAMP7	1	2	3	VAMP7
21645	TGCAACGTACTGTGTGACTGAC	TRAF7	-2.55913	2.87765	5.67793	0.0171797	0.33741			18154	GTGTGTCAGTTGACTGACTGTG	RPL5	-2.64189	1.82291	4.47361	0.0344223	0.33337			TRAF7		NAA30	1			RPL5		SLC22A14	1				VCAM1	1	1	2	VCAM1
19738	GTGTTGACTGCAACTGACACGT	SLC47A1	-2.55818	3.00136	7.60241	0.00582905	0.239269			14802	GTACTGCATGGTCAACACTGGT	OGDHL	-2.64	2.54207	6.81232	0.00905311	0.200797			SLC47A1		LIPF	1			OGDHL		CD300LG	1				VDAC1	1	2	3	VDAC1
29681	TGACCACACAACCATGACCACA	PRAF2	-2.55801	3.70093	10.3228	0.00131396	0.134007			28972	ACCAGTACTGACCATGACCAGT	LAG3	-2.63854	4.60922	14.6139	0.000131937	0.0288932			PRAF2		SLC25A29	1			LAG3		UAP1	1				VLDLR	2	2	4	VLDLR
12711	CATGGTGTTGACCAACACTGCA	MLL2	-2.55742	3.60475	8.07759	0.0044816	0.216602			5734	GTTGGTTGGTTGTGACACTGTG	DDX28	-2.63814	2.57526	7.1128	0.00765356	0.185672			MLL2		ACP1	1			DDX28		BTN2A2	1				VPS4B	1	1	2	VPS4B
879	CACAGTTGCAACACACACTGCA	AGPS	-2.55738	3.01155	7.47672	0.0062502	0.242999			45113	TGGTCAACACACCAGTACCAGT	PPAP2A	-2.63611	1.86241	4.86172	0.0274589	0.305778			AGPS		HMGA2	1			PPAP2A		SGSH	1				VRK1	1	1	2	VRK1
47837	TGCATGCAGTGTCAGTACTGGT	SLC45A2	-2.55676	1.8236	4.47006	0.0344937	0.413843			1995	CAGTACCACATGACACACGTCA	ATP5L	-2.63523	3.20767	8.76813	0.00306539	0.127277			SLC45A2		OXSM	1			ATP5L		CLEC5A	1				VRK3	2	1	3	VRK3
12818	GTACTGACGTACCAACACCACA	MOG	-2.55642	3.45991	8.84373	0.00294097	0.180562			38785	TGACACGTCATGTGGTACGTAC	HS3ST2	-2.63507	2.88157	7.64697	0.00568677	0.164467			MOG		CYP2F1	1			HS3ST2		STK31	1				WARS2	1	1	2	WARS2
4981	TGTGCATGCAACTGACACACCA	COX4I1	-2.55371	3.72233	10.3318	0.00130761	0.134007			21854	GTCATGTGTGTGTGTGACTGCA	TSPAN32	-2.6341	1.65093	4.0996	0.0428933	0.359492			COX4I1		MRRF	1			TSPAN32		MRPS30	1				WBSCR17	1	1	2	WBSCR17
9413	TGTGACCAACTGGTACACACGT	HMGCS2	-2.55335	2.4157	5.93264	0.0148629	0.321512			13640	ACGTACTGTGTGCAACACTGCA	NACA	-2.63158	3.6918	9.65323	0.00189019	0.103311			HMGCS2		RYK	1			NACA		IL22RA1	1				WWTR1	1	2	3	WWTR1
722	GTACTGCAGTACACACACACCA	ADD1	-2.55252	2.09498	4.49743	0.0339458	0.411813			38974	GTCACAACACGTTGGTACGTTG	IAH1	-2.63096	4.28585	13.7726	0.000206329	0.0362316			ADD1		DUOXA1	1			IAH1		NT5E	1				XBP1	1	1	2	XBP1
3048	ACGTGTCACAGTACACACCAAC	CACNG1	-2.55115	1.80422	4.02525	0.0448239	0.446356			20078	GTCAGTTGGTCAACTGACTGCA	SMYD5	-2.62858	3.13328	7.91312	0.00490775	0.1548			CACNG1		ACADS	1			SMYD5		FMO1	1				XRCC6BP1	1	1	2	XRCC6BP1
10303	CACACAACACGTGTACACCATG	ITGB1	-2.55068	3.71102	10.4222	0.00124507	0.132351			33213	TGCACAGTTGACACGTACTGTG	CALY	-2.62791	2.88759	7.38095	0.00659182	0.174264			ITGB1		SSBP1	1			CALY		BCAT2	1				XYLT2	2	2	4	XYLT2
38159	CACAACACTGTGTGGTACACAC	GRIN3B	-2.55064	2.23617	5.10372	0.0238745	0.370766			22244	ACTGGTCAGTTGTGTGACACTG	ULK4	-2.62773	5.00737	12.2409	0.000467536	0.0532429			GRIN3B		ABCA2	1			ULK4		PKLR	1				YPEL2	1	1	2	YPEL2
12053	TGTGTGACCACAGTACACTGGT	MAP4K4	-2.55058	2.81376	6.65602	0.00988212	0.28407			25584	ACACCACACAACGTTGACCATG	ADAM19	-2.62683	4.19125	13.6266	0.000223	0.0376393			MAP4K4		TRIM27	1			ADAM19		SLC25A40	1				ZAK	1	1	2	ZAK
40499	CAACCAACGTCATGGTACGTAC	LCTL	-2.55034	2.22995	4.59025	0.0321544	0.404596			48489	TGGTGTTGTGCACAGTACCAAC	SRM	-2.62398	2.41913	6.08726	0.013616	0.236833			LCTL		PHF14	1			SRM		NAALADL2	1				ZAP70	1	1	2	ZAP70
4711	CATGGTTGGTACTGACACCATG	CLN3	-2.55013	2.10146	4.75218	0.0292613	0.392279			41224	ACGTACACTGACGTGTACCACA	MAPK11	-2.62375	3.6389	10.0995	0.00148313	0.092635			CLN3		APOBEC3F	1			MAPK11		AQP7	1				ZBED5	1	1	2	ZBED5
4195	CAACGTTGACACTGACACCAAC	CHCHD1	-2.55009	2.25698	3.96316	0.0465062	0.449009			10814	GTCACAACGTGTGTACACCAAC	KCTD9	-2.62286	2.08845	4.28127	0.0385344	0.346212			CHCHD1		IFI27L1	1			KCTD9		ATP4A	1				ZBTB17	1	1	2	ZBTB17
21011	CAACTGACGTACTGTGACCAAC	TESK2	-2.54898	2.83771	5.69157	0.0170466	0.33741			1362	GTACTGTGTGTGACACACACGT	AMDHD1	-2.62229	4.84382	13	0.000311487	0.0437777			TESK2		INPPL1	1			AMDHD1		MADD	1				PSMA1	6	6	12	FALSE
517	TGTGACACGTACACACACGTAC	ACSM2B	-2.54835	2.1859	4.8739	0.0272658	0.385052			12068	ACTGGTACCACAGTACACCATG	MAPK1	-2.62132	3.11278	8.04755	0.00455653	0.151057			ACSM2B		CSF1	1			MAPK1		ILDR1	1				PSMA3	4	4	8	FALSE
42758	GTTGACACCATGGTGTACCACA	NDUFB8	-2.54816	1.7045	4.01205	0.0451761	0.4471			2445	TGCAACGTTGGTACACACTGAC	BCR	-2.62124	2.14991	5.60283	0.0179315	0.262152			NDUFB8		CALR	1			BCR		CDC25C	1				LDHA	2	5	7	FALSE
49710	GTCAGTACGTACACCAACGTGT	TRPV4	-2.54634	4.00847	10.6269	0.00111456	0.125241			3882	GTGTGTACCACAACACACTGCA	CDK13	-2.62091	2.07547	5.20401	0.0225348	0.284764			TRPV4		HDDC2	1			CDK13		CSF1R	1				NAT8B	4	2	6	FALSE
21137	TGACTGGTGTACTGTGACCACA	TICAM2	-2.54631	1.88765	4.44615	0.03498	0.416627			49151	CACACACACACACAGTACACTG	TIMM23	-2.61939	3.49057	7.67545	0.0055977	0.162886			TICAM2		CD70	1			TIMM23		SIRT7	1				ENO1	4	2	6	FALSE
28316	ACCATGGTGTCAGTTGACCAAC	GDPD4	-2.54367	2.21648	5.08641	0.024114	0.371269			50380	ACCAACCAACTGACCAACTGAC	ZCWPW2	-2.61887	1.9497	4.8035	0.0284021	0.310051			GDPD4		SLC27A2	1			ZCWPW2		TDRD1	1				SPRED1	3	3	6	FALSE
2064	ACACTGACACGTACACACGTCA	ATP6V1B2	-2.54276	3.72036	6.57764	0.0103268	0.286227			49969	TGACCAACCAACACCAACCAGT	UGT2A1	-2.61818	1.83345	4.44644	0.034974	0.335485			ATP6V1B2		UQCR10	1			UGT2A1		RPS6KA4	1				ADAM19	3	3	6	FALSE
34076	ACCATGACTGTGACGTACGTCA	CEACAM4	-2.54196	3.55693	8.5367	0.00348055	0.193244			26824	ACGTACCAACGTGTTGACACAC	FGF13	-2.61623	2.36255	4.6843	0.0304394	0.316609			CEACAM4		VAMP7	1			FGF13		PPT2	1				GRPEL1	3	3	6	FALSE
17217	TGACACTGCAACACTGACGTAC	PRRG1	-2.5418	3.06948	7.19297	0.00731896	0.257403			24182	GTTGCATGGTCATGTGACTGTG	GLT6D1	-2.61482	4.12201	11.2325	0.000803753	0.0699416			PRRG1		RGMB	1			GLT6D1		MRPL54	1				TOMM22	3	2	5	FALSE
45828	ACTGACACCAACCAGTACGTTG	RAB11B	-2.53912	2.22208	5.20055	0.0225798	0.364068			49511	CATGGTTGTGACACCAACACTG	TPH2	-2.61469	3.24107	9.0566	0.00261749	0.119926			RAB11B		GRIA2	1			TPH2		MST1R	1				LARGE	3	2	5	FALSE
15558	GTTGACCAACCACAACACCAGT	PFKFB2	-2.53828	3.20702	6.4835	0.010888	0.290382			33747	CAACTGCACAACACGTACCAAC	CD6	-2.61348	1.71132	4.32844	0.0374806	0.343166			PFKFB2		ISOC2	1			CD6		KCTD3	1				TOMM70A	3	2	5	FALSE
34438	GTTGACGTGTTGACGTACCAAC	CLCA1	-2.53818	1.52322	4.08995	0.0431389	0.442408			11392	ACACACGTACCAGTACACCATG	LMNA	-2.61293	4.05245	11.1676	0.000832384	0.070417			CLCA1		MBOAT1	1			LMNA		ELOVL6	1				IP6K3	3	2	5	FALSE
19968	ACACACACGTCAACTGACGTGT	SMAD4	-2.53669	3.70865	8.19185	0.00420791	0.211514			908	ACCAACGTCAACACACACCATG	AHCYL2	-2.61164	1.92264	5.03426	0.0248507	0.29517			SMAD4		DHCR7	1			AHCYL2		MRRF	1				SUZ12	3	2	5	FALSE
260001	GTCATGTGTGCATGACACGTCA	RPL30	-2.53614	3.3017	6.9033	0.00860367	0.272693			7043	CAACACGTCAGTTGACACCAAC	ETFB	-2.61039	2.45776	6.21741	0.01265	0.229526			RPL30		MBD5	1			ETFB		B4GALT5	1				CLDN24	3	2	5	FALSE
8784	ACACTGTGGTACGTACACACTG	GSK3A	-2.53552	3.85211	11.1479	0.000841289	0.113502			46920	ACGTACTGCATGCAGTACCAGT	SLC10A6	-2.61018	2.8772	6.014	0.0141928	0.240036			GSK3A		MPI	1			SLC10A6		UBE2F	1				POLR2A	2	3	5	FALSE
35588	ACTGACACCAGTACGTACCATG	DCBLD1	-2.53377	3.92518	10.1088	0.00147563	0.139198			39826	GTACTGGTCAGTTGGTACACCA	KCNH3	-2.6097	2.29128	5.63672	0.0175881	0.260375			DCBLD1		ZP3	1			KCNH3		AGPS	1				CBX2	2	3	5	FALSE
39084	ACCAGTGTACGTTGGTACTGTG	IFITM3	-2.53172	2.10971	4.64691	0.0311094	0.400306			42890	GTGTACGTCATGGTGTACTGCA	NINJ1	-2.60933	2.60052	6.02273	0.0141228	0.239535			IFITM3		HRSP12	1			NINJ1		MAPK8IP2	1				THY1	1	4	5	FALSE
11950	GTCAGTGTGTCAGTACACGTTG	MAP3K10	-2.52849	2.95075	6.79927	0.0091195	0.277646			14226	GTACTGGTCATGCAACACACAC	NKAIN4	-2.60915	2.94022	7.06197	0.00787373	0.187771			MAP3K10		RGCC	1			NKAIN4		DRD2	1				PFKL	1	4	5	FALSE
1995	CAGTACCACATGACACACGTCA	ATP5L	-2.52798	3.20767	8.15901	0.00428477	0.212273			34789	TGTGGTCACATGACGTACCAGT	CNGB3	-2.60849	2.31807	5.59098	0.0180532	0.262481			ATP5L		MSMO1	1			CNGB3		PSTK	1				MKNK1	3	1	4	FALSE
44521	TGGTGTCATGCAGTGTACCAAC	PIGL	-2.52764	1.96322	4.76993	0.028961	0.390883			45766	GTTGACCAGTACCAGTACACAC	PXN	-2.60818	3.57731	10.2813	0.00134383	0.0884909			PIGL		METTL18	1			PXN		SLC9A5	1				GAS1	3	1	4	FALSE
25944	ACGTTGTGTGTGGTTGACACAC	ALPPL2	-2.52727	2.63037	5.83405	0.0157189	0.327457			44371	CAACTGTGTGCAGTGTACACCA	PGLYRP4	-2.60758	3.19348	6.786	0.00918754	0.202467			ALPPL2		HYAL2	1			PGLYRP4		MAOA	1				HK2	3	1	4	FALSE
33632	ACACGTTGCAACACGTACTGGT	CD276	-2.52655	1.96233	4.35989	0.0367946	0.424113			6742	GTTGTGTGGTGTTGACACCAGT	EMP3	-2.6074	1.97491	4.77953	0.0288	0.310945			CD276		PLA2G4D	1			EMP3		RARS	1				MRPL55	3	1	4	FALSE
39453	TGCATGACGTGTTGGTACTGCA	IRAK4	-2.52653	1.73813	3.9202	0.0477092	0.45244			43335	CATGACTGTGGTGTGTACTGGT	NUAK2	-2.60635	1.71814	4.48561	0.0341814	0.33289			IRAK4		RAB11A	1			NUAK2		LRRTM2	1				CHD2	2	2	4	FALSE
28057	TGGTTGGTTGCAGTTGACTGCA	CLDN8	-2.52624	3.65971	9.58786	0.00195869	0.153819			4924	ACCACAACCAACTGACACGTCA	COQ3	-2.60178	4.83553	16.0402	6.20116e-05	0.0201135			CLDN8		HEXA	1			COQ3		HCRT	1				ABCB7	2	2	4	FALSE
19798	GTTGTGTGTGCAACTGACGTGT	SLC5A9	-2.52536	3.2689	8.7817	0.00304267	0.184118			28233	TGGTACTGGTCAGTTGACGTTG	TMC8	-2.60143	3.6712	10.7563	0.00103926	0.0786472			SLC5A9		NOS2	1			TMC8		CAMK2N1	1				PSMA7	2	2	4	FALSE
4174	GTCAACTGACACTGACACTGCA	CERKL	-2.52534	2.82261	6.5195	0.0106698	0.288262			32683	CAGTGTGTCACACATGACTGAC	BEST1	-2.60096	2.33143	5.81614	0.0158798	0.249737			CERKL		DOK1	1			BEST1		PQLC3	1				SAMM50	2	2	4	FALSE
35632	ACACCAACCAGTACGTACCAAC	DDHD1	-2.52463	1.47186	4.03561	0.0445495	0.445999			37695	CACACAACCAACTGGTACTGTG	GJB6	-2.59893	3.87726	9.51436	0.00203871	0.107063			DDHD1		UPB1	1			GJB6		ST3GAL1	1				GLS2	2	2	4	FALSE
23237	TGTGACCAGTGTTGTGACACAC	NEK8	-2.52268	2.24596	5.01686	0.0251017	0.376837			27204	ACTGACTGGTGTGTTGACCAAC	PROM1	-2.59803	3.33024	7.75281	0.0053629	0.159864			NEK8		HFE2	1			PROM1		GRIN2C	1				ABCF1	2	2	4	FALSE
12541	TGCACACAACACCAACACTGGT	MFSD1	-2.52233	2.36961	4.94168	0.0262165	0.381006			30331	CAGTCATGGTTGCATGACTGGT	CAT	-2.59795	3.2253	7.45728	0.00631806	0.170419			MFSD1		TIMM23	1			CAT		DLAT	1				CDY2A	2	2	4	FALSE
9127	CATGGTGTCAACGTACACCAGT	HDAC8	-2.52202	3.08864	5.35896	0.0206161	0.353924			10869	TGTGCATGGTGTGTACACGTGT	KDM5A	-2.59663	2.97658	8.10136	0.00442321	0.149315			HDAC8		APOA1BP	1			KDM5A		HADH	1				NACA	2	2	4	FALSE
2622	GTCACAACGTGTACACACTGTG	BPTF	-2.52151	2.9222	6.66091	0.00985504	0.28407			47006	GTCATGGTCATGCAGTACACGT	SLC16A11	-2.5963	1.84688	3.8561	0.0495655	0.380502			BPTF		CYP2B6	1			SLC16A11		PLK1	1				CLDN8	2	2	4	FALSE
48263	CATGACGTACCACAGTACGTTG	SMUG1	-2.52117	2.78873	6.37389	0.0115811	0.297063			12594	GTACCAACTGACCAACACCACA	MGAT4B	-2.59614	2.85435	7.3028	0.00688472	0.176876			SMUG1		PACRG	1			MGAT4B		DHRS4	1				CCNG1	2	2	4	FALSE
18186	GTGTACACCATGACTGACACTG	RPS6KA1	-2.52002	3.21456	6.98033	0.00824106	0.269053			41842	GTACCATGCAACGTGTACTGGT	MOCOS	-2.59589	1.71613	4.46439	0.0346084	0.333977			RPS6KA1		TSPAN8	1			MOCOS		STK39	1				RAET1E	2	2	4	FALSE
4267	CAGTGTGTACACTGACACCAAC	CHEK1	-2.5188	1.76139	4.08645	0.0432284	0.442857			13943	CATGCATGGTTGCAACACTGAC	NDUFB2	-2.59516	2.90406	6.53433	0.0105812	0.214201			CHEK1		ACADSB	1			NDUFB2		HPGDS	1				MAPK4	2	2	4	FALSE
33455	CACAGTGTGTACACGTACTGTG	CCNG1	-2.5183	4.00895	9.13288	0.00251056	0.171268			1277	TGCACACAACTGACACACTGCA	ALK	-2.59262	1.93121	4.16645	0.0412322	0.353718			CCNG1		FRS2	1			ALK		G2E3	1				PLCB2	2	2	4	FALSE
16632	ACGTCACAACACACTGACTGTG	POLR2A	-2.5177	2.12897	4.30346	0.0380348	0.427855			8829	TGCACATGGTACGTACACGTGT	GSTK1	-2.59261	2.32246	5.42108	0.019895	0.271793			POLR2A		ATP11C	1			GSTK1		PAN3	1				PIGR	2	2	4	FALSE
21640	ACGTACGTACTGTGTGACCAGT	TRAF4	-2.51685	2.29403	5.15833	0.0231351	0.366847			38320	ACACCAGTTGTGTGGTACTGTG	GUCY2F	-2.59067	1.78723	4.24225	0.0394298	0.348556			TRAF4		DMAP1	1			GUCY2F		OCIAD1	1				CACNA1G	2	2	4	FALSE
41884	ACCATGGTCAACGTGTACTGGT	MOXD1	-2.51413	2.05434	3.84252	0.0499682	0.458323			16032	ACACGTGTGTCACAACACCATG	PIK3R2	-2.59008	3.65862	10.3722	0.00127926	0.0870086			MOXD1		BEST1	1			PIK3R2		CYP1A2	1				POLR2F	1	3	4	FALSE
1223	CATGACCAACTGACACACCATG	ALDOA	-2.51387	2.91718	7.08603	0.00776871	0.264194			33427	CAACTGGTGTACACGTACCAGT	CCNB2	-2.58985	3.00542	7.11663	0.00763723	0.185623			ALDOA		PTPRK	1			CCNB2		STYK1	1				CACNA1B	1	3	4	FALSE
48421	TGTGGTACTGCACAGTACCAGT	SPRED1	-2.51379	2.31619	5.62049	0.0177516	0.338795			33602	GTACACTGCAACACGTACGTTG	CD22	-2.58955	2.73826	5.9524	0.0146973	0.240858			SPRED1		PARP15	1			CD22		HLA-DQA1	1				B4GALT1	1	3	4	FALSE
34112	ACACACTGTGTGACGTACCAAC	CERKL	-2.51247	3.39114	8.34909	0.0038588	0.203068			21550	GTCAGTACACTGTGTGACACTG	TOMM22	-2.58799	2.25148	4.5058	0.0337801	0.332029			CERKL		SLMO1	1			TOMM22		CD320	1				SLC25A52	1	3	4	FALSE
19972	ACTGACACGTCAACTGACCATG	SMARCA2	-2.51083	2.88013	6.69006	0.00969521	0.283858			37221	TGTGGTTGTGACTGGTACTGCA	G6PC2	-2.58628	2.2606	5.62666	0.0176893	0.261031			SMARCA2		CACNG8	1			G6PC2		AGTR2	1				MYLK	1	3	4	FALSE
50167	CATGCACACAACACCAACCATG	VAV3	-2.51005	1.72256	4.35984	0.0367957	0.424113			4267	CAGTGTGTACACTGACACCAAC	CHEK1	-2.58575	1.76139	4.27885	0.0385896	0.346212			VAV3		TRAF7	1			CHEK1		GREB1	1				UBC	1	3	4	FALSE
2326	GTTGTGACTGGTACACACCATG	B4GALT5	-2.50989	2.1559	4.88946	0.0270211	0.383841			19276	ACCAACTGCAGTACTGACGTAC	SLC25A29	-2.58556	2.63499	5.95566	0.0146701	0.240858			B4GALT5		SLC47A1	1			SLC25A29		ALDH3B2	1				LYPLA2	1	3	4	FALSE
38314	GTGTGTGTTGTGTGGTACCAGT	GUCY2C	-2.5082	2.81426	6.60958	0.0101431	0.285337			48395	CAGTACACTGCACAGTACCAAC	SPHKAP	-2.58478	2.72552	6.81739	0.00902746	0.200723			GUCY2C		PRAF2	1			SPHKAP		AGXT2L2	1				RPS27A	2	1	3	FALSE
15583	CACATGCAACCACAACACCAAC	PFKM	-2.50784	2.01531	4.79921	0.0284728	0.388676			39258	GTGTTGTGTGGTTGGTACCATG	IL21R	-2.584	4.06067	10.7812	0.00102538	0.078456			PFKM		MLL2	1			IL21R		RFK	1				KPNB1	2	1	3	FALSE
16993	TGACGTTGGTACACTGACTGGT	PRKAR1B	-2.50747	2.64627	5.03989	0.02477	0.374609			15362	GTACACACACCACAACACACTG	PDE6A	-2.58316	3.85049	9.75109	0.00179217	0.1006			PRKAR1B		AGPS	1			PDE6A		ATP5E	1				SNRPE	2	1	3	FALSE
6552	ACGTTGGTTGGTTGACACTGAC	EEFSEC	-2.50737	1.71397	4.45001	0.034901	0.416493			48130	GTACACACACCACAGTACTGGT	SLCO1B1	-2.58298	2.07761	4.79365	0.0285649	0.310374			EEFSEC		SLC45A2	1			SLCO1B1		NAE1	1				PPIP5K2	2	1	3	FALSE
35606	GTTGTGACCAGTACGTACTGAC	DCLK2	-2.50691	3.79758	9.88937	0.00166236	0.145865			47369	TGGTACACTGGTCAGTACTGCA	SLC25A44	-2.57831	4.12438	6.27007	0.0122795	0.226025			DCLK2		MOG	1			SLC25A44		GJD4	1				STK11IP	2	1	3	FALSE
32381	TGCACATGGTCACATGACCATG	ATP8A2	-2.50582	3.1195	7.07876	0.00780031	0.264733			36595	CAACCACAGTCAACGTACTGTG	F11R	-2.57785	2.02643	4.22514	0.0398294	0.348959			ATP8A2		COX4I1	1			F11R		DSG2	1				FLT4	2	1	3	FALSE
45296	ACACCACAACACCAGTACGTCA	PRIMA1	-2.50571	3.71262	10.1203	0.00146649	0.138594			43655	CATGACGTGTGTGTGTACTGTG	OR6C75	-2.57736	2.64842	6.51131	0.0107191	0.21538			PRIMA1		ADD1	1			OR6C75		EPHA2	1				MED14	2	1	3	FALSE
11451	CAGTCAGTACCAGTACACACGT	LPIN1	-2.50446	3.44003	9.02564	0.00266219	0.174618			13932	ACCAGTTGGTTGCAACACGTGT	NDUFB10	-2.57682	2.86065	7.48516	0.00622096	0.169872			LPIN1		CACNG1	1			NDUFB10		LCTL	1				TAF1L	2	1	3	FALSE
26370	GTACACACCATGGTTGACACGT	TPH1	-2.50402	4.22241	11.6804	0.000631627	0.0996135			10202	GTGTTGCACATGGTACACACAC	IRAK1	-2.57599	2.70194	6.81976	0.00901549	0.200662			TPH1		ITGB1	1			IRAK1		CD24	1				NKAIN3	2	1	3	FALSE
39318	GTTGTGGTTGGTTGGTACACAC	IL8	-2.50335	2.40265	5.73434	0.0166363	0.334077			10247	CATGACACACGTGTACACACTG	ISCU	-2.57571	2.42638	5.71476	0.0168229	0.255306			IL8		GRIN3B	1			ISCU		UST	1				TATDN3	2	1	3	FALSE
29928	ACGTGTCAACTGCATGACACCA	SLC25A41	-2.50311	3.49998	9.53498	0.00201592	0.155248			40591	CACAACGTGTCATGGTACTGAC	LILRB4	-2.57447	1.82901	4.55295	0.0328621	0.327822			SLC25A41		LCTL	1			LILRB4		CD28	1				TAF1	2	1	3	FALSE
3022	GTCAACCACAGTACACACTGGT	CACNA2D1	-2.50252	2.37522	3.93643	0.0472509	0.451118			4890	GTGTTGACCAACTGACACGTTG	COL25A1	-2.57428	3.51712	8.43814	0.00367432	0.136495			CACNA2D1		CLN3	1			COL25A1		GP9	1				ST6GALNAC6	2	1	3	FALSE
35283	CAACTGCATGGTACGTACACAC	CYB5D2	-2.50085	1.64	3.88252	0.0487913	0.456456			4804	ACTGACCAGTACTGACACGTAC	CMTM6	-2.5742	3.71458	8.12456	0.00436696	0.148212			CYB5D2		CHCHD1	1			CMTM6		ME2	1				MVD	2	1	3	FALSE
48302	GTCAGTGTACCACAGTACCACA	SOAT2	-2.49933	3.0367	7.48299	0.00622846	0.242609			43194	GTGTCAGTACGTGTGTACTGTG	NRG2	-2.57137	2.60375	5.31861	0.0210988	0.277948			SOAT2		TESK2	1			NRG2		TGDS	1				CSNK2A2	2	1	3	FALSE
21752	ACGTCACAACTGTGTGACTGTG	TRMT5	-2.49604	2.61446	6.22631	0.0125866	0.303491			5062	GTTGACCACAACTGACACACCA	COX8C	-2.57099	1.79261	4.13175	0.0420858	0.356606			TRMT5		ACSM2B	1			COX8C		TSSK6	1				SLC35E3	2	1	3	FALSE
42043	CAGTCAACACTGGTGTACGTAC	MRPL38	-2.49424	1.87364	4.19349	0.0405795	0.435819			14513	TGACCAGTACGTCAACACCAGT	NRSN2	-2.56873	2.38165	4.71821	0.0298447	0.314376			MRPL38		TICAM2	1			NRSN2		ICAM2	1				IDH2	2	1	3	FALSE
37955	CAACACTGACTGTGGTACCATG	GPA33	-2.49326	1.60424	4.07764	0.0434542	0.443569			22359	CATGTGTGCATGTGTGACCAGT	VAMP7	-2.56828	1.71019	4.22971	0.0397222	0.3489			GPA33		GDPD4	1			VAMP7		PRODH	1				PHF5A	2	1	3	FALSE
14734	GTCAACGTTGGTCAACACACTG	NUP210L	-2.49155	3.14692	6.73736	0.0094414	0.281783			9857	TGACACGTGTTGGTACACTGAC	IK	-2.56779	1.60508	3.97932	0.0460622	0.369625			NUP210L		ATP6V1B2	1			IK		FPGT	1				VAV3	2	1	3	FALSE
45295	CACAGTCAACACCAGTACACGT	PRIMA1	-2.49082	3.15786	8.24034	0.00409695	0.209147			36171	CAGTACTGTGCAACGTACTGTG	EDA	-2.56569	2.57852	6.15007	0.0131407	0.233249			PRIMA1		PRRG1	1			EDA		GNG3	1				TDRD1	2	1	3	FALSE
2236	ACCACAGTACGTACACACACGT	B3GALNT1	-2.49038	3.11078	6.69425	0.00967245	0.283858			2062	GTCAACACACGTACACACTGTG	ATP6V1B2	-2.56474	3.17054	7.55026	0.00600015	0.16739			B3GALNT1		RAB11B	1			ATP6V1B2		FKBP14	1				TUSC3	2	1	3	FALSE
16947	CAACCAACGTACACTGACGTAC	PRKAB1	-2.48997	2.70497	5.88266	0.0152907	0.325562			48305	TGACCAGTACCACAGTACTGGT	SOCS1	-2.56455	3.15072	6.92284	0.00851018	0.195502			PRKAB1		CLCA1	1			SOCS1		MAL	1				CYP26A1	2	1	3	FALSE
34996	ACTGCAGTACGTACGTACCATG	COX6C	-2.48885	2.98298	4.03044	0.0446863	0.446252			16632	ACGTCACAACACACTGACTGTG	POLR2A	-2.56449	2.12897	4.4393	0.0351205	0.335624			COX6C		GSK3A	1			POLR2A		BIRC6	1				HMGCS2	2	1	3	FALSE
42053	TGTGACTGACTGGTGTACGTAC	MRPL41	-2.48813	3.51495	6.32749	0.011888	0.298261			31468	ACCAGTCAGTGTCATGACTGCA	ALG6	-2.56383	2.29638	4.68737	0.0303852	0.316443			MRPL41		DCBLD1	1			ALG6		TRMT61A	1				CEACAM4	2	1	3	FALSE
28970	GTGTGTACTGACCATGACTGTG	HPDL	-2.48746	2.963	6.94672	0.00839732	0.270926			139	CAGTACGTACACACACACGTAC	ABCB9	-2.56169	2.70635	6.49819	0.0107985	0.215999			HPDL		IFITM3	1			ABCB9		GMFG	1				MAP3K10	2	1	3	FALSE
30529	TGACACTGCATGCATGACACTG	ABCC11	-2.48745	2.47534	4.03886	0.0444637	0.445825			3691	CAGTGTTGGTCAACACACACAC	CD86	-2.5602	2.95848	7.23286	0.00715812	0.180534			ABCC11		ATP5L	1			CD86		LCMT2	1				TPH1	2	1	3	FALSE
26825	TGGTACCAACGTGTTGACTGCA	IL17RA	-2.48744	1.69312	3.84166	0.049994	0.458323			13901	TGCAACTGGTTGCAACACTGGT	NDUFAB1	-2.55988	2.06014	5.25437	0.0218917	0.282347			IL17RA		PIGL	1			NDUFAB1		PTCHD1	1				RHOT2	2	1	3	FALSE
20229	TGTGACACCACAACTGACCATG	SPRED1	-2.48682	3.50539	7.41818	0.00645679	0.246483			8643	CAACACCATGACGTACACACCA	GPX3	-2.55823	3.1428	8.25955	0.00405381	0.143366			SPRED1		CD276	1			GPX3		SLC38A5	1				ALPK1	2	1	3	FALSE
38341	TGTGACCATGTGTGGTACCAGT	GYLTL1B	-2.48574	2.76534	6.44719	0.0111128	0.293015			15108	ACTGACACCAGTCAACACCAGT	PAQR5	-2.55785	2.01272	4.28334	0.0384876	0.346212			GYLTL1B		IRAK4	1			PAQR5		SV2C	1				AMDHD1	2	1	3	FALSE
662	GTTGTGGTGTACACACACACTG	ADAR	-2.48531	4.00619	10.065	0.00151115	0.140319			29574	GTTGACGTCAACCATGACACGT	AKT1S1	-2.55741	2.78172	6.03785	0.0140023	0.239382			ADAR		SLC5A9	1			AKT1S1		SLC12A1	1				PDCD4	2	1	3	FALSE
11578	GTGTCAACTGCAGTACACTGCA	LRRC4	-2.48438	2.44707	5.65901	0.0173659	0.337792			13592	ACGTTGACTGTGCAACACTGTG	N4BP2	-2.55634	3.20007	8.50828	0.00353535	0.13433			LRRC4		DDHD1	1			N4BP2		SLC43A3	1				SLC46A3	2	1	3	FALSE
2572	ACCAACACGTGTACACACTGTG	BMPR1B	-2.48371	3.32594	8.0586	0.00452881	0.217052			2016	ACACGTCACATGACACACACCA	ATP6AP1	-2.55581	5.41439	16.5765	4.67269e-05	0.0173394			BMPR1B		NEK8	1			ATP6AP1		EPHA5	1				NME1-NME2	2	1	3	FALSE
3261	TGCACAGTACCAACACACGTAC	CAV1	-2.48271	2.84978	7.07536	0.0078151	0.264875			21356	ACCAGTTGCAACTGTGACTGGT	TMEM223	-2.55493	2.45361	5.6146	0.0178115	0.261692			CAV1		MFSD1	1			TMEM223		IFITM2	1				HSPA9	1	2	3	FALSE
4546	GTACACCATGACTGACACGTGT	CLCN4	-2.48156	2.32549	5.01962	0.0250617	0.376649			42833	TGACTGTGCATGGTGTACGTTG	NETO1	-2.55471	3.90019	11.1421	0.000843892	0.070628			CLCN4		HDAC8	1			NETO1		CSPG5	1				KARS	1	2	3	FALSE
22164	ACTGTGGTGTTGTGTGACACGT	UGT1A9	-2.48131	2.3757	5.0761	0.0242579	0.372105			14252	ACCAGTGTCATGCAACACCATG	NLK	-2.55395	2.04399	4.751	0.0292812	0.312418			UGT1A9		SMUG1	1			NLK		FXN	1				RIPK3	1	2	3	FALSE
2090	GTGTGTACACGTACACACGTTG	ATP6V1G1	-2.48098	5.10664	14.0028	0.000182541	0.0606071			48764	ACCACATGGTCACAGTACACAC	SULT1B1	-2.55049	1.80471	4.48221	0.0342495	0.333081			ATP6V1G1		RPS6KA1	1			SULT1B1		AQP10	1				EPHB4	1	2	3	FALSE
3936	ACACGTTGCACAACACACCAGT	CDK4	-2.47955	2.54584	5.24254	0.0220411	0.362021			47916	ACCAGTACCAGTCAGTACACAC	SLC5A12	-2.55	1.825	4.0144	0.0451132	0.367079			CDK4		CHEK1	1			SLC5A12		TNFRSF13C	1				DPEP1	1	2	3	FALSE
6152	ACGTACACACGTTGACACACTG	DOLK	-2.4762	4.97543	14.3874	0.000148795	0.0562197			50223	CACAGTACACTGACCAACCAGT	WARS	-2.54866	1.85045	4.0241	0.0448545	0.366003			DOLK		TRAF4	1			WARS		MAMDC4	1				PHB	1	2	3	FALSE
7667	CAACCACATGCATGACACTGAC	FUK	-2.47466	2.33383	5.39247	0.0202239	0.35243			48869	TGTGGTCAGTCACAGTACCATG	TAB3	-2.54805	2.81614	5.84699	0.0156037	0.247478			FUK		SMARCA2	1			TAB3		CDK4	1				PSMB4	1	2	3	FALSE
41776	ACACCAACCAACGTGTACCATG	MMACHC	-2.47322	4.70919	9.49711	0.00205796	0.156887			18423	CATGCACACATGACTGACTGTG	SCMH1	-2.54786	2.97084	7.17702	0.00738434	0.182662			MMACHC		GUCY2C	1			SCMH1		CACNG1	1				TIMM23	1	2	3	FALSE
4412	ACCACAACTGACTGACACTGTG	CHST4	-2.47297	2.03911	4.74251	0.0294262	0.393281			7791	CACAGTTGGTCATGACACACAC	GAA	-2.54713	2.8961	6.92275	0.00851058	0.195502			CHST4		PRKAR1B	1			GAA		ELOVL7	1				TICAM2	1	2	3	FALSE
5194	GTGTACTGACTGTGACACTGCA	CSF2RA	-2.47294	2.87587	5.18752	0.0227496	0.365155			7233	TGACACTGACCATGACACCAAC	FARSB	-2.54601	2.23897	4.58452	0.032262	0.325722			CSF2RA		ATP8A2	1			FARSB		CLK3	1				PSMA6	1	2	3	FALSE
19157	TGTGTGCAGTGTACTGACACAC	SLC22A5	-2.47265	2.30018	4.99567	0.0254109	0.378404			43213	TGCAACCAACGTGTGTACACAC	NRN1L	-2.54517	3.41104	9.43445	0.00212947	0.108884			SLC22A5		LPIN1	1			NRN1L		MDFIC	1				ULK4	1	2	3	FALSE
37775	CACAACGTCAACTGGTACTGAC	GLRA2	-2.47226	2.54478	4.90733	0.0267429	0.383113			45149	TGCATGTGACACCAGTACTGCA	PPIP5K1	-2.54503	2.84441	6.74236	0.009415	0.203667			GLRA2		IL8	1			PPIP5K1		KCNN2	1				CAMKV	1	2	3	FALSE
616	ACGTGTTGGTACACACACCAGT	ADAM18	-2.47173	2.83386	6.19813	0.0127885	0.304749			36124	ACCATGACTGCAACGTACACTG	ECEL1	-2.54339	2.80347	6.0424	0.0139663	0.239252			ADAM18		SLC25A41	1			ECEL1		KCNS3	1				RPS6KL1	1	2	3	FALSE
22645	TGTGCATGACGTTGTGACCATG	ZBTB17	-2.4699	3.01657	7.21683	0.00722232	0.257012			18575	CACAACGTACGTACTGACACAC	SELL	-2.54197	1.67598	4.06839	0.0436929	0.362553			ZBTB17		CACNA2D1	1			SELL		GRXCR1	1				CHODL	1	2	3	FALSE
46093	TGCAACACACTGCAGTACACGT	RHOT2	-2.46956	2.1971	5.07452	0.02428	0.372217			40467	CAACTGACGTCATGGTACACCA	LAX1	-2.54117	2.61291	5.43392	0.0197493	0.270765			RHOT2		CYB5D2	1			LAX1		BLK	1				NDUFA11	1	2	3	FALSE
12921	TGGTCATGGTACCAACACACGT	MRI1	-2.46925	2.6469	5.69914	0.0169732	0.33671			38890	GTGTGTCACATGTGGTACTGTG	HSPB8	-2.5409	2.59474	4.39592	0.036025	0.338244			MRI1		SOAT2	1			HSPB8		DVL1	1				ASPG	1	2	3	FALSE
35491	CAACGTGTGTGTACGTACACGT	CYP51A1	-2.46804	2.80695	5.32047	0.0210763	0.356003			21866	GTGTGTTGTGTGTGTGACCAGT	TSPO	-2.54051	2.75031	6.71155	0.00957902	0.205137			CYP51A1		TRMT5	1			TSPO		ALPK1	1				PDE7B	1	2	3	FALSE
14995	CAACTGGTGTGTCAACACTGTG	PAFAH1B1	-2.46781	3.63179	7.95995	0.00478237	0.222239			20535	CATGCAACACACTGTGACCAGT	STK36	-2.53853	2.30779	5.51407	0.0188641	0.266317			PAFAH1B1		MRPL38	1			STK36		SLC12A3	1				YME1L1	1	2	3	FALSE
8157	TGCATGCACACATGACACGTAC	GGT1	-2.46704	1.61534	4.11714	0.0424509	0.441331			18838	GTTGTGGTTGGTACTGACCATG	SHPRH	-2.53819	2.24486	4.8292	0.0279815	0.308059			GGT1		GPA33	1			SHPRH		ADSL	1				IL21R	1	2	3	FALSE
50351	CACAGTGTACTGACCAACACCA	YWHAQ	-2.46635	4.16227	11.1993	0.000818282	0.111311			41829	TGTGGTTGCAACGTGTACTGCA	MOB1B	-2.53795	3.53137	8.24205	0.00409308	0.143738			YWHAQ		NUP210L	1			MOB1B		SLC35A3	1				AKAP5	1	2	3	FALSE
46683	CAGTTGTGGTTGCAGTACTGCA	SETD4	-2.46632	2.81046	6.41241	0.0113326	0.295258			22396	ACCACATGCATGTGTGACTGAC	VDAC1	-2.53713	1.7298	3.89265	0.0484979	0.377669			SETD4		PRKAB1	1			VDAC1		CACNG8	1				LMLN	1	2	3	FALSE
48107	CAGTGTCACAGTCAGTACCAAC	SLC9A9	-2.46602	2.83788	6.70804	0.00959794	0.283553			14167	CATGTGTGCATGCAACACGTAC	NGF	-2.53214	3.40055	7.69269	0.00554449	0.162554			SLC9A9		COX6C	1			NGF		ALG10B	1				EIF2S1	1	1	2	FALSE
32563	CAACCAACCACACATGACTGAC	B4GALT5	-2.46571	2.57911	5.57418	0.0182272	0.340521			41273	TGGTCAACTGACGTGTACTGAC	2001-03-01	-2.53119	1.78853	4.36976	0.0365821	0.339998			B4GALT5		MRPL41	1			2001-03-01		SOD1	1				CD69	1	1	2	FALSE
40768	ACACACTGCACATGGTACTGTG	LPPR5	-2.465	2.66161	5.23552	0.0221302	0.362613			27288	ACGTTGGTGTGTGTTGACTGGT	CNTNAP1	-2.53109	2.32242	5.18255	0.0228148	0.286471			LPPR5		HPDL	1			CNTNAP1		ADRA1B	1				PGLYRP4	1	1	2	FALSE
46637	TGCAGTACGTTGCAGTACTGCA	SEPHS1	-2.46491	3.16187	7.59022	0.00586858	0.239586			47937	TGACACTGCAGTCAGTACCAGT	SLC5A7	-2.53034	2.49516	5.86936	0.0154066	0.24613			SEPHS1		GYLTL1B	1			SLC5A7		PYCR2	1				CDK13	1	1	2	FALSE
48303	CACAGTGTACCACAGTACGTGT	SOCS1	-2.46396	3.5765	8.1211	0.00437529	0.213341			49319	CATGGTGTACACACCAACTGGT	TMPRSS12	-2.52858	4.99368	14.9591	0.00010987	0.0264599			SOCS1		ADAR	1			TMPRSS12		TGFBR3	1				PTPRB	1	1	2	FALSE
36991	CACACATGACACTGGTACGTTG	FLRT2	-2.46393	2.99354	5.98696	0.014412	0.317645			11833	TGGTCAACGTCAGTACACTGTG	MALT1	-2.52545	3.16113	7.76894	0.00531523	0.159195			FLRT2		LRRC4	1			MALT1		AKAP13	1				GSG2	1	1	2	FALSE
7438	GTCAACACTGCATGACACGTGT	FGFR4	-2.46245	4.25942	10.3959	0.00126296	0.132642			48857	TGGTTGCAGTCACAGTACTGGT	SYT14	-2.52429	3.55698	8.24448	0.00408761	0.143738			FGFR4		CAV1	1			SYT14		CD99	1				RIOK1	1	1	2	FALSE
4845	TGCAGTCAGTACTGACACCAAC	CNKSR3	-2.46215	3.81372	6.29438	0.0121122	0.299441			19967	CACACACATGCAACTGACACCA	SMAD4	-2.52421	4.24588	9.79903	0.00174604	0.100284			CNKSR3		CLCN4	1			SMAD4		POLG	1				MERTK	1	1	2	FALSE
20118	GTTGTGGTGTCAACTGACGTTG	SOAT1	-2.46039	3.23295	7.52364	0.00608944	0.24238			15617	TGACACACTGCACAACACCACA	PGK1	-2.52417	1.73744	4.07914	0.0434158	0.361443			SOAT1		UGT1A9	1			PGK1		NUDT18	1				PON2	1	1	2	FALSE
23929	TGGTCATGTGCATGTGACGTAC	CHST1	-2.45949	3.07951	7.21227	0.00724068	0.257012			26874	GTGTCACAACGTGTTGACACAC	ABCD2	-2.52345	2.64776	5.96937	0.0145565	0.240858			CHST1		ATP6V1G1	1			ABCD2		STK33	1				APCDD1	1	1	2	FALSE
18004	ACTGTGTGGTTGACTGACCACA	RMND1	-2.45829	4.72292	12.913	0.000326301	0.0773119			30656	ACACACCACATGCATGACGTTG	ABO	-2.52292	4.54937	10.1122	0.00147291	0.0923397			RMND1		DOLK	1			ABO		OGDHL	1				TAT	1	1	2	FALSE
17792	ACACACGTTGTGACTGACCAAC	RBP2	-2.45809	2.32513	5.04669	0.024673	0.373813			5437	TGCACAACTGTGTGACACCACA	CYP21A2	-2.52291	2.94201	6.46561	0.0109982	0.21741			RBP2		FUK	1			CYP21A2		LAG3	1				ELOVL3	1	1	2	FALSE
8576	ACACACGTTGACGTACACTGTG	GPI	-2.4576	2.18982	4.73663	0.0295268	0.393798			21238	GTTGCACAGTACTGTGACTGCA	TLN1	-2.52262	2.39377	4.18034	0.0408954	0.352497			GPI		MMACHC	1			TLN1		PPAP2A	1				CMTM6	1	1	2	FALSE
42986	GTGTGTCACATGGTGTACACCA	NME6	-2.45708	3.81938	9.16524	0.00246655	0.171268			23243	CAGTACCAGTGTTGTGACGTTG	TRIB2	-2.52216	4.1736	10.0923	0.00148888	0.0927646			NME6		CHST4	1			TRIB2		ATP5L	1				WNT5A	1	1	2	FALSE
24687	CACAGTTGACACGTTGACACGT	SLC7A3	-2.45699	2.39385	4.76695	0.0290111	0.390946			41054	GTCATGTGACACGTGTACACCA	LYPLA2	-2.52209	3.5445	8.68939	0.00320068	0.129644			SLC7A3		SLC22A5	1			LYPLA2		TSPAN32	1				TSPAN32	1	1	2	FALSE
36580	ACTGGTCAGTCAACGTACTGAC	EXTL1	-2.45687	1.6416	4.11974	0.0423855	0.441331			23681	TGACACGTACCATGTGACACTG	GAPDH	-2.52187	3.79064	9.14361	0.00249588	0.116846			EXTL1		GLRA2	1			GAPDH		IAH1	1				CLRN2	1	1	2	FALSE
36585	TGGTGTCAGTCAACGTACCAGT	EXTL3	-2.45531	2.08837	3.94551	0.0469966	0.450224			12576	ACACGTACTGACCAACACTGGT	MFSD9	-2.52182	2.50292	5.39386	0.0202077	0.272534			EXTL3		ADAM18	1			MFSD9		SMYD5	1				SLC12A1	1	1	2	FALSE
40455	CATGACACGTCATGGTACGTTG	LAT	-2.45497	5.493	15.9136	6.63018e-05	0.0395946			35866	GTGTTGACACCAACGTACTGCA	DNAJC11	-2.51964	2.67091	5.17862	0.0228665	0.286471			LAT		ZBTB17	1			DNAJC11		MAPK11	1				STARD10	1	1	2	FALSE
46948	ACTGGTTGCATGCAGTACACGT	SLC12A6	-2.45454	3.19943	7.00608	0.00812335	0.268124			20256	ACACGTACCACAACTGACCAGT	SPTLC2	-2.51867	2.2038	4.60024	0.0319674	0.324477			SLC12A6		GGT1	1			SPTLC2		KCTD9	1				GPR137C	1	1	2	FALSE
42606	GTCAGTTGGTTGGTGTACCAGT	NAT8B	-2.45381	2.78159	6.65863	0.00986766	0.28407			13349	TGTGGTACACTGCAACACCAGT	MTA2	-2.51856	1.92045	3.90171	0.048237	0.377287			NAT8B		YWHAQ	1			MTA2		AMDHD1	1				ACADS	1	1	2	FALSE
47116	ACCAACACACGTCAGTACACGT	SLC1A1	-2.45351	2.45167	4.26776	0.0388421	0.429011			23347	CAACCAACCAGTTGTGACGTAC	PCYOX1L	-2.51836	2.16749	4.23962	0.0394909	0.348636			SLC1A1		SETD4	1			PCYOX1L		MAPK1	1				AGPS	1	1	2	FALSE
14810	GTGTTGCATGGTCAACACCAAC	OGG1	-2.45346	2.28874	4.48599	0.0341738	0.412532			33210	GTGTCAGTTGACACGTACGTTG	CALR	-2.51796	3.9869	10.2712	0.00135123	0.0885618			OGG1		SLC9A9	1			CALR		CDK13	1				HDAC8	1	1	2	FALSE
44451	CAACGTGTTGCAGTGTACTGCA	PHF3	-2.45343	3.23374	8.17323	0.00425132	0.212161			11216	ACACTGCACAGTGTACACACCA	LDHA	-2.51496	4.12823	8.97138	0.00274241	0.121298			PHF3		SOCS1	1			LDHA		ZCWPW2	1				SMARCA2	1	1	2	FALSE
32552	ACGTGTACCACACATGACGTGT	B4GALT1	-2.45312	3.43219	7.23478	0.00715046	0.256659			11221	TGTGTGCACAGTGTACACGTTG	LDHA	-2.51386	2.31318	4.15659	0.0414728	0.354567			B4GALT1		FLRT2	1			LDHA		UGT2A1	1				IL8	1	1	2	FALSE
934	GTTGGTGTCAACACACACGTAC	AIRE	-2.45248	2.15749	4.82927	0.0279806	0.386875			47573	TGTGTGCATGGTCAGTACTGCA	SLC30A6	-2.51341	3.20901	7.19626	0.00730555	0.181693			AIRE		FGFR4	1			SLC30A6		FGF13	1				GPI	1	1	2	FALSE
15730	GTACCATGTGCACAACACTGCA	PHF2	-2.4518	3.94369	10.1396	0.0014512	0.138053			45906	GTACTGTGCAACCAGTACGTAC	RAPGEF1	-2.51323	2.35763	5.42452	0.0198558	0.271415			PHF2		CNKSR3	1			RAPGEF1		GLT6D1	1				MFSD3	1	1	2	FALSE
28492	ACCAACTGCACAGTTGACTGGT	HEPACAM	-2.44876	3.53306	8.6943	0.00319207	0.189708			20935	CATGACCATGACTGTGACTGCA	TCN2	-2.5108	2.55046	6.03441	0.0140297	0.239525			HEPACAM		SOAT1	1			TCN2		TPH2	1				FUT10	1	1	2	FALSE
9285	TGTGACTGACTGGTACACTGCA	HIPK2	-2.44831	2.52085	4.83411	0.027902	0.386731			48839	CATGACCAGTCACAGTACGTAC	SYNGR1	-2.51003	2.90702	5.94304	0.0147755	0.241088			HIPK2		RBP2	1			SYNGR1		AHCYL2	1				REEP2	1	1	2	FALSE
46345	TGGTACACTGTGCAGTACACAC	RYR3	-2.44651	2.15072	4.58417	0.0322686	0.404596			44008	ACGTGTCACAGTGTGTACGTAC	PCDH1	-2.50993	3.38745	7.69028	0.00555189	0.162554			RYR3		GPI	1			PCDH1		ETFB	1				TTYH1	1	1	2	FALSE
14518	GTTGCAGTACGTCAACACGTAC	NRXN1	-2.44646	1.52908	3.97587	0.0461565	0.448517			10694	GTTGACCATGGTGTACACACTG	KCNMB1	-2.50983	3.98087	7.91555	0.00490116	0.154777			NRXN1		SLC7A3	1			KCNMB1		SLC10A6	1				SPAG9	1	1	2	FALSE
41615	CACAACGTGTACGTGTACTGTG	MFSD3	-2.44616	2.86715	5.94613	0.0147497	0.321126			41429	TGTGTGCATGACGTGTACACGT	MDH1	-2.50974	4.07352	8.0833	0.00446751	0.149511			MFSD3		EXTL1	1			MDH1		KCNH3	1				SKP2	1	1	2	FALSE
8050	GTACCATGCACATGACACACAC	GCKR	-2.44596	2.4511	5.35535	0.0206588	0.354218			22522	GTGTCACACATGTGTGACGTGT	WNK3	-2.50873	2.95857	6.73165	0.00947168	0.204189			GCKR		PHF3	1			WNK3		NINJ1	1				TMC8	1	1	2	FALSE
43964	ACCACAGTCAGTGTGTACTGTG	PARP16	-2.44539	2.83163	6.15916	0.0130733	0.306798			49417	TGGTACACTGACACCAACCAAC	TNFSF12	-2.50818	2.11842	4.22711	0.0397831	0.3489			PARP16		B4GALT1	1			TNFSF12		NKAIN4	1				ADAM7	1	1	2	FALSE
35216	ACACTGGTTGGTACGTACTGGT	CTNNB1	-2.44506	1.82463	4.29146	0.0383042	0.427855			2236	ACCACAGTACGTACACACACGT	B3GALNT1	-2.5074	3.11078	6.76845	0.00927836	0.202893			CTNNB1		AIRE	1			B3GALNT1		PGLYRP4	1				DUSP2	1	1	2	FALSE
48317	TGCACAGTACCACAGTACACCA	SOD1	-2.44488	4.08793	9.94714	0.001611	0.14339			3343	CACAACACTGCAACACACGTAC	CCDC102B	-2.50664	1.87349	4.4862	0.0341696	0.332839			SOD1		PHF2	1			CCDC102B		EMP3	1				SMYD4	1	1	2	FALSE
15934	GTCACAACGTCACAACACCAGT	PIGQ	-2.44474	3.58393	7.61686	0.0057825	0.23921			3697	TGACCATGGTCAACACACACCA	CD8A	-2.50662	2.75202	5.61521	0.0178053	0.261692			PIGQ		HEPACAM	1			CD8A		NUAK2	1				FAM171B	1	1	2	FALSE
37142	GTTGTGACTGACTGGTACTGTG	FUT10	-2.44458	2.85308	6.66316	0.00984261	0.28407			8465	TGACTGACTGACGTACACACAC	GNPDA2	-2.50644	2.22196	4.1089	0.042658	0.358804			FUT10		RYR3	1			GNPDA2		TMC8	1				GALC	1	1	2	FALSE
9291	CAGTACTGACTGGTACACCAAC	HIPK3	-2.44362	2.97504	5.51794	0.0188224	0.343505			20999	CATGACACGTACTGTGACTGGT	TECR	-2.50625	2.84837	7.09391	0.00773463	0.186144			HIPK3		NRXN1	1			TECR		BEST1	1				SCLY	1	1	2	FALSE
22884	ACTGGTTGTGGTTGTGACACAC	PIK3C2G	-2.44326	2.15896	4.73753	0.0295115	0.393697			33629	TGCATGTGCAACACGTACGTAC	CD274	-2.50554	1.59731	3.91867	0.0477528	0.376494			PIK3C2G		MFSD3	1			CD274		GJB6	1				AZIN1	1	1	2	FALSE
41838	GTCAGTTGCAACGTGTACTGAC	MOBP	-2.44109	2.33815	4.80377	0.0283975	0.388482			33903	CACAGTTGACTGACGTACTGAC	CDH26	-2.50492	3.4186	9.01538	0.00267717	0.120861			MOBP		CTNNB1	1			CDH26		PROM1	1				LYZL6	1	1	2	FALSE
20624	ACACTGGTACACTGTGACCAGT	STYK1	-2.43946	4.05935	10.7486	0.0010436	0.123054			6414	GTCAACACTGGTTGACACTGCA	DUSP7	-2.50487	4.18288	9.75971	0.00178378	0.100541			STYK1		FUT10	1			DUSP7		CAT	1				ABCC8	1	1	2	FALSE
37574	GTTGACCAGTACTGGTACGTCA	GFRA1	-2.43775	4.91481	10.9106	0.000956142	0.118851			49921	TGACACACCAACACCAACGTAC	UGCG	-2.50448	2.82187	6.52616	0.0106299	0.214842			GFRA1		HIPK3	1			UGCG		MGAT4B	1				OXCT2	1	1	2	FALSE
42693	TGTGACCAGTTGGTGTACACTG	NDUFA13	-2.43759	3.27928	8.02484	0.00461401	0.218438			45578	GTGTACACGTACCAGTACCATG	PTCH2	-2.50413	2.91091	7.11213	0.00765643	0.185672			NDUFA13		PIK3C2G	1			PTCH2		MOCOS	1				NDUFA10	1	1	2	FALSE
19878	GTTGGTGTTGCAACTGACCAGT	SLC9A1	-2.4364	3.18924	7.41109	0.0064823	0.246552			33596	ACCACAACCAACACGTACACCA	CD200R1L	-2.50401	3.02515	6.90548	0.00859319	0.195966			SLC9A1		MOBP	1			CD200R1L		NDUFB2	1				TRIO	1	1	2	FALSE
3452	ACCACATGTGCAACACACACAC	CCNT2	-2.43607	2.28771	4.56749	0.0325843	0.406334			19249	TGACCAACCAGTACTGACGTTG	SLC25A24	-2.50367	3.94536	11.3066	0.00077231	0.0689423			CCNT2		STYK1	1			SLC25A24		GSTK1	1				SYT14	1	1	2	FALSE
42476	ACCAGTCATGTGGTGTACTGGT	MYOF	-2.43522	2.11359	4.59239	0.0321142	0.404596			22316	ACCAGTACCATGTGTGACCAGT	UROD	-2.50344	2.90964	6.71596	0.00955537	0.20509			MYOF		GFRA1	1			UROD		GUCY2F	1				LYPD3	1	1	2	FALSE
5708	ACCAACTGGTTGTGACACGTGT	DDOST	-2.43386	3.47552	7.70756	0.00549901	0.233995			10557	TGCACAACTGGTGTACACCAAC	KCNE3	-2.50288	1.86267	4.37414	0.0364882	0.339757			DDOST		NDUFA13	1			KCNE3		PIK3R2	1				MAPK1	1	1	2	FALSE
20787	CAACCAACTGACTGTGACCAAC	TACSTD2	-2.43209	3.02225	6.8588	0.00882059	0.274444			22585	TGGTCAACACGTTGTGACTGTG	YES1	-2.50092	2.8908	6.22724	0.01258	0.229007			TACSTD2		CCNT2	1			YES1		CCNB2	1				DUSP1	1	1	2	FALSE
2632	ACGTACTGGTGTACACACCATG	BRCA1	-2.43137	2.14126	4.04557	0.0442873	0.445565			22460	ACCACAGTCATGTGTGACCAGT	VRK3	-2.50049	2.87053	6.32721	0.0118899	0.223284			BRCA1		MYOF	1			VRK3		SLC25A29	1				IYD	1	1	2	FALSE
33343	CACACAACGTACACGTACCACA	CBX2	-2.43107	3.83877	9.01403	0.00267915	0.174914			4209	TGACCATGACACTGACACTGTG	CHCHD3	-2.50003	3.59776	9.15422	0.00248145	0.116794			CBX2		DDOST	1			CHCHD3		PDE6A	1				OGFOD2	1	1	2	FALSE
33858	GTACACTGACTGACGTACTGTG	CDCP1	-2.43059	3.14624	7.75227	0.00536452	0.232316			47399	CATGGTACTGGTCAGTACCATG	SLC25A51	-2.49992	1.88969	4.56153	0.0326979	0.327219			CDCP1		TACSTD2	1			SLC25A51		SLC25A44	1				SLC6A7	1	1	2	FALSE
24116	ACTGCAACGTCATGTGACCAAC	ST6GAL1	-2.42937	2.56565	5.25996	0.0218215	0.361614			5433	TGGTCAACTGTGTGACACGTAC	CYP20A1	-2.49709	2.25729	5.37106	0.0204735	0.274225			ST6GAL1		CDCP1	1			CYP20A1		F11R	1				LPAR1	1	1	2	FALSE
41116	ACCATGGTACACGTGTACCACA	MAGT1	-2.42912	2.63297	4.99118	0.0254768	0.378724			34674	GTACCATGCATGACGTACACGT	CLP1	-2.49618	2.4442	5.18797	0.0227438	0.286309			MAGT1		ST6GAL1	1			CLP1		OR6C75	1				MAP2K7	1	1	2	FALSE
1449	TGGTGTGTTGTGACACACTGTG	ANO7	-2.42789	3.98429	10.3011	0.00132953	0.135005			44264	ACGTGTCAACCAGTGTACTGAC	PDXDC2P	-2.49618	2.60191	5.77629	0.0162438	0.251513			ANO7		ANO7	1			PDXDC2P		NDUFB10	1				CLCN7	1	1	2	FALSE
21514	GTGTACACACTGTGTGACTGCA	TNIK	-2.42765	2.67235	4.91706	0.0265927	0.382075			6874	GTGTTGCAGTGTTGACACCAAC	EPHA3	-2.49575	2.90656	6.41111	0.0113409	0.220365			TNIK		TNIK	1			EPHA3		IRAK1	1				EFNB3	1	1	2	FALSE
39889	TGACTGCACAGTTGGTACCATG	KCNJ3	-2.42528	3.89049	9.44336	0.00211915	0.158676			34028	ACCAGTCAACTGACGTACGTGT	CDS2	-2.4957	4.25529	9.34527	0.00223562	0.111418			KCNJ3		KCNJ3	1			CDS2		LILRB4	1				PRKCD	1	1	2	FALSE
26078	GTCATGCATGTGGTTGACCAAC	CHI3L1	-2.4248	2.10567	4.57021	0.0325326	0.40619			15874	GTACACACGTCACAACACCACA	PI4KAP2	-2.49525	3.63706	9.02573	0.00266205	0.120598			CHI3L1		APOA1	1			PI4KAP2		CMTM6	1				ADAM2	1	1	2	FALSE
31709	TGCATGCACAGTCATGACGTTG	APOA1	-2.42465	1.84417	4.36945	0.0365888	0.423943			7761	TGACTGTGGTCATGACACTGCA	FXYD6	-2.49506	4.3124	10.3475	0.0012965	0.0875909			APOA1		DDR1	1			FXYD6		COX8C	1				SULF1	1	1	2	FALSE
260017	TGGTTGTGTGCATGACTGGTCA	PSMA1	-2.42326	2.61184	4.18874	0.0406932	0.435819			4879	CACAACACCAACTGACACCAGT	CNTN4	-2.49445	2.90316	7.16717	0.00742499	0.183236			PSMA1		SPINT1	1			CNTN4		IK	1				PTPRA	1	1	2	FALSE
5712	ACACTGTGGTTGTGACACGTGT	DDR1	-2.42303	3.33077	6.34825	0.0117497	0.297587			4224	ACACACGTACACTGACACTGGT	CHD1	-2.49425	2.48195	5.01987	0.0250581	0.29611			DDR1		UTY	1			CHD1		EDA	1				SLC12A5	1	1	2	FALSE
16800	ACACGTGTTGACACTGACACAC	PPP2R1A	-2.42285	1.8694	3.87355	0.0490526	0.457205			5682	GTACCAACGTTGTGACACACGT	DDAH1	-2.49262	5.23833	14.955	0.000110103	0.0264599			PPP2R1A		TECR	1			DDAH1		ALG6	1				NDUFS5	1	1	2	FALSE
4619	CAGTACACGTACTGACACCAGT	CLEC10A	-2.42109	1.93769	4.28115	0.0385373	0.428101			39222	GTTGCAACTGGTTGGTACTGAC	IL1R1	-2.49204	1.80891	4.46572	0.0345814	0.333977			CLEC10A		LTK	1			IL1R1		ABCB9	1				SULT1C3	1	1	2	FALSE
20206	GTCAGTCAGTCAACTGACACGT	SPINT1	-2.42069	3.52171	8.53993	0.00347439	0.193244			2593	TGACGTACGTGTACACACTGGT	BOC	-2.49198	1.80629	4.12847	0.0421674	0.356649			SPINT1		KCNIP4	1			BOC		PAQR5	1				SMPD3	1	1	2	FALSE
50124	ACCAACCACAACACCAACGTAC	UTY	-2.42048	3.1804	6.83932	0.00891727	0.274968			9724	ACCACACATGTGGTACACCAAC	ICT1	-2.4908	3.12858	6.96212	0.00832534	0.193441			UTY		VHL	1			ICT1		AKT1S1	1				EPGN	1	1	2	FALSE
21000	ACGTACACGTACTGTGACACAC	TECR	-2.41943	3.5484	9.02318	0.00266578	0.174618			12406	GTTGCATGACACCAACACGTAC	MEGF11	-2.49042	2.58284	5.89558	0.0151789	0.243727			TECR		CDO1	1			MEGF11		TMEM223	1				FPGT	1	1	2	FALSE
11833	TGGTCAACGTCAGTACACTGTG	MALT1	-2.4164	3.16113	7.19421	0.00731393	0.257403			44735	CACACAGTGTCAGTGTACTGAC	PLA2G2F	-2.48958	2.9524	6.58693	0.010273	0.211325			MALT1		PSMA6	1			PLA2G2F		NETO1	1				GSTO2	1	1	2	FALSE
15763	CAACTGGTTGCACAACACACCA	PHF5A	-2.41633	3.03572	5.60318	0.0179279	0.339383			21452	ACCAACCACAACTGTGACGTGT	TNFRSF18	-2.48913	2.8031	6.58967	0.0102572	0.2112			PHF5A		AQP1	1			TNFRSF18		WARS	1				ANKRD26	1	1	2	FALSE
40991	CACATGACACACGTGTACACCA	LTK	-2.41609	4.2486	11.4697	0.0007074	0.105001			50213	TGTGGTACACTGACCAACACGT	VSIG4	-2.48906	2.82781	6.35952	0.0116753	0.222347			LTK		IGSF1	1			VSIG4		TAB3	1				MPO	1	1	2	FALSE
10599	CATGGTTGTGGTGTACACGTAC	KCNIP4	-2.41578	2.20443	4.09978	0.0428887	0.44215			43316	ACTGCAACTGGTGTGTACTGAC	NTM	-2.48809	2.13312	4.65954	0.0308814	0.31884			KCNIP4		CSNK1A1L	1			NTM		SCMH1	1				GAP43	1	1	2	FALSE
45871	CACAGTACCAACCAGTACACCA	RAET1E	-2.41495	3.92107	10.004	0.00156203	0.141782			16428	ACCAGTACACACACTGACTGCA	PLP2	-2.48675	4.03198	8.57947	0.00339974	0.132695			RAET1E		CYP4B1	1			PLP2		GAA	1
6488	ACGTTGTGTGGTTGACACCAGT	ECHDC3	-2.41416	2.15744	4.87832	0.027196	0.384778			14564	ACTGGTCAACGTCAACACTGAC	NT5DC2	-2.48308	2.16871	4.98331	0.025593	0.29768			ECHDC3		IL1R1	1			NT5DC2		FARSB	1
22414	GTCAACGTCATGTGTGACTGGT	VHL	-2.41399	2.21371	4.76718	0.0290072	0.390946			34385	TGACTGTGGTTGACGTACTGTG	CHST5	-2.48087	3.15145	7.8327	0.00513094	0.157126			VHL		NUDT19	1			CHST5		SELL	1
4063	CACATGCACACAACACACACTG	CDO1	-2.41338	3.14736	6.68082	0.00974561	0.28407			28729	TGGTCAACACACCATGACTGAC	CYYR1	-2.48015	2.22923	4.44037	0.0350986	0.335541			CDO1		NEK2	1			CYYR1		HSPB8	1
23251	CAACTGCAGTGTTGTGACCAAC	UBE2I	-2.41318	2.12275	3.84951	0.0497604	0.458323			19855	CACAACGTTGCAACTGACGTAC	SLC7A3	-2.48008	1.88266	3.90431	0.0481624	0.377185			UBE2I		MSRB1	1			SLC7A3		TSPO	1
45538	GTACGTCATGACCAGTACCACA	PSMA6	-2.41284	2.86216	5.77357	0.016269	0.332678			8757	TGTGCAACGTACGTACACTGTG	GRPEL1	-2.47951	2.85494	5.68148	0.0171449	0.257368			PSMA6		GUCY1A3	1			GRPEL1		STK36	1
30245	TGTGGTACGTTGCATGACTGCA	AQP1	-2.41266	3.07015	6.75763	0.00933477	0.280415			47393	TGACGTACTGGTCAGTACTGAC	SLC25A48	-2.47921	2.69793	5.81548	0.0158857	0.249753			AQP1		PDPK1	1			SLC25A48		SHPRH	1
39116	ACCAACCAACGTTGGTACACCA	IGSF1	-2.411	2.83524	5.68823	0.0170791	0.33741			23455	CACATGGTCAGTTGTGACACTG	CHD8	-2.47829	3.61828	8.66458	0.00324456	0.13012			IGSF1		PIP4K2B	1			CHD8		CNTNAP1	1
5229	TGCAGTTGACTGTGACACGTGT	CSNK1A1L	-2.40832	2.36865	4.43616	0.0351854	0.417615			40232	ACGTGTACTGCATGGTACTGTG	KIR2DL2	-2.47791	2.63939	5.57356	0.0182336	0.263365			CSNK1A1L		MRPS7	1			KIR2DL2		SLC5A7	1
27457	TGACACTGCAGTGTTGACGTTG	CYP4B1	-2.40762	4.7112	13.5882	0.000227613	0.0660169			38288	ACACTGGTTGTGTGGTACCAAC	GTPBP3	-2.47745	3.12173	7.69247	0.00554517	0.162554			CYP4B1		APOB	1			GTPBP3		TMPRSS12	1
39222	GTTGCAACTGGTTGGTACTGAC	IL1R1	-2.40664	1.80891	4.20585	0.0402849	0.434518			29950	GTCACACAACTGCATGACCACA	GPR89A	-2.47728	3.70288	9.0903	0.00256968	0.11865			IL1R1		STEAP2	1			GPR89A		SYT14	1
19204	ACTGACACCAGTACTGACTGCA	SLC25A12	-2.40659	2.83211	6.64903	0.00992101	0.28407			15050	GTGTACCAGTGTCAACACGTAC	PAK6	-2.47564	3.73348	9.35122	0.00222837	0.111345			SLC25A12		POFUT2	1			PAK6		PGK1	1
14679	CATGTGTGTGGTCAACACGTTG	NUDT19	-2.4061	4.3912	11.5028	0.000694929	0.104949			4926	GTCACAACCAACTGACACTGTG	COQ3	-2.47544	1.89165	4.20268	0.0403602	0.350901			NUDT19		COX5B	1			COQ3		ABCD2	1
18804	ACTGCATGTGGTACTGACACGT	SHC1	-2.4058	4.52334	11.268	0.00078856	0.108733			16095	CACATGCAGTCACAACACGTGT	PIP4K2B	-2.47526	3.33991	8.72195	0.00314401	0.128999			SHC1		TDRD5	1			PIP4K2B		CYP21A2	1
14073	TGGTCACAGTTGCAACACACAC	NEK2	-2.40366	2.99781	5.15664	0.0231577	0.366847			16054	GTTGCAGTGTCACAACACGTTG	PIKFYVE	-2.47469	4.00131	7.81421	0.0051837	0.157464			NEK2		DPEP2	1			PIKFYVE		MFSD9	1
48298	GTGTGTGTACCACAGTACGTAC	SNX6	-2.40354	1.96593	3.86805	0.0492137	0.457313			17224	ACGTACTGCAACACTGACCACA	PRRG2	-2.47407	4.29844	9.97417	0.00158752	0.0962949			SNX6		SCN10A	1			PRRG2		PCYOX1L	1
32831	CACACAACACACACGTACACTG	BTD	-2.40288	2.78628	6.58156	0.010304	0.286036			22239	CACATGCAGTTGTGTGACTGGT	ULK4	-2.47362	2.28223	4.99468	0.0254254	0.296817			BTD		HCRT	1			ULK4		SLC30A6	1
42240	ACACACACTGTGGTGTACGTAC	MSRB1	-2.40125	2.37283	4.26585	0.0388857	0.429044			8701	TGCACACATGACGTACACCAAC	GRIN2B	-2.47131	2.22686	5.24069	0.0220646	0.283125			MSRB1		CDK11B	1			GRIN2B		SYNGR1	1
38305	TGACGTGTTGTGTGGTACCATG	GUCY1A3	-2.40025	2.253	3.94383	0.0470436	0.450337			18489	TGGTCAACACGTACTGACGTAC	SCYL2	-2.47071	2.88219	4.18972	0.0406699	0.351634			GUCY1A3		DAO	1			SCYL2		MDH1	1
12110	GTCAACTGCACAGTACACTGTG	MAPK4	-2.40008	2.89781	5.98947	0.0143915	0.317453			34567	CATGACACCATGACGTACACCA	CLDN8	-2.47013	2.9229	6.76196	0.00931212	0.202917			MAPK4		ULK4	1			CLDN8		WNK3	1
21566	GTCACAACACTGTGTGACCAAC	TOMM70A	-2.3982	2.35698	5.23618	0.0221217	0.362591			44203	CAGTGTGTACCAGTGTACGTAC	PDHA1	-2.47002	2.07771	4.67558	0.0305944	0.317435			TOMM70A		CDK5R1	1			PDHA1		B3GALNT1	1
15480	ACGTCATGACCACAACACCAGT	PDPK1	-2.39522	3.16579	7.80461	0.00521132	0.229895			11768	ACGTCACATGCAGTACACACCA	LYVE1	-2.46956	3.83782	9.17164	0.00245794	0.116256			PDPK1		PLXNA2	1			LYVE1		CD8A	1
16096	ACACGTCAGTCACAACACACGT	PIP4K2B	-2.39449	3.91919	8.13169	0.00434982	0.21251			21734	GTTGGTCAACTGTGTGACACTG	TRMT11	-2.4684	3.50186	8.12768	0.00435945	0.148212			PIP4K2B		SLC9A4	1			TRMT11		TECR	1
15602	GTACCACAACCACAACACCATG	PGAM4	-2.39384	3.11774	7.22214	0.00720097	0.257012			2475	CAGTGTGTTGGTACACACCAGT	BDKRB2	-2.46838	4.11108	10.102	0.00148106	0.0926203			PGAM4		PIKFYVE	1			BDKRB2		CD274	1
13264	ACACTGCACAACCAACACTGAC	MRPS7	-2.39338	2.601	5.37753	0.0203977	0.353024			23657	TGGTGTTGACCATGTGACGTAC	HADHB	-2.46692	2.39701	4.42634	0.0353883	0.336214			MRPS7		SYK	1			HADHB		CDH26	1
1520	ACACCACATGTGACACACGTAC	APOB	-2.39241	2.84863	6.57307	0.0103533	0.28646			19800	ACGTTGTGTGCAACTGACACCA	SLC6A1	-2.46605	4.86617	14.6458	0.00012972	0.0287716			APOB		ARV1	1			SLC6A1		DUSP7	1
48639	CACACACATGCACAGTACCACA	STEAP2	-2.39206	3.72416	8.94439	0.00278324	0.177309			36295	CATGACCATGCAACGTACCATG	ELOVL1	-2.46357	3.89829	8.69059	0.00319857	0.129644			STEAP2		SLCO1B7	1			ELOVL1		UGCG	1
45032	ACGTGTCACACAGTGTACCACA	POFUT2	-2.39139	2.15421	4.18145	0.0408688	0.436976			19019	CAGTACTGGTGTACTGACACTG	SLC16A11	-2.46352	3.01884	6.59183	0.0102448	0.211083			POFUT2		SLC3A1	1			SLC16A11		SLC25A24	1
4994	GTACACGTCAACTGACACGTCA	COX5B	-2.39071	3.31378	6.88882	0.00867367	0.273437			11677	TGCATGGTTGCAGTACACCACA	LY6E	-2.4633	2.38482	5.37378	0.0204416	0.274077			COX5B		RGS3	1			LY6E		VRK3	1
49007	CACAGTTGCACACAGTACGTCA	TDRD5	-2.38937	4.01139	5.14886	0.0232616	0.367216			31403	CAGTGTGTGTGTCATGACTGAC	ALDH3A2	-2.46327	2.91973	7.02131	0.00805455	0.189682			TDRD5		CNIH3	1			ALDH3A2		CHCHD3	1
21439	CACACAGTCAACTGTGACACAC	TNFRSF12A	-2.38906	2.5437	5.32797	0.0209859	0.355639			14264	ACGTCAGTCATGCAACACTGTG	NLRX1	-2.46252	2.64869	5.95705	0.0146586	0.240858			TNFRSF12A		ADCY1	1			NLRX1		SLC25A51	1
35917	TGCAACTGACCAACGTACACTG	DPEP2	-2.38592	2.9341	5.80003	0.0160259	0.329589			41329	TGACCATGTGACGTGTACGTTG	MAT1A	-2.46209	4.08802	9.14492	0.0024941	0.116846			DPEP2		PHRF1	1			MAT1A		CYP20A1	1
25105	TGACTGACGTACGTTGACTGAC	SCN10A	-2.38446	2.92261	5.61204	0.0178375	0.339023			8186	GTGTCACACACATGACACTGTG	GHITM	-2.46071	2.06089	4.41507	0.0356229	0.336978			SCN10A		GFPT1	1			GHITM		PI4KAP2	1
9066	GTGTGTTGCAACGTACACCAAC	HCRT	-2.38297	1.91643	4.28307	0.0384939	0.428026			40142	GTCAACCAACCATGGTACACAC	KDM4B	-2.46065	2.92618	6.19013	0.0128465	0.23075			HCRT		GNPAT	1			KDM4B		FXYD6	1
17092	ACTGACCAGTACACTGACGTGT	PRKG2	-2.3828	2.88367	5.97433	0.0145156	0.318823			50087	CATGGTGTCAACACCAACCATG	UQCRC2	-2.46035	1.64069	4.03659	0.0445237	0.365006			PRKG2		DLK2	1			UQCRC2		CNTN4	1
3863	CATGTGACCACAACACACACTG	CDK11B	-2.38081	2.7342	4.92491	0.0264722	0.381883			39681	TGACACACCAGTTGGTACGTGT	KAT6A	-2.46023	2.58837	5.53362	0.0186545	0.265525			CDK11B		CD96	1			KAT6A		DDAH1	1
8753	TGACCAACGTACGTACACACGT	GRPEL1	-2.38032	3.21088	5.866	0.015436	0.325674			1023	CACACACACAACACACACCATG	AKAP8L	-2.45982	3.04225	6.26107	0.012342	0.226584			GRPEL1		BVES	1			AKAP8L		IL1R1	1
35542	GTTGTGCAGTGTACGTACACTG	DAO	-2.3796	2.77761	5.84904	0.0155856	0.326516			19296	ACACGTTGCAGTACTGACTGGT	SLC25A36	-2.45916	3.8367	8.5889	0.00338218	0.132375			DAO		NALCN	1			SLC25A36		BOC	1
22244	ACTGGTCAGTTGTGTGACACTG	ULK4	-2.37765	5.00737	10.2295	0.00138209	0.135506			20889	TGGTTGGTTGACTGTGACCAAC	TAT	-2.45745	2.04388	4.37286	0.0365157	0.339818			ULK4		FASTK	1			TAT		ICT1	1
3950	GTCAGTTGCACAACACACTGTG	CDK5R1	-2.37754	3.70044	8.69979	0.00318246	0.189398			7070	GTCATGGTCAGTTGACACGTCA	EXOSC10	-2.45494	3.77342	8.59603	0.00336896	0.132004			CDK5R1		SAP130	1			EXOSC10		PLA2G2F	1
22576	ACACCAACACGTTGTGACGTAC	XYLT2	-2.37552	2.2067	4.65785	0.0309119	0.398882			34518	GTTGTGCAGTTGACGTACCAGT	CLDN17	-2.45489	2.58357	5.99749	0.0143263	0.240231			XYLT2		DSC3	1			CLDN17		TNFRSF18	1
16459	CAGTACTGACACACTGACCATG	PLXNA2	-2.37462	3.54032	6.81982	0.00901514	0.276408			33239	CATGTGCATGACACGTACCATG	CAMKV	-2.45484	2.32525	5.37136	0.02047	0.274225			PLXNA2		RAB4B	1			CAMKV		PLP2	1
48088	ACGTTGCACAGTCAGTACGTTG	SLC9A4	-2.37353	3.33695	8.07645	0.00448442	0.216602			34209	TGACGTGTTGTGACGTACACAC	CHD1L	-2.45483	2.30366	5.32634	0.0210054	0.277573			SLC9A4		TPMT	1			CHD1L		CHST5	1
16054	GTTGCAGTGTCACAACACGTTG	PIKFYVE	-2.37292	4.00131	7.2465	0.00710395	0.255535			9763	CAACGTACGTTGGTACACCAAC	IDI2	-2.4539	2.78292	6.12029	0.0133639	0.235151			PIKFYVE		GPNMB	1			IDI2		CYYR1	1
20742	GTTGACACTGACTGTGACACGT	SYK	-2.37278	2.39937	5.02041	0.0250502	0.376649			23682	GTACACGTACCATGTGACGTAC	GAPDH	-2.45385	1.89584	4.50083	0.0338784	0.332249			SYK		CDH17	1			GAPDH		CHD8	1
31555	CAACACTGCAGTCATGACGTGT	ALS2	-2.37206	2.9176	5.12678	0.0235594	0.368902			2012	ACCATGCACATGACACACACGT	ATP6AP1	-2.4538	2.72942	5.80452	0.015985	0.250222			ALS2		REEP2	1			ATP6AP1		KIR2DL2	1
1722	GTGTCAGTGTTGACACACACAC	ARV1	-2.37181	2.05702	3.86119	0.0494152	0.457924			31904	ACACGTGTACCACATGACCAGT	ARSF	-2.45354	2.34495	4.94297	0.026197	0.299445			ARV1		PIK3R2	1			ARSF		GPR89A	1
41329	TGACCATGTGACGTGTACGTTG	MAT1A	-2.37055	4.08802	8.54798	0.00345906	0.193244			18810	GTGTCATGTGGTACTGACACCA	SHH	-2.45136	4.03618	8.91098	0.00283461	0.122392			MAT1A		AKAP8L	1			SHH		PIP4K2B	1
48142	GTCAACACACCACAGTACACCA	SLCO1B7	-2.3699	4.26691	10.625	0.00111569	0.125241			42270	GTCATGACTGTGGTGTACCAAC	MTCH1	-2.45033	2.33936	4.57623	0.0324184	0.326106			SLCO1B7		OCIAD1	1			MTCH1		PRRG2	1
47781	TGTGGTGTGTGTCAGTACTGTG	SLC3A1	-2.36979	3.24076	6.95205	0.00837234	0.270926			34678	GTTGCATGCATGACGTACTGTG	CLPP	-2.45031	4.47411	6.15225	0.0131245	0.233141			SLC3A1		TTYH1	1			CLPP		SCYL2	1
17900	ACCAGTCATGTGACTGACTGTG	RGS3	-2.36916	3.01353	6.66097	0.00985473	0.28407			27923	CAACTGACTGCAGTTGACCAGT	RHAG	-2.44998	4.12924	10.3235	0.00131348	0.0879508			RGS3		COX7B2	1			RHAG		PDHA1	1
34798	GTCAGTCACATGACGTACCACA	CNIH3	-2.36883	3.64526	9.23293	0.00237701	0.168012			47049	TGGTACCACATGCAGTACCAAC	SLC16A9	-2.44967	3.38362	8.2712	0.0040279	0.142951			CNIH3		HMGCR	1			SLC16A9		LYVE1	1
695	CATGCAGTGTACACACACTGTG	ADCY1	-2.36859	1.94681	3.9095	0.0480138	0.453391			45261	TGCAACCAACACCAGTACTGTG	PRDX1	-2.44953	2.18462	4.25971	0.0390266	0.347181			ADCY1		NAT10	1			PRDX1		TRMT11	1
36867	CAACACACACACTGGTACCACA	FCGR3B	-2.36733	3.14817	6.92705	0.00849016	0.271014			41061	TGTGGTTGACACGTGTACCAAC	LYRM1	-2.44812	2.86248	6.71049	0.00958473	0.205137			FCGR3B		PRDM7	1			LYRM1		SLC6A1	1
15841	TGACGTCATGCACAACACCAAC	PHRF1	-2.36716	2.46501	4.90029	0.0268521	0.383351			37501	TGCACATGGTACTGGTACACTG	GCLC	-2.44779	4.32977	10.0049	0.00156123	0.0953884			PHRF1		SLC27A3	1			GCLC		ELOVL1	1
37569	TGACACCAGTACTGGTACCATG	GFPT1	-2.36677	3.18353	7.32926	0.00678409	0.251825			14356	ACTGTGACACGTCAACACACAC	NOP2	-2.44745	2.92648	4.8312	0.0279492	0.307972			GFPT1		RPS14	1			NOP2		LY6E	1
37902	GTCAACACACTGTGGTACACAC	GNPAT	-2.36643	3.09266	6.66887	0.00981111	0.28407			29884	ACCACAGTACTGCATGACCAAC	PRELID2	-2.4461	2.16037	4.79804	0.0284921	0.310374			GNPAT		MFSD11	1			PRELID2		ALDH3A2	1
40408	ACGTTGCATGCATGGTACACTG	LACTB2	-2.36467	2.55883	5.31905	0.0210935	0.356003			39401	TGGTGTCATGGTTGGTACCACA	INPP5D	-2.4445	2.63018	6.05513	0.0138659	0.238505			LACTB2		TTYH2	1			INPP5D		NLRX1	1
6027	CAGTACGTCATGTGACACACCA	DLK2	-2.36456	3.12462	5.71714	0.0168001	0.335384			41909	TGTGCAGTCAACGTGTACGTAC	MPP3	-2.44209	1.62167	3.97775	0.0461051	0.369625			DLK2		ALG6	1			MPP3		MAT1A	1
5195	CAGTACTGACTGTGACACACGT	CSF2RA	-2.36436	3.39518	7.61679	0.00578272	0.23921			22272	ACACACACCATGTGTGACGTGT	UQCR10	-2.43832	4.09905	9.95765	0.00160182	0.0965476			CSF2RA		SPAG9	1			UQCR10		KDM4B	1
33815	CATGTGACACTGACGTACTGTG	CD96	-2.3611	2.57356	5.50167	0.0189983	0.344062			37204	ACTGTGTGTGACTGGTACTGGT	FZD10	-2.43689	2.48499	5.49217	0.0191018	0.267632			CD96		KCNN1	1			FZD10		UQCRC2	1
6470	GTTGACTGTGGTTGACACGTAC	EBPL	-2.36034	2.20423	4.37605	0.0364474	0.423281			9538	GTACACTGTGTGGTACACCAAC	HSD17B4	-2.43601	3.30437	6.31429	0.0119769	0.223783			EBPL		CXCR7	1			HSD17B4		KAT6A	1
32872	ACGTGTTGACACACGTACTGTG	BVES	-2.36021	2.97832	6.16129	0.0130576	0.306786			40382	GTCACAGTTGCATGGTACTGGT	L3MBTL1	-2.43544	2.76457	5.80218	0.0160063	0.250408			BVES		SULT2B1	1			L3MBTL1		AKAP8L	1
42563	CAACACTGGTTGGTGTACTGTG	NALCN	-2.35955	3.46424	5.44396	0.0196361	0.348973			9275	CAGTCAACACTGGTACACTGCA	HINT2	-2.4352	2.35234	4.12862	0.0421638	0.356649			NALCN		AMY2B	1			HINT2		SLC25A36	1
6318	GTCAGTGTACGTTGACACCAGT	DTD1	-2.35875	2.86092	5.75356	0.0164553	0.333455			8930	GTACGTCAGTACGTACACTGAC	GUK1	-2.43488	3.06867	6.93569	0.00844926	0.195063			DTD1		ADC	1			GUK1		TAT	1
7244	ACCAACTGACCATGACACTGGT	FASTK	-2.35645	2.53046	5.57996	0.0181671	0.340521			3756	ACCAGTGTGTCAACACACTGAC	CDC42BPG	-2.43444	3.09287	5.94983	0.0147187	0.240858			FASTK		ROR1	1			CDC42BPG		CLDN17	1
28501	TGTGTGTGCACAGTTGACCAAC	SAP130	-2.35531	1.89103	3.8426	0.0499661	0.458323			19133	TGCACAGTGTGTACTGACCAGT	SLC22A20	-2.4337	2.19386	3.99788	0.0455574	0.368452			SAP130		SKP2	1			SLC22A20		CHD1L	1
22740	ACTGTGCAACGTTGTGACCAAC	PLCB3	-2.35489	2.68129	5.91853	0.0149825	0.322342			48421	TGTGGTACTGCACAGTACCAGT	SPRED1	-2.43251	2.31619	5.28665	0.0214896	0.280204			PLCB3		LY6E	1			SPRED1		SHH	1
6284	ACCAACGTACGTTGACACGTTG	DSC3	-2.35487	3.95795	8.21131	0.00416301	0.21062			11846	GTTGACTGGTCAGTACACACGT	MAN1A1	-2.43223	3.29084	8.35886	0.00383812	0.139445			DSC3		IMPAD1	1			MAN1A1		MTCH1	1
45853	TGCATGACCAACCAGTACACCA	RAB4B	-2.35458	2.9192	6.27936	0.0122153	0.300077			46731	CAGTACGTGTTGCAGTACACAC	SFMBT2	-2.43157	2.97115	7.19579	0.00730748	0.181693			RAB4B		LGSN	1			SFMBT2		CLPP	1
38412	ACCAACACGTTGTGGTACACAC	HAT1	-2.3539	2.47646	4.93495	0.0263188	0.381139			38473	TGGTACTGGTTGTGGTACCACA	HDDC2	-2.43093	3.37489	7.48987	0.00620471	0.169872			HAT1		TMC8	1			HDDC2		RHAG	1
24301	TGCAGTCAGTCATGTGACTGAC	TPMT	-2.35267	2.66026	4.23226	0.0396627	0.432128			5675	CAGTGTACGTTGTGACACGTAC	DCXR	-2.43076	1.94836	4.06143	0.0438732	0.363271			TPMT		ADAM7	1			DCXR		SLC16A9	1
1169	TGACTGGTACTGACACACCAAC	ALDH1L2	-2.34937	2.4914	4.69604	0.0302321	0.396292			12043	CAGTACACCACAGTACACACGT	MAP4K3	-2.42911	2.82615	5.21744	0.0223615	0.283975			ALDH1L2		SRM	1			MAP4K3		PRDX1	1
45711	CACAACGTGTACCAGTACACAC	PTPRT	-2.34885	2.65181	4.88831	0.0270392	0.383841			15912	ACGTGTACGTCACAACACACGT	PIGH	-2.42882	3.04399	6.58644	0.0102758	0.211325			PTPRT		CAMK2D	1			PIGH		GCLC	1
38016	ACACACGTACTGTGGTACCAGT	GPNMB	-2.34776	3.00253	6.35196	0.0117252	0.297587			11578	GTGTCAACTGCAGTACACTGCA	LRRC4	-2.42868	2.44707	5.4225	0.0198788	0.271656			GPNMB		SRD5A2	1			LRRC4		NOP2	1
33883	CAGTTGTGACTGACGTACTGCA	CDH17	-2.34688	2.8948	5.92147	0.0149575	0.322242			45679	CACAGTTGGTACCAGTACACTG	PTPRH	-2.42718	3.17899	7.14045	0.00753642	0.184213			CDH17		NLGN1	1			PTPRH		PRELID2	1
45974	GTTGTGGTCAACCAGTACTGTG	REEP2	-2.3464	3.25598	7.51233	0.00612781	0.242551			22042	GTGTTGACGTTGTGTGACCAGT	UBA7	-2.42716	2.16569	4.69701	0.0302152	0.315634			REEP2		CSGALNACT1	1			UBA7		INPP5D	1
16927	CACATGACGTACACTGACCAAC	PRELID1	-2.34611	2.33996	4.09759	0.0429445	0.44215			5733	TGTGGTTGGTTGTGACACCAGT	DDX28	-2.42484	2.56596	4.89678	0.0269068	0.303492			PRELID1		BRDT	1			DDX28		MPP3	1
16032	ACACGTGTGTCACAACACCATG	PIK3R2	-2.34587	3.65862	8.69252	0.00319519	0.189708			37881	TGGTCACACAACTGGTACTGGT	GMPS	-2.42453	2.74126	5.32548	0.0210158	0.277573			PIK3R2		CDK6	1			GMPS		UQCR10	1
13122	GTACACTGCAACCAACACGTGT	MRPL54	-2.34416	3.32948	5.80115	0.0160157	0.329589			9371	CAGTTGGTACTGGTACACACCA	HLCS	-2.4242	3.04067	6.99005	0.00819641	0.191681			MRPL54		TAF3	1			HLCS		FZD10	1
9236	ACTGTGACACTGGTACACACGT	HHATL	-2.3436	2.80687	4.75494	0.0292143	0.392013			16165	TGTGGTACCACACAACACCACA	PKIA	-2.42073	3.52525	8.50468	0.00354233	0.134414			HHATL		ST14	1			PKIA		HSD17B4	1
32689	TGACCAGTCACACATGACTGCA	BEST2	-2.34301	1.8541	4.10679	0.0427113	0.442108			29600	ACACGTGTCAACCATGACGTAC	CLEC12B	-2.42048	3.28549	6.992	0.00818749	0.191623			BEST2		LIPT2	1			CLEC12B		L3MBTL1	1
1022	GTCACACACAACACACACACGT	AKAP8L	-2.34267	2.41629	4.94738	0.0261303	0.380504			29233	TGACCAACGTACCATGACGTAC	MPZL2	-2.41964	2.54118	5.19803	0.0226125	0.285171			AKAP8L		LRRC8D	1			MPZL2		GUK1	1
34075	CAGTTGACTGTGACGTACCATG	CEACAM4	-2.34213	4.9297	10.0139	0.00155359	0.141526			23116	ACCAACTGGTGTTGTGACGTAC	KCNJ1	-2.41923	2.26295	4.42854	0.0353427	0.336088			CEACAM4		DGKA	1			KCNJ1		SLC22A20	1
43444	ACTGCAGTTGGTGTGTACGTTG	OCIAD1	-2.34149	3.28578	5.71011	0.0168675	0.336075			25741	TGCAACGTACTGGTTGACACGT	PGM5	-2.41869	4.19392	11.0158	0.000903365	0.0729276			OCIAD1		GCNT4	1			PGM5		MAN1A1	1
32075	CAGTACTGTGCACATGACACTG	ATAD3B	-2.34115	3.41072	8.17528	0.00424651	0.212161			46762	GTGTGTGTGTTGCAGTACCAAC	SGCE	-2.41857	2.89075	6.0702	0.0137481	0.237539			ATAD3B		WWTR1	1			SGCE		SFMBT2	1
21946	GTGTCAGTTGTGTGTGACACCA	TTYH1	-2.34055	3.41344	7.86676	0.00503517	0.226584			25456	ACACCATGCAACGTTGACACGT	ACOXL	-2.41828	2.39103	5.33295	0.020926	0.277158			TTYH1		AHCY	1			ACOXL		HDDC2	1
29100	ACCAGTGTTGACCATGACACCA	TMEM47	-2.34054	3.10644	6.50165	0.0107775	0.289572			4271	CACAGTGTACACTGACACACCA	CHEK1	-2.41814	4.26617	9.16185	0.00247113	0.116552			TMEM47		ABAT	1			CHEK1		DCXR	1
35010	GTACACCAACGTACGTACTGCA	COX7B2	-2.34029	2.81083	5.88035	0.0153108	0.325562			645	TGTGACGTGTACACACACCATG	ADAM7	-2.41779	2.85758	6.38941	0.0114803	0.221051			COX7B2		USP22	1			ADAM7		MAP4K3	1
9402	GTGTCAGTACTGGTACACCATG	HMGCR	-2.33974	2.92705	6.59248	0.010241	0.286036			25469	TGCACATGCAACGTTGACACGT	AOC2	-2.41747	3.51265	9.01892	0.00267199	0.120861			HMGCR		CHCHD4	1			AOC2		PTPRH	1
13718	GTTGTGGTTGTGCAACACACTG	NAT10	-2.33935	2.34294	4.58645	0.0322256	0.404596			42641	TGACTGGTGTTGGTGTACTGGT	NCOA1	-2.41685	3.51469	7.5298	0.00606866	0.168094			NAT10		ADPGK	1			NCOA1		UBA7	1
5135	CACAACACACTGTGACACGTGT	CRK	-2.33854	3.01986	6.58448	0.0102872	0.286036			18680	ACGTCACAACGTACTGACCACA	SETD7	-2.41683	2.92746	5.37427	0.0204359	0.274073			CRK		KDM5C	1			SETD7		GMPS	1
16885	TGTGCACATGACACTGACGTGT	PRDM7	-2.33777	2.94327	4.88609	0.0270739	0.383841			46299	CAGTTGCAACTGCAGTACTGAC	RRM2B	-2.41547	3.34715	6.81001	0.00906481	0.200797			PRDM7		STK40	1			RRM2B		HLCS	1
24765	TGCACAGTACACGTTGACACTG	SLC27A3	-2.33702	3.54311	7.68972	0.00555362	0.23513			38757	TGTGGTTGCATGTGGTACCAAC	HPN	-2.41508	2.98769	5.09512	0.0239933	0.291164			SLC27A3		SLC6A13	1			HPN		PKIA	1
20722	GTACCACAACACTGTGACTGGT	SUZ12	-2.33677	2.83106	5.46051	0.019451	0.347363			28261	TGTGGTTGGTCAGTTGACCATG	CEACAM7	-2.41324	2.77913	5.69835	0.0169808	0.256348			SUZ12		CAMKV	1			CEACAM7		CLEC12B	1
46264	ACGTCAGTACTGCAGTACACCA	RPS14	-2.3358	2.842	4.68495	0.030428	0.396969			21128	ACGTACGTGTACTGTGACTGTG	THTPA	-2.41306	3.6072	8.33962	0.00387896	0.14043			RPS14		CACNB3	1			THTPA		ADAM7	1
12549	TGTGACACTGACCAACACTGTG	MFSD11	-2.33542	3.66724	9.06086	0.00261139	0.173406			44692	ACTGTGGTGTCAGTGTACCAAC	PKM	-2.41126	1.97253	3.94926	0.0468919	0.372894			MFSD11		WHSC1L1	1			PKM		AOC2	1
49510	GTTGGTTGTGACACCAACTGGT	TPH2	-2.33463	2.89558	6.26563	0.0123103	0.300814			42912	ACACGTGTCATGGTGTACGTGT	NIPAL3	-2.41115	3.0806	6.50446	0.0107604	0.215837			TPH2		RAPGEF1	1			NIPAL3		HPN	1
49797	TGTGACGTGTACACCAACTGCA	TTYH2	-2.33271	2.76691	5.75594	0.016433	0.333455			35481	TGGTTGGTGTGTACGTACGTAC	CYP4X1	-2.40867	2.47108	5.39155	0.0202345	0.272604			TTYH2		PLCXD2	1			CYP4X1		THTPA	1
31468	ACCAGTCAGTGTCATGACTGCA	ALG6	-2.3291	2.29638	3.95166	0.0468251	0.449699			9350	GTTGACGTACTGGTACACTGAC	HLA-DQB1	-2.40823	2.7073	6.06745	0.0137696	0.237739			ALG6		BCL2	1			HLA-DQB1		CYP4X1	1
48362	GTGTGTCAACCACAGTACCATG	SPAG9	-2.32838	3.16774	6.21081	0.0126972	0.30441			6179	CAACGTACACGTTGACACGTCA	DPEP2	-2.4064	3.97702	10.3229	0.00131391	0.0879508			SPAG9		RYR2	1			DPEP2		DPEP2	1
39982	GTCAGTACACCATGGTACACTG	KCNN1	-2.32799	4.5738	11.9909	0.000534601	0.0911477			7156	ACTGCACACAGTTGACACACTG	FAHD2B	-2.40583	3.6733	7.33167	0.00677499	0.176401			KCNN1		GRID1	1			FAHD2B		HPDL	1
35263	CACACAGTTGGTACGTACACTG	CXCR7	-2.32748	2.89445	6.12496	0.0133286	0.308982			28970	GTGTGTACTGACCATGACTGTG	HPDL	-2.4057	2.963	6.5323	0.0105933	0.214273			CXCR7		PCDH9	1			HPDL		MYOF	1
20675	CAACACCAACACTGTGACCACA	SULT2B1	-2.32742	2.69899	4.34103	0.0372043	0.425463			42476	ACCAGTCATGTGGTGTACTGGT	MYOF	-2.4043	2.11359	4.48032	0.0342873	0.333081			SULT2B1		ADAM22	1			MYOF		BRSK2	1
618	GTGTGTTGGTACACACACGTAC	ADAM19	-2.32602	2.44998	4.73116	0.0296209	0.394011			32802	GTACGTACACACACGTACCAGT	BRSK2	-2.40395	2.42744	5.25129	0.0219305	0.282483			ADAM19		NMRK1	1			BRSK2		NME8	1
27724	ACCAACTGACCAGTTGACCACA	RPL5	-2.32326	2.6625	4.28916	0.038356	0.427876			42996	ACTGCACACATGGTGTACCATG	NME8	-2.40313	3.12429	6.33137	0.0118621	0.223284			RPL5		CMTM3	1			NME8		GALC	1
1425	TGACTGGTTGTGACACACACTG	AMY2B	-2.32281	3.38859	8.06877	0.00450347	0.216805			7864	ACGTCAGTGTCATGACACGTTG	GALC	-2.40133	2.9294	5.67461	0.0172122	0.257623			AMY2B		VKORC1L1	1			GALC		CHRNA4	1
666	GTGTTGGTGTACACACACTGAC	ADC	-2.32247	2.53701	4.65995	0.0308742	0.3986			4362	GTGTACACTGACTGACACGTGT	CHRNA4	-2.40128	3.0617	7.26964	0.007013	0.17866			ADC		PDXDC2P	1			CHRNA4		B4GALNT2	1
42414	GTCAGTGTTGTGGTGTACCACA	MUC4	-2.32199	2.28905	4.60728	0.0318366	0.403356			31659	CAGTGTGTCAGTCATGACACTG	ANPEP	-2.40092	1.79938	3.90333	0.0481906	0.377185			MUC4		PPA1	1			ANPEP		ENTPD3	1
39232	ACACACTGTGGTTGGTACCAAC	IL1RAP	-2.32155	1.95922	4.10534	0.0427481	0.442108			2303	CACACACAACGTACACACCAAC	B4GALNT2	-2.40021	2.21518	4.58342	0.0322827	0.325722			IL1RAP		SPHK2	1			B4GALNT2		METTL5	1
48613	TGTGGTCATGCACAGTACTGAC	STARD4	-2.32153	2.30891	4.56399	0.032651	0.406567			49122	GTACGTCACACACAGTACCAGT	TICAM2	-2.39855	2.87106	6.78402	0.00919777	0.202467			STARD4		PSTK	1			TICAM2		COX5A	1
46217	TGGTACGTACTGCAGTACACAC	ROR1	-2.32093	2.0494	3.97846	0.0460856	0.448477			36424	ACGTACTGGTCAACGTACTGTG	ENTPD3	-2.39831	2.49139	5.36086	0.0205936	0.275055			ROR1		TRAF6	1			ENTPD3		PITRM1	1
46896	ACACCAACCATGCAGTACCACA	SKP2	-2.32061	3.14819	7.16815	0.00742091	0.258284			21150	GTCATGGTGTACTGTGACACCA	TIMM10	-2.39773	3.42587	8.44682	0.00365681	0.136198			SKP2		KIR2DL3	1			TIMM10		ITGB4	1
11677	TGCATGGTTGCAGTACACCACA	LY6E	-2.31846	2.38482	4.82359	0.0280728	0.387197			41559	CATGTGTGGTACGTGTACACGT	METTL5	-2.39665	1.75361	3.87265	0.0490788	0.379385			LY6E		ACSS1	1			METTL5		LPPR2	1
39353	TGGTCAGTTGGTTGGTACTGTG	IMPAD1	-2.31831	2.91883	5.20819	0.0224807	0.363843			4991	CACACATGCAACTGACACCACA	COX5A	-2.39572	2.43037	4.967	0.0258355	0.298362			IMPAD1		MINA	1			COX5A		CDH22	1
25375	CACATGACCAACGTTGACACAC	LGSN	-2.31826	2.16296	4.04203	0.0443805	0.445825			3707	CAGTCATGGTCAACACACCACA	CD96	-2.39419	2.60981	5.50502	0.018962	0.266497			LGSN		CLCNKA	1			CD96		STK4	1
28233	TGGTACTGGTCAGTTGACGTTG	TMC8	-2.31815	3.6712	8.74751	0.00310026	0.18693			16052	ACTGCAGTGTCACAACACCACA	PIKFYVE	-2.3935	3.89613	9.68516	0.00185762	0.102569			TMC8		CSF2RB	1			PIKFYVE		ACADL	1
645	TGTGACGTGTACACACACCATG	ADAM7	-2.31748	2.85758	5.92832	0.0148995	0.322093			45994	GTGTGTGTCAACCAGTACTGGT	RELT	-2.39282	2.92791	5.33754	0.0208709	0.276817			ADAM7		SCNN1G	1			RELT		APOF	1
20295	CATGACTGCACAACTGACCAGT	SRM	-2.31748	2.53341	5.2948	0.0213891	0.358341			43226	GTGTTGCAACGTGTGTACACTG	NRSN2	-2.39199	3.50956	7.93316	0.00485371	0.154058			SRM		CA7	1			NRSN2		GLB1	1
3144	ACGTACTGACCAACACACTGGT	CAMK2D	-2.31722	2.2143	4.63135	0.0313928	0.401597			15843	CAACGTCATGCACAACACACGT	PHYH	-2.39167	2.53797	4.42599	0.0353956	0.336214			CAMK2D		MAPK8IP3	1			PHYH		SLC39A1	1
8754	GTACCAACGTACGTACACGTTG	GRPEL1	-2.31521	3.23032	6.08553	0.0136294	0.311334			16132	ACTGACACCACACAACACACTG	PITRM1	-2.39156	1.91931	4.1851	0.0407808	0.35199			GRPEL1		PRMT10	1			PITRM1		KCTD15	1
20287	CACACAACCACAACTGACCACA	SRD5A2	-2.31273	3.81836	6.61435	0.010116	0.284907			39560	ACGTACGTGTGTTGGTACTGTG	ITGB4	-2.39153	4.05183	9.80574	0.00173968	0.100225			SRD5A2		LIMK2	1			ITGB4		TYRP1	1
14238	GTCATGGTCATGCAACACCATG	NLGN1	-2.31017	1.89527	3.9327	0.047356	0.451367			20229	TGTGACACCACAACTGACCATG	SPRED1	-2.39142	3.50539	6.9073	0.00858447	0.195966			NLGN1		RPS6KL1	1			SPRED1		GSTO2	1
12249	TGGTTGCACACAGTACACACCA	MAT1A	-2.30893	2.92028	5.16734	0.0230154	0.366237			40743	CATGGTACCACATGGTACCATG	LPPR2	-2.39089	1.99337	4.12829	0.042172	0.356649			MAT1A		COX7A1	1			LPPR2		PRELID1	1
22720	ACACACCAACGTTGTGACCAAC	CSGALNACT1	-2.30889	2.20972	4.34067	0.0372123	0.425463			33896	ACGTGTTGACTGACGTACGTAC	CDH22	-2.38955	3.06922	7.46652	0.0062857	0.170086			CSGALNACT1		SLC37A2	1			CDH22		APOBEC3A	1
2684	ACCACATGGTGTACACACTGGT	BRDT	-2.30614	3.36761	7.46649	0.00628581	0.243458			48692	ACTGCAACGTCACAGTACCACA	STK4	-2.38899	3.77281	9.17357	0.00245536	0.116256			BRDT		STK19	1			STK4		SNX19	1
3977	TGGTACGTCACAACACACGTGT	CDK6	-2.30506	2.42847	5.03548	0.0248331	0.375001			30683	CAGTTGCACATGCATGACTGTG	ACADL	-2.38889	2.14676	4.79278	0.0285792	0.310374			CDK6		CYP26C1	1			ACADL		NTRK2	1
20820	ACTGTGTGTGACTGTGACCAAC	TAF3	-2.30498	2.21504	4.09942	0.0428979	0.44215			28789	TGTGCATGACACCATGACCAAC	APOF	-2.38852	2.18214	4.00635	0.0453293	0.367541			TAF3		CACNG6	1			APOF		CHCHD4	1
48522	GTGTACGTTGCACAGTACTGGT	ST14	-2.30484	2.42309	3.96436	0.0464731	0.449008			37735	CATGGTTGCAACTGGTACCACA	GLB1	-2.3882	2.38488	4.52321	0.033438	0.330497			ST14		CDIPT	1			GLB1		ACSF2	1
40669	TGCATGCAGTCATGGTACACAC	LIPT2	-2.30428	2.71151	5.57298	0.0182397	0.340521			47738	GTGTCATGGTGTCAGTACTGAC	SLC39A1	-2.38816	2.71142	6.07998	0.0136723	0.236837			LIPT2		PPM1K	1			SLC39A1		SLC16A14	1
11592	ACGTACTGTGCAGTACACACGT	LRRC8D	-2.30394	2.90254	5.68006	0.0171588	0.33741			10775	CATGTGACGTGTGTACACGTAC	KCTD15	-2.38754	2.01246	4.21979	0.039955	0.349175			LRRC8D		VDAC1	1			KCTD15		LMBRD1	1
35697	TGACCATGCAGTACGTACCAGT	DGKA	-2.30369	2.76663	5.64146	0.0175406	0.337906			49849	TGGTCAGTGTACACCAACCAAC	TYRP1	-2.38733	2.29291	4.40537	0.035826	0.337615			DGKA		MARS	1			TYRP1		SPRY1	1
37520	ACACTGGTGTACTGGTACACGT	GCNT4	-2.30341	4.32055	8.05099	0.00454788	0.217056			8850	GTACTGGTGTACGTACACTGTG	GSTO2	-2.38707	3.75115	9.18542	0.0024395	0.116036			GCNT4		FASTKD1	1			GSTO2		MLANA	1
50283	CAGTGTTGACTGACCAACTGGT	WWTR1	-2.30279	2.90674	5.53813	0.0186064	0.342102			11220	ACTGTGCACAGTGTACACTGGT	LDHA	-2.38698	1.79928	3.88592	0.0486925	0.377992			WWTR1		EED	1			LDHA		KCNMB3	1
11162	GTGTTGGTCAGTGTACACACGT	LARGE	-2.30064	3.97219	9.48569	0.00207081	0.156918			16927	CACATGACGTACACTGACCAAC	PRELID1	-2.3865	2.33996	4.21515	0.0400646	0.349576			LARGE		FUT9	1			PRELID1		FCGRT	1
25816	ACGTTGCAACTGGTTGACGTGT	AHCY	-2.29952	3.32192	6.6629	0.00984405	0.28407			23508	ACTGTGCACAGTTGTGACTGCA	WWTR1	-2.38621	2.53258	5.08221	0.0241725	0.292125			AHCY		HSD11B1L	1			WWTR1		MSRB2	1
12406	GTTGCATGACACCAACACGTAC	MEGF11	-2.29909	2.58284	5.10949	0.0237953	0.370412			39665	TGACCACAGTGTTGGTACGTTG	KARS	-2.38618	3.41739	7.6954	0.00553616	0.162554			MEGF11		GRIN2B	1			KARS		P2RX3	1
30448	ACACCACAGTTGCATGACACGT	ABAT	-2.2989	3.22428	6.94082	0.00842504	0.270926			31735	CATGCACACAGTCATGACCAGT	APOBEC3A	-2.38317	3.84058	9.66395	0.00187919	0.102972			ABAT		KYNU	1			APOBEC3A		AURKB	1
22334	GTCACAACCATGTGTGACTGCA	USP22	-2.2987	2.87288	5.5096	0.0189123	0.344062			20108	ACCAACGTGTCAACTGACGTAC	SNX19	-2.38228	3.22966	7.52349	0.00608996	0.168355			USP22		DUSP2	1			SNX19		RELL1	1
34206	GTCATGGTTGTGACGTACGTGT	CHCHD4	-2.29849	2.43732	4.35555	0.0368885	0.424113			14602	GTGTACACTGGTCAACACGTTG	NTRK2	-2.38153	3.43238	7.68393	0.00557148	0.162718			CHCHD4		SRD5A3	1			NTRK2		FAM58A	1
42694	GTTGACCAGTTGGTGTACGTAC	NDUFA2	-2.29699	2.16883	3.9012	0.0482515	0.454227			34206	GTCATGGTTGTGACGTACGTGT	CHCHD4	-2.38142	2.43732	4.63981	0.0312385	0.32043			NDUFA2		RTN4IP1	1			CHCHD4		PTPN5	1
777	TGGTACACCAACACACACGTAC	ADPGK	-2.29668	2.73846	5.70497	0.016917	0.336519			481	TGACGTCATGACACACACCATG	ACSF2	-2.38075	2.93938	7.01922	0.00806392	0.189726			ADPGK		SLC25A52	1			ACSF2		BCCIP	1
10886	GTTGACGTGTGTGTACACTGTG	KDM5C	-2.29612	2.95672	6.22136	0.0126218	0.303922			47018	GTGTGTGTCATGCAGTACGTTG	SLC16A14	-2.38036	3.5829	9.186	0.00243873	0.116036			KDM5C		CHST6	1			SLC16A14		ITPA	1
20564	ACTGTGTGACACTGTGACGTCA	STK40	-2.29442	4.3	10.8331	0.000997026	0.119837			33316	ACTGGTACGTACACGTACACTG	CAV1	-2.37997	3.64946	8.12355	0.00436939	0.148212			STK40		CDS2	1			CAV1		IL20RB	1
47960	ACGTTGTGCAGTCAGTACCAGT	SLC6A13	-2.29392	3.37083	6.70068	0.00963763	0.283845			33109	TGTGTGTGTGACACGTACCAAC	CACNA1G	-2.37872	2.03962	4.27562	0.0386628	0.346212			SLC6A13		TIMM10	1			CACNA1G		ILVBL	1
3182	GTCAGTTGACCAACACACCAGT	CAMKV	-2.29214	4.10715	9.79968	0.00174542	0.147638			11389	TGCACATGACCAGTACACGTTG	LMBRD1	-2.37853	3.24167	7.81308	0.00518694	0.157464			CAMKV		SMYD4	1			LMBRD1		CMTM1	1
15582	GTCATGCAACCACAACACACTG	PFKM	-2.29159	3.56348	7.37854	0.00660066	0.247302			20238	GTCAACACCACAACTGACCAGT	SPRY1	-2.37849	2.77352	5.97479	0.0145118	0.240831			PFKM		NPR2	1			SPRY1		CLCN6	1
3043	CAACGTCACAGTACACACCACA	CACNB3	-2.29113	3.30996	7.04787	0.00793595	0.265939			1087	CACACAACACTGACACACACCA	AKR7A2	-2.37747	3.16826	5.83009	0.0157543	0.248616			CACNB3		ITPR2	1			AKR7A2		VARS	1
50249	TGGTACTGACTGACCAACGTTG	WHSC1L1	-2.29079	4.74887	12.5359	0.000399215	0.0847544			10499	CAACACACTGGTGTACACACCA	KAT2A	-2.37694	2.0189	3.86947	0.049172	0.379598			WHSC1L1		NME5	1			KAT2A		PGAM4	1
17745	TGACTGTGTGTGACTGACTGGT	RAPGEF1	-2.29071	2.19131	4.31618	0.0377517	0.426824			12682	GTGTACGTTGACCAACACTGAC	MLANA	-2.37662	2.01053	4.05157	0.0441303	0.363969			RAPGEF1		ATP8B2	1			MLANA		PDCD4	1
1333	TGTGCAACTGTGACACACGTAC	ALPK1	-2.28732	3.05969	6.10854	0.013453	0.310173			39973	TGTGGTACACCATGGTACACAC	KCNMB3	-2.37642	2.85911	5.53824	0.0186053	0.265525			ALPK1		NDUFS4	1			KCNMB3		TNFRSF1A	1
34529	TGACGTCAGTTGACGTACCAGT	CLDN2	-2.28692	3.49934	7.6026	0.00582841	0.239269			7346	GTACCAGTACCATGACACACCA	FCGRT	-2.37547	3.211	7.10115	0.00770345	0.185748			CLDN2		TBRG4	1			FCGRT		TADA2A	1
44835	CAACGTACCACAGTGTACTGAC	PLCXD2	-2.2869	2.21324	4.35537	0.0368925	0.424113			13320	ACGTACACACTGCAACACTGCA	MSRB2	-2.37393	3.88894	8.68977	0.00320001	0.129644			PLCXD2		RECK	1			MSRB2		MLH1	1
30098	GTACTGGTTGTGCATGACGTTG	BCL2	-2.28673	2.97353	5.41408	0.019975	0.349913			35303	CATGGTCATGGTACGTACACTG	CYC1	-2.3731	2.6192	4.77046	0.0289521	0.311275			BCL2		SIAE	1			CYC1		CHRND	1
18328	ACGTTGGTCATGACTGACTGTG	RYR2	-2.28647	3.16169	5.78974	0.01612	0.3303			26181	TGTGACTGGTTGGTTGACCAAC	TNKS2	-2.37295	2.95048	5.29487	0.0213883	0.279711			RYR2		ECEL1	1			TNKS2		PIP5K1C	1
27274	GTGTACGTGTGTGTTGACTGCA	GRID1	-2.28543	2.53554	4.79665	0.0285152	0.388729			25223	CATGACGTGTACGTTGACTGTG	P2RX3	-2.37287	2.53324	4.53302	0.0332469	0.329576			GRID1		CARS2	1			P2RX3		FGR	1
44049	TGACTGACACCAGTGTACCATG	PCDH9	-2.28509	2.63012	5.11728	0.0236887	0.369437			18315	CAGTACGTCATGACTGACACTG	RYK	-2.37126	4.62157	13.1016	0.00029505	0.0426656			PCDH9		NQO1	1			RYK		RHCE	1
23682	GTACACGTACCATGTGACGTAC	GAPDH	-2.28503	1.89584	3.96338	0.0465004	0.449009			9182	GTCATGCACAACGTACACACAC	HERC4	-2.37063	2.0746	4.30799	0.0379337	0.344852			GAPDH		LPL	1			HERC4		LTK	1
24565	TGTGCACACACATGTGACTGGT	RAD50	-2.28313	2.09075	4.20997	0.040187	0.434379			2176	ACACACGTACGTACACACACCA	AURKB	-2.37044	4.35407	11.7648	0.000603627	0.0608601			RAD50		TRPV1	1			AURKB		SLC2A14	1
631	CATGCATGGTACACACACCACA	ADAM22	-2.28147	3.50423	7.8933	0.00496183	0.225369			17840	ACACCAGTTGTGACTGACACGT	RELL1	-2.36999	4.35147	11.2919	0.000778445	0.0691652			ADAM22		SLC5A2	1			RELL1		AKR1C3	1
17481	TGGTACTGACTGACTGACCAGT	PTPRD	-2.2807	3.372	7.40298	0.00651159	0.246571			36738	GTACACGTCACAACGTACCAAC	FAM58A	-2.36997	2.45754	4.82369	0.0280712	0.308253			PTPRD		ASIC3	1			FAM58A		MARS	1
15611	CAGTCACAACCACAACACACGT	PGD	-2.27956	2.78538	5.75087	0.0164805	0.333455			38961	TGACCAACACGTTGGTACTGTG	HYAL3	-2.368	3.56946	8.27606	0.00401712	0.142668			PGD		PRMT2	1			HYAL3		UBE2M	1
43025	TGACTGACACGTGTGTACGTGT	NMRK1	-2.27926	2.38798	4.65368	0.030987	0.399647			22912	ACACACGTTGGTTGTGACCAAC	PTPN5	-2.36752	2.82643	6.18158	0.0129087	0.231426			NMRK1		IMPDH2	1			PTPN5		BPHL	1
28085	TGTGCAGTTGCAGTTGACGTTG	CMTM3	-2.27382	2.33292	4.23052	0.0397033	0.432203			19420	ACCATGCACAGTACTGACACAC	SLC2A10	-2.36709	2.83302	6.47466	0.0109423	0.217109			CMTM3		DHDDS	1			SLC2A10		CAMK2N2	1
22421	TGTGTGGTCATGTGTGACACGT	VKORC1L1	-2.27374	3.0755	6.52578	0.0106322	0.288253			32634	GTGTCATGCACACATGACCAGT	BCCIP	-2.36702	2.63428	4.8656	0.0273973	0.305506			VKORC1L1		SLC16A5	1			BCCIP		COMT	1
44264	ACGTGTCAACCAGTGTACTGAC	PDXDC2P	-2.27251	2.60191	4.88933	0.0270232	0.383841			39587	CAACGTGTGTGTTGGTACCACA	ITPA	-2.36682	3.79652	9.58074	0.00196629	0.105866			PDXDC2P		CNDP2	1			ITPA		NPL	1
2016	ACACGTCACATGACACACACCA	ATP6AP1	-2.27097	5.41439	13.3996	0.000251677	0.0679219			39254	GTTGTGTGTGGTTGGTACGTGT	IL20RB	-2.36604	3.7381	8.82731	0.00296756	0.125746			ATP6AP1		TDGF1	1			IL20RB		UCP1	1
45107	CAACCAACACACCAGTACGTGT	PPA1	-2.27071	3.28037	6.50293	0.0107697	0.289565			45098	GTGTGTACACACCAGTACGTGT	PON3	-2.36598	4.1249	10.2585	0.00136056	0.0887126			PPA1		KALRN	1			PON3		SLC9A1	1
48393	TGGTACACTGCACAGTACGTGT	SPHK2	-2.27	4.52207	11.8363	0.000580879	0.0958014			39337	TGGTGTGTTGGTTGGTACGTGT	ILVBL	-2.36549	1.97995	4.28377	0.038478	0.346212			SPHK2		NIPSNAP3A	1			ILVBL		TMPRSS11B	1
45567	CACACACATGACCAGTACACGT	PSTK	-2.26995	3.54151	6.37073	0.0116018	0.297063			34731	CAGTGTGTCATGACGTACACGT	CMTM1	-2.36427	4.98014	13.4999	0.000238576	0.0385905			PSTK		GLB1	1			CMTM1		PHF20	1
49543	CATGACGTTGACACCAACACAC	TRAF6	-2.26932	2.35183	4.31007	0.0378874	0.427276			23314	GTACTGACCAGTTGTGACTGAC	CCRL2	-2.364	2.46812	4.26825	0.038831	0.346532			TRAF6		CDK14	1			CCRL2		GLRX2	1
10969	TGGTTGCAGTGTGTACACACCA	KIR2DL3	-2.269	3.74229	7.72558	0.00544439	0.232849			31476	ACTGCACAGTGTCATGACGTAC	ALK	-2.36394	2.69959	5.85002	0.0155769	0.247285			KIR2DL3		DHDH	1			ALK		MRPL10	1
30875	CAGTTGGTACGTCATGACCAAC	ACSS1	-2.26757	2.48831	5.19754	0.0226189	0.364349			34477	TGCAGTGTGTTGACGTACTGGT	CLCN6	-2.36383	2.71535	5.70611	0.016906	0.255831			ACSS1		FAM171B	1			CLCN6		SLC2A2	1
49767	CATGGTTGGTACACCAACGTGT	TSSK4	-2.26515	2.99436	6.23126	0.0125514	0.303168			50154	GTGTGTCACAACACCAACGTGT	VARS	-2.36258	2.4763	4.44128	0.0350799	0.335541			TSSK4		VARS2	1			VARS		APIP	1
28145	TGACCACATGCAGTTGACGTCA	MINA	-2.26281	3.19282	6.9975	0.00816239	0.268449			15602	GTACCACAACCACAACACCATG	PGAM4	-2.3612	3.11774	7.03677	0.00798527	0.189021			MINA		NT5DC3	1			PGAM4		ACADS	1
34483	CAACCAGTGTTGACGTACGTGT	CLCNKA	-2.26263	3.90832	6.56421	0.010405	0.286789			15320	ACGTTGCACAGTCAACACTGAC	PDCD4	-2.36117	2.97956	5.62221	0.0177343	0.261465			CLCNKA		IL9R	1			PDCD4		LEPR	1
5203	CAACTGTGACTGTGACACTGTG	CSF2RB	-2.262	2.36808	4.699	0.0301801	0.396125			37844	ACTGTGCACAACTGGTACTGCA	GLYATL1	-2.36054	3.9369	8.48156	0.00358764	0.135219			CSF2RB		SLC35B4	1			GLYATL1		PCDH15	1
25123	CAACGTACGTACGTTGACTGAC	SCNN1G	-2.26026	3.25	6.89343	0.00865131	0.27322			39743	CACACAACCAGTTGGTACCACA	KCNAB3	-2.36038	2.30835	4.77828	0.0288209	0.310945			SCNN1G		TOMM34	1			KCNAB3		OCA2	1
2971	CAGTTGGTCAGTACACACTGGT	CA7	-2.26014	2.88349	5.54034	0.0185829	0.342102			49383	CATGGTCAACACACCAACGTCA	TNFRSF1A	-2.35975	3.74135	9.03813	0.00264407	0.120323			CA7		LATS2	1			TNFRSF1A		CERS1	1
12145	TGACCATGCACAGTACACTGCA	MAPK8IP3	-2.25942	3.7872	8.61707	0.00333028	0.192299			9502	GTCATGACTGTGGTACACGTCA	HSD11B2	-2.35954	3.19897	6.16755	0.0130114	0.232113			MAPK8IP3		CHIT1	1			HSD11B2		TFB1M	1
41939	CAACTGCACAACGTGTACTGCA	MRAP	-2.25897	2.24932	3.90105	0.0482558	0.454227			20789	TGTGCAACTGACTGTGACCATG	TADA2A	-2.35899	3.59739	9.01629	0.00267584	0.120861			MRAP		YWHAB	1			TADA2A		SLC39A7	1
17130	GTGTGTCAGTACACTGACACGT	PRMT10	-2.25771	2.53728	4.58128	0.032323	0.404976			12692	ACTGTGGTTGACCAACACACAC	MLH1	-2.3582	2.74668	5.22947	0.0222073	0.283587			PRMT10		CHODL	1			MLH1		BLVRA	1
11344	ACACTGTGACCAGTACACACAC	LIMK2	-2.25508	1.9759	3.98968	0.0457799	0.447573			34343	CATGGTACGTTGACGTACCATG	CHRND	-2.35669	2.35284	5.01938	0.0250651	0.29611			LIMK2		RAD54L2	1			CHRND		KDM5B	1
42754	GTACACACCATGGTGTACGTAC	NDUFB7	-2.25438	3.14943	6.23028	0.0125584	0.303168			45871	CACAGTACCAACCAGTACACCA	RAET1E	-2.35559	3.92107	9.55531	0.00199372	0.106117			NDUFB7		CACNA1D	1			RAET1E		ROBO1	1
18244	ACTGACTGCATGACTGACCACA	RPS6KL1	-2.25312	3.4943	6.56136	0.0104217	0.287026			44627	CAACTGTGGTCAGTGTACGTAC	PIP5K1C	-2.35315	2.33924	4.57677	0.0324083	0.326106			RPS6KL1		SLC17A3	1			PIP5K1C		IYD	1
5032	ACGTGTGTCAACTGACACCAGT	COX7A1	-2.25284	2.63523	4.22984	0.0397192	0.432203			22810	GTGTTGACTGGTTGTGACGTAC	FGR	-2.35311	3.77079	7.87745	0.0050055	0.155431			COX7A1		MCAM	1			FGR		LPPR4	1
47703	CATGTGTGGTGTCAGTACTGCA	SLC37A2	-2.25235	3.06824	6.19434	0.0128159	0.305086			46074	GTGTCACACAACCAGTACTGGT	RHCE	-2.35241	3.59129	7.80418	0.00521256	0.157617			SLC37A2		DMPK	1			RHCE		PPCS	1
11072	ACACACTGCAGTGTACACGTCA	KPNB1	-2.25115	3.91273	6.87107	0.00876023	0.274087			42788	ACTGGTACCATGGTGTACGTAC	NDUFV3	-2.35219	3.07379	6.95638	0.00835209	0.193726			KPNB1		ENO3	1			NDUFV3		CCNT1	1
5445	TGTGACTGTGTGTGACACCAGT	CYP26A1	-2.2506	4.2097	8.88741	0.00287144	0.178746			24374	GTTGCAACCACATGTGACTGCA	SPHKAP	-2.35144	2.70652	5.42535	0.0198464	0.27136			CYP26A1		PILRB	1			SPHKAP		CLDND2	1
48661	TGTGTGACGTCACAGTACGTTG	STK19	-2.24985	2.54546	4.79998	0.0284601	0.388608			1498	GTGTTGCATGTGACACACTGCA	APOA1	-2.35125	2.67903	5.35851	0.0206214	0.275059			STK19		SLC35A2	1			APOA1		NDUFV2	1
5457	TGACTGTGTGTGTGACACTGAC	CYP26C1	-2.24922	2.84972	5.10697	0.0238299	0.370491			40991	CACATGACACACGTGTACACCA	LTK	-2.35101	4.2486	10.8998	0.000961729	0.0757384			CYP26C1		PCYOX1	1			LTK		TRIM28	1
21245	TGCACACAGTACTGTGACTGGT	TLR1	-2.24821	2.64918	4.5394	0.0331233	0.409218			30099	CAACTGGTTGTGCATGACTGAC	ADI1	-2.34995	1.89304	4.09474	0.0430167	0.3602			TLR1		IDI2	1			ADI1		KIR3DL1	1
3067	CAGTCACACAGTACACACACAC	CACNG6	-2.24724	2.89316	5.47602	0.0192792	0.34699			24600	ACGTTGACACACGTTGACCATG	SLC2A14	-2.34955	1.95454	4.08872	0.0431702	0.360769			CACNG6		BAZ2B	1			SLC2A14		HVCN1	1
10694	GTTGACCATGGTGTACACACTG	KCNMB1	-2.24646	3.98087	6.48078	0.0109047	0.290382			50195	CAACTGACACTGACCAACTGCA	VLDLR	-2.34806	4.54674	9.60197	0.00194369	0.105362			KCNMB1		MFAP3	1			VLDLR		HS3ST1	1
131	CAACACGTACACACACACACGT	ABCB7	-2.24608	2.71437	5.61672	0.0177899	0.338795			43286	GTTGTGACTGGTGTGTACGTTG	NT5C3	-2.34693	4.14244	8.85523	0.00292251	0.124268			ABCB7		FASLG	1			NT5C3		TPD52L1	1
2485	TGTGCAGTTGGTACACACACAC	BEST2	-2.24501	2.35135	4.11559	0.0424897	0.441331			15558	GTTGACCAACCACAACACCAGT	PFKFB2	-2.34636	3.20702	5.62161	0.0177404	0.261479			BEST2		UGGT2	1			PFKFB2		IRAK4	1
33930	GTGTACGTACTGACGTACTGTG	CDIPT	-2.24425	2.73668	5.67772	0.0171816	0.33741			21134	GTCAACGTGTACTGTGACTGGT	THY1	-2.34592	2.61102	4.75187	0.0292665	0.312418			CDIPT		MFRP	1			THY1		GJA5	1
22920	ACGTACGTTGGTTGTGACTGGT	PPM1K	-2.24397	4.39134	7.75611	0.00535311	0.232228			9850	GTGTCATGGTTGGTACACACTG	IGSF9	-2.34462	3.60691	7.04043	0.00796899	0.188813			PPM1K		PTPRH	1			IGSF9		FMO5	1
50176	ACACACACACTGACCAACACTG	VDAC1	-2.24331	3.48664	5.6677	0.0172801	0.337752			1069	TGCAGTACACTGACACACACGT	AKR1C3	-2.34351	3.58985	8.81808	0.0029826	0.125961			VDAC1		GALC	1			AKR1C3		SLC7A4	1
14974	GTCACATGGTGTCAACACTGGT	PACSIN2	-2.2427	2.93731	6.08739	0.013615	0.311334			12201	TGGTGTGTCACAGTACACGTAC	MARS	-2.34317	2.79364	4.20081	0.0404047	0.351001			PACSIN2		SCLY	1			MARS		MUCL1	1
13999	CACAGTGTGTTGCAACACGTTG	NDUFS2	-2.24177	3.49018	7.9037	0.00493337	0.225314			22067	CAACCAACGTTGTGTGACGTAC	UBE2M	-2.34299	2.01563	4.2075	0.0402455	0.350487			NDUFS2		KAT6A	1			UBE2M		SLC30A3	1
11243	CAGTGTCACAGTGTACACCAAC	LDLR	-2.23999	2.28538	4.05147	0.0441329	0.445211			25847	CATGCACAACTGGTTGACTGTG	BPHL	-2.34265	3.22881	5.1564	0.0231608	0.287896			LDLR		HCK	1			BPHL		IDS	1
43843	CAACACTGCAGTGTGTACTGTG	PAFAH1B1	-2.23753	4.20121	8.05926	0.00452717	0.217052			29895	CATGACCAACTGCATGACCAGT	CAMK2N2	-2.34262	3.14615	6.55982	0.0104307	0.212775			PAFAH1B1		PPP2R5A	1			CAMK2N2		ECI1	1
41304	ACGTTGTGTGACGTGTACTGCA	MARS	-2.23741	3.04578	5.55364	0.0184423	0.342102			31431	CATGACCAGTGTCATGACCACA	ALDOC	-2.34239	3.66264	8.31468	0.0039326	0.141241			MARS		SIK1	1			ALDOC		PRKAB1	1
14371	CAACGTACACGTCAACACACAC	NOTCH1	-2.23532	2.75642	5.24141	0.0220554	0.362021			4900	ACTGGTACCAACTGACACTGGT	COMT	-2.34182	4.08185	9.04283	0.00263727	0.120317			NOTCH1		CLEC4F	1			COMT		TLR4	1
7254	GTTGTGTGACCATGACACTGCA	FASTKD1	-2.23401	3.41293	6.67454	0.00977996	0.28407			9391	CACAGTGTACTGGTACACACAC	HMGCL	-2.34143	3.59124	6.67651	0.00976916	0.207326			FASTKD1		SETD1B	1			HMGCL		CLSPN	1
6542	GTCAACGTTGGTTGACACGTAC	EED	-2.23348	3.01191	5.08852	0.0240847	0.371269			14415	CACAACTGACGTCAACACACTG	NPL	-2.3401	3.26206	7.25077	0.00708707	0.17955			EED		CARKD	1			NPL		MTIF2	1
7712	ACACGTACGTCATGACACACCA	FUT9	-2.23294	4.05821	6.49302	0.0108299	0.289948			5203	CAACTGTGACTGTGACACTGTG	CSF2RB	-2.33857	2.36808	4.98332	0.0255928	0.29768			FUT9		AZIN1	1			CSF2RB		FGF10	1
38826	GTGTGTGTCATGTGGTACACAC	HSD11B1L	-2.2313	2.92482	5.87804	0.0153309	0.325562			36562	GTACTGCAGTCAACGTACACTG	EVC2	-2.33749	4.72977	13.3235	0.000262095	0.0403305			HSD11B1L		CYP2W1	1			EVC2		NF1	1
8701	TGCACACATGACGTACACCAAC	GRIN2B	-2.23081	2.22686	4.3689	0.0366005	0.423943			42317	TGCAACTGTGTGGTGTACTGCA	MTHFD2	-2.33695	2.85992	5.50599	0.0189515	0.266497			GRIN2B		PTPRZ1	1			MTHFD2		CLEC1B	1
6554	GTGTTGGTTGGTTGACACACGT	EEFSEC	-2.23046	3.07981	3.87044	0.0491435	0.457293			49904	ACACCACAGTACACCAACTGAC	UCP1	-2.33495	1.88035	4.09956	0.0428945	0.359492			EEFSEC		PRMT3	1			UCP1		APEH	1
40373	TGTGCAGTTGCATGGTACTGTG	KYNU	-2.23031	2.43448	4.8318	0.0279395	0.386731			19878	GTTGGTGTTGCAACTGACCAGT	SLC9A1	-2.33477	3.18924	6.85259	0.0088513	0.199419			KYNU		CAT	1			SLC9A1		DOHH	1
29959	CATGACACTGTGCATGACGTTG	TNRC18	-2.22954	2.59828	4.36738	0.0366333	0.424113			27729	TGACTGTGACCAGTTGACACGT	TMPRSS11B	-2.33315	3.05577	6.92462	0.00850171	0.195502			TNRC18		TAOK1	1			TMPRSS11B		LRTM2	1
17093	TGTGACCAGTACACTGACCATG	PRKG2	-2.22948	2.50905	4.1001	0.0428808	0.44215			1223	CATGACCAACTGACACACCATG	ALDOA	-2.33313	2.91718	6.18011	0.0129195	0.231454			PRKG2		SGK110	1			ALDOA		ALG13	1
36057	TGGTTGCAACCAACGTACTGGT	DUSP2	-2.22846	3.28006	4.18666	0.0407432	0.436027			44436	ACTGTGGTTGCAGTGTACTGCA	PHF20	-2.33257	2.09386	4.2445	0.0393777	0.3484			DUSP2		CYP1A1	1			PHF20		HCN1	1
48487	CATGGTTGTGCACAGTACCACA	SRD5A3	-2.22834	3.18546	5.22151	0.0223091	0.362778			37795	CAACGTGTCAACTGGTACACGT	GLRX2	-2.33207	3.58853	8.09392	0.0044414	0.149511			SRD5A3		NCOA3	1			GLRX2		ECHDC3	1
18282	GTGTGTTGCATGACTGACTGCA	RTN4IP1	-2.22753	3.15451	6.1721	0.0129781	0.306488			20399	CACAGTGTCACAACTGACTGTG	ST8SIA3	-2.33207	3.60069	8.25002	0.00407515	0.143674			RTN4IP1		DCTD	1			ST8SIA3		UGT2B7	1
17052	ACCATGGTGTACACTGACGTAC	PRKCZ	-2.22725	2.1848	4.00696	0.0453129	0.4471			41966	GTCAGTCACAACGTGTACACCA	MRPL10	-2.33205	2.40532	4.1691	0.0411676	0.353635			PRKCZ		PARP2	1			MRPL10		CLDN2	1
6849	TGACACCAGTGTTGACACACGT	EPC1	-2.22682	3.0316	6.21144	0.0126927	0.30441			11373	TGCAGTTGACCAGTACACCAGT	LIPT1	-2.33158	2.8441	6.21478	0.0126688	0.229571			EPC1		ATP13A3	1			LIPT1		SLC1A5	1
47408	ACACCAACTGGTCAGTACCAAC	SLC25A52	-2.22609	2.66936	5.40408	0.0200898	0.351063			19428	ACTGGTCACAGTACTGACTGAC	SLC2A2	-2.33017	2.96463	4.84328	0.027754	0.30723			SLC25A52		CHKA	1			SLC2A2		OPALIN	1
4425	TGGTACTGTGACTGACACCAGT	CHST6	-2.22554	3.19811	6.51708	0.0106843	0.288395			1485	TGCAACCATGTGACACACTGGT	APIP	-2.32996	2.26864	4.51763	0.0335472	0.330939			CHST6		NEDD4	1			APIP		ITSN1	1
33341	TGCACAACGTACACGTACGTTG	CBX2	-2.22544	4.07321	9.17077	0.00245911	0.171268			37767	CATGACGTCAACTGGTACCAGT	GLOD5	-2.32994	3.73336	8.67186	0.00323162	0.13012			CBX2		LYZL6	1			GLOD5		AMT	1
34028	ACCAGTCAACTGACGTACGTGT	CDS2	-2.22389	4.25529	7.58703	0.00587898	0.239586			321	TGACACTGTGACACACACGTCA	ACADS	-2.32931	4.20536	9.59861	0.00194725	0.105386			CDS2		DAGLA	1			ACADS		PHF5A	1
49128	ACGTGTCACACACAGTACGTGT	TIMM10	-2.22298	2.83971	5.47183	0.0193254	0.347068			3106	GTACGTACACCAACACACTGGT	CALR	-2.32859	2.1279	4.13823	0.041925	0.35604			TIMM10		CEACAM16	1			CALR		CSF3R	1
20074	GTGTGTTGGTCAACTGACACAC	SMYD4	-2.22094	3.10711	4.62175	0.031569	0.402296			40531	CAACTGTGGTCATGGTACCAGT	LEPR	-2.32648	2.52666	4.37391	0.0364931	0.339757			SMYD4		SLC4A2	1			LEPR		NUDT3	1
38944	ACACGTACACGTTGGTACTGCA	HUWE1	-2.21999	3.85792	8.57681	0.00340471	0.193244			26286	GTCAGTGTGTTGGTTGACCAGT	PCDH15	-2.3264	2.38489	4.88312	0.0271205	0.303905			HUWE1		CD28	1			PCDH15		SLC35F5	1
14422	GTTGTGTGACGTCAACACGTTG	NPR2	-2.21954	4.23205	8.56518	0.00342654	0.193244			15611	CAGTCACAACCACAACACACGT	PGD	-2.32583	2.78538	5.95867	0.0146451	0.240858			NPR2		ENO4	1			PGD		DGAT1	1
39596	ACCAGTGTGTGTTGGTACACCA	ITPR2	-2.21897	3.72963	7.0113	0.0080997	0.26811			43440	ACACCAGTTGGTGTGTACTGGT	OCA2	-2.32513	3.25293	5.64932	0.0174621	0.259423			ITPR2		ABCC8	1			OCA2		INMT	1
14295	CATGTGCACATGCAACACTGCA	NME5	-2.21735	3.53912	7.72952	0.00543251	0.232849			34548	ACTGCACAGTTGACGTACGTTG	CLDN24	-2.32479	4.40327	11.5303	0.000684697	0.0650905			NME5		PLXNA1	1			CLDN24		RHBDD1	1
32392	ACGTACGTGTCACATGACGTCA	ATP8B2	-2.21704	3.98867	8.95063	0.00277374	0.177046			34115	CAACACTGTGTGACGTACTGTG	CERS1	-2.32294	3.92819	9.42945	0.00213528	0.10907			ATP8B2		OXCT2	1			CERS1		SPRY2	1
14014	GTCACAGTGTTGCAACACGTTG	NDUFS4	-2.21636	3.49905	5.44041	0.019676	0.348973			26435	CAACACTGCATGGTTGACGTAC	THY1	-2.32269	2.42278	4.69159	0.0303106	0.316051			NDUFS4		SLC9A3	1			THY1		CDK8	1
29017	TGGTTGTGTGACCATGACCACA	TBRG4	-2.21515	2.71929	4.02	0.0449638	0.446819			23565	TGCAACACACCATGTGACGTTG	TFB1M	-2.32226	4.75398	12.3608	0.000438449	0.0521775			TBRG4		PHKG1	1			TFB1M		FN3K	1
44786	GTACCACAGTCAGTGTACACTG	PLCB2	-2.21326	4.94264	11.2729	0.000786486	0.108733			19675	CAGTTGCAACCAACTGACACGT	SLC39A7	-2.32189	2.86272	4.58721	0.0322115	0.325722			PLCB2		SLC12A3	1			SLC39A7		FES	1
17820	ACCATGGTTGTGACTGACTGGT	RECK	-2.21153	3.2904	6.68342	0.00973135	0.28407			33479	CATGACCAGTACACGTACGTTG	CCNO	-2.32189	3.48335	7.46562	0.00628885	0.170086			RECK		OAS3	1			CCNO		CCND1	1
18846	GTCATGGTTGGTACTGACTGCA	SIAE	-2.21139	2.35618	4.15526	0.0415053	0.439144			40719	CACAACACCACATGGTACCAAC	LPGAT1	-2.32156	3.00983	6.68267	0.00973545	0.206871			SIAE		SULT4A1	1			LPGAT1		BCL10	1
1546	GTGTACACGTTGACACACGTTG	APOC3	-2.21061	3.48345	6.84366	0.00889565	0.274968			46482	GTACTGGTTGTGCAGTACACCA	SCNN1D	-2.32057	3.09412	6.98054	0.00824007	0.19217			APOC3		DHRS2	1			SCNN1D		ABCA8	1
44607	CACACAACGTCAGTGTACACCA	PIM1	-2.20801	4.25648	9.27379	0.00232457	0.165698			2540	ACCAGTCATGGTACACACCATG	BLVRA	-2.31974	2.53882	4.81535	0.0282074	0.308862			PIM1		SLC43A2	1			BLVRA		TXNRD3	1
21540	ACTGGTACACTGTGTGACCATG	TNRC18	-2.2065	2.55222	4.39767	0.0359882	0.421519			4174	GTCAACTGACACTGACACTGCA	CERKL	-2.31945	2.82261	5.57906	0.0181765	0.262916			TNRC18		SLC26A1	1			CERKL		DDR1	1
25563	CAGTTGCACAACGTTGACTGCA	ECEL1	-2.20603	3.30513	6.39481	0.0114454	0.296213			10877	TGCACATGGTGTGTACACACAC	KDM5B	-2.31942	1.86518	4.0439	0.0443313	0.364688			ECEL1		GCAT	1			KDM5B		XRCC6BP1	1
9844	ACTGCATGGTTGGTACACACAC	IGSF11	-2.20579	2.56144	4.68254	0.0304706	0.396969			34267	CAGTTGCATGTGACGTACTGCA	CHODL	-2.31933	3.44039	7.85884	0.00505727	0.156041			IGSF11		FZD10	1			CHODL		PLA2G2E	1
3214	GTCAACGTACCAACACACCATG	CARS2	-2.20461	2.73466	5.41379	0.0199783	0.349913			46187	CAGTGTTGACTGCAGTACTGCA	ROBO1	-2.31901	3.1111	6.05097	0.0138986	0.238591			CARS2		HLA-DOB	1			ROBO1		NOTCH4	1
43164	ACCATGGTACGTGTGTACTGTG	NQO1	-2.20431	3.51585	7.23053	0.00716742	0.256902			37254	GTTGACGTTGACTGGTACCATG	GABRB1	-2.31745	3.04467	6.62894	0.0100335	0.209499			NQO1		RHBDD2	1			GABRB1		KIR2DS4	1
5970	GTACTGTGCATGTGACACACTG	DIO1	-2.20425	3.22116	5.53975	0.0185893	0.342102			10402	GTACGTGTACGTGTACACCACA	IYD	-2.31605	2.15497	4.41558	0.0356122	0.336978			DIO1		PHYH	1			IYD		PLXNB1	1
26103	CATGCACATGTGGTTGACGTGT	LPL	-2.20415	3.40571	6.11341	0.013416	0.310173			42367	CACACATGTGTGGTGTACCACA	MTUS1	-2.31553	3.66843	7.47474	0.00625705	0.169872			LPL		DNAJA3	1			MTUS1		PIGQ	1
25016	ACGTCAGTTGACGTTGACCAAC	TRPV1	-2.20269	2.06611	3.97944	0.0460588	0.448475			40756	ACTGCAACCACATGGTACACCA	LPPR4	-2.31335	2.20564	4.02118	0.0449322	0.366391			TRPV1		CDK8	1			LPPR4		PPM1E	1
33617	TGACTGTGCAACACGTACCACA	CD248	-2.20085	3.06676	4.801	0.0284431	0.388482			20718	GTCAGTCAACACTGTGACTGAC	SUV420H2	-2.31323	1.84604	3.89842	0.0483315	0.377596			CD248		CHST9	1			SUV420H2		TNRC18	1
19778	GTACACTGTGCAACTGACGTGT	SLC5A2	-2.19778	3.48051	6.58193	0.0103019	0.286036			8257	TGACACTGACACGTACACCATG	GK2	-2.31272	3.40132	8.08134	0.00447233	0.149573			SLC5A2		GNG3	1			GK2		SLC35D1	1
31978	GTGTGTCAACCACATGACTGCA	ASIC3	-2.1975	2.39502	4.29309	0.0382675	0.427855			28695	CATGTGACACACCATGACCAGT	PPCS	-2.31198	2.34824	4.3708	0.0365599	0.339891			ASIC3		GLYR1	1			PPCS		KCTD18	1
17133	TGCAGTCAGTACACTGACCAGT	PRMT2	-2.19718	3.28539	6.04931	0.0139118	0.313616			3451	CAGTCATGTGCAACACACTGGT	CCNT1	-2.31186	1.91939	3.8684	0.0492034	0.379598			PRMT2		AOC2	1			CCNT1		HTR3D	1
10055	CATGACTGCATGGTACACACAC	IMPDH2	-2.1966	2.92181	5.85533	0.0155299	0.326516			13861	TGTGGTACGTTGCAACACGTAC	NDUFA4	-2.31033	2.6092	4.50506	0.0337948	0.332029			IMPDH2		HSD17B1	1			NDUFA4		KCTD21	1
5849	TGGTTGCAGTTGTGACACACGT	DHDDS	-2.19553	3.8764	8.72417	0.00314018	0.188213			11489	TGACGTCAACCAGTACACCAAC	LRIG1	-2.30953	2.19472	4.17889	0.0409306	0.352559			DHDDS		MTOR	1			LRIG1		CD36	1
19035	CAGTTGTGGTGTACTGACCAGT	SLC16A5	-2.19546	4.04858	9.02805	0.00265868	0.174618			3113	TGGTGTACACCAACACACTGTG	CALY	-2.30937	3.5203	7.57773	0.00590938	0.166557			SLC16A5		SLC26A9	1			CALY		POLR2D	1
34762	GTGTACCACATGACGTACACTG	CNDP2	-2.19425	3.62629	7.59133	0.00586496	0.239586			46880	ACACGTACCATGCAGTACACAC	SIRT3	-2.30879	2.39002	4.73834	0.0294975	0.313269			CNDP2		NDUFA10	1			SIRT3		FASTKD1	1
33520	ACACCACAGTACACGTACACCA	CCT7	-2.19421	3.6553	6.96346	0.00831911	0.270342			34575	CACAACACCATGACGTACGTTG	CLDND2	-2.3087	4.35291	8.6094	0.00334433	0.131479			CCT7		MRPS2	1			CLDND2		CPS1	1
48989	TGCATGTGCACACAGTACGTCA	TDGF1	-2.19377	2.54302	4.01499	0.0450974	0.4471			14042	GTGTTGCAGTTGCAACACACGT	NDUFV2	-2.30793	4.61429	11.6274	0.000649866	0.0635597			TDGF1		BDH1	1			NDUFV2		KCNA4	1
49207	CATGCAACACACACCAACCAAC	TLR4	-2.19251	2.76433	4.5619	0.0326908	0.406711			21709	TGCAACCAACTGTGTGACGTTG	TRIM28	-2.30716	2.55332	4.4883	0.0341275	0.332839			TLR4		FN3K	1			TRIM28		STK17A	1
10489	TGGTCACAACGTGTACACCAGT	KALRN	-2.19235	2.41838	4.47496	0.034395	0.413539			11005	TGCACACAGTGTGTACACCACA	KIR3DL1	-2.30666	2.08432	3.96264	0.0465207	0.371398			KALRN		THEM5	1			KIR3DL1		CAMK1	1
42915	CAACGTGTCATGGTGTACACCA	NIPSNAP3A	-2.19001	4.65624	10.2274	0.00138372	0.135506			3788	ACCAACCAGTCAACACACACGT	CDH11	-2.30644	2.93496	6.27943	0.0122147	0.225472			NIPSNAP3A		MYLK	1			CDH11		ALG10	1
27926	GTTGTGACTGCAGTTGACTGGT	GLB1	-2.18955	3.37671	6.64067	0.00996763	0.284201			15574	GTTGTGCAACCACAACACGTCA	PFKL	-2.30625	3.243	6.57961	0.0103154	0.211706			GLB1		CCL19	1			PFKL		MPO	1
31426	GTACACCAGTGTCATGACCATG	ALDOA	-2.18915	2.74233	4.49764	0.0339417	0.411813			28956	ACCATGACTGACCATGACACAC	CHIA	-2.30623	3.21592	7.07985	0.00779554	0.187252			ALDOA		FECH	1			CHIA		ACSL4	1
3884	ACCAGTACCACAACACACCAAC	CDK14	-2.18882	3.81965	6.25499	0.0123844	0.301496			38946	GTACGTACACGTTGGTACACTG	HVCN1	-2.30623	4.56535	8.96478	0.00275233	0.121444			CDK14		KCNB2	1			HVCN1		GALNT11	1
35728	ACACTGGTCAGTACGTACGTAC	DHDH	-2.188	2.20759	3.97303	0.0462346	0.448672			47388	ACCATGACTGGTCAGTACACAC	SLC25A48	-2.30573	2.61905	5.20413	0.0225333	0.284764			DHDH		MSH6	1			SLC25A48		TGFBR2	1
5356	ACCAGTCAACTGTGACACACGT	CYB5R2	-2.18753	3.58956	7.17316	0.00740023	0.258098			38783	CACACATGCATGTGGTACTGCA	HS3ST1	-2.30569	2.87956	5.14659	0.0232921	0.288157			CYB5R2		PRICKLE4	1			HS3ST1		TRAF4	1
1971	CAACCAGTCATGACACACACGT	ATP5G3	-2.1871	3.10432	5.42141	0.0198913	0.349754			21606	GTTGGTTGACTGTGTGACTGGT	TPD52L1	-2.30554	2.13549	4.2328	0.0396499	0.3489			ATP5G3		NLGN4Y	1			TPD52L1		GPX6	1
36690	GTACTGTGCACAACGTACACCA	FAM171B	-2.1858	2.46811	4.70582	0.0300606	0.395566			48912	ACACTGACCACACAGTACCAAC	TAMM41	-2.30553	2.52693	4.098	0.0429339	0.359626			FAM171B		HSD11B1	1			TAMM41		MFSD11	1
22388	ACTGCATGCATGTGTGACCAGT	VARS2	-2.18525	2.64257	3.85661	0.0495503	0.458323			39449	TGGTTGACGTGTTGGTACACAC	IRAK4	-2.30514	3.04047	5.12661	0.0235617	0.2893			VARS2		LRRTM2	1			IRAK4		KLRC4	1
43294	GTCATGACTGGTGTGTACACCA	NT5DC3	-2.18414	2.51044	4.00116	0.0454691	0.4471			26920	ACGTGTACTGGTGTTGACTGGT	GJA5	-2.30505	2.39757	4.9259	0.026457	0.300993			NT5DC3		SULT6B1	1			GJA5		SLC26A9	1
39323	CAGTTGGTTGGTTGGTACACGT	IL9R	-2.18385	2.36201	3.99886	0.0455311	0.4471			37028	ACTGGTGTACACTGGTACTGTG	FMO5	-2.30354	2.95303	5.56218	0.0183526	0.264081			IL9R		ADAM17	1			FMO5		NOX3	1
47638	GTTGTGACGTGTCAGTACCATG	SLC35B4	-2.18261	3.28147	6.3087	0.0120147	0.29914			48041	TGGTGTGTCAGTCAGTACTGTG	SLC7A4	-2.30037	2.78885	5.35544	0.0206577	0.275365			SLC35B4		CHKB	1			SLC7A4		HGSNAT	1
29488	ACACCAACCAACCATGACACGT	TOMM34	-2.18165	3.10038	6.02047	0.0141408	0.316613			13508	ACTGACCAACTGCAACACGTGT	MUCL1	-2.2993	2.80466	5.58934	0.0180701	0.262481			TOMM34		SLC6A1	1			MUCL1		LRGUK	1
11181	TGCAGTGTCAGTGTACACGTAC	LATS2	-2.18128	2.44059	4.6401	0.0312332	0.400947			19454	GTCACACACAGTACTGACTGCA	SLC30A3	-2.29859	4.86036	11.2075	0.000814656	0.070232			LATS2		HS3ST3A1	1			SLC30A3		N6AMT1	1
4306	GTACTGCAACACTGACACACGT	CHIT1	-2.18071	3.84227	8.52459	0.0035038	0.194101			32886	GTTGCATGACACACGTACGTCA	C10orf32	-2.29741	4.82772	10.7864	0.00102249	0.078456			CHIT1		SMARCAL1	1			C10orf32		MAP3K10	1
50343	CATGGTGTACTGACCAACGTTG	YWHAB	-2.17999	3.40803	7.31151	0.00685145	0.251926			39060	ACTGTGGTACGTTGGTACACTG	IDS	-2.29689	3.97024	9.33148	0.0022525	0.111418			YWHAB		TAS2R42	1			IDS		LIMK2	1
34267	CAGTTGCATGTGACGTACTGCA	CHODL	-2.17959	3.44039	7.02832	0.00802307	0.266867			20658	GTACCAGTACACTGTGACACTG	SULT1B1	-2.29624	2.66182	4.38197	0.0363211	0.339071			CHODL		SERP1	1			SULT1B1		HDAC8	1
45865	TGGTGTACCAACCAGTACGTGT	RAD54L2	-2.1795	3.66773	7.03728	0.00798302	0.266133			36146	GTACCAACTGCAACGTACGTCA	ECI1	-2.29516	4.16409	9.71508	0.00182763	0.101804			RAD54L2		ALPK2	1			ECI1		SLC12A2	1
3002	GTGTCAGTCAGTACACACACAC	CACNA1D	-2.1794	2.94605	5.84899	0.015586	0.326516			16947	CAACCAACGTACACTGACGTAC	PRKAB1	-2.29487	2.70497	5.05913	0.0244966	0.29386			CACNA1D		PRMT7	1			PRKAB1		ATP4B	1
19048	ACGTGTTGGTGTACTGACACCA	SLC17A3	-2.17919	3.09341	6.13308	0.0132676	0.308559			49207	CATGCAACACACACCAACCAAC	TLR4	-2.29464	2.76433	4.95237	0.0260549	0.299049			SLC17A3		MLEC	1			TLR4		NME1-NME2	1
4218	GTGTCATGACACTGACACTGGT	CHCHD7	-2.17902	2.71951	5.21709	0.022366	0.363057			8310	GTTGCATGACACGTACACCATG	GLRA4	-2.29318	2.90004	5.852	0.0155593	0.247149			CHCHD7		CD1C	1			GLRA4		ABCC4	1
3367	CATGGTACTGCAACACACGTTG	CCDC90B	-2.17851	4.14964	9.10549	0.00254843	0.171941			28533	TGTGCATGCACAGTTGACTGTG	CLSPN	-2.29224	2.19888	4.05939	0.0439264	0.363334			CCDC90B		GAD2	1			CLSPN		SLC9A9	1
41377	TGACGTGTTGACGTGTACTGAC	MCAM	-2.17844	2.95655	5.83361	0.0157229	0.327457			42336	ACACGTTGTGTGGTGTACCAGT	MTIF2	-2.29208	2.71832	5.48365	0.0191951	0.26829			MCAM		ABCC12	1			MTIF2		NUP210L	1
6063	CACAGTGTCATGTGACACCATG	DMPK	-2.17797	2.69237	4.73572	0.0295425	0.393864			11218	GTACTGCACAGTGTACACCATG	LDHA	-2.29181	3.65594	6.31934	0.0119428	0.22356			DMPK		CLDND2	1			LDHA		PYCRL	1
33516	ACCAGTCAGTACACGTACACTG	CCRL2	-2.17509	3.15976	5.52734	0.0187215	0.34257			36927	CACACAACACACTGGTACCAGT	FGF10	-2.29088	3.78803	7.77329	0.00530245	0.158972			CCRL2		CDKL2	1			FGF10		MRPL42	1
36371	CAACTGACGTCAACGTACTGGT	ENO3	-2.17484	2.66964	4.76581	0.0290304	0.390946			46490	GTGTTGGTTGTGCAGTACGTTG	SCO1	-2.29082	2.83702	5.23663	0.022116	0.28328			ENO3		NDUFA11	1			SCO1		FAM82A2	1
16060	ACCACAGTGTCACAACACTGTG	PILRB	-2.1739	3.50269	7.28434	0.00695581	0.252565			20470	GTTGCACACACAACTGACACAC	STK16	-2.28956	3.51823	6.72435	0.00951054	0.204677			PILRB		CYB5B	1			STK16		KCNC1	1
47612	ACCACACATGGTCAGTACACCA	SLC35A2	-2.17348	4.8755	11.2318	0.000804089	0.110572			14135	CATGCAACCATGCAACACTGGT	NF1	-2.28813	2.77196	5.03678	0.0248145	0.295125			SLC35A2		LRRC19	1			NF1		MATK	1
15290	GTGTCAGTCAGTCAACACTGGT	PCYOX1	-2.17326	2.60501	4.8475	0.0276862	0.386507			27235	CAACGTTGGTGTGTTGACGTTG	CLEC1B	-2.28735	3.4011	4.85226	0.0276099	0.306212			PCYOX1		FAIM3	1			CLEC1B		ADIPOR1	1
27390	GTCACACAGTGTGTTGACACTG	CSPG5	-2.17238	3.99592	7.5428	0.00602503	0.241954			31690	GTGTACCACAGTCATGACACAC	APEH	-2.28695	2.04712	4.21812	0.0399944	0.349264			CSPG5		CEL	1			APEH		SPTLC1	1
9763	CAACGTACGTTGGTACACCAAC	IDI2	-2.17025	2.78292	4.90222	0.0268223	0.383325			6141	TGCACACACATGTGACACGTCA	DOHH	-2.28636	3.28682	7.07464	0.00781824	0.187449			IDI2		MLL5	1			DOHH		SLC17A1	1
25355	CAGTACACCAACGTTGACACAC	TARS	-2.16999	2.81532	4.35589	0.0368813	0.424113			14555	CAGTTGCAACGTCAACACTGGT	NT5C3	-2.28635	2.07526	4.12684	0.0422081	0.356708			TARS		SLC4A1	1			NT5C3		FGFR1OP	1
2389	TGTGTGTGTGGTACACACACTG	BAZ2B	-2.16987	3.17386	6.20619	0.0127304	0.304507			11625	TGGTGTTGTGCAGTACACCAAC	LRTM2	-2.28385	3.47166	6.27522	0.0122438	0.225761			BAZ2B		BAK1	1			LRTM2		MLL5	1
12519	CATGGTCAACACCAACACTGCA	MFAP3	-2.16972	2.54783	4.47874	0.0343191	0.413362			40454	GTTGACACGTCATGGTACCAGT	LAT	-2.28362	2.39317	4.50147	0.0338657	0.332249			MFAP3		GK2	1			LAT		OR2AT4	1
30865	TGACTGGTACGTCATGACACAC	ACSM3	-2.16816	2.6509	4.05983	0.0439149	0.444636			1245	TGCATGCAACTGACACACCAGT	ALG13	-2.2834	2.6379	4.23203	0.0396679	0.3489			ACSM3		GPX6	1			ALG13		C1GALT1C1	1
36787	CAACCAGTCACAACGTACCATG	FASLG	-2.16774	2.96037	4.86204	0.0274538	0.385829			23559	CATGACACACCATGTGACTGTG	HCN1	-2.28334	3.90741	8.02786	0.00460633	0.151445			FASLG		FADS3	1			HCN1		EFNA5	1
5538	GTACGTGTTGTGTGACACACCA	CYP51A1	-2.16719	3.36525	6.42013	0.0112834	0.295046			11162	GTGTTGGTCAGTGTACACACGT	LARGE	-2.28086	3.97219	9.3261	0.00225912	0.111557			CYP51A1		TNFRSF19	1			LARGE		TIE1	1
49930	GTGTACACCAACACCAACGTTG	UGGT2	-2.167	2.99583	4.6255	0.0315001	0.402134			7914	GTGTGTCAGTCATGACACCATG	GALNT3	-2.28068	2.45879	4.0195	0.0449771	0.366523			UGGT2		TRIO	1			GALNT3		NDUFA1	1
41597	TGCACATGGTACGTGTACCACA	MFRP	-2.16635	3.63885	6.7958	0.00913728	0.277844			36140	ACCAGTACTGCAACGTACCACA	ECHDC3	-2.28053	4.08384	9.46538	0.00209386	0.108158			MFRP		SLC45A1	1			ECHDC3		TNFSF11	1
22936	ACGTTGGTTGGTTGTGACACCA	PTPRH	-2.16623	4.13946	8.32885	0.00390204	0.203855			15385	TGGTTGACACCACAACACCATG	PDE7B	-2.27999	2.37703	4.75118	0.0292781	0.312418			PTPRH		TMX1	1			PDE7B		CMTM4	1
7864	ACGTCAGTGTCATGACACGTTG	GALC	-2.16607	2.9294	4.70868	0.0300106	0.395566			50003	CAACTGTGCAACACCAACTGGT	UGT2B7	-2.27981	2.79339	5.99773	0.0143243	0.240231			GALC		CYP4F12	1			UGT2B7		SCN2A	1
27800	ACGTTGGTACCAGTTGACCACA	SCLY	-2.16356	4.56699	10.2858	0.00134057	0.135028			34528	ACACGTCAGTTGACGTACGTCA	CLDN2	-2.27912	5.57368	11.1364	0.0008465	0.070683			SCLY		PRNP	1			CLDN2		NUDT13	1
39679	CACACACAGTGTTGGTACGTAC	KAT6A	-2.16192	2.18951	4.04745	0.0442382	0.445444			7911	CATGGTCAGTCATGACACTGTG	GALNT3	-2.27833	2.61236	4.34026	0.0372212	0.342338			KAT6A		GJC1	1			GALNT3		LATS2	1
9058	GTACGTTGCAACGTACACTGGT	HCK	-2.1619	2.8972	5.51286	0.0188772	0.343925			19093	TGTGTGGTGTGTACTGACCACA	SLC1A5	-2.27802	3.18817	6.19052	0.0128436	0.23075			HCK		UBAC2	1			SLC1A5		NPC2	1
28534	GTTGCATGCACAGTTGACCAAC	BAHD1	-2.16049	3.136	5.42661	0.0198322	0.349754			29488	ACACCAACCAACCATGACACGT	TOMM34	-2.27801	3.10038	6.49853	0.0107964	0.215999			BAHD1		LTA	1			TOMM34		PIPOX	1
45186	GTACACGTACACCAGTACCAGT	PPP2R5A	-2.15984	2.26827	4.14421	0.0417771	0.439935			7372	ACCAACCAACCATGACACACTG	FDPS	-2.277	3.62483	5.52931	0.0187004	0.265547			PPP2R5A		CAMK2N2	1			FDPS		PRKCA	1
18864	ACACCAGTTGGTACTGACTGTG	SIK1	-2.15782	3.33291	6.29802	0.0120873	0.299192			3706	GTGTCATGGTCAACACACACAC	CD96	-2.27497	2.22828	4.39955	0.0359484	0.338156			SIK1		THG1L	1			CD96		TST	1
45996	ACCAGTGTCAACCAGTACCACA	RENBP	-2.15763	2.84174	4.08909	0.043161	0.442461			43507	CAACCACATGGTGTGTACACAC	OPALIN	-2.27491	2.99188	5.99406	0.0143541	0.240348			RENBP		NOTCH2	1			OPALIN		LILRB5	1
26249	TGGTACGTGTTGGTTGACGTTG	CLEC4F	-2.15682	3.68247	6.85125	0.00885793	0.274968			10393	TGGTTGGTACGTGTACACACAC	ITSN1	-2.27477	2.97668	5.80811	0.0159524	0.250022			CLEC4F		GLT1D1	1			ITSN1		PRKDC	1
29871	CACAGTGTACTGCATGACGTGT	SETD1B	-2.15601	4.06347	8.61289	0.00333793	0.1923			31607	CATGCATGCAGTCATGACACCA	AMT	-2.27358	2.86414	5.67435	0.0172147	0.257623			SETD1B		NEK9	1			AMT		SMARCE1	1
3202	GTACACGTACCAACACACACAC	CARKD	-2.15601	2.24536	3.90239	0.0482174	0.454227			15763	CAACTGGTTGCACAACACACCA	PHF5A	-2.27305	3.03572	5.00964	0.0252066	0.296224			CARKD		NDUFAF1	1			PHF5A		NME7	1
45361	TGACCAACTGACCAGTACGTTG	PRKDC	-2.15575	2.35727	4.1465	0.0417206	0.439748			5205	TGTGTGTGACTGTGACACTGGT	CSF3R	-2.27304	2.25004	4.15766	0.0414465	0.354407			PRKDC		SYT14	1			CSF3R		ULK2	1
32465	TGACTGCAGTCACATGACTGGT	AZIN1	-2.15498	3.35726	4.93712	0.0262859	0.381139			43391	CACACATGTGGTGTGTACACGT	NUDT3	-2.27269	2.84776	5.6902	0.0170599	0.257062			AZIN1		DGCR2	1			NUDT3		CYP8B1	1
43963	CAGTCAGTCAGTGTGTACGTCA	PARP16	-2.15472	4.07875	6.79887	0.00912155	0.277646			47686	GTTGACTGGTGTCAGTACCACA	SLC35F5	-2.2703	3.38932	7.23386	0.00715413	0.180534			PARP16		LY6G6C	1			SLC35F5		MYADM	1
35418	GTGTTGTGGTGTACGTACGTTG	CYP2W1	-2.15447	3.69809	5.64523	0.0175029	0.337906			5768	ACGTACGTGTTGTGACACCATG	DGAT1	-2.27009	4.45572	10.9579	0.00093204	0.074426			CYP2W1		PCK1	1			DGAT1		PRRG4	1
45716	ACTGTGGTGTACCAGTACCAGT	PTPRZ1	-2.15404	4.62759	9.40365	0.00216553	0.16052			44713	TGGTGTGTGTCAGTGTACACAC	PLA2G15	-2.26975	2.85411	5.7905	0.016113	0.250883			PTPRZ1		ALG9	1			PLA2G15		KRAS	1
17137	TGACCACAGTACACTGACCAAC	PRMT3	-2.15393	2.79547	4.06729	0.0437213	0.444194			4307	CAACTGCAACACTGACACCATG	CHIT1	-2.26868	4.20211	10.2177	0.00139099	0.0897686			PRMT3		ADCK5	1			CHIT1		SLC44A4	1
3245	TGCAGTGTACCAACACACCATG	CAT	-2.15255	3.08497	5.83632	0.0156986	0.327326			10072	ACGTTGTGCATGGTACACGTCA	INMT	-2.26847	3.68022	8.4667	0.00361707	0.135719			CAT		CNGA2	1			INMT		CNTNAP4	1
48917	TGTGTGACCACACAGTACTGGT	TAOK1	-2.1522	3.12651	6.16566	0.0130254	0.30666			17906	GTACCACATGTGACTGACACTG	RHBDD1	-2.26558	4.61365	9.42467	0.00214086	0.109245			TAOK1		OPA3	1			RHBDD1		LIPT2	1
46774	GTTGCAGTGTTGCAGTACTGAC	SGK110	-2.15151	3.01963	5.08633	0.0241152	0.371269			1050	GTGTTGACACTGACACACGTAC	AKR1B10	-2.26555	4.73975	10.3391	0.00130244	0.0877781			SGK110		AJAP1	1			AKR1B10		MOCS1	1
11491	CAACGTCAACCAGTACACACGT	LRIG3	-2.1514	3.81544	7.71944	0.00546292	0.233246			33072	ACACCAACTGACACGTACACAC	CA9	-2.26527	3.53681	7.3112	0.00685263	0.176662			LRIG3		TTN	1			CA9		ASXL1	1
27546	GTGTTGGTCAGTGTTGACCATG	CYP1A1	-2.15106	3.10948	5.19645	0.0226331	0.364463			48434	GTACCAACTGCACAGTACCATG	SPRY2	-2.26409	3.13638	6.02441	0.0141093	0.239535			CYP1A1		LYPD3	1			SPRY2		SPAG9	1
42740	ACTGCACAGTTGGTGTACACAC	NDUFB3	-2.15021	2.65114	4.50102	0.0338746	0.411444			13589	TGTGTGACTGTGCAACACTGTG	N4BP2	-2.26328	2.35181	4.1851	0.0407808	0.35199			NDUFB3		ADIPOQ	1			N4BP2		PAOX	1
13778	GTACTGCATGTGCAACACACCA	NCOA3	-2.14934	2.33967	4.08238	0.0433326	0.443494			48667	CAGTTGACGTCACAGTACACGT	STK25	-2.26234	3.05826	6.48826	0.0108589	0.216247			NCOA3		THNSL2	1			STK25		STARD4	1
35613	TGCATGACCAGTACGTACTGCA	DCTD	-2.14929	2.64186	4.71274	0.0299399	0.395131			3985	TGACTGGTCACAACACACCATG	CDK8	-2.26167	1.95768	3.99626	0.0456013	0.368454			DCTD		INS	1			CDK8		SLC12A5	1
15164	ACCACAACCAGTCAACACGTGT	PARP2	-2.149	2.68795	5.02911	0.0249246	0.375372			37034	GTGTGTGTACACTGGTACTGGT	FN3K	-2.2591	2.41835	4.29849	0.0381463	0.345314			PARP2		MS4A6E	1			FN3K		GP6	1
32153	TGGTTGGTTGCACATGACACGT	ATP13A3	-2.14839	3.04901	4.66646	0.0307573	0.3986			36919	CATGCAACACACTGGTACTGAC	FES	-2.25819	2.67919	5.40395	0.0200912	0.271939			ATP13A3		CERS3	1			FES		NOTCH2	1
2095	CACAGTACACGTACACACGTCA	ATP6V1G2	-2.14749	4.4794	9.74686	0.00179629	0.150587			50293	TGTGCATGACTGACCAACGTAC	XK	-2.25763	3.09576	5.82599	0.0157911	0.248962			ATP6V1G2		SLC30A4	1			XK		CADM3	1
4310	GTTGTGCAACACTGACACTGTG	CHKA	-2.14707	3.46648	6.98593	0.00821529	0.268627			3414	GTTGTGTGTGCAACACACCACA	CCND1	-2.25666	3.40375	7.57281	0.00592553	0.166679			CHKA		DDR2	1			CCND1		GABRR3	1
18111	CACACAGTGTTGACTGACCATG	ROR2	-2.1466	3.49027	7.13204	0.00757184	0.259774			2427	CAGTCATGTGGTACACACACCA	BCL10	-2.25657	3.77375	8.50719	0.00353745	0.13433			ROR2		YPEL2	1			BCL10		DYSF	1
42792	ACGTGTACCATGGTGTACCACA	NEDD4	-2.14631	3.98985	7.73638	0.00541193	0.232849			103	CATGGTTGACACACACACTGGT	ABCA8	-2.25628	3.30653	6.72583	0.00950264	0.204595			NEDD4		UBC	1			ABCA8		ENPP6	1
11787	CAGTACACGTCAGTACACTGTG	LYZL6	-2.14624	2.34965	3.90651	0.0480995	0.453977			22002	GTACCACATGTGTGTGACCAGT	TXNRD3	-2.25626	3.61933	6.33411	0.0118438	0.223284			LYZL6		NEU3	1			TXNRD3		BCL2L13	1
35531	CAGTACCAGTGTACGTACTGGT	DAGLA	-2.14524	4.00561	8.29012	0.00398614	0.206751			5563	CAGTCAGTTGTGTGACACACCA	DAK	-2.25621	4.01486	9.79082	0.00175385	0.100284			DAGLA		VNN2	1			DAK		TAZ	1
29955	CAACACACTGTGCATGACTGGT	CEACAM16	-2.14504	3.63148	7.2963	0.00690967	0.252323			15841	TGACGTCATGCACAACACCAAC	PHRF1	-2.25605	2.46501	4.4776	0.034342	0.333296			CEACAM16		ABO	1			PHRF1		RBP1	1
19753	TGGTGTACTGCAACTGACTGTG	SLC4A2	-2.14382	3.6354	6.72031	0.0095321	0.282328			5712	ACACTGTGGTTGTGACACGTGT	DDR1	-2.25582	3.33077	5.56664	0.0183059	0.263736			SLC4A2		POLR2E	1			DDR1		GJB4	1
3552	ACACGTCATGCAACACACTGCA	CD28	-2.1435	3.85231	8.31984	0.00392144	0.204657			22561	TGACGTACACGTTGTGACACAC	XRCC6BP1	-2.25574	2.93288	6.10892	0.0134501	0.235854			CD28		PRLR	1			XRCC6BP1		KDM5C	1
36376	ACGTTGACGTCAACGTACTGCA	ENO4	-2.14228	3.87205	7.50013	0.00616946	0.242609			16233	TGGTGTTGCACACAACACCATG	PLA2G2E	-2.25462	3.08495	6.03494	0.0140254	0.239525			ENO4		THY1	1			PLA2G2E		CSNK1G1	1
26931	CAACCAACTGGTGTTGACACAC	ABCC8	-2.14094	3.17887	4.82494	0.0280509	0.387			43091	CAACTGTGACGTGTGTACGTCA	NOTCH4	-2.25355	2.99321	5.00625	0.0252559	0.296224			ABCC8		CYP4F22	1			NOTCH4		ATG7	1
18996	ACTGCAACGTGTACTGACCAAC	SLC15A3	-2.14063	2.42196	4.3699	0.0365792	0.423943			39153	TGACCACAACGTTGGTACCACA	IHH	-2.25317	3.19594	6.39345	0.0114542	0.221001			SLC15A3		KIAA0141	1			IHH		ATP5G2	1
27872	ACACGTCAACCAGTTGACTGAC	PLXNA1	-2.14058	2.48543	3.84421	0.049918	0.458323			10994	GTACCACAGTGTGTACACGTTG	KIR2DS4	-2.25252	2.82906	4.09219	0.0430818	0.360352			PLXNA1		PIK3AP1	1			KIR2DS4		KMO	1
43763	CAACCACAGTGTGTGTACGTTG	OXCT2	-2.14012	3.14623	5.44963	0.0195725	0.348418			16468	ACTGTGTGACACACTGACCAGT	PLXNB1	-2.25068	2.43555	4.13821	0.0419254	0.35604			OXCT2		CLYBL	1			PLXNB1		CSNK2B	1
41328	ACACCATGTGACGTGTACTGGT	MAT1A	-2.1401	2.20106	3.86678	0.049251	0.457354			6083	CAACACCACATGTGACACCAGT	DNAJC11	-2.25054	3.339	5.82461	0.0158035	0.249003			MAT1A		CADM3	1			DNAJC11		GALK1	1
19162	GTGTTGCAGTGTACTGACCAGT	SLC22A7	-2.13912	2.75287	5.0183	0.0250808	0.376713			15934	GTCACAACGTCACAACACCAGT	PIGQ	-2.25021	3.58393	6.54782	0.0105013	0.213012			SLC22A7		ATP6V1D	1			PIGQ		PARP1	1
25148	ACCACAACGTACGTTGACTGCA	SLC9A3	-2.13903	2.72036	4.55061	0.032907	0.407838			3923	CAACTGTGCACAACACACGTTG	CDK20	-2.25011	3.18076	5.94495	0.0147595	0.241069			SLC9A3		TRPC6	1			CDK20		VRK1	1
44469	TGTGCAGTTGCAGTGTACACCA	PHKG1	-2.13799	3.18936	5.8201	0.0158441	0.328522			45157	TGTGGTTGACACCAGTACGTCA	PPM1E	-2.25005	2.41056	4.49609	0.0339725	0.332329			PHKG1		ALG2	1			PPM1E		NPSR1	1
46938	GTGTTGTGCATGCAGTACTGTG	SLC12A3	-2.13736	3.21244	6.47237	0.0109564	0.29099			20904	ACGTGTGTTGACTGTGACTGCA	TBCK	-2.24971	3.06289	6.62804	0.0100386	0.209501			SLC12A3		IGF2R	1			TBCK		FXYD3	1
43426	GTACGTGTTGGTGTGTACTGTG	OAS3	-2.13735	4.21508	7.54313	0.00602393	0.241954			29959	CATGACACTGTGCATGACGTTG	TNRC18	-2.24969	2.59828	4.43612	0.0351861	0.335901			OAS3		PHF8	1			TNRC18		METTL4	1
23991	CATGCAGTTGCATGTGACACTG	SULT4A1	-2.13604	3.26115	6.19087	0.0128411	0.305254			24510	GTCACAGTCACATGTGACACGT	SLC35D1	-2.2494	3.56583	8.19229	0.00420687	0.145723			SULT4A1		FAM136A	1			SLC35D1		MCOLN3	1
5902	GTCAACACCATGTGACACTGGT	DHRS2	-2.13592	2.94192	4.93228	0.0263595	0.381389			40074	GTGTACGTACCATGGTACGTAC	KCTD18	-2.24867	2.65754	4.96813	0.0258185	0.298362			DHRS2		LTA4H	1			KCTD18		MKNK1	1
19696	ACACCACAACCAACTGACGTAC	SLC43A2	-2.13539	3.36347	5.32552	0.0210153	0.35578			38928	ACACTGACACGTTGGTACGTTG	HTR3D	-2.24865	3.79261	4.74139	0.0294453	0.313109			SLC43A2		EDA	1			HTR3D		IL12RB1	1
19353	TGGTTGGTCAGTACTGACCACA	SLC26A1	-2.13419	5.12091	8.81296	0.00299098	0.182372			10791	CATGGTACGTGTGTACACTGGT	KCTD21	-2.24738	3.61095	6.82156	0.00900637	0.200662			SLC26A1		OR9A2	1			KCTD21		C2orf18	1
8990	GTCATGACCAACGTACACGTGT	HACL1	-2.13293	2.94363	4.28595	0.0384286	0.428026			33682	GTACTGGTCAACACGTACCAAC	CD36	-2.24665	3.6212	6.57185	0.0103604	0.2122			HACL1		DGAT1	1			CD36		ARSH	1
35635	CAACCAACCAGTACGTACTGTG	DDHD2	-2.13278	2.90154	4.44725	0.0349575	0.416627			16638	GTCACACAACACACTGACTGGT	POLR2D	-2.24659	2.44359	4.54755	0.0329659	0.328336			DDHD2		TSPO	1			POLR2D		SLC5A4	1
21892	ACTGACGTTGTGTGTGACCAAC	TSSK4	-2.13271	2.66626	4.8299	0.0279702	0.38685			10894	GTCAACGTGTGTGTACACCACA	KDM5D	-2.24621	3.01623	6.05716	0.01385	0.238312			TSSK4		SAT1	1			KDM5D		MANEAL	1
37486	GTCAGTTGGTACTGGTACCATG	GCAT	-2.13165	3.86578	7.78197	0.00527703	0.230977			36793	TGGTCAGTCACAACGTACACTG	FASTKD1	-2.24588	2.50901	4.79045	0.028618	0.310427			GCAT		KCNS3	1			FASTKD1		PKD2L2	1
37204	ACTGTGTGTGACTGGTACTGGT	FZD10	-2.13045	2.48499	4.3064	0.0379693	0.427723			35046	GTTGGTCAACGTACGTACACTG	CPS1	-2.24451	3.32926	6.80946	0.00906764	0.200797			FZD10		GRHPR	1			CPS1		COL4A3BP	1
26488	ACGTCATGCATGGTTGACCACA	HLA-DOB	-2.12978	3.88531	7.41754	0.00645911	0.246483			39725	TGCAGTACCAGTTGGTACCAGT	KCNA4	-2.24449	2.4178	4.81111	0.0282769	0.309354			HLA-DOB		ABCD2	1			KCNA4		GAL3ST4	1
46046	GTCATGCACAACCAGTACACAC	RHBDD2	-2.12956	3.24457	6.27562	0.012241	0.300116			20477	TGCACACACACAACTGACACCA	STK17A	-2.24359	3.39497	6.04632	0.0139353	0.238965			RHBDD2		MAPK1	1			STK17A		SRD5A3	1
8437	TGTGCACAACACGTACACACTG	GNB2L1	-2.12921	2.3778	4.00316	0.045415	0.4471			3124	ACTGCAACACCAACACACGTGT	CAMK1	-2.24357	4.20506	8.2669	0.00403745	0.143088			GNB2L1		CCDC107	1			CAMK1		PCDH9	1
44485	TGTGACCATGCAGTGTACACGT	PHYH	-2.12765	2.47294	4.46631	0.0345696	0.413843			31438	GTCAACCAGTGTCATGACGTGT	ALG10	-2.24353	2.77001	5.35359	0.0206796	0.275492			PHYH		PHF19	1			ALG10		MAP3K3	1
23361	TGACACTGCAGTTGTGACCACA	DNAJA3	-2.1271	2.57472	4.30317	0.0380413	0.427855			2566	GTTGACACGTGTACACACGTTG	BMPR1A	-2.24249	4.76055	12.1789	0.000483326	0.0539647			DNAJA3		DUSP1	1			BMPR1A		CACNB4	1
3988	ACTGTGGTCACAACACACCATG	CDK8	-2.12574	3.05064	4.94111	0.0262252	0.381006			8163	CAACGTCACACATGACACCACA	GGT5	-2.23964	4.85027	12.2659	0.000461307	0.0532429			CDK8		IYD	1			GGT5		AIRE	1
49006	GTCAGTTGCACACAGTACCAAC	TDRD3	-2.1237	3.11282	4.31664	0.0377413	0.426824			25415	CATGACTGCAACGTTGACGTAC	MPO	-2.23852	3.08944	6.39844	0.0114221	0.220874			TDRD3		GSTA1	1			MPO		COX6B2	1
34396	ACCATGTGGTTGACGTACCACA	CHST9	-2.1231	5.03077	10.7566	0.00103908	0.122808			30840	ACGTCATGACGTCATGACTGGT	ACSL4	-2.23848	3.39744	6.37398	0.0115806	0.221462			CHST9		BMPR1A	1			ACSL4		CD63	1
38621	TGCATGCAGTTGTGGTACGTGT	HK2	-2.12217	3.55544	6.53405	0.0105829	0.287917			7901	TGCATGCAGTCATGACACCACA	GALNT11	-2.23789	2.57906	4.4698	0.034499	0.333784			HK2		C10orf32	1			GALNT11		PRKAG1	1
17504	ACACGTTGACTGACTGACGTAC	PTPRM	-2.12145	2.5998	3.92868	0.0474692	0.451672			21076	ACTGTGTGGTACTGTGACTGTG	TGFBR2	-2.23532	2.50028	4.82178	0.0281023	0.30838			PTPRM		MUM1	1			TGFBR2		SKP2	1
24335	CACAACACCACATGTGACTGGT	GNG3	-2.12081	2.62573	4.44422	0.0350196	0.416627			46262	GTTGCAGTACTGCAGTACGTGT	RPS14	-2.23335	2.73301	5.32883	0.0209754	0.277548			GNG3		LRRC4C	1			RPS14		B4GALNT3	1
10795	CAGTGTACGTGTGTACACGTTG	KCTD21	-2.1202	4.82501	10.7842	0.00102373	0.12185			2767	CACAACCAGTGTACACACTGAC	BTNL3	-2.2333	2.52863	4.62792	0.0314557	0.321677			KCTD21		CCK	1			BTNL3		SLC6A7	1
8377	TGGTCAGTACACGTACACACCA	GLYR1	-2.12015	3.05313	5.61787	0.0177782	0.338795			10786	GTACGTACGTGTGTACACTGAC	KCTD19	-2.2321	2.37793	4.37224	0.036529	0.339818			GLYR1		KIR2DL2	1			KCTD19		RTN4IP1	1
25469	TGCACATGCAACGTTGACACGT	AOC2	-2.11959	3.51265	7.10984	0.00766618	0.26212			19753	TGGTGTACTGCAACTGACTGTG	SLC4A2	-2.23206	3.6354	7.22917	0.00717283	0.180634			AOC2		PCDH12	1			SLC4A2		ACSM2B	1
23649	TGACGTTGACCATGTGACACGT	HSD17B1	-2.11932	3.25933	6.0755	0.0137069	0.312188			21640	ACGTACGTACTGTGTGACCAGT	TRAF4	-2.23185	2.29403	4.14125	0.0418503	0.356002			HSD17B1		PIGH	1			TRAF4		BRWD1	1
13432	ACGTCATGACTGCAACACTGAC	MTOR	-2.11916	3.26041	5.04957	0.024632	0.373421			8652	ACCAACCATGACGTACACTGCA	GPX6	-2.23161	2.57832	5.04308	0.0247245	0.294955			MTOR		SLC44A2	1			GPX6		WNT5A	1
16976	ACACTGTGGTACACTGACTGTG	PRKAG1	-2.11784	4.13944	8.95393	0.00276873	0.177046			7125	TGTGTGCACAGTTGACACCACA	FADS2	-2.23082	3.20963	6.08978	0.0135966	0.236833			PRKAG1		SLC29A2	1			FADS2		ABCF2	1
39193	TGGTTGACTGGTTGGTACGTCA	IL17RA	-2.11709	3.77591	7.56619	0.00594733	0.240886			12549	TGTGACACTGACCAACACTGTG	MFSD11	-2.23061	3.66724	8.32113	0.00391866	0.141058			IL17RA		FYN	1			MFSD11		GUCY1A3	1
47452	ACCATGTGTGGTCAGTACCACA	SLC26A9	-2.11489	3.03281	5.4188	0.019921	0.349754			40323	CAACACGTTGCATGGTACACGT	KLRC4	-2.22917	4.36915	9.01208	0.00268201	0.120861			SLC26A9		CKMT1B	1			KLRC4		UPB1	1
30632	ACGTGTGTCATGCATGACTGTG	ABHD3	-2.11461	2.6518	4.84075	0.0277948	0.386731			30632	ACGTGTGTCATGCATGACTGTG	ABHD3	-2.22876	2.6518	5.32026	0.0210788	0.277948			ABHD3		SLC16A3	1			ABHD3		ATP6V1E2	1
23704	ACGTTGGTACCATGTGACACTG	NDUFA10	-2.11427	2.50683	4.24021	0.0394773	0.43158			47452	ACCATGTGTGGTCAGTACCACA	SLC26A9	-2.22799	3.03281	5.95587	0.0146683	0.240858			NDUFA10		ENPP6	1			SLC26A9		DUSP12	1
42126	GTCAACGTACTGGTGTACACCA	MRPS2	-2.11336	2.85148	4.64574	0.0311308	0.400377			25438	GTCATGTGCAACGTTGACACAC	NOX3	-2.22736	2.35579	4.05378	0.0440725	0.36361			MRPS2		MTF2	1			NOX3		ADAM21	1
2460	ACCATGGTTGGTACACACCAGT	BDH1	-2.11313	2.62944	4.30852	0.037922	0.427419			29978	GTGTTGACTGTGCATGACCAGT	HGSNAT	-2.22696	4.0229	8.92779	0.00280864	0.122196			BDH1		OGFOD2	1			HGSNAT		SGK110	1
24364	ACCAGTACCACATGTGACTGAC	FN3K	-2.11024	2.5405	4.24656	0.0393299	0.431023			29190	GTTGACACGTACCATGACACAC	LRGUK	-2.22527	3.25682	5.40274	0.0201051	0.271939			FN3K		NDST3	1			LRGUK		JAK1	1
29135	CACAACCATGACCATGACTGGT	NKAIN3	-2.10822	3.31467	5.56135	0.0183612	0.341317			24537	TGGTTGCACACATGTGACACAC	N6AMT1	-2.22524	3.53059	7.29346	0.00692062	0.177471			NKAIN3		KCNA10	1			N6AMT1		GALK2	1
21104	ACACCATGGTACTGTGACGTCA	THEM5	-2.10744	4.12879	8.02628	0.00461036	0.218438			22852	ACTGACTGTGGTTGTGACGTTG	MAP3K10	-2.22429	5.02556	11.119	0.000854493	0.0711003			THEM5		CAMK2N1	1			MAP3K10		SLC35A2	1
13561	TGGTCACAACTGCAACACTGGT	MYLK	-2.10644	2.97896	5.17658	0.0228934	0.365547			11344	ACACTGTGACCAGTACACACAC	LIMK2	-2.22404	1.9759	3.88212	0.0488029	0.378215			MYLK		RAPGEF4	1			LIMK2		MS4A1	1
33400	ACGTCATGGTACACGTACCAGT	CCL19	-2.10616	3.47688	6.34237	0.0117887	0.297587			9127	CATGGTGTCAACGTACACCAGT	HDAC8	-2.22377	3.08864	4.25822	0.0390609	0.347266			CCL19		FGD4	1			HDAC8		MR1	1
7392	ACACGTCAACCATGACACCACA	FECH	-2.10593	2.52447	4.04051	0.0444204	0.445825			24625	TGACCAACACACGTTGACACCA	SLC12A2	-2.22375	3.96063	8.13017	0.00435347	0.148212			FECH		PDE4A	1			SLC12A2		FCRL4	1
39751	CATGACTGCAGTTGGTACCAGT	KCNB2	-2.10509	2.43661	4.07666	0.0434796	0.443649			32389	TGTGACGTGTCACATGACGTCA	ATP8B2	-2.2237	3.84644	4.24908	0.0392716	0.347893			KCNB2		FES	1			ATP8B2		P2RX2	1
4927	CACACAACCAACTGACACACAC	COQ3	-2.10459	2.69244	4.29493	0.0382262	0.427855			29223	CATGGTACGTACCATGACTGGT	ATP4B	-2.22345	4.15287	6.73166	0.00947165	0.204189			COQ3		DECR2	1			ATP4B		SNX6	1
13298	GTACCACACAACCAACACGTCA	MSH6	-2.10296	2.95163	4.03129	0.0446638	0.446252			3261	TGCACAGTACCAACACACGTAC	CAV1	-2.22165	2.84978	5.77549	0.0162512	0.251513			MSH6		EPHA1	1			CAV1		LIAS	1
23787	CAGTGTCAACCATGTGACGTTG	ENO1	-2.10118	3.86856	7.19202	0.00732285	0.257403			19211	CAGTACACCAGTACTGACACCA	SLC25A14	-2.22155	2.65717	4.09987	0.0428864	0.359492			ENO1		EPHX1	1			SLC25A14		AHCY	1
45292	ACCAGTCAACACCAGTACGTTG	PRICKLE4	-2.10106	4.6921	9.96352	0.00159672	0.142761			29861	TGTGGTGTACTGCATGACCAGT	NME1-NME2	-2.22119	2.99423	5.41695	0.0199421	0.271803			PRICKLE4		PPTC7	1			NME1-NME2		TAP2	1
27736	ACGTTGTGACCAGTTGACTGTG	NLGN4Y	-2.10062	3.64459	6.80554	0.00908755	0.277325			5457	TGACTGTGTGTGTGACACTGAC	CYP26C1	-2.21989	2.84972	4.97705	0.0256857	0.29827			NLGN4Y		MMP23B	1			CYP26C1		NDUFA2	1
38822	GTTGGTGTCATGTGGTACCATG	HSD11B1	-2.10057	3.40165	6.50483	0.0107582	0.289564			30545	TGACTGTGCATGCATGACCAGT	ABCC4	-2.21977	2.53218	4.00988	0.0452343	0.367134			HSD11B1		SLC25A5	1			ABCC4		LSS	1
32739	CAACGTCACACACATGACACCA	BMPR1B	-2.1004	3.62759	7.1415	0.007532	0.259466			24894	GTCACAACTGACGTTGACGTAC	SLC9A9	-2.21911	2.92759	5.79769	0.0160473	0.250628			BMPR1B		NGFR	1			SLC9A9		TSPAN8	1
20258	GTACGTACCACAACTGACGTAC	SPTLC2	-2.09991	2.8721	5.16401	0.0230595	0.366255			13566	GTCACACAACTGCAACACACAC	MYLK	-2.21862	2.30511	4.00452	0.0453785	0.367709			SPTLC2		TK1	1			MYLK		PRKCD	1
40933	TGTGGTCACACATGGTACACTG	LRRTM2	-2.09888	3.12581	5.37683	0.020406	0.353044			17281	TGACACGTCAACACTGACACGT	PSMA3	-2.21771	3.06908	6.34922	0.0117433	0.222978			LRRTM2		CTNS	1			PSMA3		LPAR1	1
48795	CAGTTGGTGTCACAGTACTGCA	SULT6B1	-2.09886	3.07681	5.43972	0.0196838	0.348973			14734	GTCAACGTTGGTCAACACACTG	NUP210L	-2.2171	3.14692	5.44907	0.0195788	0.270453			SULT6B1		NUDT17	1			NUP210L		PARK7	1
17113	TGGTTGCAGTACACTGACCATG	PRKRIR	-2.09743	2.96833	4.97025	0.0257869	0.379661			22727	CATGACCAACGTTGTGACGTAC	PYCRL	-2.2162	3.72752	7.53311	0.00605751	0.168039			PRKRIR		IGSF9B	1			PYCRL		UCN2	1
612	ACTGGTTGGTACACACACGTCA	ADAM17	-2.09588	3.54139	6.75065	0.00937136	0.280729			42055	CATGACTGACTGGTGTACCAGT	MRPL42	-2.21574	3.64456	7.85011	0.00508177	0.156475			ADAM17		MAN1A2	1			MRPL42		MGST2	1
4313	TGGTTGCAACACTGACACACTG	CHKB	-2.09498	4.1078	6.91559	0.00854474	0.271725			41834	GTGTGTTGCAACGTGTACACTG	MOB1B	-2.21502	2.73952	5.02829	0.0249365	0.295623			CHKB		NLRC5	1			MOB1B		NEO1	1
9960	ACGTGTCAGTTGGTACACTGCA	IL23R	-2.09446	2.35418	3.87026	0.049149	0.457293			39934	GTCACACACAGTTGGTACGTGT	KCNK17	-2.21479	3.52644	6.93314	0.00846131	0.195252			IL23R		SIGLEC1	1			KCNK17		SCN4A	1
19799	CATGTGTGTGCAACTGACTGTG	SLC6A1	-2.09369	2.62122	4.15333	0.0415526	0.439201			7213	TGCAGTACACCATGACACTGTG	FAM82A2	-2.21469	2.43306	4.77743	0.0288352	0.310945			SLC6A1		CD24	1			FAM82A2		ARMC4	1
9467	CAGTCACAACTGGTACACCATG	HS3ST3A1	-2.09169	3.89076	6.92715	0.0084897	0.271014			39753	TGGTACTGCAGTTGGTACCACA	KCNC1	-2.21349	2.51103	4.37061	0.0365639	0.339891			HS3ST3A1		LRRC4B	1			KCNC1		SLC22A3	1
19987	CAACTGACGTCAACTGACCAAC	SMARCAL1	-2.09073	2.54197	4.22879	0.0397438	0.432274			12264	ACGTGTCACACAGTACACGTGT	MATK	-2.21249	3.13212	6.30886	0.0120136	0.223881			SMARCAL1		MARVELD3	1			MATK		CETP	1
20886	GTTGTGGTTGACTGTGACACAC	TAS2R42	-2.09029	2.71875	4.53248	0.0332574	0.409766			31079	CATGGTTGTGGTCATGACACGT	ADIPOR1	-2.21235	3.40401	6.58515	0.0102833	0.211392			TAS2R42		ZNF622	1			ADIPOR1		ENDOG	1
37441	TGACACTGGTACTGGTACACGT	GAPDH	-2.08984	3.99715	6.72925	0.00948444	0.282173			20253	TGCATGACCACAACTGACACAC	SPTLC1	-2.21228	2.68255	5.25845	0.0218404	0.28202			GAPDH		ASPG	1			SPTLC1		LAIR1	1
18647	CATGTGCAACGTACTGACGTAC	SERP1	-2.08983	2.70549	4.44872	0.0349273	0.416627			35594	GTGTACACCAGTACGTACCAGT	DCC	-2.21214	3.32785	6.64861	0.00992335	0.208841			SERP1		PGLS	1			DCC		DISP1	1
25554	GTACTGCACAACGTTGACACGT	AMDHD1	-2.08878	2.95333	4.98682	0.0255411	0.378802			43880	ACGTGTTGCAGTGTGTACCATG	PAM16	-2.2103	3.33046	6.84997	0.00886428	0.199492			AMDHD1		SLC34A2	1			PAM16		JAG2	1
1337	TGGTCAACTGTGACACACCACA	ALPK2	-2.08847	3.11685	5.65793	0.0173767	0.337792			47051	CAGTACCACATGCAGTACACGT	SLC17A1	-2.20998	4.14918	9.68742	0.00185534	0.102556			ALPK2		PHF6	1			SLC17A1		PLD1	1
17148	ACCACACAGTACACTGACTGGT	PRMT7	-2.08843	3.47063	6.01951	0.0141486	0.316646			27988	ACTGTGTGTGCAGTTGACTGCA	FGFR1OP	-2.20831	3.13701	6.23725	0.012509	0.228316			PRMT7		SLC7A8	1			FGFR1OP		MMP24	1
41739	CAGTACACCAACGTGTACGTGT	MLEC	-2.08687	4.91259	9.3383	0.00224414	0.162913			45057	TGACACACACACCAGTACACGT	POLR2F	-2.20786	2.69431	4.76432	0.0290555	0.311437			MLEC		SLC30A3	1			POLR2F		CYP11B2	1
34582	GTTGTGACCATGACGTACACTG	CLEC10A	-2.08676	3.48839	6.63606	0.0099935	0.284292			12719	CACAGTGTTGACCAACACCATG	MLL5	-2.20773	2.91546	5.21655	0.022373	0.284025			CLEC10A		EPHB3	1			MLL5		IL23R	1
9946	GTGTTGCAGTTGGTACACTGCA	IL2	-2.08674	4.13983	8.4999	0.00355167	0.195679			14852	ACTGACACGTGTCAACACACTG	OR2AT4	-2.2073	4.44992	10.2955	0.00133357	0.0882363			IL2		HAL	1			OR2AT4		MRPL30	1
33573	TGTGGTACCAACACGTACACTG	CD1C	-2.08597	3.42901	6.57507	0.0103417	0.286294			13350	GTTGGTACACTGCAACACTGTG	MTA2	-2.20597	2.99096	5.48703	0.0191581	0.268123			CD1C		TCF20	1			MTA2		LPAR2	1
37308	ACCACAGTTGACTGGTACCACA	GAD2	-2.08542	4.50806	8.17192	0.0042544	0.212161			2856	ACGTGTACCAGTACACACTGGT	C1GALT1C1	-2.20553	2.82699	5.72345	0.0167398	0.254644			GAD2		RHBDD1	1			C1GALT1C1		TWF1	1
17642	GTGTGTCAACTGACTGACGTCA	QTRT1	-2.08497	3.04661	5.47922	0.0192439	0.346603			36239	CACAACGTTGCAACGTACACGT	EFNA5	-2.20533	3.26302	6.34115	0.0117968	0.222978			QTRT1		CHST12	1			EFNA5		KCNV1	1
26848	ACACGTCAACGTGTTGACACTG	ABCC12	-2.08469	2.97881	5.57619	0.0182063	0.340521			21145	TGGTTGGTGTACTGTGACTGTG	TIE1	-2.20494	3.87307	7.10559	0.00768437	0.185748			ABCC12		PIK3CB	1			TIE1		ENPP4	1
34575	CACAACACCATGACGTACGTTG	CLDND2	-2.08409	4.35291	7.137	0.00755095	0.25953			42679	CATGCAGTGTTGGTGTACTGAC	NDUFA1	-2.20365	2.41156	4.46653	0.0345651	0.333977			CLDND2		FKBP14	1			NDUFA1		CYP26A1	1
4900	ACTGGTACCAACTGACACTGGT	COMT	-2.08379	4.08185	7.30846	0.00686309	0.251926			49412	ACTGACACTGACACCAACTGGT	TNFSF11	-2.2028	3.41647	7.37977	0.00659617	0.174287			COMT		TMEFF1	1			TNFSF11		PFKFB1	1
4003	CAACGTGTCACAACACACCATG	CDKL2	-2.08189	3.98315	7.63547	0.00572316	0.237917			4796	ACCACAGTGTACTGACACACCA	CMTM4	-2.20264	3.2372	5.14716	0.0232844	0.288155			CDKL2		CES1	1			CMTM4		KDM3B	1
42686	GTCACAGTGTTGGTGTACACCA	NDUFA11	-2.08173	3.91018	7.71744	0.005469	0.233309			46433	TGACGTTGTGTGCAGTACCAAC	SCN2A	-2.20186	3.34489	7.21722	0.00722074	0.181103			NDUFA11		KREMEN1	1			SCN2A		CATSPERG	1
27498	GTGTGTTGCAGTGTTGACACTG	CYB5B	-2.0817	2.97544	5.01261	0.0251633	0.377144			43357	TGCATGTGTGGTGTGTACTGCA	NUDT13	-2.20177	2.9537	4.9208	0.0265352	0.301304			CYB5B		SLC16A14	1			NUDT13		IMMT	1
28392	ACGTGTCAGTCAGTTGACGTAC	LRRC19	-2.08069	3.18952	5.09762	0.0239587	0.371133			8377	TGGTCAGTACACGTACACACCA	GLYR1	-2.19919	3.05313	5.99919	0.0143124	0.240231			LRRC19		TADA2A	1			GLYR1		EI24	1
9288	ACGTACTGACTGGTACACTGCA	HIPK2	-2.08056	3.24834	6.15025	0.0131394	0.307205			11181	TGCAGTGTCAGTGTACACGTAC	LATS2	-2.19911	2.44059	4.69918	0.0301771	0.315634			HIPK2		ECHS1	1			LATS2		KCNK16	1
36655	CACAGTACCACAACGTACGTGT	FAIM3	-2.08019	4.52459	9.58942	0.00195702	0.153819			14400	ACACACTGACGTCAACACCACA	NPC2	-2.19887	3.8899	7.98448	0.00471801	0.152631			FAIM3		ATF4	1			NPC2		MSMO1	1
25567	CACATGCACAACGTTGACGTGT	CEL	-2.07979	3.88686	7.52867	0.00607246	0.24238			23608	ACGTCAACACCATGTGACTGTG	L3MBTL2	-2.19868	3.05652	5.73177	0.0166607	0.254176			CEL		SCNN1B	1			L3MBTL2		DIABLO	1
12724	ACTGCAGTTGACCAACACGTTG	MLL5	-2.07841	3.12656	5.16839	0.0230016	0.366237			13561	TGGTCACAACTGCAACACTGGT	MYLK	-2.19862	2.97896	5.59439	0.018018	0.262307			MLL5		KCNJ8	1			MYLK		STEAP2	1
47861	TGTGCACAGTGTCAGTACTGTG	SLC4A1	-2.07792	3.36354	6.06376	0.0137983	0.31269			39169	TGACACACTGGTTGGTACTGAC	IL11RA	-2.19835	3.09393	6.20746	0.0127213	0.22978			SLC4A1		MANEAL	1			IL11RA		CACNA1C	1
32597	TGTGTGTGCACACATGACGTCA	BAK1	-2.0775	4.7041	10.6069	0.00112666	0.125241			4348	ACCACACAACACTGACACGTGT	CHRM1	-2.19787	2.44288	4.01948	0.0449775	0.366523			BAK1		CA9	1			CHRM1		ADORA1	1
8257	TGACACTGACACGTACACCATG	GK2	-2.07688	3.40132	6.64749	0.00992954	0.28407			25449	TGGTGTTGCAACGTTGACACAC	PIPOX	-2.19642	2.77222	5.03	0.0249119	0.295401			GK2		MAN1C1	1			PIPOX		NDUFS5	1
36467	CAACCATGGTCAACGTACGTGT	EPHA7	-2.07545	3.20508	5.48617	0.0191675	0.345597			17006	GTCAGTTGGTACACTGACGTGT	PRKCA	-2.19607	3.43413	7.47446	0.00625802	0.169872			EPHA7		CD151	1			PRKCA		UGDH	1
32076	ACCAACTGTGCACATGACCACA	ATAD3B	-2.07545	3.96896	6.70517	0.00961339	0.283553			21901	TGCAACGTTGTGTGTGACGTTG	TST	-2.19522	4.41618	9.93113	0.00162507	0.0970558			ATAD3B		ASIC4	1			TST		HOGA1	1
25430	GTTGTGTGCAACGTTGACGTGT	GPX6	-2.07516	4.36312	8.82415	0.0029727	0.182288			11323	CAGTCAACACCAGTACACCATG	LILRB5	-2.19501	2.27105	4.27207	0.0387436	0.346212			GPX6		AVPR1A	1			LILRB5		TMEM47	1
7131	CAGTTGCACAGTTGACACTGAC	FADS3	-2.07413	3.01717	5.02978	0.024915	0.375339			45361	TGACCAACTGACCAGTACGTTG	PRKDC	-2.1949	2.35727	4.2747	0.0386837	0.346212			FADS3		FAM57A	1			PRKDC		GJB1	1
49264	ACACCATGACACACCAACCACA	TMEM160	-2.07197	4.29597	8.38327	0.00378691	0.201811			20001	TGACGTACGTCAACTGACTGAC	SMARCE1	-2.19438	3.5458	7.11196	0.00765715	0.185672			TMEM160		SP110	1			SMARCE1		SIRT6	1
49381	TGTGGTCAACACACCAACTGTG	TNFRSF19	-2.07193	2.76737	5.02438	0.0249929	0.376175			42987	CAGTGTCACATGGTGTACCAGT	NME7	-2.19392	3.61749	7.57274	0.00592576	0.166679			TNFRSF19		GDE1	1			NME7		IFNGR2	1
21720	ACGTTGCAACTGTGTGACCAAC	TRIO	-2.07187	2.67918	4.14188	0.0418346	0.440116			50028	ACCAGTTGCAACACCAACTGAC	ULK2	-2.19309	2.73408	5.00395	0.0252895	0.296224			TRIO		PNLIPRP3	1			ULK2		GJB7	1
47833	TGGTTGCAGTGTCAGTACACCA	SLC45A1	-2.07174	5.10336	10.0813	0.00149779	0.140319			43878	GTTGGTTGCAGTGTGTACTGAC	PAM	-2.19295	2.31104	3.9127	0.0479226	0.376715			SLC45A1		TMEM223	1			PAM		SHPK	1
49340	ACCACAGTACACACCAACACGT	TMX1	-2.07067	2.94803	3.84634	0.0498546	0.458323			4367	CACAACACTGACTGACACGTAC	CHRNA6	-2.19182	2.04299	3.95614	0.0467008	0.372036			TMX1		UMOD	1			CHRNA6		TGFB3	1
31682	GTACACCACAGTCATGACGTGT	AOX1	-2.07062	3.34174	5.48369	0.0191946	0.345963			43465	TGGTACCATGGTGTGTACACGT	OGDH	-2.19177	3.27472	6.16075	0.0130616	0.232515			AOX1		VCAM1	1			OGDH		GSTA1	1
28696	ACGTTGACACACCATGACGTAC	PPCS	-2.07061	2.27795	3.86285	0.0493663	0.457734			131	CAACACGTACACACACACACGT	ABCB7	-2.19159	2.71437	5.36015	0.020602	0.275059			PPCS		RNF43	1			ABCB7		TRPM3	1
31628	ACCAACGTCAGTCATGACTGAC	ANG	-2.06946	3.89962	5.87278	0.0153768	0.325562			5541	TGTGGTGTTGTGTGACACCACA	CYP8B1	-2.19157	3.00701	5.93957	0.0148046	0.24133			ANG		PDE7A	1			CYP8B1		SLC47A2	1
13970	GTACTGGTGTTGCAACACTGCA	NDUFB8	-2.06927	3.58916	5.67004	0.017257	0.337752			42444	ACCAACCATGTGGTGTACCACA	MYADM	-2.19116	3.94279	8.73905	0.00311467	0.128075			NDUFB8		SLC6A7	1			MYADM		FCER2	1
5515	CAGTACGTTGTGTGACACCATG	CYP4F12	-2.06856	2.95396	4.98253	0.0256044	0.379005			45482	GTGTGTGTTGACCAGTACACAC	PRRG4	-2.18958	2.46879	4.38947	0.0361615	0.338597			CYP4F12		TRPM1	1			PRRG4		MPDU1	1
17156	ACTGACACCAACACTGACCATG	PRNP	-2.06664	4.08191	8.45885	0.00363272	0.197344			47515	CAGTTGGTTGGTCAGTACGTCA	SLC2A12	-2.18952	4.1787	8.64739	0.0032753	0.130255			PRNP		SDS	1			SLC2A12		KCNQ1	1
49368	ACGTTGCAACACACCAACGTCA	TNFRSF13B	-2.06661	3.93398	7.19	0.00733111	0.257403			28217	TGGTCAACGTCAGTTGACACAC	PYGM	-2.18896	2.46018	4.42259	0.0354661	0.336568			TNFRSF13B		GUCY1B2	1			PYGM		GTF3C4	1
8234	GTGTGTACACACGTACACGTGT	GJC1	-2.06651	3.25315	5.44145	0.0196644	0.348973			11074	GTACACTGCAGTGTACACTGTG	KRAS	-2.18786	3.51304	7.28566	0.00695071	0.177738			GJC1		MAST2	1			KRAS		OGFOD2	1
22044	ACCATGACGTTGTGTGACTGCA	UBAC2	-2.06648	3.72819	7.50203	0.00616293	0.242609			3838	GTCACACAGTCAACACACACGT	CDH6	-2.18765	2.78064	4.4877	0.0341395	0.332839			UBAC2		ADIPOR1	1			CDH6		ADAM30	1
11646	GTCACATGTGCAGTACACTGTG	LTA	-2.06533	2.87695	5.26181	0.0217984	0.361614			37804	ACCAGTGTCAACTGGTACTGGT	GLS	-2.18743	3.15505	5.80607	0.015971	0.250222			LTA		VKORC1	1			GLS		PCBD2	1
33231	CACAACCATGACACGTACGTGT	CAMK2N2	-2.06457	3.01305	5.25726	0.0218554	0.361614			20314	GTGTTGTGCACAACTGACACCA	SRPK3	-2.18719	3.67431	7.79991	0.00522489	0.157617			CAMK2N2		PXMP2	1			SRPK3		GLT1D1	1
21110	GTTGCATGGTACTGTGACGTAC	THG1L	-2.06412	2.34689	3.99385	0.0456667	0.4471			47823	CACAACCAGTGTCAGTACCACA	SLC44A4	-2.18567	2.68078	4.34066	0.0372126	0.342338			THG1L		SARS2	1			SLC44A4		EIF2AK2	1
17112	ACGTTGCAGTACACTGACGTGT	PRKRIR	-2.06399	2.55669	4.04089	0.0444104	0.445825			34886	GTTGACTGACGTACGTACCACA	CNTNAP4	-2.18539	3.86551	7.88521	0.00498407	0.155266			PRKRIR		SLC8A2	1			CNTNAP4		YPEL2	1
14376	ACGTGTACACGTCAACACACTG	NOTCH2	-2.06316	2.89954	4.38286	0.036302	0.422527			40669	TGCATGCAGTCATGGTACACAC	LIPT2	-2.1846	2.71151	5.0488	0.024643	0.294706			NOTCH2		PIGM	1			LIPT2		ASMTL	1
8339	CAACTGGTACACGTACACTGGT	GLT1D1	-2.06251	2.99559	4.74207	0.0294336	0.393281			41843	CAACCATGCAACGTGTACACTG	MOCS1	-2.18391	2.55585	4.78006	0.0287912	0.310945			GLT1D1		PRDM16	1			MOCS1		LCMT1	1
14107	CAGTTGACCATGCAACACACAC	NEK9	-2.06238	3.01687	4.90315	0.0268078	0.383325			1796	ACTGACACCATGACACACTGTG	ASXL1	-2.18262	3.06125	4.83506	0.0278867	0.307889			NEK9		CTLA4	1			ASXL1		HLA-C	1
13906	GTACTGTGGTTGCAACACCATG	NDUFAF1	-2.06178	2.819	4.88592	0.0270766	0.383841			48362	GTGTGTCAACCACAGTACCATG	SPAG9	-2.18255	3.16774	5.50972	0.018911	0.266439			NDUFAF1		ATP4B	1			SPAG9		MRPL49	1
42095	CACAGTTGACTGGTGTACCACA	MRPL55	-2.06168	3.79879	7.42069	0.00644782	0.246483			30273	TGACACTGGTTGCATGACTGAC	KCNC2	-2.18239	2.56263	4.6764	0.0305799	0.31735			MRPL55		STT3A	1			KCNC2		LRIG3	1
20876	ACCAACGTTGACTGTGACACCA	TARS	-2.06086	3.341	6.23702	0.0125107	0.302818			15089	TGACCACAGTGTCAACACCATG	PAOX	-2.18212	2.94588	4.98422	0.0255796	0.29768			TARS		CRTAM	1			PAOX		TARSL2	1
48857	TGGTTGCAGTCACAGTACTGGT	SYT14	-2.05989	3.55698	5.70205	0.0169451	0.33671			7667	CAACCACATGCATGACACTGAC	FUK	-2.18163	2.33383	4.27755	0.0386191	0.346212			SYT14		PLA2G3	1			FUK		CHIC2	1
5774	GTCAACGTGTTGTGACACCAGT	DGCR2	-2.05745	2.66693	4.27041	0.0387816	0.428864			48915	CAACTGACCACACAGTACTGTG	TAMM41	-2.18136	2.55575	4.35101	0.0369869	0.34161			DGCR2		MRPL47	1			TAMM41		BRPF3	1
14662	GTTGACTGTGGTCAACACACTG	NUDT15	-2.05721	4.0685	6.4224	0.011269	0.294976			48611	CAACGTCATGCACAGTACTGCA	STARD4	-2.18048	3.80951	7.68744	0.00556063	0.162589			NUDT15		FZD8	1			STARD4		ENO3	1
28687	CACAACACACACCATGACGTCA	LY6G6C	-2.05717	3.39814	6.43783	0.0111715	0.293641			22871	CATGTGTGTGGTTGTGACCACA	HUNK	-2.17997	3.17966	6.0988	0.0135274	0.236489			LY6G6C		GOLM1	1			HUNK		AKAP6	1
44052	ACTGTGACACCAGTGTACCATG	PCK1	-2.05653	3.62626	7.17341	0.00739922	0.258098			24511	CACACAGTCACATGTGACCATG	SLC12A5	-2.17924	4.72141	11.1776	0.00082792	0.070417			PCK1		CEPT1	1			SLC12A5		BTD	1
31473	TGACCACAGTGTCATGACGTAC	ALG9	-2.05598	3.15731	5.42442	0.019857	0.349754			27368	ACGTGTCAGTGTGTTGACTGTG	GP6	-2.17915	3.63489	7.31601	0.00683428	0.176662			ALG9		MAP2K1	1			GP6		SULF2	1
20896	ACACGTGTTGACTGTGACCATG	TATDN3	-2.0554	3.01656	5.51725	0.0188298	0.343505			14382	GTCAGTACACGTCAACACACGT	NOTCH2	-2.17909	4.40472	9.09719	0.00256002	0.11842			TATDN3		DIO2	1			NOTCH2		CLEC4G	1
31007	CACATGACTGGTCATGACACCA	ADCK5	-2.05215	4.632	9.59872	0.00194714	0.153819			3089	TGACTGACACCAACACACACTG	CADM3	-2.17887	3.86009	7.67764	0.00559094	0.162825			ADCK5		NIPSNAP1	1			CADM3		DGUOK	1
25004	ACCAGTGTTGACGTTGACTGAC	CNGA2	-2.05115	2.90239	4.91397	0.0266404	0.382319			49235	CAACTGTGACACACCAACCACA	TMC1	-2.17883	3.05239	5.67397	0.0172184	0.257623			CNGA2		NANP	1			TMC1		PRKRA	1
43502	GTCAGTCATGGTGTGTACTGCA	OPA3	-2.05023	4.04603	7.40279	0.00651228	0.246571			37298	GTACCAGTTGACTGGTACCAAC	GABRR3	-2.17606	2.66876	4.31801	0.0377109	0.344089			OPA3		KMO	1			GABRR3		DPCR1	1
28004	ACTGGTTGTGCAGTTGACACTG	AJAP1	-2.04931	2.96124	5.18552	0.0227759	0.365155			26672	ACACCAACACGTGTTGACTGGT	IL21R	-2.17404	4.1356	8.22937	0.00412179	0.14438			AJAP1		APOH	1			IL21R		GSK3A	1
21938	GTACCAGTTGTGTGTGACGTTG	TTN	-2.0488	3.46523	6.0805	0.0136682	0.311559			22781	TGCACACAACGTTGTGACACGT	DYSF	-2.17324	3.01791	5.95736	0.014656	0.240858			TTN		MGAT3	1			DYSF		NDUFA13	1
41041	TGACTGTGACACGTGTACCACA	LYPD3	-2.048	3.63368	6.88235	0.0087051	0.273437			6803	CAACTGGTGTGTTGACACCAAC	ENPP6	-2.17226	2.37859	4.4168	0.0355867	0.336978			LYPD3		AMDHD2	1			ENPP6		MBOAT7	1
749	TGCAGTCAGTACACACACACCA	ADIPOQ	-2.04784	4.26696	8.26391	0.0040441	0.20801			2435	CAACACGTTGGTACACACCATG	BCL2L13	-2.16994	2.73252	4.73787	0.0295056	0.313289			ADIPOQ		PI4K2B	1			BCL2L13		B3GAT3	1
21119	CACACATGGTACTGTGACCATG	THNSL2	-2.04711	3.67254	5.6453	0.0175022	0.337906			20899	CAACGTGTTGACTGTGACTGGT	TAZ	-2.16989	3.69034	7.2267	0.00718271	0.180793			THNSL2		SDC2	1			TAZ		RAD54L2	1
10134	GTTGTGGTCATGGTACACGTAC	INS	-2.04693	3.74728	5.4654	0.0193966	0.347243			17788	ACCACATGTGTGACTGACTGTG	RBP1	-2.16902	3.54332	6.54113	0.0105408	0.21364			INS		HIBCH	1			RBP1		SOAT2	1
1823	CACATGACCATGACACACACTG	ATAD3B	-2.04437	4.0439	7.84051	0.00510882	0.227762			8228	ACTGGTACACACGTACACGTTG	GJB4	-2.16866	5.62407	9.89851	0.00165413	0.097522			ATAD3B		LPAR1	1			GJB4		DCBLD1	1
13282	GTACGTCACAACCAACACCAAC	MS4A6E	-2.04283	2.69015	4.43381	0.0352338	0.417797			10886	GTTGACGTGTGTGTACACTGTG	KDM5C	-2.16736	2.95672	5.58749	0.0180892	0.262481			MS4A6E		MTRR	1			KDM5C		BLOC1S1	1
34138	GTGTTGTGTGTGACGTACCATG	CERS3	-2.0414	3.96017	7.63683	0.00571883	0.237917			5243	CAGTCATGACTGTGACACTGAC	CSNK1G1	-2.1672	2.30372	3.9821	0.0459863	0.369625			CERS3		NDOR1	1			CSNK1G1		PADI3	1
19455	CACACACACAGTACTGACACGT	SLC30A4	-2.04131	3.68724	6.59205	0.0102435	0.286036			1847	CATGCAACCATGACACACACAC	ATG7	-2.16676	3.14376	6.29109	0.0121346	0.225146			SLC30A4		NRSN2	1			ATG7		THBD	1
19881	TGGTGTGTTGCAACTGACGTGT	SLC9A1	-2.04018	4.20135	6.48317	0.01089	0.290382			1966	GTCAGTGTCATGACACACTGTG	ATP5G2	-2.16667	2.99623	4.78025	0.0287879	0.310945			SLC9A1		SLC39A6	1			ATP5G2		PPAT	1
29281	TGACGTTGGTACCATGACGTAC	ARSI	-2.03968	3.77687	7.45261	0.00633444	0.244667			40339	CAACTGGTTGCATGGTACCACA	KMO	-2.16594	3.20249	6.08597	0.013626	0.236833			ARSI		CCNE1	1			KMO		KIR2DS2	1
5720	ACGTTGTGGTTGTGACACACAC	DDR2	-2.0371	4.50585	9.15216	0.00248425	0.171268			5267	CAACTGGTACTGTGACACCACA	CSNK2B	-2.16563	3.10275	4.28957	0.0383468	0.346131			DDR2		CERS1	1			CSNK2B		TMEM11	1
44914	GTACCATGCACAGTGTACACCA	PLVAP	-2.03617	2.91873	4.63772	0.0312765	0.400956			15053	TGCAACCAGTGTCAACACTGAC	PAM	-2.16529	2.81177	5.37623	0.020413	0.27388			PLVAP		GGT2	1			PAM		KIAA2026	1
22608	ACACTGTGACGTTGTGACCAGT	YPEL2	-2.03494	3.41193	5.22092	0.0223168	0.362778			46692	ACTGGTTGGTTGCAGTACTGTG	SETD7	-2.16493	3.52301	6.67819	0.00975997	0.207218			YPEL2		CDH26	1			SETD7		PRSS21	1
22054	GTTGGTACGTTGTGTGACTGTG	UBC	-2.03327	2.56697	3.94166	0.0471044	0.450564			37355	CAGTGTCATGACTGGTACGTCA	GALK1	-2.16426	3.80369	7.36872	0.00663682	0.174838			UBC		C19orf18	1			GALK1		TAF1	1
14123	CAGTGTACCATGCAACACCAGT	NEU3	-2.03299	4.02252	7.15655	0.00746907	0.259066			43946	GTGTGTGTCAGTGTGTACACTG	PARP1	-2.16422	3.50156	6.02596	0.014097	0.239535			NEU3		LIPE	1			PARP1		SLC7A13	1
15320	ACGTTGCACAGTCAACACTGAC	PDCD4	-2.03231	2.97956	4.27495	0.0386782	0.428628			22448	ACACCAGTCATGTGTGACACTG	VRK1	-2.16411	3.76083	7.63885	0.00571243	0.164534			PDCD4		GIT1	1			VRK1		CYP2J2	1
42864	ACACCATGCATGGTGTACCACA	NFS1	-2.03135	2.82284	4.31266	0.0378298	0.427149			43158	GTTGTGGTACGTGTGTACGTTG	NPSR1	-2.16378	4.71078	9.79216	0.00175257	0.100284			NFS1		ROBO1	1			NPSR1		CHP1	1
50202	GTGTTGACACTGACCAACACGT	VNN2	-2.03003	3.92488	6.94124	0.00842309	0.270926			48595	CAACTGCATGCACAGTACGTTG	STAR	-2.16348	2.79708	5.14875	0.0232631	0.288103			VNN2		PPT1	1			STAR		MTA3	1
276	ACTGTGACTGACACACACGTTG	ABO	-2.02983	5.25324	11.381	0.000742009	0.10721			37190	GTTGACTGTGACTGGTACTGCA	FXYD3	-2.1633	3.31938	5.44015	0.019679	0.270512			ABO		MAP2K7	1			FXYD3		PTTG1IP	1
16643	CAACACACTGACACTGACCATG	POLR2E	-2.02919	3.26298	4.6601	0.0308715	0.3986			41556	ACTGTGTGGTACGTGTACGTTG	METTL4	-2.16187	2.96449	5.09736	0.0239623	0.290965			POLR2E		OR6C68	1			METTL4		ATHL1	1
7984	ACACCAACCACATGACACGTCA	GAS1	-2.0267	4.03048	6.52329	0.0106471	0.288253			12341	TGTGCAACACACCAACACTGGT	MCOLN3	-2.16065	2.73557	5.24211	0.0220465	0.282965			GAS1		TGS1	1			MCOLN3		TNFSF8	1
17120	ACACGTCAGTACACTGACCAGT	PRLR	-2.02476	3.4539	6.26404	0.0123213	0.300814			34112	ACACACTGTGTGACGTACCAAC	CERKL	-2.16054	3.39114	6.33575	0.0118328	0.223284			PRLR		MUTYH	1			CERKL		PIK3CB	1
21135	CACAACGTGTACTGTGACACTG	THY1	-2.02463	4.08222	7.41402	0.00647174	0.246552			12670	GTCACATGTGACCAACACTGCA	MKNK1	-2.16039	3.16043	6.28768	0.012158	0.225225			THY1		CALM1	1			MKNK1		NDUFB7	1
27523	CAACACGTCAGTGTTGACTGTG	CYP4F22	-2.02419	3.57581	6.69913	0.00964599	0.283845			40618	GTGTGTGTGTCATGGTACCATG	LIPA	-2.16038	3.37186	7.04308	0.00795722	0.188646			CYP4F22		MGLL	1			LIPA		ATP2A1	1
10914	GTACGTGTGTGTGTACACGTTG	KIAA0141	-2.02403	3.29298	4.77778	0.0288293	0.389957			14295	CATGTGCACATGCAACACTGCA	NME5	-2.16017	3.53912	7.35638	0.00668252	0.175193			KIAA0141		AIFM3	1			NME5		IL4I1	1
36444	ACCATGTGGTCAACGTACTGTG	EPC1	-2.02159	4.57766	5.92136	0.0149584	0.322242			25387	CAGTGTACCAACGTTGACGTCA	PRPS1L1	-2.15882	4.54667	9.36863	0.0022073	0.110731			EPC1		TMEM11	1			PRPS1L1		NRBP1	1
44348	ACCACAACTGCAGTGTACACTG	PGD	-2.02029	3.95624	5.94239	0.014781	0.321428			9904	ACACCAGTGTTGGTACACTGCA	IL12RB1	-2.15761	2.86588	5.46239	0.01943	0.269611			PGD		TALDO1	1			IL12RB1		PDGFA	1
15970	GTACGTTGGTCACAACACACTG	PIK3AP1	-2.01991	4.69214	7.68646	0.00556367	0.235258			2899	CAACTGTGCAGTACACACTGGT	C2orf18	-2.15685	3.13701	5.00871	0.0252201	0.296224			PIK3AP1		MRPS6	1			C2orf18		DNAJC3	1
34712	ACGTTGGTCATGACGTACCACA	CLYBL	-2.01904	2.9459	4.45499	0.0347995	0.41597			1706	GTGTGTGTGTTGACACACTGTG	ARSH	-2.15608	2.67019	4.47546	0.0343849	0.333329			CLYBL		TMEM8B	1			ARSH		CCNB3	1
3089	TGACTGACACCAACACACACTG	CADM3	-2.01829	3.86009	6.67342	0.00978612	0.28407			19788	ACCAACTGTGCAACTGACGTTG	SLC5A4	-2.15585	4.303	9.56449	0.00198377	0.105942			CADM3		TXNDC15	1			SLC5A4		PTER	1
24637	TGCACAACACACGTTGACCAAC	ATP6V1D	-2.01819	2.56732	4.23157	0.0396787	0.432128			41171	CAACTGCAACACGTGTACCAAC	MANEAL	-2.15559	3.05404	5.73414	0.0166382	0.254176			ATP6V1D		ITGA4	1			MANEAL		TECRL	1
49661	TGCACACATGACACCAACCACA	TRPC6	-2.01814	3.57024	5.84115	0.0156556	0.32723			16150	GTTGTGACCACACAACACGTAC	PKD2L2	-2.15509	2.57668	4.02875	0.0447311	0.365874			TRPC6		GSTM4	1			PKD2L2		MRPL35	1
31457	TGACGTCAGTGTCATGACCATG	ALG2	-2.01805	3.58273	6.40411	0.0113856	0.295598			4895	CACATGACCAACTGACACGTCA	COL4A3BP	-2.155	3.31573	5.99619	0.0143368	0.240231			ALG2		ENDOG	1			COL4A3BP		PTPRB	1
11837	TGCACAACGTCAGTACACGTAC	MALT1	-2.01773	2.76554	4.78203	0.0287582	0.389412			13703	CATGACGTTGTGCAACACACCA	NARS	-2.15498	2.38328	3.8439	0.0499274	0.381698			MALT1		PKN2	1			NARS		MYOCD	1
9831	CATGGTTGGTTGGTACACCAGT	IGF2R	-2.01735	2.71579	3.85472	0.0496063	0.458323			37343	CACATGCATGACTGGTACACAC	GAL3ST4	-2.15446	3.63218	7.1017	0.0077011	0.185748			IGF2R		SPN	1			GAL3ST4		CXXC1	1
6867	CAACTGCAGTGTTGACACACTG	EPHA2	-2.01711	3.74528	7.00747	0.00811702	0.26811			48482	GTACGTTGTGCACAGTACCATG	SRD5A3	-2.15383	2.89998	5.45562	0.0195055	0.270138			EPHA2		KCTD13	1			SRD5A3		SDC3	1
44459	CAGTGTGTTGCAGTGTACCATG	PHF8	-2.01665	3.00687	4.95192	0.0260617	0.380095			44049	TGACTGACACCAGTGTACCATG	PCDH9	-2.1537	2.63012	4.58697	0.0322159	0.325722			PHF8		ERN1	1			PCDH9		DRD4	1
36667	CAGTCAACCACAACGTACACGT	FAM136A	-2.01617	2.78692	4.47503	0.0343935	0.413539			11985	TGACTGCAGTCAGTACACCAAC	MAP3K3	-2.15345	2.67649	4.94894	0.0261067	0.299101			FAM136A		GNMT	1			MAP3K3		ECHDC2	1
6563	CAACGTGTTGGTTGACACACTG	EFHA1	-2.01595	3.64644	6.16438	0.0130348	0.30666			3047	CATGGTCACAGTACACACACGT	CACNB4	-2.15281	3.44462	6.7683	0.00927911	0.202893			EFHA1		THNSL1	1			CACNB4		BRCA2	1
11648	ACACACGTTGCAGTACACACGT	LTA4H	-2.01575	3.18599	5.60598	0.0178992	0.339212			27149	TGCAACACGTGTGTTGACCAGT	GPR180	-2.15243	2.86061	4.44147	0.0350761	0.335541			LTA4H		MRPL30	1			GPR180		PTS	1
20935	CATGACCATGACTGTGACTGCA	TCN2	-2.01478	2.55046	4.05147	0.044133	0.445211			13869	TGCAGTACGTTGCAACACACGT	NDUFA5	-2.151	2.48198	4.49989	0.033897	0.332258			TCN2		GPC3	1			NDUFA5		G6PC3	1
36171	CAGTACTGTGCAACGTACTGTG	EDA	-2.01392	2.57852	3.96106	0.0465645	0.449327			31239	CATGACACGTGTCATGACTGTG	AIRE	-2.15075	4.26539	8.3725	0.00380942	0.138909			EDA		C1QBP	1			AIRE		TNFRSF10A	1
43686	GTTGGTGTGTGTGTGTACACTG	OR9A2	-2.01251	3.91983	5.8725	0.0153792	0.325562			42783	CACATGACCATGGTGTACCATG	NDUFV1	-2.1506	2.91409	5.50398	0.0189733	0.266497			OR9A2		LPAR4	1			NDUFV1		NDUFA4L2	1
30745	TGGTTGACACGTCATGACTGTG	ACMSD	-2.01187	3.38072	5.1986	0.022605	0.364291			5018	GTGTTGGTCAACTGACACCAGT	COX6B2	-2.15027	3.37566	4.9662	0.0258473	0.298362			ACMSD		CLCN7	1			COX6B2		AK7	1
47141	TGTGGTACACGTCAGTACTGGT	SLC20A1	-2.0112	2.97254	4.541	0.0330922	0.409029			3650	GTACACTGGTCAACACACTGAC	CD63	-2.1499	2.64897	4.7074	0.0300331	0.315058			SLC20A1		RIIAD1	1			CD63		SLC35E3	1
5768	ACGTACGTGTTGTGACACCATG	DGAT1	-2.01108	4.45572	8.7749	0.00305404	0.184585			25870	GTCAACACTGTGGTTGACGTTG	LMLN	-2.14945	4.39999	9.1988	0.00242174	0.115747			DGAT1		KIR2DL5A	1			LMLN		DUSP2	1
21866	GTGTGTTGTGTGTGTGACCAGT	TSPO	-2.01107	2.75031	4.39639	0.036015	0.421683			16976	ACACTGTGGTACACTGACTGTG	PRKAG1	-2.14914	4.13944	9.18803	0.00243602	0.116036			TSPO		CDKL3	1			PRKAG1		AGXT2	1
18368	ACACACCACATGACTGACTGCA	SAT1	-2.01041	3.84127	6.41145	0.0113387	0.295258			19080	ACGTACGTGTGTACTGACACGT	SLC1A1	-2.14908	4.23335	9.13328	0.00251001	0.117289			SAT1		KLRC3	1			SLC1A1		AMPD3	1
40022	GTTGTGTGACCATGGTACGTAC	KCNS3	-2.01035	3.04419	4.88015	0.0271672	0.384585			46896	ACACCAACCATGCAGTACCACA	SKP2	-2.14907	3.14819	6.21941	0.0126357	0.229384			KCNS3		AADACL2	1			SKP2		LILRA2	1
16854	GTTGTGCATGACACTGACGTAC	PRDM10	-2.01026	2.94572	4.89578	0.0269224	0.383747			2306	GTACACACTGGTACACACCATG	B4GALNT3	-2.14897	2.75253	5.29769	0.0213537	0.279403			PRDM10		PLA2G4A	1			B4GALNT3		KITLG	1
8668	ACCATGCATGACGTACACACAC	GRHPR	-2.01017	2.85471	4.26422	0.0389231	0.429124			19830	GTTGCATGTGCAACTGACACCA	SLC6A7	-2.14814	3.44092	6.08894	0.013603	0.236833			GRHPR		PET112	1			SLC6A7		KCTD13	1
26875	CAGTCACAACGTGTTGACCACA	ABCD2	-2.01007	2.60267	4.12441	0.0422687	0.441079			40943	CACAGTCACACATGGTACCATG	LRTM1	-2.14712	3.58913	6.60137	0.01019	0.210575			ABCD2		CD160	1			LRTM1		HS6ST3	1
12068	ACTGGTACCACAGTACACCATG	MAPK1	-2.00919	3.11278	4.96514	0.0258632	0.379703			24577	TGACACACACACGTTGACCATG	STAR	-2.1457	4.3769	8.14317	0.00432236	0.147766			MAPK1		CNTLN	1			STAR		PAQR8	1
27059	CAACCAGTTGGTGTTGACTGTG	CHRNA1	-2.00867	4.21589	6.09109	0.0135866	0.311209			25194	GTGTGTTGGTACGTTGACCAGT	KCNC2	-2.14354	2.49946	4.12644	0.042218	0.356708			CHRNA1		EFNB3	1			KCNC2		CD33	1
3347	CAACTGACTGCAACACACGTAC	CCDC107	-2.00803	2.53095	3.90509	0.0481399	0.453977			18285	TGCAGTTGCATGACTGACACCA	RTN4IP1	-2.14339	3.00597	4.97532	0.0257114	0.298275			CCDC107		TDG	1			RTN4IP1		IL28RA	1
33427	CAACTGGTGTACACGTACCAGT	CCNB2	-2.00693	3.00542	4.47724	0.0343491	0.413426			22886	GTTGGTTGTGGTTGTGACCAGT	CDK14	-2.14271	3.03651	5.36836	0.0205052	0.274347			CCNB2		FDFT1	1			CDK14		SLC34A2	1
589	TGCAACTGGTACACACACCATG	ACYP2	-2.00513	3.42585	6.20272	0.0127554	0.304507			30859	CAGTACGTACGTCATGACACCA	ACSM2B	-2.1425	4.08201	8.38402	0.00378534	0.138531			ACYP2		NEDD4L	1			ACSM2B		LACTB	1
32450	GTACACCAGTCACATGACACAC	AWAT1	-2.00506	2.70597	4.34648	0.0370854	0.425265			37222	GTTGGTTGTGACTGGTACCAGT	G6PC2	-2.14232	3.09192	5.095	0.0239949	0.291164			AWAT1		SLC12A2	1			G6PC2		ATR	1
33954	GTACGTGTACTGACGTACTGGT	CDK15	-2.00421	3.31338	5.56533	0.0183195	0.341271			2717	TGCATGGTGTGTACACACGTGT	BRWD1	-2.14224	4.24739	9.3761	0.00219833	0.110478			CDK15		NDUFAF4	1			BRWD1		IFITM3	1
15724	ACCAGTTGTGCACAACACGTCA	PHF19	-2.00373	4.03947	7.42084	0.00644727	0.246483			22534	GTTGACACACGTTGTGACTGCA	WNT5A	-2.14176	3.48566	7.04285	0.00795823	0.188646			PHF19		SLC28A3	1			WNT5A		ITM2B	1
36036	ACTGACCAACCAACGTACACCA	DUSP1	-2.00368	3.92023	5.96947	0.0145556	0.318828			30577	TGACCATGCATGCATGACTGCA	ABCF2	-2.14084	2.62527	4.00735	0.0453023	0.367541			DUSP1		TFRC	1			ABCF2		RILP	1
4796	ACCACAGTGTACTGACACACCA	CMTM4	-2.00336	3.2372	4.32273	0.0376067	0.42645			11814	GTTGGTACGTCAGTACACCAGT	MAGI3	-2.14076	2.93263	4.80453	0.0283851	0.309933			CMTM4		CHPF2	1			MAGI3		ACSM2A	1
39608	ACGTCAGTGTGTTGGTACGTCA	IYD	-2.00315	2.76198	4.29365	0.0382551	0.427855			27293	TGCATGGTGTGTGTTGACCAAC	GUCY1A3	-2.13872	2.41341	4.25999	0.0390203	0.347181			IYD		SLC9A7	1			GUCY1A3		GALNTL6	1
8808	ACGTGTTGGTACGTACACTGTG	GSTA1	-2.002	3.33694	5.64349	0.0175203	0.337906			50058	GTGTACGTCAACACCAACCAGT	UPB1	-2.13833	2.66325	4.20501	0.0403046	0.350699			GSTA1		C14orf37	1			UPB1		MAP3K2	1
2566	GTTGACACGTGTACACACGTTG	BMPR1A	-1.99928	4.76055	9.86646	0.0016832	0.145865			32355	CAACGTTGGTCACATGACGTCA	ATP6V1E2	-2.13826	2.97981	4.35046	0.0369991	0.34161			BMPR1A		RAF1	1			ATP6V1E2		NANS	1
10791	CATGGTACGTGTGTACACTGGT	KCTD21	-1.99928	3.61095	5.50708	0.0189396	0.344062			22838	GTTGCAACTGGTTGTGACCAGT	DUSP12	-2.1374	2.65456	4.66357	0.0308091	0.318381			KCTD21		METTL9	1			DUSP12		CLK2	1
49896	ACGTGTCAGTACACCAACACCA	UCK1	-1.99891	3.57965	6.39681	0.0114326	0.296032			30952	ACGTGTCAACGTCATGACTGGT	ADAM21	-2.13698	3.37826	5.98999	0.0143873	0.24043			UCK1		KCTD15	1			ADAM21		LMTK3	1
32886	GTTGCATGACACACGTACGTCA	C10orf32	-1.99816	4.82772	8.34719	0.00386283	0.203068			35916	ACCAACTGACCAACGTACCAGT	DPEP1	-2.13678	2.47976	4.44514	0.0350007	0.335495			C10orf32		PPAPDC2	1			DPEP1		DLG2	1
13515	CAGTACCAACTGCAACACTGGT	MUM1	-1.9977	3.05009	4.14125	0.0418504	0.440116			46774	GTTGCAGTGTTGCAGTACTGAC	SGK110	-2.13648	3.01963	5.01488	0.0251303	0.296154			MUM1		CRYM	1			SGK110		BDH1	1
11373	TGCAGTTGACCAGTACACCAGT	LIPT1	-1.9975	2.8441	4.69068	0.0303266	0.396807			10423	CATGCAGTACGTGTACACGTAC	JAK1	-2.13464	2.23419	3.84401	0.0499239	0.381698			LIPT1		AADACL3	1			JAK1		HECTD2	1
47776	ACACGTGTGTGTCAGTACCACA	SLC39A9	-1.99702	4.20348	6.54584	0.010513	0.28741			7879	CATGACCAGTCATGACACCAGT	GALK2	-2.13409	4.58072	8.92086	0.00281931	0.122196			SLC39A9		SCPEP1	1			GALK2		CA7	1
40898	GTACACCACACATGGTACCAGT	LRRC4C	-1.99682	2.99787	4.36405	0.036705	0.424113			47612	ACCACACATGGTCAGTACACCA	SLC35A2	-2.13402	4.8755	10.8503	0.000987817	0.0769324			LRRC4C		NDUFV2	1			SLC35A2		C5	1
27188	ACTGCAACGTGTGTTGACTGCA	CCK	-1.99619	2.91991	4.76898	0.0289771	0.390883			42183	CATGACCAACTGGTGTACGTTG	MS4A1	-2.13397	3.03605	5.78946	0.0161226	0.250897			CCK		FCRL6	1			MS4A1		DSC3	1
44688	ACACTGGTGTCAGTGTACGTTG	PKM	-1.99557	4.0782	7.52896	0.0060715	0.24238			41936	ACACTGCACAACGTGTACCAGT	MR1	-2.13137	4.16223	7.0762	0.00781146	0.187449			PKM		TNFRSF10A	1			MR1		SLC22A25	1
17076	ACTGCAGTGTACACTGACGTCA	PRKDC	-1.99191	5.04932	9.96242	0.00159768	0.142761			7354	GTGTCAGTACCATGACACGTTG	FCRL4	-2.13131	3.61307	5.77388	0.0162661	0.251513			PRKDC		SLCO4A1	1			FCRL4		KIR2DL5B	1
40233	TGGTGTACTGCATGGTACGTAC	KIR2DL2	-1.99186	2.746	4.09795	0.0429351	0.44215			33095	CATGACTGTGACACGTACTGTG	CACNA1B	-2.13127	3.63304	6.02791	0.0140814	0.239535			KIR2DL2		FBXL19	1			CACNA1B		AASDHPPT	1
30301	TGCATGTGGTTGCATGACCAGT	PCDH12	-1.99145	4.27347	5.39028	0.0202492	0.352433			14936	ACGTTGTGGTGTCAACACCAAC	P2RX2	-2.13106	2.93386	5.46296	0.0194237	0.269598			PCDH12		PLA1A	1			P2RX2		SRPR	1
36530	GTACCAGTGTCAACGTACTGTG	ERRFI1	-1.99097	3.78268	5.81288	0.0159092	0.329589			27590	GTTGACCACAGTGTTGACACGT	SNX6	-2.12968	4.21828	8.0747	0.00448876	0.149923			ERRFI1		ALPI	1			SNX6		PLA2G3	1
15909	TGTGGTACGTCACAACACACGT	PIGH	-1.99068	2.75795	4.59314	0.0321001	0.404596			13737	TGGTGTGTTGTGCAACACGTCA	NAT8B	-2.12913	4.82902	10.0627	0.00151299	0.0937826			PIGH		PTEN	1			NAT8B		MLYCD	1
19713	TGACACACTGCAACTGACTGAC	SLC44A2	-1.98763	3.51579	5.59474	0.0180145	0.339383			11303	CATGGTACACCAGTACACCACA	LIAS	-2.12896	2.7774	4.84115	0.0277883	0.307475			SLC44A2		CDH5	1			LIAS		PDHA2	1
47706	GTGTTGTGGTGTCAGTACCACA	SLC37A3	-1.98592	3.43152	6.04398	0.0139538	0.314237			26272	ACACGTGTGTTGGTTGACTGCA	PCDH1	-2.12841	3.07211	5.96551	0.0145884	0.240858			SLC37A3		MGST1	1			PCDH1		PKHD1	1
47493	TGTGACGTTGGTCAGTACTGTG	SLC29A2	-1.98578	4.20135	7.44059	0.00637691	0.245708			37598	GTCATGCAGTACTGGTACCAGT	GGPS1	-2.12772	3.18119	6.17014	0.0129924	0.231856			SLC29A2		MBOAT7	1			GGPS1		SLC22A2	1
37202	GTACTGTGTGACTGGTACCATG	FYN	-1.98515	2.90084	4.19131	0.0406318	0.435819			44712	ACGTGTGTGTCAGTGTACCATG	PLA2G15	-2.12756	4.11517	8.47333	0.00360391	0.135629			FYN		NAA50	1			PLA2G15		SMYD4	1
4507	CAGTTGGTTGACTGACACTGCA	CKMT1B	-1.98469	3.08042	4.76281	0.029081	0.391158			25816	ACGTTGCAACTGGTTGACGTGT	AHCY	-2.12733	3.32192	5.7654	0.0163448	0.2521			CKMT1B		MLL	1			AHCY		TRMT2B	1
24497	TGACCAGTCACATGTGACCAGT	SLC16A3	-1.98415	3.80216	6.56741	0.0103863	0.286742			20863	CACACATGTGACTGTGACTGAC	TAP2	-2.12727	2.68751	4.81726	0.0281761	0.308653			SLC16A3		PLCL2	1			TAP2		GPER	1
36411	CAGTCAACGTCAACGTACTGTG	ENPP6	-1.98342	3.75842	4.79864	0.0284822	0.388699			47508	ACTGTGGTTGGTCAGTACCACA	SLC2A10	-2.12675	3.04114	5.8804	0.0153103	0.245057			ENPP6		CLDN23	1			SLC2A10		CEACAM18	1
13370	GTGTCAACACTGCAACACTGCA	MTF2	-1.98333	2.93131	4.79048	0.0286175	0.388931			42695	CATGACCAGTTGGTGTACTGCA	NDUFA2	-2.1266	2.49688	4.35081	0.0369913	0.34161			MTF2		HHLA2	1			NDUFA2		PRDM10	1
20772	ACTGGTACTGACTGTGACCACA	TAB1	-1.98265	3.28384	5.11759	0.0236845	0.369437			20215	CATGCACAGTCAACTGACACGT	SPN	-2.12601	3.69659	7.49173	0.00619829	0.169872			TAB1		MFN1	1			SPN		CD7	1
14809	TGGTTGCATGGTCAACACTGTG	OGFOD2	-1.98262	4.05703	7.24892	0.00709436	0.255371			18721	TGACGTACTGGTACTGACGTAC	SFXN2	-2.12461	3.61661	5.96617	0.0145829	0.240858			OGFOD2		SLK	1			SFXN2		PTCHD2	1
17554	GTACTGGTACTGACTGACACGT	PTS	-1.98237	2.98272	4.82288	0.0280844	0.387219			48090	GTGTTGCACAGTCAGTACTGCA	SLC9A4	-2.1243	3.81056	7.66491	0.00563049	0.163589			PTS		APLP2	1			SLC9A4		FAM136A	1
29234	GTACCAACGTACCATGACACCA	LRIG3	-1.98175	2.77945	4.08712	0.0432112	0.44279			2796	ACCAGTCAGTGTACACACTGGT	C10orf32	-2.12328	3.1471	5.06105	0.0244694	0.293744			LRIG3		CHRNA10	1			C10orf32		MFSD5	1
34568	ACGTACACCATGACGTACCATG	CLDN8	-1.98105	3.04426	4.8441	0.0277409	0.386634			40455	CATGACACGTCATGGTACGTTG	LAT	-2.12167	5.493	12.1849	0.000481783	0.0539116			CLDN8		IFNAR1	1			LAT		MANBA	1
12671	CACACATGTGACCAACACACGT	MKNK1	-1.9804	2.86312	4.59681	0.0320315	0.404596			11638	GTTGCATGTGCAGTACACCACA	LSS	-2.12048	2.74897	4.97228	0.0257567	0.298362			MKNK1		SGPP1	1			LSS		SRXN1	1
42672	ACACCAGTGTTGGTGTACGTAC	NDST3	-1.97841	2.54532	3.86492	0.0493056	0.457567			31061	TGTGTGTGTGGTCATGACACGT	ADH6	-2.12011	4.83476	11.1566	0.00083731	0.0706024			NDST3		SFMBT2	1			ADH6		DUSP10	1
25167	CACAACTGGTACGTTGACTGTG	KCNA10	-1.97644	2.94719	4.75036	0.0292921	0.392535			49750	GTTGTGTGGTACACCAACACTG	TSPAN8	-2.11991	4.4092	9.56198	0.00198648	0.105974			KCNA10		EGFR	1			TSPAN8		CNIH4	1
44538	GTGTCACATGCAGTGTACACGT	PIGR	-1.97603	2.89467	4.15392	0.0415382	0.439201			45338	GTGTTGACTGACCAGTACACTG	PRKCD	-2.1181	4.35237	9.64951	0.00189402	0.103336			PIGR		PNKD	1			PRKCD		SLC9A3R1	1
42891	CAGTACGTCATGGTGTACACGT	NINJ2	-1.97544	3.39472	4.72738	0.0296861	0.39459			11426	GTACGTGTACCAGTACACACGT	LPAR1	-2.11805	2.89424	4.84859	0.0276687	0.306555			NINJ2		PRKCD	1			LPAR1		GPR137C	1
48092	ACCATGCACAGTCAGTACCAAC	SLC9A5	-1.9738	2.94558	4.80269	0.0284154	0.388482			23059	CAACTGACGTGTTGTGACTGGT	PARK7	-2.11768	4.59226	8.92155	0.00281826	0.122196			SLC9A5		ADAM2	1			PARK7		ACOT4	1
33228	ACCAACCATGACACGTACACTG	CAMK2N1	-1.97354	4.15461	5.68414	0.017119	0.33741			22100	ACTGTGTGGTTGTGTGACGTAC	UCN2	-2.1166	3.35217	6.08761	0.0136133	0.236833			CAMK2N1		MAN2B1	1			UCN2		MMAA	1
19792	ACACTGTGTGCAACTGACGTTG	SLC5A6	-1.97164	3.8142	6.40453	0.011383	0.295598			18902	GTTGTGCATGGTACTGACACGT	SIRT3	-2.11582	3.32846	6.59138	0.0102474	0.211083			SLC5A6		FGR	1			SIRT3		ABCC8	1
17750	GTTGTGTGTGTGACTGACACAC	RAPGEF4	-1.97102	3.04439	4.76144	0.0291041	0.391158			12620	ACCAACTGTGACCAACACTGCA	MGST2	-2.11566	3.43588	6.54616	0.0105111	0.213123			RAPGEF4		CSK	1			MGST2		KCNN4	1
25638	GTTGGTACACTGGTTGACTGTG	FGD4	-1.96971	3.3534	4.83937	0.027817	0.386731			14110	GTCATGACCATGCAACACGTAC	NEO1	-2.11459	2.67126	4.48177	0.0342583	0.333081			FGD4		PHF10	1			NEO1		MBTPS1	1
3195	CAGTCATGACCAACACACACTG	CARD11	-1.96883	4.44659	8.36158	0.00383236	0.202732			46450	GTACCATGTGTGCAGTACACGT	SCN4A	-2.11427	2.98064	5.22165	0.0223074	0.283693			CARD11		TGFB3	1			SCN4A		NPRL2	1
15346	GTACCACACAGTCAACACACTG	PDE4A	-1.96801	4.23426	6.93369	0.00845871	0.271014			1669	TGTGACGTGTTGACACACACAC	ARMC4	-2.1139	3.22857	5.89942	0.0151458	0.243609			PDE4A		BAIAP2L1	1			ARMC4		CHKA	1
36919	CATGCAACACACTGGTACTGAC	FES	-1.96737	2.67919	4.20903	0.0402093	0.434398			28955	CAGTTGACTGACCATGACTGGT	CHIA	-2.1137	3.77654	6.28516	0.0121753	0.225225			FES		B4GALT3	1			CHIA		FUT10	1
5746	GTACCATGGTTGTGACACCATG	DECR2	-1.96729	3.36508	5.34144	0.0208243	0.354808			21651	CAACTGGTACTGTGTGACGTGT	TRAP1	-2.11366	2.50491	4.21396	0.0400926	0.349576			DECR2		CLC	1			TRAP1		TDRKH	1
6859	CAGTACCAGTGTTGACACCAGT	EPHA1	-1.96704	3.57815	6.02276	0.0141226	0.316485			19665	TGACTGCAACCAACTGACTGGT	SLC39A5	-2.11365	3.99288	6.49276	0.0108314	0.21623			EPHA1		INTS12	1			SLC39A5		ATP10B	1
6943	CACATGACCAGTTGACACACTG	EPHX1	-1.96687	3.71379	6.59942	0.0102012	0.285921			47197	TGCATGTGACGTCAGTACCATG	SLC22A3	-2.11357	3.09472	5.81805	0.0158625	0.24962			EPHX1		ASXL3	1			SLC22A3		ADCK3	1
45195	CAGTACGTACACCAGTACACCA	PPTC7	-1.96652	5.76679	11.0983	0.000864066	0.114207			34180	ACTGACGTTGTGACGTACGTTG	CETP	-2.11307	4.86949	10.4354	0.0012362	0.0854015			PPTC7		UGT1A6	1			CETP		GTPBP8	1
12782	GTCAGTCATGACCAACACTGCA	MMP23B	-1.96594	3.21783	5.26466	0.0217627	0.361163			30372	ACTGGTGTGTTGCATGACTGTG	ENDOG	-2.11264	2.90884	5.13771	0.0234115	0.288666			MMP23B		DPCR1	1			ENDOG		CHRNA9	1
47395	CAACGTACTGGTCAGTACGTGT	SLC25A5	-1.96575	3.30837	4.73124	0.0296196	0.394011			40413	TGCATGCATGCATGGTACGTCA	LAIR1	-2.11204	3.85925	7.57899	0.00590526	0.166557			SLC25A5		DPYSL5	1			LAIR1		NR2F2	1
33479	CATGACCAGTACACGTACGTTG	CCNO	-1.96575	3.48335	5.50788	0.018931	0.344062			17689	TGGTTGACTGTGACTGACACTG	RAD50	-2.11202	4.08284	8.45772	0.00363497	0.135987			CCNO		IHH	1			RAD50		SAE1	1
31758	GTCAACACACCACATGACGTTG	APOC3	-1.9652	4.03534	6.65669	0.00987842	0.28407			5989	TGTGGTTGCATGTGACACGTCA	DISP1	-2.11082	2.80512	4.78358	0.0287322	0.310945			APOC3		PRKRA	1			DISP1		OAS1	1
14171	CAGTTGTGCATGCAACACCACA	NGFR	-1.96481	3.294	5.64894	0.0174659	0.337906			10415	CACAGTGTACGTGTACACTGCA	JAG2	-2.11075	3.33875	6.38176	0.0115299	0.221248			NGFR		MBOAT2	1			JAG2		TSPAN31	1
14459	CAGTCATGACGTCAACACACAC	NRBP1	-1.96454	2.55515	3.95676	0.0466834	0.449699			44844	ACCAGTACCACAGTGTACGTAC	PLD1	-2.11037	2.70686	5.0493	0.0246359	0.29469			NRBP1		PDHB	1			PLD1		AVPR1A	1
13967	CACAACGTGTTGCAACACACGT	NDUFB7	-1.96186	3.74551	5.13168	0.023493	0.368434			41812	ACTGTGTGCAACGTGTACTGGT	MMP24	-2.10938	3.24471	5.99118	0.0143776	0.24043			NDUFB7		TNFRSF25	1			MMP24		ABCC11	1
21208	ACGTTGCAGTACTGTGACTGCA	TK1	-1.96123	3.0378	4.67974	0.0305204	0.397116			27476	ACTGTGTGCAGTGTTGACTGGT	CYP11B2	-2.10896	2.82775	5.13943	0.0233883	0.28852			TK1		SHMT2	1			CYP11B2		KCNE2	1
35220	ACTGTGGTTGGTACGTACGTTG	CTNS	-1.9608	4.04826	6.61651	0.0101038	0.284907			43842	GTACACTGCAGTGTGTACGTGT	PAFAH1B1	-2.10757	3.02009	4.83635	0.0278658	0.307862			CTNS		PKDCC	1			PAFAH1B1		LIME1	1
14674	GTACTGTGTGGTCAACACGTCA	NUDT17	-1.96028	3.38597	5.10625	0.0238398	0.370491			23979	CAGTGTGTTGCATGTGACGTTG	XYLT2	-2.10751	3.89079	6.19656	0.0127999	0.230448			NUDT17		KDM5A	1			XYLT2		KDM6B	1
39148	ACCAGTCAACGTTGGTACGTGT	IGSF9B	-1.95955	3.23459	4.72336	0.0297555	0.394937			47404	ACCAGTACTGGTCAGTACCAGT	SLC25A52	-2.10715	3.25398	6.19624	0.0128022	0.230448			IGSF9B		AKR1C2	1			SLC25A52		ITGAD	1
20962	GTACGTCATGACTGTGACCAAC	TDRD3	-1.95929	2.76788	4.51375	0.0336235	0.410874			32859	CAGTTGTGACACACGTACACAC	BTN3A3	-2.10621	2.57919	4.49887	0.0339174	0.332298			TDRD3		SLC35A3	1			BTN3A3		ZFP91	1
41137	TGACCAGTACACGTGTACCAGT	MAN1A2	-1.95883	3.44381	5.25083	0.0219363	0.361902			39837	TGCATGGTCAGTTGGTACTGTG	KCNH7	-2.1062	3.5975	6.81136	0.00905797	0.200797			MAN1A2		CCL8	1			KCNH7		APCDD1	1
28574	GTCATGGTCACAGTTGACTGCA	NLRC5	-1.95869	3.3466	5.64517	0.0175035	0.337906			27040	ACACGTGTTGGTGTTGACACTG	IL23R	-2.10522	3.18022	5.23431	0.0221456	0.283301			NLRC5		METTL3	1			IL23R		CCNE1	1
46856	ACGTACACCATGCAGTACACCA	SIGLEC1	-1.95663	4.434	8.02857	0.00460453	0.218438			13021	TGCATGCAGTACCAACACGTCA	MRPL30	-2.10442	4.99985	11.3218	0.000766032	0.0687889			SIGLEC1		MLANA	1			MRPL30		TXK	1
32247	CATGCACATGCACATGACCACA	ATP5EP2	-1.9564	3.61964	5.72118	0.0167615	0.335011			40699	CAGTCACAGTCATGGTACGTAC	LPAR2	-2.10428	3.79372	6.43686	0.0111776	0.218813			ATP5EP2		CCDC101	1			LPAR2		PRKAR2B	1
3538	GTACTGCATGCAACACACTGCA	CD24	-1.95609	3.23777	5.25867	0.0218376	0.361614			49808	ACACTGGTGTACACCAACGTGT	TWF1	-2.10414	3.41624	6.47284	0.0109536	0.217109			CD24		ALDH5A1	1			TWF1		CKMT1B	1
40895	CACACAGTCACATGGTACTGCA	LRRC4B	-1.95452	2.99648	4.84943	0.0276552	0.386507			40039	CATGGTTGACCATGGTACACTG	KCNV1	-2.10406	3.64636	6.08025	0.0136702	0.236837			LRRC4B		SULF1	1			KCNV1		GGT1	1
41314	GTACGTTGTGACGTGTACTGTG	MARVELD3	-1.95441	3.09719	4.72169	0.0297844	0.394937			49121	TGACGTCACACACAGTACTGCA	THY1	-2.10395	2.89178	5.10956	0.0237943	0.290195			MARVELD3		ELOVL7	1			THY1		STK17B	1
22693	TGTGGTGTACGTTGTGACGTAC	ZNF622	-1.95376	2.76727	3.90963	0.0480101	0.453391			6796	ACCAACGTGTGTTGACACTGCA	ENPP4	-2.10316	2.68274	4.44298	0.035045	0.335541			ZNF622		NMNAT3	1			ENPP4		HSPB1	1
1788	ACCACACAGTTGACACACCAGT	ASPG	-1.9535	4.03149	5.98967	0.0143899	0.317453			48088	ACGTTGCACAGTCAGTACGTTG	SLC9A4	-2.10303	3.33695	6.46135	0.0110246	0.217675			ASPG		PDE7B	1			SLC9A4		DAPK1	1
15624	ACGTACACTGCACAACACACGT	PGLS	-1.95327	4.18252	7.13011	0.00758002	0.259878			5445	TGTGACTGTGTGTGACACCAGT	CYP26A1	-2.10265	4.2097	7.83699	0.00511879	0.1571			PGLS		CRYZ	1			CYP26A1		SLCO4A1	1
19500	ACCAGTACACCAACTGACACAC	SLC34A2	-1.9532	3.28383	5.21731	0.0223631	0.363057			15550	GTCACAGTACCACAACACTGTG	PFKFB1	-2.10162	2.9221	4.89077	0.0270006	0.30367			SLC34A2		PRKCQ	1			PFKFB1		SLC5A2	1
7062	GTTGTGGTCAGTTGACACACTG	EVI2A	-1.95275	3.57048	5.12864	0.0235342	0.368811			40136	ACGTACCAACCATGGTACACCA	KDM3B	-2.10148	2.49743	4.40846	0.035761	0.33746			EVI2A		PAQR8	1			KDM3B		ING4	1
15773	TGCATGGTTGCACAACACGTGT	PHF6	-1.95244	4.03339	5.79207	0.0160987	0.3303			33313	TGACGTACGTACACGTACACTG	CATSPERG	-2.09946	4.54741	8.09826	0.00443077	0.149371			PHF6		AMD1	1			CATSPERG		NUDT8	1
48054	GTTGCAGTCAGTCAGTACTGAC	SLC7A8	-1.95216	2.93839	4.35667	0.0368643	0.424113			10036	ACTGCAACCATGGTACACACGT	IMMT	-2.09919	3.07577	5.74551	0.0165308	0.253036			SLC7A8		ROCK1	1			IMMT		NPR2	1
29019	CAGTTGTGTGACCATGACACTG	SUV39H1	-1.95176	3.46485	4.97627	0.0256973	0.37914			36273	TGACCAGTTGCAACGTACTGTG	EI24	-2.099	3.39996	6.00192	0.0142903	0.240231			SUV39H1		SLCO1B1	1			EI24		AATK	1
25311	CACATGCAGTACGTTGACCATG	CCNG1	-1.95107	3.7629	6.57654	0.0103332	0.286227			10659	CAACGTGTTGGTGTACACCACA	KCNK16	-2.09898	3.04919	5.08003	0.024203	0.292318			CCNG1		CD40LG	1			KCNK16		CRLS1	1
19454	GTCACACACAGTACTGACTGCA	SLC30A3	-1.95101	4.86036	8.29187	0.0039823	0.206751			42223	CACAGTCAACTGGTGTACGTGT	MSMO1	-2.09833	2.93393	5.10673	0.0238332	0.290319			SLC30A3		CSMD3	1			MSMO1		AADACL2	1
2705	TGACTGGTGTGTACACACCATG	BRSK1	-1.94908	4.08387	5.93841	0.0148144	0.321512			35787	CAGTACCACAGTACGTACACCA	DIABLO	-2.09831	3.70829	7.31142	0.00685178	0.176662			BRSK1		STK17A	1			DIABLO		TATDN3	1
6922	GTGTACACCAGTTGACACTGGT	EPHB3	-1.94761	2.61348	4.00595	0.0453399	0.4471			21650	GTACTGGTACTGTGTGACCACA	TRAP1	-2.09793	3.37827	6.71162	0.00957869	0.205137			EPHB3		NDUFB9	1			TRAP1		KCNQ2	1
38385	TGACCACATGTGTGGTACCATG	HAL	-1.94753	3.15208	4.95561	0.0260061	0.37987			36394	GTGTGTACGTCAACGTACCACA	ENPEP	-2.09776	3.51705	6.33791	0.0118184	0.223218			HAL		YME1L1	1			ENPEP		SMNDC1	1
48974	GTCAACTGCACACAGTACTGTG	TCF20	-1.94557	2.90801	4.36114	0.0367678	0.424113			4826	GTGTTGCAGTACTGACACTGGT	CNGB3	-2.09695	2.84877	5.02015	0.025054	0.29611			TCF20		HLA-DQA1	1			CNGB3		SLC30A2	1
17906	GTACCACATGTGACTGACACTG	RHBDD1	-1.94424	4.61365	7.11102	0.00766117	0.26212			48639	CACACACATGCACAGTACCACA	STEAP2	-2.0957	3.72416	7.0135	0.00808975	0.190156			RHBDD1		PDE8B	1			STEAP2		NPDC1	1
45722	GTGTTGGTGTACCAGTACCACA	PTS	-1.94352	2.79137	3.86118	0.0494155	0.457924			33098	GTGTACTGTGACACGTACCATG	CACNA1C	-2.09443	2.70886	4.28534	0.0384424	0.346212			PTS		CERS2	1			CACNA1C		NMRK1	1
4387	CAACGTACTGACTGACACTGGT	CHST12	-1.94262	3.70444	5.91665	0.0149984	0.322381			772	ACTGACACCAACACACACACGT	ADORA1	-2.09339	2.40706	4.15229	0.0415783	0.354892			CHST12		PTPRA	1			ADORA1		MINA	1
16007	CATGACGTGTCACAACACACGT	PIK3CB	-1.94018	4.391	7.43735	0.00638839	0.245708			42777	TGGTTGACCATGGTGTACTGAC	NDUFS5	-2.09167	2.85706	4.48075	0.0342787	0.333081			PIK3CB		PGM5	1			NDUFS5		RAB11B	1
7482	GTGTCAACTGCATGACACGTTG	FKBP14	-1.94016	4.19599	7.32688	0.0067931	0.251825			49924	ACTGACACCAACACCAACGTAC	UGDH	-2.09141	2.63799	4.50292	0.0338371	0.332164			FKBP14		KCNJ2	1			UGDH		HIGD2A	1
21304	ACGTCAACCAACTGTGACACCA	TMEFF1	-1.93762	3.59464	5.42106	0.0198953	0.349754			18243	CAACACTGCATGACTGACACTG	RPS6KL1	-2.09141	4.0354	7.72496	0.00544625	0.161389			TMEFF1		GLRA1	1			RPS6KL1		SLC26A10	1
8930	GTACGTCAGTACGTACACTGAC	GUK1	-1.93646	3.06867	4.56614	0.03261	0.406454			13565	TGCACACAACTGCAACACGTTG	MYLK	-2.09108	2.57235	4.33124	0.037419	0.342914			GUK1		PYCRL	1			MYLK		SULT2A1	1
33393	TGACCATGGTACACGTACGTCA	CCDC90B	-1.93584	3.80341	6.41056	0.0113443	0.295258			23607	CATGCAACACCATGTGACGTCA	L3MBTL2	-2.08834	3.67183	6.38108	0.0115344	0.221248			CCDC90B		APOE	1			L3MBTL2		GALNTL4	1
25551	CACAACCACAACGTTGACCATG	CES1	-1.93574	2.65732	4.18952	0.0406747	0.435819			38290	GTACTGGTTGTGTGGTACGTGT	GTPBP3	-2.08796	3.20866	5.23791	0.0220999	0.28328			CES1		TAF9	1			GTPBP3		PLCL2	1
4235	CAGTACGTACACTGACACTGTG	CHD2	-1.93509	4.36623	6.83572	0.00893528	0.275029			38734	GTCAACTGCATGTGGTACTGGT	HOGA1	-2.08733	3.15386	4.95688	0.0259871	0.298902			CHD2		TMEM65	1			HOGA1		ATP6AP1L	1
28302	GTCAACGTGTCAGTTGACCATG	MUC4	-1.93488	5.14453	8.05313	0.00454251	0.217056			7468	ACCAGTACTGCATGACACTGCA	FITM2	-2.08623	3.54723	6.47142	0.0109623	0.217124			MUC4		CD46	1			FITM2		CYB5R4	1
20686	GTCAACCAACACTGTGACCATG	SUOX	-1.9346	3.69298	6.15769	0.0130842	0.306798			48404	ACTGTGACTGCACAGTACCATG	SPN	-2.08607	3.80844	7.48048	0.00623714	0.169872			SUOX		DLG4	1			SPN		UBE2I	1
40354	GTACGTGTTGCATGGTACCAGT	KREMEN1	-1.93451	2.99156	4.51288	0.0336405	0.410874			36649	TGGTGTACCACAACGTACACTG	FAHD2B	-2.08573	2.66081	4.33557	0.037324	0.34279			KREMEN1		B3GNT3	1			FAHD2B		AMY2B	1
47018	GTGTGTGTCATGCAGTACGTTG	SLC16A14	-1.93434	3.5829	6.28027	0.0122089	0.300077			29100	ACCAGTGTTGACCATGACACCA	TMEM47	-2.08559	3.10644	5.2523	0.0219177	0.282462			SLC16A14		PRKCB	1			TMEM47		RHOA	1
20789	TGTGCAACTGACTGTGACCATG	TADA2A	-1.93379	3.59739	6.26299	0.0123286	0.300814			37674	GTGTGTACCAACTGGTACGTAC	GJB1	-2.08545	2.72081	4.61397	0.0317126	0.322787			TADA2A		KCTD10	1			GJB1		CEACAM16	1
6493	TGCATGTGTGGTTGACACTGAC	ECHS1	-1.9336	2.72189	4.01984	0.0449679	0.446819			3265	TGACACCAACCAACACACCAGT	CAV2	-2.08543	3.34896	6.01494	0.0141852	0.239989			ECHS1		HPSE2	1			CAV2		EPGN	1
32092	ACCATGTGTGCACATGACGTAC	ATF4	-1.93249	3.36497	4.69022	0.0303349	0.396807			4543	CACACAGTTGACTGACACACCA	CLCN3	-2.08539	5.07561	7.47578	0.00625346	0.169872			ATF4		SLC12A5	1			CLCN3		HHLA2	1
45397	TGTGTGTGTGACCAGTACACGT	PRMT8	-1.93196	3.14423	5.07617	0.0242569	0.372105			18917	TGTGGTCATGGTACTGACTGTG	SIRT6	-2.08398	2.71613	4.35944	0.0368044	0.340808			PRMT8		PSIP1	1			SIRT6		SEZ6L	1
34885	TGTGACTGACGTACGTACTGAC	CNTNAP4	-1.92915	2.74512	4.10577	0.0427371	0.442108			39099	CAGTCAGTACGTTGGTACTGGT	IFNGR2	-2.08309	2.45401	4.08266	0.0433254	0.361227			CNTNAP4		ENHO	1			IFNGR2		SOAT1	1
46479	CACAACGTTGTGCAGTACCAGT	SCNN1B	-1.92909	2.8077	4.0743	0.0435402	0.443689			34542	GTCAGTCAGTTGACGTACACGT	CLDN24	-2.08305	4.56955	9.83483	0.00171238	0.0990526			SCNN1B		IDH3A	1			CLDN24		GTDC1	1
21997	TGCAGTCATGTGTGTGACTGTG	TXNRD1	-1.92905	4.61785	8.348	0.00386112	0.203068			37699	CAACACTGCAACTGGTACACTG	GJB7	-2.08229	4.32999	8.64453	0.00328045	0.130255			TXNRD1		GXYLT2	1			GJB7		KIR3DL2	1
4084	ACTGCACACACAACACACGTCA	CDY2A	-1.92857	4.41901	8.14083	0.00432794	0.212273			18834	GTACTGGTTGGTACTGACGTGT	SHPK	-2.0822	3.02725	5.34179	0.0208201	0.27629			CDY2A		DEGS1	1			SHPK		LAMP2	1
39906	GTACGTCACAGTTGGTACACGT	KCNJ8	-1.92815	3.85159	6.59892	0.010204	0.285921			47468	ACCAGTTGTGGTCAGTACGTTG	SLC27A5	-2.08086	3.66646	6.6572	0.0098756	0.208184			KCNJ8		GPD1	1			SLC27A5		ADAM9	1
41170	GTACTGCAACACGTGTACACTG	MANEAL	-1.92706	3.57788	5.36203	0.0205799	0.353875			49081	TGGTCAGTCACACAGTACTGCA	TGFB3	-2.08072	3.00388	5.22456	0.02227	0.283693			MANEAL		NLN	1			TGFB3		CASP3	1
29459	CAACTGACCAACCATGACACGT	CA9	-1.92661	3.43531	5.49705	0.0190486	0.344335			8808	ACGTGTTGGTACGTACACTGTG	GSTA1	-2.08004	3.33694	6.04968	0.0139088	0.238591			CA9		CATSPERG	1			GSTA1		NRGN	1
33110	GTTGTGTGTGACACGTACTGCA	CACNA1G	-1.92645	3.5802	5.0594	0.0244926	0.373156			21789	TGCATGACTGTGTGTGACACTG	TRPM3	-2.07934	3.36608	5.27397	0.0216466	0.281122			CACNA1G		KCNE1	1			TRPM3		STARD10	1
25303	CATGTGCAGTACGTTGACTGCA	HMOX1	-1.92592	4.35905	6.59221	0.0102426	0.286036			19742	GTCATGACTGCAACTGACTGTG	SLC47A2	-2.07897	3.98922	7.8035	0.00521452	0.157617			HMOX1		CYP2S1	1			SLC47A2		NAA10	1
11858	GTACTGTGGTCAGTACACGTAC	MAN1C1	-1.92578	3.09526	4.42028	0.0355142	0.419152			36845	TGCAGTCACACAACGTACCAGT	FCER2	-2.07876	2.88554	4.87825	0.0271972	0.304321			MAN1C1		HSD17B3	1			FCER2		NEK10	1
35793	TGACTGCACAGTACGTACACAC	DIO1	-1.92577	3.09255	3.98706	0.0458509	0.447921			41887	CACATGGTCAACGTGTACCACA	MPDU1	-2.07721	3.40675	5.95884	0.0146437	0.240858			DIO1		SPATA20	1			MPDU1		ABCC3	1
47142	GTTGGTACACGTCAGTACCATG	SLC20A1	-1.92562	3.35541	5.67342	0.0172238	0.337751			10718	GTCATGCATGGTGTACACTGAC	KCNQ1	-2.07656	3.69154	5.22544	0.0222588	0.283693			SLC20A1		IQGAP1	1			KCNQ1		MCL1	1
3482	GTGTTGGTTGCAACACACGTAC	CD151	-1.9254	3.04589	4.134	0.0420298	0.440314			38283	CAGTACGTTGTGTGGTACACGT	GTF3C4	-2.07635	4.18021	7.83091	0.00513602	0.157186			CD151		PGAP1	1			GTF3C4		CACNG6	1
31988	ACTGCACAACCACATGACACTG	ASIC4	-1.92491	2.74335	3.99162	0.0457271	0.447404			14809	TGGTTGCATGGTCAACACTGTG	OGFOD2	-2.07533	4.05703	7.88061	0.00499676	0.155374			ASIC4		KRAS	1			OGFOD2		IL1RAPL2	1
32444	ACCACAGTGTCACATGACACAC	AVPR1A	-1.92482	4.423	7.28213	0.00696438	0.252675			637	TGCACATGGTACACACACACCA	ADAM30	-2.07383	4.11737	7.5911	0.00586571	0.166557			AVPR1A		ASRGL1	1			ADAM30		DHPS	1
7204	ACTGGTACACCATGACACGTAC	FAM57A	-1.92446	3.36209	4.69137	0.0303145	0.396753			43999	CACATGCACAGTGTGTACGTGT	PCBD2	-2.07336	3.46984	6.53348	0.0105862	0.214216			FAM57A		SLC16A4	1			PCBD2		TRPM4	1
19604	ACTGTGGTACCAACTGACACTG	SLC37A3	-1.9244	3.19814	4.951	0.0260756	0.380115			8339	CAACTGGTACACGTACACTGGT	GLT1D1	-2.07309	2.99559	4.77928	0.0288042	0.310945			SLC37A3		PCDH17	1			GLT1D1		KCNN3	1
20163	CAACACCAGTCAACTGACGTTG	SP110	-1.92325	3.84508	5.13519	0.0234455	0.368274			6640	ACACCACATGGTTGACACGTAC	EIF2AK1	-2.07301	2.80865	4.35953	0.0368025	0.340808			SP110		LRGUK	1			EIF2AK1		GABRB3	1
37542	GTTGGTGTGTACTGGTACCATG	GDE1	-1.92323	3.05056	4.26127	0.0389907	0.429124			6647	CATGCACATGGTTGACACTGAC	EIF2AK2	-2.07299	2.64307	4.19211	0.0406125	0.351508			GDE1		MOGAT1	1			EIF2AK2		RPS6KC1	1
44985	TGGTCAGTCACAGTGTACGTAC	PNLIPRP3	-1.92315	3.2759	4.67958	0.0305231	0.397116			50336	ACACGTGTACTGACCAACCATG	YPEL2	-2.07241	4.37809	5.34353	0.0207994	0.276145			PNLIPRP3		RAB11FIP5	1			YPEL2		KCND1	1
21357	TGCAGTTGCAACTGTGACGTTG	TMEM223	-1.92258	3.3752	5.57542	0.0182143	0.340521			1765	TGTGGTCAGTTGACACACCAAC	ASMTL	-2.07166	3.11862	5.20552	0.0225153	0.284764			TMEM223		LRRC25	1			ASMTL		S1PR2	1
22246	GTTGGTCAGTTGTGTGACCACA	UMOD	-1.92243	3.84466	6.28031	0.0122087	0.300077			11206	GTTGACCACAGTGTACACTGCA	LCMT1	-2.07085	2.73846	3.90811	0.0480535	0.377046			UMOD		SLC2A11	1			LCMT1		SRD5A2	1
[truncated: 1,237 more rows]

## Sheet: Legend Dataset EV2
Dataset EV2. Barcode-depleted genes in Huh7-IR and Huh7-CR cells with subtraction of barcode-depleted genes of acute Sorafenib-treated Huh7-parental cells.
