# Supplementary material for: YAP/TAZ and ATF4 drive resistance to Sorafenib in hepatocellular carcinoma by preventing ferroptosis
Source: EMBO Mol Med. 2021 Oct 19;13(12):e14351. doi: 10.15252/emmm.202114351 (PMC8649869; doi:10.15252/emmm.202114351)
Supplement: Supplementary file 4 — Dataset EV3 [file EMMM-13-e14351-s001.xlsx]

## Sheet: Overlapped genes
38 common elements in "barcodes wo srf" and "Up-reg IR CR":
ALDH1L2
CCDC90B
CCNO
SPTLC2
ARSI
CAV1
RUNX1
SLC25A12
VLDLR
CYP2S1
FADS3
IQGAP1
LIPA
MTHFD2
RMND1
SLC12A6
WWTR1
ACADL
AMPD3
BCL2
DDR1
ECE1
IDS
ITGA4
KCNN4
KCTD16
MYOF
NOTCH2
PDE6A
PHGDH
PLCD3
PPM1E
PRKAB1
PRKCA
RGCC
SLC30A4
SLC38A5
TXK

## Sheet: Depleted Barcodes in IR CR 
Common elements in CR_toto IR_toto (subtract the gene list of Huh7-Partenal with acute Sorafenib treatment) :	CR_count	IR_count	toto
GAPDH	5	3	8
LMNA	3	5	8
RPL30	5	3	8
NT5C3	4	3	7
OGG1	4	3	7
ALDH1L2	3	3	6
ATP5EP2	2	4	6
CCDC90B	4	2	6
CCRL2	3	3	6
GRK4	3	3	6
HSD11B2	3	3	6
LRFN2	3	3	6
NDUFB8	3	3	6
PSMB2	3	3	6
RAD50	3	3	6
RPL5	3	3	6
ACOXL	1	4	5
ALDOA	3	2	5
ALK	1	4	5
ATAD3B	4	1	5
ATP6AP1	3	2	5
BLCAP	2	3	5
CCNO	3	2	5
CDK20	2	3	5
COQ3	3	2	5
DDX28	3	2	5
HSD17B13	2	3	5
ITGA2B	1	4	5
KCNMB1	3	2	5
NRN1L	2	3	5
PGD	3	2	5
PHF12	2	3	5
PKM	2	3	5
PON3	2	3	5
PTPRD	2	3	5
SPTLC2	3	2	5
STARD4	4	1	5
ABHD3	2	2	4
ACYP2	2	2	4
AGER	2	2	4
ALAS1	2	2	4
APC	1	3	4
APOA1	1	3	4
ARSI	3	1	4
BMPR1B	2	2	4
BTNL3	2	2	4
CA9	1	3	4
CAV1	1	3	4
CCDC90A	2	2	4
CCND1	3	1	4
CCNH	1	3	4
CCT7	2	2	4
CD22	1	3	4
CD96	1	3	4
CDK6	1	3	4
CEACAM7	2	2	4
CERKL	2	2	4
CHCHD7	2	2	4
CHD4	2	2	4
CHI3L1	3	1	4
CHST1	2	2	4
DCLK2	2	2	4
DCTN1	2	2	4
EBPL	2	2	4
EVC2	2	2	4
GLB1L	2	2	4
GTPBP3	2	2	4
HACL1	2	2	4
HPSE	3	1	4
IGFBP1	2	2	4
IGSF11	2	2	4
IL23R	3	1	4
L3MBTL2	1	3	4
LAIR1	3	1	4
LAT	2	2	4
LIPT1	2	2	4
LPGAT1	1	3	4
MALT1	2	2	4
MAT1A	3	1	4
MEGF11	2	2	4
MKNK2	2	2	4
MOB1B	1	3	4
MPV17L2	3	1	4
MTA1	2	2	4
MUC4	3	1	4
MUT	2	2	4
NFS1	2	2	4
NINJ2	3	1	4
NRBP1	3	1	4
OR6C74	1	3	4
PAFAH1B1	2	2	4
PDE1C	2	2	4
PFKFB2	2	2	4
PIKFYVE	1	3	4
PPP2R1A	3	1	4
PRDM10	3	1	4
PRELID1	3	1	4
PRKRIR	2	2	4
PRMT5	3	1	4
PRPF31	3	1	4
PRPS1L1	1	3	4
PTPRT	2	2	4
QRSL1	2	2	4
RUNX1	2	2	4
SLC10A2	3	1	4
SLC12A8	2	2	4
SLC1A1	2	2	4
SLC25A12	3	1	4
SLC2A10	2	2	4
SLC4A5	2	2	4
SMAD4	2	2	4
SRPK3	2	2	4
STK3	2	2	4
SULT1B1	1	3	4
SUV39H1	3	1	4
TCN2	2	2	4
TIMM10	1	3	4
TMEM47	3	1	4
TNFSF4	2	2	4
TNKS2	1	3	4
TSSK4	3	1	4
TXNDC15	1	3	4
VLDLR	2	2	4
XYLT2	2	2	4
AADACL3	1	2	3
AATK	2	1	3
ABCC11	2	1	3
ABO	1	2	3
ACACA	1	2	3
AGPAT2	1	2	3
AKR1B15	1	2	3
AKR7A2	1	2	3
ALG9	1	2	3
ALS2	2	1	3
ANG	2	1	3
ANPEP	1	2	3
ARSF	1	2	3
ATP4A	2	1	3
ATP6V1A	2	1	3
ATP6V1B2	1	2	3
ATP6V1G1	1	2	3
ATP6V1H	2	1	3
ATP8B2	1	2	3
ATR	2	1	3
B3GALNT1	2	1	3
B4GALT5	2	1	3
BCR	1	2	3
BHMT2	1	2	3
BMPR1A	1	2	3
BRCA1	2	1	3
BTD	2	1	3
BTN3A3	1	2	3
C10orf32	1	2	3
C10orf54	2	1	3
C5	2	1	3
CA6	2	1	3
CACNA1C	2	1	3
CACNA1F	1	2	3
CALR	1	2	3
CARD11	2	1	3
CASS4	1	2	3
CCDC58	1	2	3
CCNB1	2	1	3
CCNB2	2	1	3
CD40LG	1	2	3
CD46	1	2	3
CD47	1	2	3
CDADC1	1	2	3
CDH11	1	2	3
CDH22	2	1	3
CDK14	1	2	3
CDK4	2	1	3
CDS2	1	2	3
CEACAM19	1	2	3
CEACAM20	2	1	3
CEPT1	1	2	3
CHD1	1	2	3
CHEK1	1	2	3
CHIA	1	2	3
CHIT1	1	2	3
CLDN2	2	1	3
CLK2	2	1	3
CLP1	1	2	3
CMTM4	2	1	3
CNGA4	2	1	3
CNTNAP4	2	1	3
COL25A1	1	2	3
COMT	2	1	3
CRAT	1	2	3
CRK	2	1	3
CRYZ	1	2	3
CSF2RA	2	1	3
CSF2RB	1	2	3
CSPG5	2	1	3
CTPS2	1	2	3
CYP21A2	2	1	3
CYP26C1	1	2	3
CYP2S1	1	2	3
CYP51A1	2	1	3
DAK	1	2	3
DEGS2	2	1	3
DGKD	2	1	3
DHDDS	1	2	3
DNAJC11	1	2	3
DNMT1	1	2	3
DNMT3B	1	2	3
ECEL1	1	2	3
ECHDC3	2	1	3
ECI1	2	1	3
EFHA1	2	1	3
EGFR	1	2	3
ENPP1	1	2	3
EPHA2	2	1	3
EPHA3	1	2	3
EXOSC10	1	2	3
EXT1	1	2	3
FA2H	1	2	3
FADS3	1	2	3
FAM162A	1	2	3
FCGR2B	1	2	3
FGFR1OP	2	1	3
FGFR2	2	1	3
FITM2	1	2	3
FMO2	2	1	3
FTSJ3	2	1	3
FUCA2	2	1	3
FUK	1	2	3
FUT3	2	1	3
FZD8	1	2	3
GAK	1	2	3
GALNT4	1	2	3
GBA	1	2	3
GBE1	1	2	3
GCKR	2	1	3
GGPS1	1	2	3
GGT5	1	2	3
GHITM	1	2	3
GK2	1	2	3
GLRA4	1	2	3
GLUD1	2	1	3
GLYR1	1	2	3
GNPAT	1	2	3
GNPDA2	1	2	3
GOT2	2	1	3
GPD2	1	2	3
GRIA2	1	2	3
GRIN2B	1	2	3
GRIN3A	1	2	3
GSTO1	1	2	3
GUK1	2	1	3
HAGH	1	2	3
HAT1	2	1	3
HHATL	2	1	3
HLA-DQB1	1	2	3
HMOX1	2	1	3
HUWE1	2	1	3
IDI2	1	2	3
IGSF1	1	2	3
IHH	1	2	3
IK	2	1	3
IL17RA	2	1	3
IL17RE	2	1	3
IL22RA1	2	1	3
IL2RA	1	2	3
IQGAP1	1	2	3
ITGAE	2	1	3
ITGAL	1	2	3
KCNE3	1	2	3
KCNJ1	1	2	3
KCNQ3	2	1	3
KCTD19	1	2	3
KCTD21	2	1	3
KDM5A	1	2	3
KNCN	1	2	3
LDLR	2	1	3
LILRA2	2	1	3
LIPA	1	2	3
LPIN3	1	2	3
LPPR5	2	1	3
LRIG3	2	1	3
LRRC4	1	2	3
LTA4H	1	2	3
LYG1	1	2	3
MAGT1	2	1	3
MAP4K4	2	1	3
MEGF10	2	1	3
MGLL	1	2	3
MINPP1	2	1	3
MLL2	1	2	3
MOXD1	2	1	3
MRPL28	2	1	3
MRPL54	2	1	3
MRPS35	2	1	3
MSH6	1	2	3
MTA2	1	2	3
MTHFD2	1	2	3
MTUS1	1	2	3
MTX1	2	1	3
MUTYH	1	2	3
MYO3A	1	2	3
N4BP2	1	2	3
NAALADL2	2	1	3
NAGS	2	1	3
NALCN	1	2	3
NCEH1	1	2	3
NDUFA2	2	1	3
NDUFB7	2	1	3
NDUFB9	1	2	3
NDUFS2	2	1	3
NIPSNAP3A	1	2	3
NME5	1	2	3
NOMO2	1	2	3
NPC2	2	1	3
NRSN2	1	2	3
NUDT15	2	1	3
OR7E24	2	1	3
OXSM	1	2	3
PACSIN2	2	1	3
PCBD1	2	1	3
PCDH1	1	2	3
PCDH18	1	2	3
PDE1A	1	2	3
PDPN	1	2	3
PDXDC2P	1	2	3
PFKM	2	1	3
PGAM4	2	1	3
PGM5	1	2	3
PHF19	1	2	3
PHRF1	1	2	3
PHYH	1	2	3
PIGH	1	2	3
PIGQ	2	1	3
PIM1	2	1	3
PKDCC	1	2	3
PLCB3	2	1	3
PLD1	2	1	3
PPCS	2	1	3
PRDX1	2	1	3
PRDX2	1	2	3
PRIMA1	2	1	3
PRKAG1	2	1	3
PRKDC	2	1	3
PRODH2	1	2	3
PRRG2	2	1	3
PRSS21	2	1	3
PSMB6	1	2	3
PTPRC	2	1	3
PTS	2	1	3
QTRT1	2	1	3
RAPGEF1	1	2	3
RMND1	2	1	3
RPS14	1	2	3
RPS6KB1	1	2	3
RYK	1	2	3
SACM1L	2	1	3
SCN11A	2	1	3
SCNN1D	1	2	3
SDHA	1	2	3
SIRT6	2	1	3
SLC12A6	2	1	3
SLC15A3	2	1	3
SLC22A5	1	2	3
SLC25A2	1	2	3
SLC2A13	2	1	3
SLC35F5	2	1	3
SLC36A1	1	2	3
SLC44A3	1	2	3
SLC4A2	1	2	3
SLC6A12	2	1	3
SLC6A16	1	2	3
SLC6A3	1	2	3
SLC7A3	1	2	3
SLC8A3	2	1	3
SLC9A1	2	1	3
SLC9A4	1	2	3
SLC9A5	2	1	3
SLCO1B1	1	2	3
SMPD1	1	2	3
SMPDL3B	1	2	3
SNX6	2	1	3
SOCS1	1	2	3
SOD1	2	1	3
SPINT1	1	2	3
SPN	1	2	3
SRM	1	2	3
ST3GAL1	2	1	3
ST6GALNAC5	2	1	3
ST8SIA6	1	2	3
STK19	1	2	3
STK25	1	2	3
TARS	2	1	3
TARSL2	2	1	3
TBCK	1	2	3
TBK1	1	2	3
TJP2	1	2	3
TLN1	1	2	3
TLR4	2	1	3
TLR7	2	1	3
TNFRSF10C	2	1	3
TNRC18	2	1	3
TOMM34	1	2	3
TPH2	2	1	3
TRPV3	2	1	3
TRPV4	2	1	3
UBE2I	2	1	3
UGT1A8	1	2	3
ULK2	2	1	3
VAMP7	1	2	3
VDAC1	1	2	3
VRK3	2	1	3
WWTR1	1	2	3
AADACL2	1	1	2
ABAT	1	1	2
ABCB5	1	1	2
ABCC12	1	1	2
ABCC4	1	1	2
ABCD1	1	1	2
ABCD2	1	1	2
ABHD13	1	1	2
ABL2	1	1	2
ACADL	1	1	2
ACADSB	1	1	2
ACOT4	1	1	2
ACOT7	1	1	2
ACOT8	1	1	2
ACOT9	1	1	2
ACSF2	1	1	2
ACSM2A	1	1	2
ACSM2B	1	1	2
ADCK5	1	1	2
ADCY1	1	1	2
ADHFE1	1	1	2
ADIPOQ	1	1	2
ADIPOR1	1	1	2
AFAP1L2	1	1	2
AGXT2L2	1	1	2
AHCY	1	1	2
AIFM3	1	1	2
AIRE	1	1	2
AKAP8	1	1	2
AKAP8L	1	1	2
ALDH5A1	1	1	2
ALG10	1	1	2
ALG6	1	1	2
ALKBH2	1	1	2
AMD1	1	1	2
AMPD3	1	1	2
AMT	1	1	2
AMY2B	1	1	2
AOC2	1	1	2
AOC3	1	1	2
APEX2	1	1	2
APOA1BP	1	1	2
APOB	1	1	2
APOE	1	1	2
APOF	1	1	2
AQP7	1	1	2
ARSJ	1	1	2
ASRGL1	1	1	2
ASXL3	1	1	2
ATHL1	1	1	2
ATP13A4	1	1	2
ATP1A4	1	1	2
ATP1B1	1	1	2
ATP2A1	1	1	2
ATP4B	1	1	2
ATP5I	1	1	2
ATP5L	1	1	2
ATP6V0C	1	1	2
ATP6V1D	1	1	2
ATP6V1E1	1	1	2
ATP6V1G3	1	1	2
ATPAF1	1	1	2
AVL9	1	1	2
AVPR1A	1	1	2
B3GALT5	1	1	2
B3GNT1	1	1	2
B3GNT5	1	1	2
B4GALT7	1	1	2
BAK1	1	1	2
BCL10	1	1	2
BCL2	1	1	2
BCMO1	1	1	2
BDH1	1	1	2
BEST1	1	1	2
BIRC6	1	1	2
BLOC1S1	1	1	2
BLVRA	1	1	2
C14orf37	1	1	2
CA11	1	1	2
CA14	1	1	2
CA7	1	1	2
CABLES2	1	1	2
CACNA2D2	1	1	2
CACNA2D4	1	1	2
CACNG1	1	1	2
CACNG6	1	1	2
CACNG8	1	1	2
CAD	1	1	2
CADM3	1	1	2
CALM1	1	1	2
CAMK1G	1	1	2
CAMK2N1	1	1	2
CAMK2N2	1	1	2
CASP3	1	1	2
CAT	1	1	2
CATSPERG	1	1	2
CBR4	1	1	2
CBS	1	1	2
CBX4	1	1	2
CBX5	1	1	2
CCBL1	1	1	2
CCDC101	1	1	2
CCDC136	1	1	2
CCK	1	1	2
CCNB3	1	1	2
CCNE1	1	1	2
CCNK	1	1	2
CCNL2	1	1	2
CCNT2	1	1	2
CD24	1	1	2
CD28	1	1	2
CD3D	1	1	2
CD7	1	1	2
CD70	1	1	2
CD79B	1	1	2
CDH15	1	1	2
CDH16	1	1	2
CDH19	1	1	2
CDH26	1	1	2
CDH5	1	1	2
CDIPT	1	1	2
CDK12	1	1	2
CDK5R1	1	1	2
CDK8	1	1	2
CDKL1	1	1	2
CDKN2C	1	1	2
CDON	1	1	2
CEACAM16	1	1	2
CERS1	1	1	2
CERS2	1	1	2
CHCHD3	1	1	2
CHCHD4	1	1	2
CHKA	1	1	2
CHORDC1	1	1	2
CHP1	1	1	2
CHRNB3	1	1	2
CHST13	1	1	2
CHST4	1	1	2
CHST6	1	1	2
CHST9	1	1	2
CKMT1B	1	1	2
CLDN14	1	1	2
CLDN16	1	1	2
CLDN23	1	1	2
CLDND2	1	1	2
CLEC4F	1	1	2
CLEC4G	1	1	2
CLN8	1	1	2
CLPX	1	1	2
CLYBL	1	1	2
CNDP2	1	1	2
CNIH3	1	1	2
COMTD1	1	1	2
COX6C	1	1	2
COX7B2	1	1	2
COX8C	1	1	2
CRYM	1	1	2
CSF1R	1	1	2
CSMD1	1	1	2
CTNNB1	1	1	2
CTNS	1	1	2
CYP2D6	1	1	2
CYP2F1	1	1	2
CYP2W1	1	1	2
CYP46A1	1	1	2
CYP4B1	1	1	2
CYP4F22	1	1	2
CYYR1	1	1	2
DAGLA	1	1	2
DAO	1	1	2
DCBLD1	1	1	2
DCHS1	1	1	2
DDAH1	1	1	2
DDR1	1	1	2
DGAT1	1	1	2
DLG4	1	1	2
DLST	1	1	2
DMAP1	1	1	2
DOK7	1	1	2
DOLK	1	1	2
DPCR1	1	1	2
DPEP2	1	1	2
DPYD	1	1	2
DSC2	1	1	2
DSC3	1	1	2
DVL1	1	1	2
EARS2	1	1	2
ECE1	1	1	2
ECHDC2	1	1	2
EDA	1	1	2
EDAR	1	1	2
EDEM1	1	1	2
EDF1	1	1	2
EFNB1	1	1	2
ELOVL7	1	1	2
ENDOG	1	1	2
ENHO	1	1	2
ENO3	1	1	2
ENPP6	1	1	2
ENPP7	1	1	2
EPHA1	1	1	2
EPHA5	1	1	2
EPHB3	1	1	2
ERBB2	1	1	2
F11R	1	1	2
FAH	1	1	2
FAIM3	1	1	2
FAM136A	1	1	2
FAM57A	1	1	2
FAM82A2	1	1	2
FASTKD1	1	1	2
FCER2	1	1	2
FCGR2A	1	1	2
FCGRT	1	1	2
FCRL6	1	1	2
FDXACB1	1	1	2
FES	1	1	2
FGFR4	1	1	2
FGR	1	1	2
FKBP14	1	1	2
FLVCR1	1	1	2
FN3K	1	1	2
FPGS	1	1	2
FRRS1	1	1	2
FTCD	1	1	2
FXYD4	1	1	2
FXYD6	1	1	2
FYN	1	1	2
FZD10	1	1	2
GABRB3	1	1	2
GALNS	1	1	2
GALNT14	1	1	2
GALNTL5	1	1	2
GCK	1	1	2
GCNT1	1	1	2
GDPD3	1	1	2
GGT1	1	1	2
GGT2	1	1	2
GGT6	1	1	2
GGT7	1	1	2
GJB4	1	1	2
GK	1	1	2
GLB1	1	1	2
GLB1L2	1	1	2
GLB1L3	1	1	2
GLDC	1	1	2
GLOD4	1	1	2
GLRA1	1	1	2
GLRX2	1	1	2
GLT1D1	1	1	2
GLT6D1	1	1	2
GLT8D1	1	1	2
GMFG	1	1	2
GNG3	1	1	2
GP9	1	1	2
GPC3	1	1	2
GPD1	1	1	2
GPNMB	1	1	2
GPR107	1	1	2
GPR98	1	1	2
GPX6	1	1	2
GRHPR	1	1	2
GSK3A	1	1	2
GSTA1	1	1	2
GSTK1	1	1	2
GTPBP5	1	1	2
GUCY1A3	1	1	2
GUCY1B2	1	1	2
GUCY1B3	1	1	2
GUCY2F	1	1	2
GXYLT2	1	1	2
H6PD	1	1	2
HADH	1	1	2
HAGHL	1	1	2
HCK	1	1	2
HCRT	1	1	2
HDAC3	1	1	2
HDAC6	1	1	2
HDDC2	1	1	2
HECTD2	1	1	2
HERC2	1	1	2
HHLA2	1	1	2
HIGD2A	1	1	2
HLA-DOA	1	1	2
HLA-DQA1	1	1	2
HLCS	1	1	2
HOGA1	1	1	2
HPDL	1	1	2
HPSE2	1	1	2
HS3ST3A1	1	1	2
HS6ST3	1	1	2
HSCB	1	1	2
HSD11B1	1	1	2
HSD17B6	1	1	2
HSPB1	1	1	2
HYAL1	1	1	2
IBTK	1	1	2
IDS	1	1	2
IFI27L1	1	1	2
IFITM3	1	1	2
IFNAR1	1	1	2
IGF2R	1	1	2
IL1R1	1	1	2
IL28RA	1	1	2
IL4R	1	1	2
IMMT	1	1	2
IMPAD1	1	1	2
ING4	1	1	2
INMT	1	1	2
INPP5E	1	1	2
IP6K1	1	1	2
IPMK	1	1	2
IRAK4	1	1	2
ITGA4	1	1	2
ITGAX	1	1	2
ITM2B	1	1	2
ITPR2	1	1	2
JPH3	1	1	2
JTB	1	1	2
KAT6A	1	1	2
KCNA10	1	1	2
KCNA4	1	1	2
KCND1	1	1	2
KCNE1	1	1	2
KCNJ15	1	1	2
KCNJ8	1	1	2
KCNK16	1	1	2
KCNN1	1	1	2
KCNN4	1	1	2
KCNS3	1	1	2
KCTD13	1	1	2
KCTD15	1	1	2
KCTD16	1	1	2
KCTD18	1	1	2
KCTD9	1	1	2
KDM5C	1	1	2
KDM6B	1	1	2
KIAA1161	1	1	2
KIR2DL2	1	1	2
KIR2DL3	1	1	2
KL	1	1	2
KMO	1	1	2
KRAS	1	1	2
L1CAM	1	1	2
LALBA	1	1	2
LATS2	1	1	2
LCTL	1	1	2
LIMK2	1	1	2
LIPE	1	1	2
LIPJ	1	1	2
LIPT2	1	1	2
LMBRD2	1	1	2
LPAR3	1	1	2
LPAR4	1	1	2
LPCAT1	1	1	2
LPIN1	1	1	2
LRGUK	1	1	2
LRRTM2	1	1	2
LTA	1	1	2
LTK	1	1	2
LY6E	1	1	2
LYRM2	1	1	2
LYZL1	1	1	2
MAGI1	1	1	2
MAK	1	1	2
MAN1A1	1	1	2
MAN2B1	1	1	2
MANBA	1	1	2
MANEAL	1	1	2
MAP3K2	1	1	2
MAPK8	1	1	2
MAPK9	1	1	2
MARS	1	1	2
MAVS	1	1	2
MBD5	1	1	2
MBL2	1	1	2
MBOAT7	1	1	2
MCAT	1	1	2
MCL1	1	1	2
METTL17	1	1	2
METTL18	1	1	2
METTL2B	1	1	2
METTL3	1	1	2
METTL5	1	1	2
METTL6	1	1	2
METTL7A	1	1	2
MFRP	1	1	2
MFSD11	1	1	2
MGST2	1	1	2
MINA	1	1	2
MLANA	1	1	2
MLL4	1	1	2
MLL5	1	1	2
MLLT1	1	1	2
MMP17	1	1	2
MOCS1	1	1	2
MPL	1	1	2
MRM1	1	1	2
MRPL30	1	1	2
MRPL42	1	1	2
MRPS30	1	1	2
MRRF	1	1	2
MSMO1	1	1	2
MTERF	1	1	2
MTF2	1	1	2
MTFMT	1	1	2
MTIF2	1	1	2
MTRF1	1	1	2
MUSK	1	1	2
MYLK4	1	1	2
MYOF	1	1	2
NAA35	1	1	2
NAA50	1	1	2
NAT10	1	1	2
NAT6	1	1	2
NAT8	1	1	2
NCR3	1	1	2
NDUFA13	1	1	2
NDUFAF1	1	1	2
NDUFAF4	1	1	2
NDUFC2	1	1	2
NDUFS8	1	1	2
NDUFV2	1	1	2
NEDD4	1	1	2
NEK6	1	1	2
NEK7	1	1	2
NEK8	1	1	2
NETO1	1	1	2
NGFR	1	1	2
NLN	1	1	2
NME2	1	1	2
NME7	1	1	2
NMNAT1	1	1	2
NMNAT3	1	1	2
NMRK1	1	1	2
NOS1	1	1	2
NOTCH2	1	1	2
NPR1	1	1	2
NPR2	1	1	2
NPRL2	1	1	2
NSUN2	1	1	2
NT5C2	1	1	2
NUDT13	1	1	2
NUDT17	1	1	2
NUDT18	1	1	2
NUP210L	1	1	2
OCIAD1	1	1	2
ODZ1	1	1	2
OGT	1	1	2
OPA3	1	1	2
OR10A2	1	1	2
OR51F1	1	1	2
OXSR1	1	1	2
P2RX3	1	1	2
P2RX7	1	1	2
PAH	1	1	2
PAICS	1	1	2
PAQR5	1	1	2
PAQR8	1	1	2
PARP1	1	1	2
PARP14	1	1	2
PCDH17	1	1	2
PCDH9	1	1	2
PCYOX1	1	1	2
PCYT1B	1	1	2
PDCD1LG2	1	1	2
PDE11A	1	1	2
PDE4A	1	1	2
PDE6A	1	1	2
PDE8B	1	1	2
PDHB	1	1	2
PDP1	1	1	2
PGLS	1	1	2
PGLYRP1	1	1	2
PHB2	1	1	2
PHF17	1	1	2
PHF23	1	1	2
PHGDH	1	1	2
PHYHIPL	1	1	2
PI4K2B	1	1	2
PI4KA	1	1	2
PIK3C2G	1	1	2
PIK3CB	1	1	2
PIK3R2	1	1	2
PILRA	1	1	2
PILRB	1	1	2
PIP4K2B	1	1	2
PKN1	1	1	2
PLA1A	1	1	2
PLA2G3	1	1	2
PLA2G4A	1	1	2
PLCD3	1	1	2
PLCL1	1	1	2
PLCL2	1	1	2
PLCXD2	1	1	2
PLK3	1	1	2
PLXNB1	1	1	2
POLR2E	1	1	2
PPA1	1	1	2
PPM1E	1	1	2
PPP1R1B	1	1	2
PPP1R3A	1	1	2
PQLC2	1	1	2
PREB	1	1	2
PRKAB1	1	1	2
PRKAR1B	1	1	2
PRKCA	1	1	2
PRKCH	1	1	2
PRKRA	1	1	2
PRMT3	1	1	2
PRMT7	1	1	2
PRPF4B	1	1	2
PRRG1	1	1	2
PRRG4	1	1	2
PRTG	1	1	2
PSEN2	1	1	2
PSTK	1	1	2
PTPRH	1	1	2
PTPRR	1	1	2
PTPRZ1	1	1	2
PTTG1IP	1	1	2
PWWP2B	1	1	2
PYCRL	1	1	2
PYDC1	1	1	2
QARS	1	1	2
RAB11A	1	1	2
RAB11B	1	1	2
RAB4B	1	1	2
RAD54L2	1	1	2
RAF1	1	1	2
RAPGEF4	1	1	2
RBP4	1	1	2
RFK	1	1	2
RGCC	1	1	2
RHBDD1	1	1	2
RNF130	1	1	2
ROBO1	1	1	2
ROCK1	1	1	2
RPL10A	1	1	2
RPS6KA2	1	1	2
RPS6KC1	1	1	2
RTN4IP1	1	1	2
RTP2	1	1	2
RUVBL2	1	1	2
RYR3	1	1	2
SATL1	1	1	2
SCN2A	1	1	2
SDC3	1	1	2
SDK2	1	1	2
SELL	1	1	2
SFMBT2	1	1	2
SGK110	1	1	2
SHH	1	1	2
SIGLEC12	1	1	2
SLC10A6	1	1	2
SLC12A2	1	1	2
SLC12A3	1	1	2
SLC13A4	1	1	2
SLC16A1	1	1	2
SLC16A14	1	1	2
SLC22A3	1	1	2
SLC25A21	1	1	2
SLC25A29	1	1	2
SLC25A44	1	1	2
SLC25A5	1	1	2
SLC25A51	1	1	2
SLC26A9	1	1	2
SLC2A11	1	1	2
SLC2A14	1	1	2
SLC30A3	1	1	2
SLC30A4	1	1	2
SLC34A2	1	1	2
SLC35A2	1	1	2
SLC35A3	1	1	2
SLC35B4	1	1	2
SLC35E2	1	1	2
SLC37A1	1	1	2
SLC38A5	1	1	2
SLC39A1	1	1	2
SLC39A10	1	1	2
SLC4A8	1	1	2
SLC5A2	1	1	2
SLC6A1	1	1	2
SLC6A20	1	1	2
SLC7A1	1	1	2
SLC7A13	1	1	2
SLC9A3R1	1	1	2
SLC9A7	1	1	2
SLC9A9	1	1	2
SLCO4A1	1	1	2
SMNDC1	1	1	2
SOAT1	1	1	2
SOAT2	1	1	2
SOD2	1	1	2
SPAM1	1	1	2
SPPL2B	1	1	2
SPRY4	1	1	2
SRD5A2	1	1	2
SRD5A3	1	1	2
SRPK1	1	1	2
STEAP2	1	1	2
STK17A	1	1	2
STK32B	1	1	2
STK36	1	1	2
STK4	1	1	2
STYK1	1	1	2
SULT6B1	1	1	2
SV2A	1	1	2
TACSTD2	1	1	2
TADA2A	1	1	2
TAF5	1	1	2
TDG	1	1	2
TDRD5	1	1	2
TECR	1	1	2
TET2	1	1	2
TFB1M	1	1	2
TGFB3	1	1	2
TH	1	1	2
THBD	1	1	2
THNSL2	1	1	2
TMEM11	1	1	2
TMEM223	1	1	2
TMPRSS11A	1	1	2
TNFRSF10A	1	1	2
TNFRSF11A	1	1	2
TNFRSF18	1	1	2
TRAF4	1	1	2
TRMT2B	1	1	2
TRMT61A	1	1	2
TRPC7	1	1	2
TRPM1	1	1	2
TRPM2	1	1	2
TRPM5	1	1	2
TSPAN7	1	1	2
TSPAN8	1	1	2
TSPO	1	1	2
TSSK6	1	1	2
TST	1	1	2
TXK	1	1	2
UBA7	1	1	2
UGDH	1	1	2
UGGT2	1	1	2
UGT2A3	1	1	2
UGT2B4	1	1	2
ULK3	1	1	2
UMOD	1	1	2
UPB1	1	1	2
UPP1	1	1	2
UQCR10	1	1	2
VCAM1	1	1	2
VPS4B	1	1	2
VRK1	1	1	2
WARS2	1	1	2
WBSCR17	1	1	2
XBP1	1	1	2
XRCC6BP1	1	1	2
YPEL2	1	1	2
ZAK	1	1	2
ZAP70	1	1	2
ZBED5	1	1	2
ZBTB17	1	1	2

## Sheet: common signature_Srf-resistant
geneid	symbol	GENENAME	logFC_Hep3b_CR_vs_DMSO	logCPM	F	PValue	FDR	logFC_Hep3b_IR_vs_DMSO	logCPM	F	PValue	FDR	logFC_Huh7_CR_vs_DMSO	logCPM	F	PValue	FDR	logFC_Huh7_IR_vs_DMSO	logCPM	F	PValue	FDR
33	ACADL	acyl-CoA dehydrogenase long chain	2.71681	0.306467	17.578	0.000349588	0.00796091	3.02359	0.306467	20.6064	0.000147329	0.00480386	2.36387	0.306467	12.7446	0.00162891	0.0175649	2.40821	0.306467	13.1303	0.00142858	0.0107483
90	ACVR1	activin A receptor type 1	0.767682	5.93285	6.68832	0.0165271	0.10004	1.79768	5.93285	34.9069	5.0968e-06	0.000546273	0.96534	5.93285	10.523	0.00358776	0.0306966	1.19115	5.93285	15.8675	0.000587979	0.00554997
109	ADCY3	adenylate cyclase 3	2.9432	4.47072	42.1467	1.27676e-06	0.000190439	2.58088	4.47072	33.4994	6.811e-06	0.000641632	1.86927	4.47072	19.2635	0.000214329	0.00402126	2.30585	4.47072	28.1539	2.20395e-05	0.000487019
272	AMPD3	adenosine monophosphate deaminase 3	2.42526	3.44507	17.8126	0.000326145	0.00766328	1.40809	3.44507	6.52232	0.0177601	0.108273	3.44663	3.44507	32.3819	8.62042e-06	0.000388657	3.2535	3.44507	29.3932	1.66013e-05	0.00039305
301	ANXA1	annexin A1	5.28774	8.79525	228.917	1.97577e-13	1.17881e-09	4.55502	8.79525	182.716	2.04331e-12	2.4539e-08	3.71348	8.79525	129.483	6.48947e-11	5.80775e-08	3.38542	8.79525	110.907	2.91647e-10	1.33367e-07
331	XIAP	X-linked inhibitor of apoptosis	1.00771	6.47252	12.348	0.00186749	0.0239443	1.10866	6.47252	14.8851	0.000801865	0.0147937	0.737562	6.47252	6.675	0.0166225	0.088182	0.846767	6.47252	8.76669	0.00701334	0.0343452
389	RHOC	ras homolog family member C	1.22435	8.04995	22.0447	9.9963e-05	0.00332572	0.855543	8.04995	10.9267	0.00309419	0.0356389	0.751374	8.04995	8.44124	0.00798138	0.0541336	0.653526	8.04995	6.40282	0.0187109	0.0694684
390	RND3	Rho family GTPase 3	0.646018	7.7937	5.11071	0.0335687	0.157868	0.645033	7.7937	5.09545	0.0338094	0.164848	1.06983	7.7937	13.8146	0.00113628	0.0135318	0.897391	7.7937	9.78363	0.00473184	0.0257981
440	ASNS	asparagine synthetase (glutamine-hydrolyzing)	1.39772	7.99392	8.10539	0.00913714	0.0683635	1.06651	7.99392	4.7922	0.03902	0.180018	2.18089	7.99392	18.7942	0.000245072	0.00443533	2.16087	7.99392	18.4771	0.000268561	0.00307745
534	ATP6V1G2	ATPase H+ transporting V1 subunit G2	1.58046	-0.833549	8.90573	0.00663985	0.0550471	1.15054	-0.833549	5.29006	0.0308782	0.155101	1.22654	-0.833549	6.67792	0.0166015	0.0881753	1.06479	-0.833549	5.29171	0.0308546	0.100412
558	AXL	AXL receptor tyrosine kinase	7.77622	8.39338	66.0345	3.32372e-08	1.24529e-05	7.0567	8.39338	58.2019	9.71688e-08	2.85119e-05	8.49993	8.39338	74.3864	1.17149e-08	2.58871e-06	8.563	8.39338	75.0753	1.07934e-08	1.80553e-06
596	BCL2	BCL2, apoptosis regulator	1.47745	2.51365	7.75922	0.0105249	0.0746674	1.08376	2.51365	4.45211	0.0459666	0.199085	1.97138	2.51365	27.2655	2.7124e-05	0.000890811	2.75817	2.51365	40.0084	1.88874e-06	8.01103e-05
654	BMP6	bone morphogenetic protein 6	6.68913	3.94667	237.829	1.3235e-13	1.17881e-09	5.21277	3.94667	170.635	4.10822e-12	2.4539e-08	2.83768	3.94667	60.3033	7.21393e-08	1.08506e-05	1.96384	3.94667	31.5078	1.0401e-05	0.000281718
659	BMPR2	bone morphogenetic protein receptor type 2	0.996408	6.38699	14.2519	0.000984137	0.0157137	1.15134	6.38699	18.9077	0.000237218	0.00651221	1.44136	6.38699	29.2248	1.72457e-05	0.000637457	1.13001	6.38699	18.2343	0.000288198	0.00323415
667	DST	dystonin	1.14786	9.46809	7.88335	0.0100022	0.0720323	1.87053	9.46809	20.1224	0.000168393	0.00519668	1.17774	9.46809	8.28858	0.00848544	0.0564403	1.19078	9.46809	8.46804	0.00789633	0.0374898
780	DDR1	discoidin domain receptor tyrosine kinase 1	1.89922	5.89538	7.59263	0.0112745	0.0777659	1.91663	5.89538	7.72389	0.0106792	0.0779874	2.36011	5.89538	11.3898	0.00261772	0.0243781	2.73992	5.89538	14.8816	0.000802758	0.00700679
784	CACNB3	calcium voltage-gated channel auxiliary subunit beta 3	2.88775	4.15925	23.5754	6.71113e-05	0.00259444	2.48723	4.15925	18.1952	0.000291506	0.00742517	1.90876	4.15925	10.9228	0.00309857	0.0274833	2.90424	4.15925	23.2173	7.35732e-05	0.00115218
824	CAPN2	calpain 2	1.7834	8.61601	12.7482	0.0016269	0.0219276	1.54647	8.61601	9.72263	0.00484277	0.0473084	3.55129	8.61601	43.8897	9.36896e-07	7.32293e-05	3.16598	8.61601	36.1163	3.99606e-06	0.000141635
857	CAV1	caveolin 1	1.61689	9.28643	6.8563	0.0153753	0.0951601	1.4922	9.28643	5.88211	0.0235696	0.129369	2.73887	9.28643	18.1132	0.000298575	0.00518854	2.43053	9.28643	14.6223	0.000872604	0.00744458
858	CAV2	caveolin 2	1.60257	7.37943	9.04647	0.00628395	0.0530707	1.63787	7.37943	9.43019	0.00541584	0.0507529	1.61767	7.37943	9.193	0.0059356	0.0438832	1.13133	7.37943	4.609	0.0426024	0.126186
861	RUNX1	runt related transcription factor 1	4.27655	4.22164	109.215	3.37889e-10	4.08631e-07	2.29958	4.22164	38.5944	2.46571e-06	0.000306485	3.23722	4.22164	67.7796	2.6517e-08	4.84314e-06	3.38622	4.22164	73.1182	1.36429e-08	2.12668e-06
874	CBR3	carbonyl reductase 3	2.4911	3.44192	109.449	8.9423e-10	8.89212e-07	1.4424	3.44192	71.9708	3.22771e-08	1.3068e-05	4.54803	3.44192	140.189	9.57822e-11	7.53323e-08	4.69956	3.44192	144.826	7.10187e-11	4.88909e-08
960	CD44	CD44 molecule (Indian blood group)	1.95565	8.48353	12.6523	0.00168132	0.0223497	1.31161	8.48353	7.32724	0.0125935	0.0867297	7.17353	8.48353	56.4601	1.25129e-07	1.5991e-05	7.61795	8.48353	61.1369	6.42368e-08	6.6079e-06
965	CD58	CD58 molecule	1.65954	3.88185	13.3356	0.00133307	0.0191652	2.0473	3.88185	19.734	0.000187676	0.00557596	2.06936	3.88185	20.1586	0.000166711	0.00334526	1.7589	3.88185	14.9009	0.000797816	0.0069739
1000	CDH2	cadherin 2	1.2834	7.98854	10.6187	0.00346346	0.0358892	1.47282	7.98854	13.8499	0.0011231	0.0181594	2.30978	7.98854	32.2567	8.85374e-06	0.000396183	1.79325	7.98854	20.1519	0.000167021	0.00217808
1026	CDKN1A	cyclin dependent kinase inhibitor 1A	5.51845	5.8192	52.4714	2.28265e-07	5.573e-05	6.01751	5.8192	59.4613	8.12086e-08	2.64282e-05	1.6831	5.8192	6.79928	0.015756	0.0852788	1.43692	5.8192	5.02642	0.034923	0.109761
1051	CEBPB	CCAAT enhancer binding protein beta	2.0337	4.88733	18.7687	0.000246878	0.00626937	1.48755	4.88733	10.4173	0.00373092	0.0400358	1.71343	4.88733	13.7357	0.00116639	0.0138351	2.09791	4.88733	20.0154	0.000173479	0.00224195
1123	CHN1	chimerin 1	2.89748	4.13212	35.8872	4.18288e-06	0.000393076	2.32209	4.13212	24.9934	4.69693e-05	0.00224787	1.36193	4.13212	7.53167	0.0115634	0.0696175	1.19914	4.13212	5.88676	0.0235204	0.0822571
1277	COL1A1	collagen type I alpha 1 chain	7.24449	5.68752	23.9315	6.1293e-05	0.00243256	6.67866	5.68752	21.5973	0.000112618	0.00407223	4.51383	5.68752	11.3568	0.00264889	0.02458	5.21342	5.68752	14.0932	0.00103661	0.00850724
1284	COL4A2	collagen type IV alpha 2 chain	1.24759	6.65407	5.76763	0.024817	0.130077	2.26403	6.65407	15.685	0.000622433	0.0124341	8.00092	6.65407	88.9457	2.32399e-09	7.918e-07	8.59663	6.65407	97.37	1.0021e-09	3.20295e-07
1285	COL4A3	collagen type IV alpha 3 chain	4.77936	2.36178	12.8518	0.00157033	0.0214304	5.44994	2.36178	14.9127	0.000794801	0.0147284	3.68679	2.36178	6.17465	0.0206874	0.102458	4.20099	2.36178	7.58877	0.0112926	0.0481941
1286	COL4A4	collagen type IV alpha 4 chain	6.0677	3.84339	20.6778	0.000144473	0.00436074	6.36629	3.84339	21.954	0.000102397	0.00385854	3.59823	3.84339	8.02322	0.00944729	0.0605649	3.79724	3.84339	8.76374	0.0070215	0.0343758
1294	COL7A1	collagen type VII alpha 1 chain	2.84962	3.50905	9.71711	0.00485295	0.0447517	2.42416	3.50905	7.34077	0.0125222	0.0864054	4.80203	3.50905	23.712	6.48104e-05	0.00168856	6.52347	3.50905	36.2072	3.92443e-06	0.000139649
1488	CTBP2	C-terminal binding protein 2	1.49596	5.51531	26.95	2.92266e-05	0.00146534	1.22379	5.51531	18.2994	0.000282784	0.0072933	4.54232	5.51531	204.249	6.48139e-13	2.3475e-09	5.0254	5.51531	236.991	1.37349e-13	4.91683e-10
1491	CTH	cystathionine gamma-lyase	2.02305	4.41079	17.5146	0.00035624	0.00806817	3.20547	4.41079	39.7664	1.97602e-06	0.000256295	2.02262	4.41079	17.3331	0.000376045	0.00610389	2.28201	4.41079	21.6391	0.000111364	0.00158956
1767	DNAH5	dynein axonemal heavy chain 5	2.02476	3.42524	7.0734	0.0140163	0.0893442	3.00546	3.42524	14.2876	0.000972718	0.0166132	2.33791	3.42524	9.23987	0.0058287	0.0434078	2.60404	3.42524	11.1885	0.00281414	0.0174897
1783	DYNC1LI2	dynein cytoplasmic 1 light intermediate chain 2	0.978784	7.84782	19.0596	0.000227138	0.00596122	1.08379	7.84782	23.2718	7.25481e-05	0.00308441	0.713439	7.84782	10.2108	0.00402886	0.0333103	0.749611	7.84782	11.2602	0.00274241	0.0171871
1808	DPYSL2	dihydropyrimidinase like 2	1.55211	7.92122	14.0116	0.00106477	0.0165008	1.69371	7.92122	16.5472	0.000476798	0.0105491	1.48927	7.92122	12.9206	0.00153396	0.0168444	1.5235	7.92122	13.4951	0.00126371	0.00986873
1831	TSC22D3	TSC22 domain family member 3	2.80706	5.02225	11.214	0.00278842	0.0311548	1.97124	5.02225	5.91584	0.0232155	0.127975	2.79076	5.02225	11.0189	0.00299226	0.0267658	2.67464	5.02225	10.2196	0.00401576	0.0227939
1836	SLC26A2	solute carrier family 26 member 2	2.2908	6.36093	49.5246	3.6355e-07	8.03356e-05	2.47121	6.36093	56.8342	1.18458e-07	3.21255e-05	1.48738	6.36093	21.972	0.00010191	0.00236281	1.30915	6.36093	17.179	0.000393803	0.00407203
1838	DTNB	dystrobrevin beta	1.34402	3.36928	10.6987	0.00336309	0.0353263	1.01207	3.36928	6.17959	0.0206423	0.118856	1.24088	3.36928	9.45268	0.00536923	0.0410525	1.88684	3.36928	20.8216	0.000138902	0.00189787
1839	HBEGF	heparin binding EGF like growth factor	2.8411	5.16645	12.4828	0.00178233	0.0231509	1.97337	5.16645	6.47944	0.018095	0.109375	1.86422	5.16645	5.7867	0.0246042	0.114685	2.07165	5.16645	7.03418	0.0142517	0.0569526
1889	ECE1	endothelin converting enzyme 1	2.31115	7.02012	13.0607	0.00146265	0.0203418	1.89534	7.02012	9.04668	0.00628344	0.055926	1.9428	7.02012	9.46993	0.00533376	0.0408162	1.79951	7.02012	8.20032	0.00879277	0.0403647
1911	PHC1	polyhomeotic homolog 1	1.32617	3.94105	15.0733	0.000755074	0.0132112	0.820745	3.94105	5.91063	0.0232697	0.128155	1.31423	3.94105	15.0642	0.000757268	0.0101974	2.13304	3.94105	37.4699	3.06187e-06	0.000117354
1946	EFNA5	ephrin A5	2.53629	3.99865	12.1323	0.00201308	0.0251445	1.87634	3.99865	7.07111	0.01403	0.0928014	3.20509	3.99865	21.8564	0.00010509	0.00241155	2.78394	3.99865	17.6394	0.00034328	0.00366829
1978	EIF4EBP1	eukaryotic translation initiation factor 4E binding protein 1	1.47256	6.37188	15.1542	0.00073588	0.0130142	1.02633	6.37188	7.51891	0.0116249	0.0824022	1.21431	6.37188	10.4525	0.00368253	0.0312387	1.6539	6.37188	18.9377	0.000235191	0.00278234
2014	EMP3	epithelial membrane protein 3	4.67161	6.09483	169.977	4.2728e-12	1.27465e-08	4.28706	6.09483	149.636	1.54608e-11	4.6122e-08	4.91763	6.09483	173.063	3.55787e-12	7.96029e-09	4.86505	6.09483	170.251	4.20346e-12	5.78752e-09
2081	ERN1	endoplasmic reticulum to nucleus signaling 1	2.63724	4.15356	29.3947	1.65959e-05	0.000973937	1.2165	4.15356	6.89884	0.0150979	0.0976294	1.29089	4.15356	7.78465	0.0104155	0.064844	2.1076	4.15356	19.6629	0.000191462	0.00241979
2113	ETS1	ETS proto-oncogene 1, transcription factor	5.48007	7.05827	142.743	2.47556e-11	5.53876e-08	4.02741	7.05827	89.4405	2.20809e-09	1.71838e-06	3.58686	7.05827	71.88	1.58622e-08	3.33802e-06	3.795	7.05827	78.9057	6.91615e-09	1.26318e-06
2150	F2RL1	F2R like trypsin receptor 1	3.02318	5.67833	24.1376	5.8178e-05	0.00234158	2.25587	5.67833	14.3149	0.000964115	0.0165611	2.66518	5.67833	19.3466	0.000209338	0.00394	1.90473	5.67833	10.4666	0.00366347	0.0213157
2247	FGF2	fibroblast growth factor 2	3.68175	6.53175	14.2195	0.000994604	0.0158004	3.11865	6.53175	10.7559	0.00329335	0.0368884	2.98823	6.53175	9.94372	0.00445374	0.035812	2.69914	6.53175	8.31671	0.00838997	0.0391583
2296	FOXC1	forkhead box C1	3.30741	3.17623	37.0956	3.29374e-06	0.00035092	2.3177	3.17623	20.0505	0.000171793	0.00528337	2.5866	3.17623	27.8026	2.39139e-05	0.000813755	3.0702	3.17623	36.6781	3.5752e-06	0.000131943
2297	FOXD1	forkhead box D1	1.34983	2.582	14.2148	0.000996118	0.0158004	0.60671	2.582	5.37642	0.0296694	0.150867	1.45466	2.582	11.3007	0.00270274	0.024885	1.84092	2.582	15.2914	0.000704535	0.00635608
2304	FOXE1	forkhead box E1	1.13563	1.26182	4.34305	0.048482	0.199443	2.73044	1.26182	19.341	0.000209668	0.00601418	2.84679	1.26182	17.8102	0.000326375	0.00553199	2.76456	1.26182	16.9355	0.000423751	0.00430461
2316	FLNA	filamin A	1.35041	9.91827	10.8047	0.00323504	0.0344461	1.0213	9.91827	6.27175	0.0198193	0.115552	1.33159	9.91827	10.5157	0.00359752	0.0307507	1.1415	9.91827	7.79618	0.0103662	0.0453656
2355	FOSL2	FOS like 2, AP-1 transcription factor subunit	2.4053	5.55487	38.4209	2.5488e-06	0.00029058	1.70759	5.55487	20.4233	0.00015494	0.00497394	2.8199	5.55487	50.643	3.04003e-07	3.20079e-05	3.23056	5.55487	64.0711	4.30892e-08	4.91244e-06
2531	KDSR	3-ketodihydrosphingosine reductase	1.1692	5.70964	15.4856	0.000662654	0.0121616	0.85965	5.70964	8.47718	0.00786755	0.0643689	0.84618	5.70964	8.22168	0.0087173	0.057576	1.10302	5.70964	13.8282	0.0011312	0.00904303
2617	GARS	glycyl-tRNA synthetase	1.00574	9.12184	15.2602	0.000711525	0.0127611	0.605663	9.12184	5.60415	0.0267279	0.140743	1.15083	9.12184	19.8645	0.000180943	0.00352416	1.32767	9.12184	26.221	3.47958e-05	0.000677704
2635	GBP3	guanylate binding protein 3	3.60753	4.52804	47.9453	4.70314e-07	9.44756e-05	2.08175	4.52804	22.4327	9.02361e-05	0.00354975	5.02985	4.52804	59.0882	8.56168e-08	1.22816e-05	4.74436	4.52804	54.1256	1.77211e-07	1.3672e-05
2887	GRB10	growth factor receptor bound protein 10	1.32356	6.99274	7.82147	0.0102591	0.0733633	0.979124	6.99274	4.34558	0.0484218	0.205185	1.63154	6.99274	11.6865	0.00235507	0.022651	1.49588	6.99274	9.89941	0.00452886	0.0249411
2894	GRID1	glutamate ionotropic receptor delta type subunit 1	1.25803	-0.0999954	15.8466	0.000738567	0.0130371	1.8352	-0.0999954	20.9158	0.000185372	0.00557596	2.80518	-0.0999954	27.7304	3.76758e-05	0.00112958	2.3095	-0.0999954	24.0323	8.65981e-05	0.00130705
2906	GRIN2D	glutamate ionotropic receptor NMDA type subunit 2D	1.6991	0.0988898	7.2457	0.0130323	0.0851586	1.26313	0.0988898	4.83135	0.0382992	0.177862	2.1306	0.0988898	6.72945	0.0162365	0.0869714	2.93726	0.0988898	10.9536	0.00306405	0.0186036
3098	HK1	hexokinase 1	0.927775	6.71032	9.60598	0.00506295	0.0460687	0.98902	6.71032	10.7563	0.00329279	0.0368884	5.70813	6.71032	80.8096	5.57843e-09	1.58489e-06	6.24	6.71032	91.6738	1.75779e-09	4.25171e-07
3352	HTR1D	5-hydroxytryptamine receptor 1D	3.07539	1.49976	65.3956	7.03349e-08	2.20864e-05	3.19957	1.49976	67.3329	5.55718e-08	1.91284e-05	4.86036	1.49976	80.2902	1.30059e-08	2.80473e-06	5.76358	1.49976	93.0971	3.68579e-09	7.94842e-07
3423	IDS	iduronate 2-sulfatase	2.85938	6.26262	130.61	5.95994e-11	1.1853e-07	2.17596	6.26262	79.9065	6.17417e-09	3.68371e-06	2.27544	6.26262	86.4151	3.02991e-09	9.86043e-07	1.75187	6.26262	53.1007	2.07169e-07	1.54505e-05
3433	IFIT2	interferon induced protein with tetratricopeptide repeats 2	3.09493	3.84968	15.1115	0.000745953	0.0131157	2.4029	3.84968	9.81451	0.00467675	0.0463505	2.69885	3.84968	11.6607	0.00237673	0.0227249	4.19943	3.84968	24.2091	5.71378e-05	0.00095939
3489	IGFBP6	insulin like growth factor binding protein 6	2.13112	3.78448	39.9984	1.89226e-06	0.000241925	1.31319	3.78448	17.8684	0.000320821	0.00794178	2.5033	3.78448	47.1897	5.33088e-07	4.86824e-05	2.76302	3.78448	55.3461	1.47538e-07	1.16334e-05
3641	INSL4	insulin like 4	1.95718	-2.21744	18.6339	0.00033703	0.00779198	1.7047	-2.21744	17.2347	0.000495694	0.0108069	2.98441	-2.21744	14.9686	0.000958958	0.0119529	0.909738	-2.21744	4.68882	0.0426528	0.126314
3675	ITGA3	integrin subunit alpha 3	7.59143	8.41242	73.1191	1.36413e-08	6.59906e-06	5.8938	8.41242	51.5792	2.62284e-07	5.79584e-05	5.46887	8.41242	46.3475	6.13976e-07	5.36076e-05	8.15226	8.41242	80.3766	5.85588e-09	1.11071e-06
3676	ITGA4	integrin subunit alpha 4	3.16443	6.0403	16.6094	0.000467832	0.00967837	2.43151	6.0403	11.2683	0.00273445	0.0325635	7.77623	6.0403	58.3772	9.4755e-08	1.27093e-05	7.48691	6.0403	55.9341	1.35211e-07	1.11016e-05
3690	ITGB3	integrin subunit beta 3	3.40932	4.44008	7.95703	0.00970554	0.0708192	2.37515	4.44008	4.35688	0.0481545	0.204495	3.98446	4.44008	10.0184	0.00433014	0.0351179	4.96046	4.44008	13.9614	0.00108251	0.00878323
3716	JAK1	Janus kinase 1	0.897824	8.22043	11.4394	0.00257166	0.0295443	0.979209	8.22043	13.5674	0.00123354	0.019309	0.714272	8.22043	7.28047	0.0128431	0.0745152	0.603037	8.22043	5.20424	0.0321342	0.103295
3783	KCNN4	potassium calcium-activated channel subfamily N member 4	3.7655	3.43841	41.0358	1.56216e-06	0.000223688	1.27881	3.43841	14.2677	0.000979076	0.0166582	3.58571	3.43841	36.2291	3.90736e-06	0.000218556	5.61083	3.43841	56.6881	1.21016e-07	1.01218e-05
3787	KCNS1	potassium voltage-gated channel modifier subfamily S member 1	2.16945	0.93839	15.7422	0.000611416	0.0115495	3.47052	0.93839	26.8417	2.9989e-05	0.00167219	2.59489	0.93839	20.6864	0.000144133	0.00300985	2.2388	0.93839	17.5555	0.000351935	0.00372925
3797	KIF3C	kinesin family member 3C	3.09346	5.20781	31.0412	1.15125e-05	0.000777591	2.74401	5.20781	25.2004	4.46279e-05	0.00217064	1.86315	5.20781	12.3465	0.00186847	0.0192316	2.32515	5.20781	18.5863	0.000260202	0.00300474
3861	KRT14	keratin 14	3.18908	-0.766738	11.8687	0.00231363	0.0274733	1.93996	-0.766738	6.00002	0.0227512	0.126232	2.29482	-0.766738	20.0318	0.00018957	0.00363678	4.56928	-0.766738	32.7438	9.42389e-06	0.000266054
3868	KRT16	keratin 16	3.10324	-1.14091	19.6115	0.000212717	0.00571685	1.46566	-1.14091	8.29764	0.00869532	0.0686233	2.3166	-1.14091	27.7314	2.79063e-05	0.000904881	3.95436	-1.14091	39.9563	2.34081e-06	9.58768e-05
3872	KRT17	keratin 17	4.35404	4.1784	9.77681	0.0047441	0.0441542	2.83761	4.1784	4.80504	0.038782	0.179369	5.51722	4.1784	15.3311	0.000695745	0.0096089	8.03324	4.1784	24.9397	4.75985e-05	0.000842696
3887	KRT81	keratin 81	5.97367	1.08506	22.7021	9.37571e-05	0.00321486	2.28093	1.08506	7.39329	0.0125442	0.0864904	1.50624	1.08506	8.6932	0.00744019	0.0514881	2.69581	1.08506	14.4053	0.000994839	0.00820464
3889	KRT83	keratin 83	2.68338	-2.12436	19.2135	0.00032122	0.00758511	1.30163	-2.12436	12.626	0.00212844	0.0274392	0.868307	-2.12436	9.6287	0.00586761	0.0435244	0.93266	-2.12436	9.98948	0.00515994	0.0275657
3892	KRT86	keratin 86	5.60163	0.250226	45.7994	6.73741e-07	0.000118793	3.46808	0.250226	28.008	2.27977e-05	0.00140225	2.79992	0.250226	21.7874	0.00010704	0.0024316	2.9003	0.250226	22.6116	8.61036e-05	0.00130166
3908	LAMA2	laminin subunit alpha 2	3.00986	4.76463	14.8461	0.000865003	0.0145377	2.47774	4.76463	12.37	0.0019472	0.0259103	2.57476	4.76463	8.94415	0.00674844	0.0479845	3.00976	4.76463	10.822	0.00334927	0.019889
3988	LIPA	lipase A, lysosomal acid type	1.39327	6.80102	23.4645	6.90439e-05	0.00265197	1.27598	6.80102	19.7998	0.000184248	0.0055707	1.49157	6.80102	26.6992	3.10245e-05	0.000981108	1.20074	6.80102	17.5559	0.00035189	0.00372925
3995	FADS3	fatty acid desaturase 3	2.34747	4.78323	36.5332	3.67892e-06	0.000365827	1.21602	4.78323	10.5762	0.00351813	0.0384615	1.73466	4.78323	20.7754	0.000140664	0.00295511	2.03685	4.78323	28.0535	2.2558e-05	0.000496637
4017	LOXL2	lysyl oxidase like 2	4.33103	6.76769	34.1591	5.94006e-06	0.000497018	2.15036	6.76769	10.294	0.00390589	0.0412701	2.76224	6.76769	15.9085	0.000580513	0.00839306	2.85351	6.76769	16.8441	0.000435636	0.00439716
4052	LTBP1	latent transforming growth factor beta binding protein 1	3.23431	6.72137	8.79101	0.00694637	0.0567471	3.28147	6.72137	9.01124	0.00637104	0.0563972	2.7014	6.72137	6.43206	0.0184732	0.0948783	2.52193	6.72137	5.68788	0.0257295	0.0878207
4217	MAP3K5	mitogen-activated protein kinase kinase kinase 5	2.15009	4.50394	27.1843	2.76491e-05	0.00140196	2.22704	4.50394	28.9666	1.82875e-05	0.00120785	1.25342	4.50394	10.2094	0.00403095	0.0333103	3.44977	4.50394	61.6832	5.95709e-08	6.28927e-06
4316	MMP7	matrix metallopeptidase 7	3.72606	2.65089	8.73807	0.00709304	0.0574732	2.86403	2.65089	5.99678	0.0223897	0.125001	6.77483	2.65089	23.8837	6.20403e-05	0.00163543	5.84597	2.65089	20.6171	0.000146897	0.0019887
4330	MN1	MN1 proto-oncogene, transcriptional regulator	2.10651	3.22597	28.2491	2.15593e-05	0.00118387	5.09475	3.22597	109.871	3.19092e-10	3.80762e-07	2.26211	3.22597	25.5152	4.13059e-05	0.00119633	1.90375	3.22597	18.5656	0.000261769	0.00301761
4644	MYO5A	myosin VA	1.49284	6.36875	19.3578	0.000208675	0.0056421	1.87508	6.36875	29.837	1.50253e-05	0.00104645	1.28481	6.36875	14.4685	0.000917142	0.0115687	1.29375	6.36875	14.6621	0.000861475	0.00738484
4649	MYO9A	myosin IXA	1.00287	5.71592	10.8052	0.00323441	0.0344461	1.27661	5.71592	17.2971	0.000380114	0.00892869	3.12827	5.71592	91.9925	1.70213e-09	6.48221e-07	3.56494	5.71592	114.642	2.12116e-10	1.08889e-07
4673	NAP1L1	nucleosome assembly protein 1 like 1	0.878984	9.22313	9.55695	0.00515876	0.0466818	0.713298	9.22313	6.32619	0.0193503	0.113781	0.708526	9.22313	6.24294	0.0200725	0.100385	0.720018	9.22313	6.44484	0.0183703	0.0685306
4677	NARS	asparaginyl-tRNA synthetase	0.900023	8.71482	19.109	0.000223957	0.00589502	0.663107	8.71482	10.4484	0.00368815	0.039672	0.828189	8.71482	16.2199	0.00052717	0.00781758	0.648397	8.71482	9.99358	0.00437083	0.0242961
4681	NBL1	neuroblastoma 1, DAN family BMP antagonist	1.06483	4.88923	5.59994	0.0267792	0.136315	1.14604	4.88923	6.46401	0.0182172	0.109913	3.56249	4.88923	55.6479	1.41064e-07	1.76567e-05	3.65287	4.88923	57.893	1.01584e-07	9.09126e-06
4779	NFE2L1	nuclear factor, erythroid 2 like 1	1.03725	8.61228	16.8409	0.000436063	0.00929179	0.741929	8.61228	8.70471	0.00718723	0.06123	0.642037	8.61228	6.53726	0.0176451	0.0921323	1.23541	8.61228	23.6889	6.51939e-05	0.00106163
4781	NFIB	nuclear factor I B	0.975145	5.70858	5.48374	0.0282404	0.140879	1.5947	5.70858	14.2211	0.00099408	0.0168446	2.49825	5.70858	33.2254	7.21274e-06	0.000343353	2.75144	5.70858	39.4159	2.11031e-06	8.80478e-05
4784	NFIX	nuclear factor I X	1.40396	4.75918	11.7266	0.00232182	0.0275403	1.02326	4.75918	6.3471	0.0191735	0.113225	2.99302	4.75918	47.5881	4.98926e-07	4.60324e-05	3.2849	4.75918	55.827	1.37371e-07	1.1151e-05
4853	NOTCH2	notch 2	0.892048	7.92698	22.4523	8.97739e-05	0.00310805	0.664345	7.92698	12.5429	0.00174578	0.023908	0.949387	7.92698	25.341	4.31092e-05	0.00123458	1.0664	7.92698	31.8268	9.70863e-06	0.000271948
4855	NOTCH4	notch 4	0.9651	-0.729935	5.33279	0.0302733	0.147405	1.22027	-0.729935	8.15611	0.00895135	0.0698737	1.0849	-0.729935	10.8197	0.0032173	0.0283537	1.60253	-0.729935	19.661	0.000191566	0.00241979
4856	NOV	nephroblastoma overexpressed	3.00473	3.73339	14.4118	0.000934184	0.0151595	2.06393	3.73339	9.58267	0.00510825	0.0487381	5.16841	3.73339	17.2699	0.00038322	0.00618508	5.39189	3.73339	18.3469	0.000278905	0.00315957
4867	NPHP1	nephrocystin 1	1.83237	2.5694	18.8776	0.000239278	0.00614866	1.95938	2.5694	21.3552	0.000120188	0.00426835	1.69663	2.5694	17.0014	0.000415411	0.00653966	2.08455	2.5694	24.7023	5.04925e-05	0.00087659
4883	NPR3	natriuretic peptide receptor 3	2.37532	6.44967	10.9514	0.00306647	0.0332244	1.34344	6.44967	4.45207	0.0459677	0.199085	4.46441	6.44967	23.9602	6.08473e-05	0.00160953	5.21833	6.44967	30.1424	1.40357e-05	0.000350383
4919	ROR1	receptor tyrosine kinase like orphan receptor 1	3.18582	4.54542	36.7216	3.54473e-06	0.000358458	4.06371	4.54542	53.1438	2.05804e-07	4.6629e-05	6.46466	4.54542	100.45	7.47789e-10	3.34617e-07	6.18863	4.54542	94.7864	1.28861e-09	3.61662e-07
4983	OPHN1	oligophrenin 1	1.38916	4.14442	17.9165	0.000316316	0.00749899	1.41576	4.14442	18.5838	0.000260396	0.00695646	2.10771	4.14442	46.3687	6.11779e-07	5.36076e-05	2.28723	4.14442	53.2738	2.01746e-07	1.51725e-05
5019	OXCT1	3-oxoacid CoA-transferase 1	2.55108	5.56943	28.0633	2.25069e-05	0.00122076	3.03834	5.56943	37.4967	3.04595e-06	0.000365902	2.92596	5.56943	31.6661	1.00509e-05	0.000431419	3.49126	5.56943	42.7614	1.14363e-06	5.3446e-05
5028	P2RY1	purinergic receptor P2Y1	1.65252	1.16772	7.68065	0.0108714	0.0760419	1.99729	1.16772	10.7953	0.00324611	0.0367503	2.68633	1.16772	17.6509	0.000342109	0.0057149	2.61173	1.16772	16.8142	0.000439599	0.00442044
5098	PCDHGC3	protocadherin gamma subfamily C, 3	0.930328	5.18681	7.89949	0.00993638	0.0717899	1.07535	5.18681	10.4943	0.00362613	0.0392169	0.8076	5.18681	5.98473	0.0225106	0.108311	0.945212	5.18681	8.15563	0.00895309	0.04087
5145	PDE6A	phosphodiesterase 6A	1.63311	-1.34547	6.8797	0.0155507	0.0957613	1.39688	-1.34547	5.61485	0.0270224	0.141923	1.96169	-1.34547	21.4237	0.000130578	0.00280915	2.48105	-1.34547	24.9401	5.37567e-05	0.000917901
5214	PFKP	phosphofructokinase, platelet	6.95369	8.30276	117.509	1.67098e-10	2.71899e-07	6.67023	8.30276	111.38	2.79977e-10	3.59068e-07	2.66889	8.30276	26.36	3.36505e-05	0.00103847	2.94753	8.30276	31.105	1.13531e-05	0.000298826
5270	SERPINE2	serpin family E member 2	3.84815	7.01782	50.7629	2.98279e-07	6.93364e-05	3.44544	7.01782	42.2665	1.24954e-06	0.000180368	2.32298	7.01782	21.0408	0.000130854	0.0028117	1.87963	7.01782	14.2178	0.000995154	0.00820464
5329	PLAUR	plasminogen activator, urokinase receptor	2.96656	4.80654	26.2099	3.48891e-05	0.00165645	1.82732	4.80654	10.9787	0.00303627	0.0352004	2.03667	4.80654	13.247	0.00137341	0.0155685	1.52054	4.80654	7.65543	0.0109852	0.0473519
5533	PPP3CC	protein phosphatase 3 catalytic subunit gamma	1.00336	4.47597	10.7643	0.00328314	0.034743	1.3888	4.47597	20.2251	0.000163665	0.00511245	0.685653	4.47597	5.03793	0.0347346	0.144149	1.29259	4.47597	17.4608	0.000361989	0.00381132
5564	PRKAB1	protein kinase AMP-activated non-catalytic subunit beta 1	0.613355	4.96352	7.53417	0.0115514	0.0790057	0.809383	4.96352	13.0448	0.00147056	0.0214694	0.745228	4.96352	11.1123	0.00289269	0.0261496	1.15312	4.96352	26.1782	3.51569e-05	0.000683993
5578	PRKCA	protein kinase C alpha	1.15679	7.34708	10.025	0.00431941	0.0417951	0.996369	7.34708	7.48766	0.011777	0.0830432	1.43615	7.34708	15.2386	0.000716416	0.00981112	0.956877	7.34708	6.91284	0.0150079	0.0591686
5608	MAP2K6	mitogen-activated protein kinase kinase 6	1.23918	3.42436	11.2152	0.00278722	0.0311548	1.06158	3.42436	8.30688	0.00842319	0.0671566	0.977597	3.42436	7.06486	0.0140672	0.0791941	0.934577	3.42436	6.46724	0.0181915	0.0680195
5621	PRNP	prion protein	2.47468	8.00586	26.1465	3.54275e-05	0.00166873	1.21904	8.00586	6.87871	0.0152285	0.0979527	5.81223	8.00586	106.503	4.2954e-10	2.40261e-07	5.58951	8.00586	100.621	7.3589e-10	2.45508e-07
5743	PTGS2	prostaglandin-endoperoxide synthase 2	3.61851	0.882163	7.97034	0.0101993	0.0730226	4.23459	0.882163	9.82485	0.00501761	0.0483215	3.70877	0.882163	7.1145	0.0144324	0.0805781	2.90371	0.882163	4.88742	0.038308	0.11723
5937	RBMS1	RNA binding motif single stranded interacting protein 1	0.740567	6.94819	8.98649	0.006433	0.0539065	0.789057	6.94819	10.1875	0.00406414	0.0423177	0.983741	6.94819	15.7238	0.00061493	0.0088053	0.737958	6.94819	8.92106	0.00660001	0.0328788
6249	CLIP1	CAP-Gly domain containing linker protein 1	1.67225	7.53071	57.7717	1.03378e-07	2.98444e-05	2.24782	7.53071	100.412	7.50422e-10	7.52809e-07	1.31551	7.53071	36.4179	3.76376e-06	0.000212516	1.51932	7.53071	48.0589	4.61596e-07	2.76324e-05
6251	RSU1	Ras suppressor protein 1	0.977288	7.16457	9.53739	0.00519754	0.0468669	0.890923	7.16457	7.95258	0.00972317	0.0735223	1.64867	7.16457	26.2263	3.47519e-05	0.00106329	1.09128	7.16457	11.8209	0.00224568	0.014901
6273	S100A2	S100 calcium binding protein A2	3.04185	2.9741	24.4239	5.41339e-05	0.00222234	2.4963	2.9741	17.9263	0.000315409	0.00788478	1.25572	2.9741	4.31622	0.0491242	0.180772	1.65337	2.9741	7.20291	0.0132694	0.0541638
6277	S100A6	S100 calcium binding protein A6	4.07289	9.09857	89.6639	2.15785e-09	1.60931e-06	3.87164	9.09857	82.5945	4.57678e-09	3.03407e-06	2.52492	9.09857	39.3607	2.13237e-06	0.000138287	1.59982	9.09857	16.8475	0.000435182	0.00439716
6301	SARS	seryl-tRNA synthetase	0.9274	8.31599	20.4813	0.000152485	0.00451877	0.95152	8.31599	21.542	0.000114299	0.00411639	1.29768	8.31599	39.5065	2.07469e-06	0.000135036	1.49235	8.31599	51.7206	2.56545e-07	1.79346e-05
6386	SDCBP	syndecan binding protein	1.32043	7.88909	29.4012	1.65716e-05	0.000973937	0.775025	7.88909	10.3575	0.0038147	0.0405941	0.913742	7.88909	14.3066	0.00096672	0.0119995	0.905365	7.88909	14.0487	0.00105185	0.00859293
6442	SGCA	sarcoglycan alpha	2.68806	-2.45999	19.9995	0.000337221	0.00779198	1.8691	-2.45999	16.306	0.000857881	0.0154014	0.6419	-2.45999	8.6194	0.00925157	0.0599543	1.35467	-2.45999	13.3005	0.00200211	0.0136987
6509	SLC1A4	solute carrier family 1 member 4	1.54419	6.75035	9.91901	0.00449546	0.042657	1.19531	6.75035	6.0505	0.0218597	0.123156	2.68854	6.75035	27.7485	2.42175e-05	0.000820965	2.59632	6.75035	26.0717	3.6074e-05	0.000697779
6510	SLC1A5	solute carrier family 1 member 5	0.875924	7.99924	8.74012	0.00708732	0.0574688	0.74066	7.99924	6.2762	0.0197805	0.115401	1.20668	7.99924	16.37	0.000503377	0.00752082	1.07475	7.99924	13.0599	0.00146303	0.0109431
6520	SLC3A2	solute carrier family 3 member 2	1.66309	8.25504	13.9156	0.00109898	0.0168413	1.11611	8.25504	6.44637	0.018358	0.110339	1.08269	8.25504	6.07317	0.0216402	0.105686	1.64452	8.25504	13.619	0.00121252	0.0095439
6536	SLC6A9	solute carrier family 6 member 9	2.84524	3.62686	20.2515	0.000162471	0.00473626	2.15805	3.62686	12.3785	0.00184786	0.024981	1.92491	3.62686	9.83563	0.00463947	0.0368748	2.32978	3.62686	13.9701	0.00107943	0.00876224
6583	SLC22A4	solute carrier family 22 member 4	1.77387	1.82101	14.9142	0.000794428	0.0137121	1.02875	1.82101	7.12101	0.0137365	0.0916738	3.28681	1.82101	25.4593	4.18754e-05	0.00120763	3.57447	1.82101	28.5611	2.00641e-05	0.000454592
6672	SP100	SP100 nuclear antigen	1.13717	6.22364	23.6195	6.63593e-05	0.00257092	0.838856	6.22364	13.0049	0.00149059	0.0216735	0.867494	6.22364	13.8759	0.00111347	0.0133401	0.864511	6.22364	13.78	0.00114936	0.00916776
6678	SPARC	secreted protein acidic and cysteine rich	6.51378	8.59137	47.8847	4.75044e-07	9.44756e-05	5.13244	8.59137	34.6947	5.32207e-06	0.000556656	5.41599	8.59137	34.2288	5.85541e-06	0.000293574	5.73233	8.59137	37.2013	3.2264e-06	0.00012235
6782	HSPA13	heat shock protein family A (Hsp70) member 13	1.60044	7.65315	37.4808	3.05537e-06	0.000331443	0.989027	7.65315	14.7431	0.000839267	0.0151765	0.99044	7.65315	14.7871	0.000827477	0.010811	0.883566	7.65315	11.8133	0.00225175	0.0149274
6793	STK10	serine/threonine kinase 10	1.44222	5.23152	39.1501	2.21881e-06	0.000275215	0.920119	5.23152	16.3704	0.000503318	0.0109199	2.76382	5.23152	129.697	6.38505e-11	5.80775e-08	2.57802	5.23152	114.597	2.12923e-10	1.08889e-07
6840	SVIL	supervillin	1.57034	7.18455	17.3484	0.000374321	0.00835408	1.37084	7.18455	13.3665	0.00131932	0.0202353	6.66819	7.18455	204.019	6.55762e-13	2.3475e-09	7.21601	7.18455	226.925	2.16501e-13	6.45857e-10
6917	TCEA1	transcription elongation factor A1	1.32492	7.71078	31.2508	1.09979e-05	0.000751342	0.848935	7.71078	13.0871	0.00144962	0.0212156	1.82446	7.71078	57.6304	1.0551e-07	1.37849e-05	2.02221	7.71078	69.8702	2.03466e-08	2.86759e-06
7006	TEC	tec protein tyrosine kinase	2.83013	2.37127	42.8093	1.1339e-06	0.000171997	2.98938	2.37127	46.0985	6.40378e-07	0.000113161	1.17502	2.37127	6.35503	0.0191069	0.0971388	1.55958	2.37127	10.6825	0.00338322	0.0200252
7020	TFAP2A	transcription factor AP-2 alpha	1.41864	3.58533	4.93704	0.0364267	0.166752	1.94446	3.58533	8.95044	0.00652443	0.0573861	2.53183	3.58533	15.0762	0.000754364	0.0101828	2.05858	3.58533	10.421	0.00372587	0.0215823
7041	TGFB1I1	transforming growth factor beta 1 induced transcript 1	1.29305	4.22699	4.7948	0.0389716	0.174086	2.02226	4.22699	10.3174	0.003872	0.0410088	3.34046	4.22699	19.3651	0.00020824	0.00392346	3.58314	4.22699	21.7534	0.000108014	0.0015504
7050	TGIF1	TGFB induced factor homeobox 1	1.49512	6.1092	25.6675	3.97967e-05	0.00179426	1.09352	6.1092	14.0069	0.00106641	0.0176249	0.858215	6.1092	8.69398	0.00721783	0.0504853	1.0893	6.1092	13.8811	0.00111158	0.00895414
7076	TIMP1	TIMP metallopeptidase inhibitor 1	2.78192	6.07951	30.8456	1.20163e-05	0.000799551	2.10731	6.07951	18.7174	0.000250548	0.00675386	3.1831	6.07951	38.6387	2.44496e-06	0.000154093	2.82934	6.07951	31.4857	1.04509e-05	0.000281718
7077	TIMP2	TIMP metallopeptidase inhibitor 2	1.66229	7.73807	13.7623	0.00115615	0.0173899	1.26562	7.73807	8.15009	0.00897318	0.0699525	3.42538	7.73807	50.9682	2.88747e-07	3.09478e-05	4.04187	7.73807	67.003	2.93051e-08	3.74666e-06
7188	TRAF5	TNF receptor associated factor 5	1.515	4.59778	15.92	0.000578457	0.0111451	1.544	4.59778	16.5085	0.00048247	0.0105883	1.42268	4.59778	14.2126	0.000996851	0.0122866	2.05261	4.59778	28.3043	2.12863e-05	0.000472082
7286	TUFT1	tuftelin 1	0.993084	6.20926	7.34077	0.0125222	0.083044	0.802674	6.20926	4.82919	0.0383385	0.177916	1.55477	6.20926	17.4921	0.000358633	0.00587299	0.83721	6.20926	5.2403	0.0315997	0.102205
7294	TXK	TXK tyrosine kinase	3.19315	-0.570084	27.8715	2.35331e-05	0.00125434	2.56583	-0.570084	22.6133	8.6067e-05	0.00344634	1.8382	-0.570084	11.9494	0.00214629	0.0211196	2.09943	-0.570084	13.9821	0.00107515	0.00874333
7414	VCL	vinculin	0.89343	8.81729	4.62742	0.0422259	0.183224	1.12927	8.81729	7.32536	0.0126034	0.0867647	1.32885	8.81729	10.0446	0.00428775	0.0348689	0.924152	8.81729	4.94282	0.0363272	0.112749
7430	EZR	ezrin	0.661588	8.39705	6.03256	0.0220352	0.120611	0.598396	8.39705	4.94309	0.0363226	0.1721	1.84511	8.39705	44.4113	8.55392e-07	6.83365e-05	1.26508	8.39705	21.5695	0.00011346	0.00161099
7431	VIM	vimentin	1.54921	11.6279	16.8336	0.000437019	0.00930108	1.14468	11.6279	9.37782	0.00552614	0.0514901	1.90561	11.6279	24.9194	4.78389e-05	0.00133583	2.01587	11.6279	27.6806	2.46047e-05	0.000528058
7436	VLDLR	very low density lipoprotein receptor	1.24293	4.99047	9.01765	0.00635509	0.0534704	1.16503	4.99047	7.954	0.00971755	0.0735141	2.01009	4.99047	22.4844	8.90204e-05	0.00214452	1.46128	4.99047	12.3005	0.0018985	0.0132171
7453	WARS	tryptophanyl-tRNA synthetase	1.91397	7.90422	40.8301	1.62228e-06	0.000228406	1.02981	7.90422	12.3953	0.00183713	0.0248924	1.04661	7.90422	12.8067	0.00159469	0.0173305	1.29372	7.90422	19.3512	0.000209061	0.00256651
7741	ZSCAN26	zinc finger and SCAN domain containing 26	0.939432	4.11911	9.70185	0.00488121	0.0449186	1.00286	4.11911	11.0275	0.00298295	0.034783	1.02795	4.11911	11.7568	0.00229715	0.0222373	1.13638	4.11911	14.2811	0.000974805	0.00810512
7746	ZSCAN9	zinc finger and SCAN domain containing 9	0.879831	4.08723	14.4339	0.000927493	0.0151087	1.3254	4.08723	32.0945	9.16621e-06	0.000753596	1.6444	4.08723	49.8512	3.44946e-07	3.41116e-05	1.62816	4.08723	48.9079	4.01727e-07	2.50627e-05
7782	SLC30A4	solute carrier family 30 member 4	3.5391	3.09947	59.3881	8.2053e-08	2.48927e-05	2.17582	3.09947	33.1631	7.30758e-06	0.000667339	3.82552	3.09947	63.8383	4.4454e-08	7.23348e-06	5.00323	3.09947	86.7856	2.91335e-09	6.51825e-07
7857	SCG2	secretogranin II	1.25167	4.55088	4.93779	0.0364138	0.166736	2.02367	4.55088	9.36053	0.0055631	0.0516999	1.38285	4.55088	4.73424	0.0401154	0.157912	2.00019	4.55088	7.97799	0.00962293	0.0430637
8013	NR4A3	nuclear receptor subfamily 4 group A member 3	1.46251	-0.456089	6.63078	0.0169435	0.101735	1.30003	-0.456089	5.54012	0.0275206	0.143657	2.25651	-0.456089	13.2331	0.00137985	0.0156175	2.83863	-0.456089	18.1009	0.000299658	0.00332729
8027	STAM	signal transducing adaptor molecule	0.969363	6.98906	9.93467	0.00446897	0.0424736	0.994432	6.98906	10.4463	0.00369109	0.0396798	1.42849	6.98906	21.1314	0.000127677	0.00275744	1.39457	6.98906	20.1733	0.000166034	0.00217081
8030	CCDC6	coiled-coil domain containing 6	0.893525	6.86371	19.0429	0.00022822	0.00597209	0.868124	6.86371	17.9933	0.000309256	0.0077744	1.09653	6.86371	28.4424	2.06193e-05	0.000729377	1.01359	6.86371	24.3823	5.47009e-05	0.00092893
8218	CLTCL1	clathrin heavy chain like 1	1.42948	5.21053	21.9438	0.000102675	0.00339074	0.763553	5.21053	6.44355	0.0183806	0.110401	1.60096	5.21053	27.2867	2.69888e-05	0.000888	1.39931	5.21053	21.0816	0.000129415	0.00178596
8412	BCAR3	BCAR3, NSP family adaptor protein	2.19948	6.382	11.5885	0.00243846	0.0284153	1.41862	6.382	5.0824	0.0340169	0.165491	1.92405	6.382	9.00655	0.00638272	0.0462117	1.85699	6.382	8.42596	0.00803029	0.0379948
8515	ITGA10	integrin subunit alpha 10	2.11611	1.69705	7.59837	0.0112477	0.077641	1.94199	1.69705	6.56886	0.0174045	0.106722	2.77446	1.69705	14.6721	0.000858696	0.0110333	4.56794	1.69705	28.9968	1.81621e-05	0.000420548
8601	RGS20	regulator of G protein signaling 20	1.50892	2.64604	13.2387	0.00137726	0.019556	0.85578	2.64604	4.47659	0.0454224	0.197789	1.78055	2.64604	19.373	0.000207779	0.00391889	1.74893	2.64604	18.7503	0.000248187	0.00289778
8604	SLC25A12	solute carrier family 25 member 12	2.66961	5.24581	51.0188	2.86447e-07	6.74621e-05	1.21521	5.24581	11.8425	0.00222864	0.0280539	3.98481	5.24581	101.778	6.6059e-10	3.16974e-07	3.85883	5.24581	96.6778	1.07137e-09	3.32465e-07
8614	STC2	stanniocalcin 2	2.02296	7.66986	7.92943	0.00981552	0.0712152	1.4785	7.66986	4.38179	0.047571	0.203022	4.20294	7.66986	28.4763	2.0459e-05	0.000728023	4.61646	7.66986	33.0094	7.5476e-06	0.00022591
8676	STX11	syntaxin 11	1.80632	2.17738	17.1626	0.000395746	0.00871275	2.63369	2.17738	32.2697	8.82912e-06	0.000741936	3.32638	2.17738	50.4101	3.15471e-07	3.23489e-05	3.63545	2.17738	57.353	1.09837e-07	9.50643e-06
8690	JRKL	JRK like	1.27062	4.50087	18.9462	0.00023462	0.0060511	0.993305	4.50087	11.7415	0.00230962	0.0286884	1.68241	4.50087	32.2217	8.92017e-06	0.000396199	1.45301	4.50087	24.3628	5.49698e-05	0.000931727
8780	RIOK3	RIO kinase 3	0.917324	6.94664	6.90832	0.0150368	0.0938113	0.789827	6.94664	5.14393	0.0330512	0.162567	0.858109	6.94664	6.05561	0.02181	0.106138	0.817185	6.94664	5.49869	0.0280476	0.0938537
8787	RGS9	regulator of G protein signaling 9	2.56719	3.02478	14.5561	0.000891461	0.0148585	0.994146	3.02478	5.69617	0.0256328	0.136596	2.87631	3.02478	11.1496	0.00285399	0.0258913	5.03108	3.02478	21.5938	0.000112725	0.00160387
8826	IQGAP1	IQ motif containing GTPase activating protein 1	1.11596	9.08759	28.8893	1.86127e-05	0.00105761	1.56327	9.08759	55.4428	1.45428e-07	3.71438e-05	0.998179	9.08759	23.221	7.35038e-05	0.00187681	0.901097	9.08759	18.9907	0.000231648	0.00275499
8835	SOCS2	suppressor of cytokine signaling 2	2.36982	4.58139	25.581	4.06462e-05	0.00181881	1.50036	4.58139	10.9236	0.00309765	0.0356559	4.01509	4.58139	64.9035	3.85706e-08	6.34018e-06	4.02571	4.58139	65.1664	3.72528e-08	4.48874e-06
8844	KSR1	kinase suppressor of ras 1	1.71535	2.78955	22.5989	8.63909e-05	0.00303198	0.801415	2.78955	5.23601	0.0316627	0.157908	2.36091	2.78955	41.1883	1.51916e-06	0.000107053	0.909277	2.78955	6.85681	0.015372	0.0602302
8853	ASAP2	ArfGAP with SH3 domain, ankyrin repeat and PH domain 2	1.37078	6.16221	7.18869	0.0133492	0.0864756	1.60968	6.16221	9.78318	0.00473264	0.046775	1.37958	6.16221	7.27188	0.0128896	0.074712	1.22364	6.16221	5.76433	0.0248539	0.0855995
8879	SGPL1	sphingosine-1-phosphate lyase 1	0.733621	6.90887	8.7096	0.00717335	0.057862	0.794912	6.90887	10.2073	0.00403417	0.0421281	1.47403	6.90887	34.1094	6.00126e-06	0.00029886	1.66428	6.90887	43.0053	1.09505e-06	5.14446e-05
8894	EIF2S2	eukaryotic translation initiation factor 2 subunit beta	0.584318	8.1808	8.80017	0.00692133	0.0565943	0.659402	8.1808	11.1867	0.002816	0.0331608	0.659204	8.1808	11.1788	0.00282407	0.0256849	0.590537	8.1808	8.98609	0.00643399	0.0321951
8999	CDKL2	cyclin dependent kinase like 2	2.1289	0.01453	8.24641	0.00863078	0.0654586	2.10026	0.01453	8.0532	0.00933281	0.0716637	0.722213	0.01453	8.16165	0.00893131	0.0585359	0.678105	0.01453	7.43735	0.0120266	0.0504839
9021	SOCS3	suppressor of cytokine signaling 3	1.77375	5.04885	6.24932	0.0200162	0.113412	1.47479	5.04885	4.43932	0.0462538	0.199765	2.85385	5.04885	14.6885	0.000854148	0.0109988	2.84523	5.04885	14.5972	0.000879701	0.00748017
9043	SPAG9	sperm associated antigen 9	0.683591	8.75855	7.60153	0.011233	0.077641	1.13349	8.75855	20.5712	0.00014876	0.00483322	0.888393	8.75855	12.7529	0.0016243	0.0175449	1.06416	8.75855	18.1771	0.000293055	0.00327224
9064	MAP3K6	mitogen-activated protein kinase kinase kinase 6	1.31248	3.27799	20.2852	0.000160964	0.00470398	1.22384	3.27799	17.7588	0.000331369	0.00810366	0.624352	3.27799	4.49996	0.0449099	0.170895	1.10749	3.27799	13.8726	0.00111469	0.00897116
9111	NMI	N-myc and STAT interactor	3.08656	4.23308	40.0781	1.86437e-06	0.000241814	1.63953	4.23308	13.138	0.00142488	0.0210748	1.24227	4.23308	7.00284	0.0144429	0.0805781	1.1698	4.23308	6.23112	0.0201775	0.0735705
9146	HGS	hepatocyte growth factor-regulated tyrosine kinase substrate	0.995648	6.29289	11.5763	0.0024491	0.0285208	0.619149	6.29289	4.53251	0.0442065	0.194411	0.939167	6.29289	10.3197	0.00386861	0.0323874	1.69575	6.29289	32.399	8.58902e-06	0.000250382
9180	OSMR	oncostatin M receptor	2.79897	6.69043	46.3782	6.10806e-07	0.00011271	2.2619	6.69043	33.6651	6.57983e-06	0.000633185	1.85491	6.69043	16.3477	0.000506841	0.00756627	1.63608	6.69043	12.8909	0.00154952	0.0113994
9208	LRRFIP1	LRR binding FLII interacting protein 1	0.803161	7.14885	14.4431	0.000924721	0.015088	1.00562	7.14885	22.4824	8.90688e-05	0.0035193	2.25271	7.14885	104.998	4.91784e-10	2.66741e-07	1.50641	7.14885	49.2917	3.77483e-07	2.38748e-05
9240	PNMA1	PNMA family member 1	0.90455	5.61434	12.7822	0.00160813	0.0217519	0.585071	5.61434	5.40122	0.0293321	0.149492	1.54861	5.61434	36.4258	3.7579e-06	0.000212516	1.44048	5.61434	31.7025	9.97212e-06	0.000275875
9262	STK17B	serine/threonine kinase 17b	0.606845	5.93446	4.78907	0.0390783	0.174261	1.228	5.93446	19.1593	0.000220769	0.00621921	1.51323	5.93446	28.603	1.98725e-05	0.00071282	1.2116	5.93446	18.6224	0.000257509	0.00298134
9314	KLF4	Kruppel like factor 4	4.02371	3.42603	34.5879	5.43946e-06	0.000469398	2.93186	3.42603	21.0237	0.000131465	0.00448208	1.66526	3.42603	6.61921	0.0170285	0.0897773	2.21205	3.42603	11.2328	0.00276958	0.0172848
9424	KCNK6	potassium two pore domain channel subfamily K member 6	7.17047	3.75326	45.7715	6.76956e-07	0.000118793	6.64183	3.75326	42.4132	1.21708e-06	0.000177109	3.41093	3.75326	11.2161	0.00278628	0.0254447	5.00447	3.75326	20.3662	0.000157401	0.00209
9486	CHST10	carbohydrate sulfotransferase 10	0.832965	4.54982	8.49409	0.00781463	0.0613482	0.985038	4.54982	11.8094	0.0022548	0.0282821	1.15361	4.54982	16.4755	0.000487367	0.00731828	0.80996	4.54982	8.25885	0.00858761	0.0397799
9517	SPTLC2	serine palmitoyltransferase long chain base subunit 2	0.939474	6.31802	12.8129	0.00159132	0.0216272	1.01378	6.31802	14.8793	0.000803367	0.0147937	1.83343	6.31802	46.8062	5.68384e-07	5.08675e-05	1.58677	6.31802	35.6007	4.42995e-06	0.000153666
9578	CDC42BPB	CDC42 binding protein kinase beta	1.18692	7.20321	13.0411	0.00147241	0.0204449	1.08805	7.20321	11.007	0.00300522	0.0349516	1.16381	7.20321	12.5501	0.00174147	0.0183465	1.26001	7.20321	14.6442	0.000866437	0.00741672
9590	AKAP12	A-kinase anchoring protein 12	2.13223	8.85172	27.236	2.73133e-05	0.00139282	2.18312	8.85172	28.4477	2.05942e-05	0.00131848	4.34106	8.85172	93.3529	1.48516e-09	5.90731e-07	4.60848	8.85172	102.531	6.16116e-10	2.20557e-07
9603	NFE2L3	nuclear factor, erythroid 2 like 3	1.38268	6.4912	14.9422	0.000787339	0.0136292	0.857247	6.4912	5.8749	0.023646	0.129471	1.52629	6.4912	18.0828	0.000301245	0.00522045	1.21718	6.4912	11.683	0.00235799	0.01546
9604	RNF14	ring finger protein 14	1.09101	6.71443	22.422	9.0491e-05	0.00312081	0.665914	6.71443	8.48009	0.0078584	0.0643689	0.839647	6.71443	13.3852	0.00131108	0.0150526	0.746853	6.71443	10.6201	0.00346166	0.0204152
9729	KIAA0408	KIAA0408	3.03461	3.0463	21.2605	0.000123296	0.00389906	2.63834	3.0463	18.5407	0.000263655	0.0070302	6.05951	3.0463	40.9468	1.58786e-06	0.00011016	8.62486	3.0463	57.8458	1.02278e-07	9.10779e-06
9766	SUSD6	sushi domain containing 6	0.615823	4.53569	6.46446	0.0182136	0.106747	1.27848	4.53569	27.1726	2.77258e-05	0.00156893	1.24245	4.53569	26.1518	3.53823e-05	0.00107523	1.27657	4.53569	27.5436	2.54069e-05	0.000540093
9846	GAB2	GRB2 associated binding protein 2	1.65461	5.43209	12.6163	0.00170226	0.0224531	0.947087	5.43209	4.28459	0.049894	0.209018	1.00881	5.43209	4.84363	0.0380761	0.152343	1.95043	5.43209	17.1828	0.000393355	0.00407203
9860	LRIG2	leucine rich repeats and immunoglobulin like domains 2	0.872267	4.88348	8.72047	0.00714256	0.0577698	0.858918	4.88348	8.46129	0.00791764	0.0646818	1.08349	4.88348	13.3714	0.00131714	0.0150835	1.31463	4.88348	19.4585	0.000202815	0.00251332
9902	MRC2	mannose receptor C type 2	4.78035	4.44405	20.1128	0.000168846	0.00481064	2.76398	4.44405	9.75039	0.00479193	0.0471268	3.65945	4.44405	18.8513	0.000241087	0.00438539	7.0955	4.44405	37.5012	3.04332e-06	0.000116894
9911	TMCC2	transmembrane and coiled-coil domain family 2	1.8089	2.61216	19.4701	0.000202151	0.00552873	1.5626	2.61216	15.0118	0.000770036	0.014493	1.70131	2.61216	25.5417	4.10383e-05	0.00119244	1.94335	2.61216	31.2575	1.09819e-05	0.000290776
9961	MVP	major vault protein	1.44606	6.40138	7.07408	0.0140123	0.0893442	1.76032	6.40138	10.282	0.00392324	0.041372	2.18125	6.40138	15.172	0.000731734	0.00992972	2.42457	6.40138	18.3996	0.000274661	0.00312733
9990	SLC12A6	solute carrier family 12 member 6	0.856248	5.2421	13.9934	0.00107117	0.0165427	0.853294	5.2421	13.9001	0.00110464	0.0180236	0.612317	5.2421	7.23536	0.0130892	0.0755509	0.803162	5.2421	12.3719	0.00185207	0.0130205
10019	SH2B3	SH2B adaptor protein 3	0.957712	5.82017	5.76008	0.0249018	0.130403	0.999771	5.82017	6.26783	0.0198536	0.115639	2.17192	5.82017	27.624	2.49329e-05	0.00084044	2.17731	5.82017	27.7481	2.422e-05	0.000521051
10085	EDIL3	EGF like repeats and discoidin domains 3	3.05871	7.62147	33.4557	6.87332e-06	0.000549221	3.12439	7.62147	34.7061	5.30962e-06	0.000556656	1.25327	7.62147	6.33225	0.0192988	0.0978477	1.06808	7.62147	4.63663	0.0420392	0.124972
10098	TSPAN5	tetraspanin 5	3.68855	5.2174	34.1573	5.94233e-06	0.000497018	3.24834	5.2174	27.6633	2.47048e-05	0.00147397	2.80658	5.2174	21.4211	0.000118073	0.00261881	2.64263	5.2174	19.268	0.000214053	0.00261346
10103	TSPAN1	tetraspanin 1	2.47305	-0.0109532	17.7916	0.000328168	0.00768831	2.66348	-0.0109532	19.4603	0.00020271	0.00588057	1.50087	-0.0109532	5.75153	0.0249982	0.11561	2.02134	-0.0109532	9.1906	0.00594111	0.0305136
10125	RASGRP1	RAS guanyl releasing protein 1	2.61055	3.0788	8.76684	0.00701293	0.0570306	1.70123	3.0788	4.3065	0.0493594	0.207732	5.57319	3.0788	27.3703	2.64627e-05	0.000874885	5.43146	3.0788	26.4474	3.29517e-05	0.000654609
10133	OPTN	optineurin	1.48936	8.04875	15.446	0.00067096	0.0122885	1.10874	8.04875	8.72192	0.00713847	0.0610238	1.87904	8.04875	23.9967	6.02876e-05	0.00160189	2.11954	8.04875	30.0335	1.438e-05	0.000355925
10150	MBNL2	muscleblind like splicing regulator 2	1.4205	7.52111	11.1103	0.00289481	0.031925	1.84994	7.52111	18.3746	0.000276667	0.0071769	1.24477	7.52111	8.60774	0.00746892	0.0515764	1.23556	7.52111	8.48412	0.00784577	0.0373037
10203	CALCRL	calcitonin receptor like receptor	3.84967	1.23093	15.9736	0.000568903	0.0110288	2.96769	1.23093	10.7661	0.00328107	0.0368858	2.11935	1.23093	6.77179	0.0159432	0.0859024	2.10493	1.23093	6.68908	0.0165217	0.0635687
10254	STAM2	signal transducing adaptor molecule 2	1.29847	6.41503	17.1123	0.000401763	0.0088127	1.08183	6.41503	11.998	0.00210997	0.027325	0.912875	6.41503	8.59143	0.00751748	0.0518181	1.16772	6.41503	13.9126	0.00110007	0.00888543
10290	SPEG	SPEG complex locus	4.51359	2.71519	21.9705	0.00010195	0.003373	1.85751	2.71519	6.509	0.0178634	0.108643	3.27083	2.71519	11.0845	0.00292189	0.0263073	3.84678	2.71519	14.2757	0.000976495	0.00810681
10309	CCNO	cyclin O	1.71481	0.641343	8.01248	0.00948866	0.069656	1.53356	0.641343	6.71575	0.0163327	0.102611	1.01925	0.641343	11.5467	0.00247501	0.0233774	2.26132	0.641343	25.6707	3.97656e-05	0.000745303
10391	CORO2B	coronin 2B	4.88308	0.716401	20.4612	0.000208211	0.00563807	1.24096	0.716401	7.54941	0.0124278	0.0859524	3.28062	0.716401	9.91256	0.00506689	0.0393118	3.47091	0.716401	10.5185	0.00408195	0.0230555
10392	NOD1	nucleotide binding oligomerization domain containing 1	1.33788	3.40844	11.1152	0.00288964	0.0318876	1.51051	3.40844	13.9838	0.00107454	0.0176987	1.66934	3.40844	16.4013	0.000498576	0.00745531	2.30777	3.40844	29.7841	1.52042e-05	0.000370764
10475	TRIM38	tripartite motif containing 38	2.41484	4.74503	48.7568	4.11734e-07	8.60936e-05	1.44184	4.74503	20.3849	0.000156588	0.00497828	1.94197	4.74503	26.1638	3.52794e-05	0.00107392	2.02954	4.74503	28.3894	2.08724e-05	0.000465829
10512	SEMA3C	semaphorin 3C	2.26451	7.56824	16.9539	0.000421407	0.00908767	1.40088	7.56824	6.85737	0.0153683	0.0984804	3.47641	7.56824	36.132	3.98355e-06	0.000221433	2.95427	7.56824	27.3362	2.6676e-05	0.000562519
10529	NEBL	nebulette	3.43207	5.19284	10.4576	0.0036756	0.0375083	3.32215	5.19284	9.899	0.00452957	0.04542	3.25225	5.19284	9.5757	0.00512189	0.0396697	3.75719	5.19284	12.186	0.00197571	0.0135647
10531	PITRM1	pitrilysin metallopeptidase 1	1.32508	7.48435	18.2034	0.000290813	0.00709162	0.849656	7.48435	7.63721	0.0110683	0.0795629	1.20884	7.48435	15.2085	0.00072329	0.00983751	0.651585	7.48435	4.50813	0.0447321	0.130507
10544	PROCR	protein C receptor	1.92125	5.32403	9.42617	0.00542424	0.0482307	2.38914	5.32403	13.1557	0.00141638	0.0210388	2.13815	5.32403	9.89776	0.0045317	0.0361815	3.28171	5.32403	18.9092	0.000237117	0.00279998
10579	TACC2	transforming acidic coiled-coil containing protein 2	1.58028	4.86733	20.6826	0.000144284	0.00436074	1.16953	4.86733	11.5818	0.00244433	0.0299255	1.41489	4.86733	16.7288	0.000451144	0.00693135	1.84858	4.86733	27.81	2.38725e-05	0.000516679
10603	SH2B2	SH2B adaptor protein 2	1.46342	-0.20871	10.3172	0.00387217	0.0387158	1.1538	-0.20871	6.89612	0.0151155	0.0976725	1.24663	-0.20871	7.73522	0.0106295	0.0659012	2.6662	-0.20871	26.7375	3.07428e-05	0.000620166
10626	TRIM16	tripartite motif containing 16	2.4402	7.5052	23.3182	7.16877e-05	0.00271851	1.61604	7.5052	10.8414	0.0031919	0.0363434	2.73804	7.5052	28.7049	1.94134e-05	0.000700566	3.77277	7.5052	49.6268	3.57617e-07	2.30251e-05
10653	SPINT2	serine peptidase inhibitor, Kunitz type 2	3.46215	0.475036	25.1242	4.54742e-05	0.00196604	3.63065	0.475036	26.674	3.12117e-05	0.00168943	1.67606	0.475036	6.36661	0.0190101	0.0968028	2.06328	0.475036	8.96597	0.00648486	0.032396
10681	GNB5	G protein subunit beta 5	0.694085	5.17637	7.57356	0.011364	0.0780824	0.674818	5.17637	7.1641	0.0134885	0.0908278	0.737092	5.17637	8.51521	0.00774906	0.0529998	0.793096	5.17637	9.839	0.00463354	0.0253471
10687	PNMA2	PNMA family member 2	1.2204	5.6453	15.9767	0.000568358	0.0110288	2.58581	5.6453	54.5716	1.65675e-07	4.06221e-05	2.32998	5.6453	32.9065	7.71307e-06	0.000358883	2.21279	5.6453	29.9392	1.46858e-05	0.000362066
10758	TRAF3IP2	TRAF3 interacting protein 2	1.63439	4.60737	14.0773	0.00104202	0.0162578	1.02948	4.60737	5.78511	0.0246218	0.133104	0.932525	4.60737	4.67205	0.0413293	0.161061	1.4053	4.60737	10.3787	0.00378474	0.0218879
10797	MTHFD2	methylenetetrahydrofolate dehydrogenase (NADP+ dependent) 2, methenyltetrahydrofolate cyclohydrolase	1.39522	7.75725	7.46769	0.0118754	0.0801196	1.53243	7.75725	8.94263	0.00654444	0.0574774	2.52023	7.75725	22.6187	8.59448e-05	0.00209758	2.52097	7.75725	22.6302	8.56871e-05	0.00129777
10890	RAB10	RAB10, member RAS oncogene family	0.705773	7.67053	15.8453	0.00059206	0.0113628	0.768864	7.67053	18.7711	0.000246705	0.00668043	1.08724	7.67053	37.1092	3.28501e-06	0.000194697	0.743737	7.67053	17.5774	0.000349651	0.0037154
10893	MMP24	matrix metallopeptidase 24	4.91251	6.26324	10.228	0.00400312	0.03964	5.87466	6.26324	13.265	0.00136511	0.0204984	4.32462	6.26324	8.18181	0.0088588	0.0581885	4.79493	6.26324	9.60683	0.0050613	0.0272294
10979	FERMT2	fermitin family member 2	0.85202	7.69005	5.74472	0.0250753	0.130928	0.940661	7.69005	6.98086	0.0145786	0.0953418	1.46509	7.69005	16.5298	0.00047935	0.00722212	0.791774	7.69005	4.96902	0.0358804	0.111847
10981	RAB32	RAB32, member RAS oncogene family	0.81354	6.67236	8.3625	0.00823708	0.0637421	0.925254	6.67236	10.7762	0.00326895	0.0368858	0.728499	6.67236	6.72124	0.0162941	0.0871372	0.982877	6.67236	12.1292	0.00201527	0.0137519
10983	CCNI	cyclin I	0.939515	7.12665	9.80464	0.00469427	0.0438542	0.64769	7.12665	4.70272	0.0407256	0.184468	0.650535	7.12665	4.74347	0.0399385	0.157423	0.677368	7.12665	5.13881	0.0331303	0.105535
11034	DSTN	destrin, actin depolymerizing factor	1.2971	9.09487	12.8508	0.00157085	0.0214304	1.19118	9.09487	10.892	0.00313351	0.035884	1.75758	9.09487	22.9897	7.80332e-05	0.00196283	1.09972	9.09487	9.31593	0.00565969	0.0294742
11043	MID2	midline 2	2.9372	3.90906	75.0908	1.07737e-08	6.0262e-06	2.68853	3.90906	65.0498	3.78314e-08	1.44073e-05	2.24311	3.90906	40.8103	1.6282e-06	0.000112089	1.99891	3.90906	33.0325	7.51109e-06	0.000225572
11120	BTN2A1	butyrophilin subfamily 2 member A1	0.641211	5.75897	10.3371	0.00384364	0.0385635	0.749732	5.75897	14.0902	0.00103763	0.0173738	1.15336	5.75897	32.8592	7.79056e-06	0.000361252	1.15851	5.75897	33.1402	7.34288e-06	0.000222763
11183	MAP4K5	mitogen-activated protein kinase kinase kinase kinase 5	0.704577	6.25117	8.43841	0.0079904	0.0623725	0.931414	6.25117	14.6387	0.000867979	0.0154895	0.798514	6.25117	10.8088	0.00323016	0.0284111	1.20933	6.25117	24.3889	5.46104e-05	0.000928274
11226	GALNT6	polypeptide N-acetylgalactosaminyltransferase 6	3.197	2.1878	24.8056	4.92107e-05	0.00207741	2.83781	2.1878	20.7014	0.000143543	0.00474399	2.03505	2.1878	15.5254	0.000654406	0.00917963	1.63072	2.1878	11.1526	0.00285087	0.0176027
11245	GPR176	G protein-coupled receptor 176	2.03455	6.4268	33.3181	7.07396e-06	0.000562741	2.37	6.4268	44.0931	9.04147e-07	0.000143215	2.6127	6.4268	52.5196	2.2657e-07	2.51887e-05	2.58678	6.4268	51.5857	2.62019e-07	1.8038e-05
11329	STK38	serine/threonine kinase 38	0.956314	6.57341	14.2563	0.000982704	0.0157048	1.1869	6.57341	21.7525	0.000108041	0.00397907	1.83706	6.57341	50.291	3.21514e-07	3.23489e-05	1.81009	6.57341	48.9058	4.01865e-07	2.50627e-05
11346	SYNPO	synaptopodin	2.26657	5.42914	15.3773	0.000685665	0.0124596	2.25392	5.42914	15.2244	0.00071965	0.0138703	2.00067	5.42914	12.0343	0.00208331	0.0207047	1.21718	5.42914	4.66295	0.0415104	0.123936
22841	RAB11FIP2	RAB11 family interacting protein 2	1.09593	5.05901	19.1771	0.000219657	0.00583197	0.989161	5.05901	15.698	0.00061992	0.0124188	0.68204	5.05901	7.50655	0.0116848	0.0700187	0.910464	5.05901	13.274	0.00136096	0.0103747
22843	PPM1E	protein phosphatase, Mg2+/Mn2+ dependent 1E	3.64583	2.88296	12.1483	0.00200185	0.0250439	4.68582	2.88296	17.3249	0.000376963	0.00887011	3.66143	2.88296	11.7336	0.00231604	0.0223838	5.05607	2.88296	18.6644	0.000254402	0.002953
22856	CHSY1	chondroitin sulfate synthase 1	0.679152	5.95103	4.58421	0.0431151	0.185947	0.859574	5.95103	7.30291	0.0127227	0.08719	2.7	5.95103	64.9271	3.84507e-08	6.34018e-06	2.72783	5.95103	66.0988	3.29594e-08	4.12546e-06
22911	WDR47	WD repeat domain 47	0.668896	5.02187	12.9458	0.00152086	0.0209721	0.821886	5.02187	19.4489	0.000203364	0.00588998	1.06884	5.02187	32.4013	8.58479e-06	0.000388028	0.77982	5.02187	17.435	0.000364774	0.00383832
22925	PLA2R1	phospholipase A2 receptor 1	0.947793	3.41426	8.03065	0.00941877	0.0694189	2.14668	3.41426	19.7933	0.000184585	0.00557147	3.05902	3.41426	12.9632	0.00151185	0.016663	3.40009	3.41426	15.4727	0.000665349	0.00609784
23001	WDFY3	WD repeat and FYVE domain containing 3	1.07306	6.52815	18.8163	0.000243525	0.00621639	1.24304	6.52815	25.0617	4.61827e-05	0.00222211	0.962358	6.52815	15.1988	0.000725537	0.00986058	0.769437	6.52815	9.77899	0.00474018	0.02582
23052	ENDOD1	endonuclease domain containing 1	3.76893	5.33467	112.945	2.4486e-10	3.37135e-07	4.21917	5.33467	134.646	4.41593e-11	1.12915e-07	4.65598	5.33467	151.175	1.3954e-11	1.84092e-08	4.26989	5.33467	132.188	5.29555e-11	4.30841e-08
23127	COLGALT2	collagen beta(1-O)galactosyltransferase 2	2.3603	4.05013	32.6329	8.17253e-06	0.000611695	1.7021	4.05013	17.8314	0.000324344	0.00796464	3.29004	4.05013	60.1031	7.41915e-08	1.09748e-05	3.21778	4.05013	57.905	1.01409e-07	9.09126e-06
23139	MAST2	microtubule associated serine/threonine kinase 2	0.735056	6.12447	10.0454	0.00428655	0.0416068	0.802367	6.12447	11.9457	0.00214912	0.02756	0.599215	6.12447	6.69675	0.0164671	0.0876955	0.967229	6.12447	17.2461	0.000385962	0.00401881
23433	RHOQ	ras homolog family member Q	1.14648	5.74178	9.80759	0.00468903	0.04385	0.832535	5.74178	5.23647	0.0316559	0.157908	2.04558	5.74178	29.6813	1.55589e-05	0.000597224	2.50242	5.74178	42.9115	1.11347e-06	5.21726e-05
23508	TTC9	tetratricopeptide repeat domain 9	1.65039	3.68294	5.70376	0.0255448	0.132549	1.75747	3.68294	6.41786	0.0185882	0.110978	2.76092	3.68294	19.2066	0.000217824	0.00407401	3.34043	3.68294	25.4319	4.21574e-05	0.000774717
23541	SEC14L2	SEC14 like lipid binding 2	4.10968	4.45002	73.8816	1.24442e-08	6.36397e-06	4.49583	4.45002	84.6571	3.65639e-09	2.61783e-06	2.02853	4.45002	20.7951	0.000139911	0.0029456	1.63453	4.45002	13.9103	0.00110093	0.00888835
23612	PHLDA3	pleckstrin homology like domain family A member 3	3.24607	3.15248	25.1091	5.16048e-05	0.00213714	3.79543	3.15248	29.756	1.77631e-05	0.00119079	2.14494	3.15248	14.6238	0.000927978	0.0116669	4.26344	3.15248	32.2952	1.03405e-05	0.000281718
23645	PPP1R15A	protein phosphatase 1 regulatory subunit 15A	2.92858	7.37678	41.0877	1.54739e-06	0.000223361	1.71146	7.37678	15.3737	0.000686449	0.0134281	1.03411	7.37678	5.80576	0.0243935	0.114149	2.04661	7.37678	21.4898	0.000115912	0.00163621
23657	SLC7A11	solute carrier family 7 member 11	1.45444	7.56023	4.90194	0.0370369	0.168511	1.85277	7.56023	7.76896	0.0104828	0.0771833	1.35688	7.56023	4.28832	0.0498023	0.182442	1.639	7.56023	6.16045	0.0208179	0.0751401
23677	SH3BP4	SH3 domain binding protein 4	1.47847	7.00637	54.2263	1.74531e-07	4.66259e-05	1.1452	7.00637	33.0799	7.43658e-06	0.000671328	0.887187	7.00637	20.0395	0.000172319	0.00340812	0.812342	7.00637	16.8408	0.000436066	0.00439727
25797	QPCT	glutaminyl-peptide cyclotransferase	4.45843	5.24354	43.3599	1.0284e-06	0.000160064	3.7972	5.24354	33.785	6.41798e-06	0.000620948	7.70663	5.24354	101.645	6.6879e-10	3.16974e-07	7.81705	5.24354	103.402	5.68731e-10	2.07749e-07
25894	PLEKHG4	pleckstrin homology and RhoGEF domain containing G4	1.8	3.56214	14.774	0.000830964	0.0141114	1.2619	3.56214	7.5899	0.0112873	0.0806189	2.80175	3.56214	35.4499	4.56641e-06	0.000240394	3.70672	3.56214	55.4523	1.45225e-07	1.15017e-05
25902	MTHFD1L	methylenetetrahydrofolate dehydrogenase (NADP+ dependent) 1 like	1.38914	6.78397	18.5592	0.000262249	0.00655586	1.239	6.78397	14.8745	0.000804591	0.014801	1.73557	6.78397	28.4309	2.06742e-05	0.000729875	1.8037	6.78397	30.5733	1.2758e-05	0.000325757
25903	OLFML2B	olfactomedin like 2B	0.812566	2.59831	12.0371	0.00218274	0.0263801	0.678635	2.59831	9.95314	0.00460271	0.0459761	1.30832	2.59831	30.1657	1.6248e-05	0.000614849	2.3563	2.59831	46.0428	8.18632e-07	4.17456e-05
25937	WWTR1	WW domain containing transcription regulator 1	1.38564	6.57631	16.2585	0.000520934	0.0103949	2.31324	6.57631	42.6771	1.16094e-06	0.000173997	0.746894	6.57631	4.84768	0.0380028	0.152163	1.11103	6.57631	10.5829	0.00350936	0.0206015
25943	C20orf194	chromosome 20 open reading frame 194	1.42397	5.57388	30.1819	1.39128e-05	0.000876848	1.35084	5.57388	27.2718	2.70837e-05	0.00154879	1.92116	5.57388	53.2304	2.03092e-07	2.34525e-05	2.66176	5.57388	96.6206	1.07732e-09	3.32465e-07
25996	REXO2	RNA exonuclease 2	1.31751	6.29644	23.0376	7.70707e-05	0.00283781	0.697493	6.29644	6.62013	0.0170218	0.105387	0.652418	6.29644	5.78509	0.024622	0.114728	0.75417	6.29644	7.70679	0.0107547	0.04661
26032	SUSD5	sushi domain containing 5	2.36953	4.68337	55.6543	1.40932e-07	3.94146e-05	3.40296	4.68337	100.834	7.21342e-10	7.52809e-07	1.82657	4.68337	50.2874	3.217e-07	3.23489e-05	2.45754	4.68337	78.0839	7.59818e-09	1.34653e-06
26052	DNM3	dynamin 3	1.03695	2.35758	4.79764	0.0389189	0.173978	1.13138	2.35758	5.66723	0.0259718	0.137984	1.15979	2.35758	6.32296	0.0193778	0.0980889	2.04738	2.35758	17.8341	0.000324081	0.00352838
26056	RAB11FIP5	RAB11 family interacting protein 5	1.20321	5.48358	15.7692	0.000606276	0.0115321	0.776146	5.48358	6.67775	0.0166027	0.103581	1.03379	5.48358	11.6717	0.00236741	0.0226916	1.818	5.48358	34.6268	5.39633e-06	0.000180203
26064	RAI14	retinoic acid induced 14	1.00669	7.93327	12.0359	0.00208213	0.0256817	0.68344	7.93327	5.60687	0.0266948	0.140739	0.831248	7.93327	8.25772	0.00859152	0.0569343	0.779351	7.93327	7.27043	0.0128975	0.0531059
26207	PITPNC1	phosphatidylinositol transfer protein cytoplasmic 1	2.19557	3.61672	25.8177	3.83663e-05	0.00174294	1.93978	3.61672	20.5706	0.000148785	0.00483322	1.34362	3.61672	10.441	0.00369825	0.0313128	1.11666	3.61672	7.31581	0.012654	0.0522959
26227	PHGDH	phosphoglycerate dehydrogenase	1.3516	7.20266	11.8881	0.0021931	0.026432	1.13877	7.20266	8.52427	0.00772114	0.0634822	1.4044	7.20266	12.7969	0.00160002	0.0173569	1.40056	7.20266	12.7289	0.00163771	0.0118629
26289	AK5	adenylate kinase 5	2.853	4.55868	31.2563	1.09847e-05	0.000751342	4.67701	4.55868	55.968	1.34536e-07	3.59411e-05	5.37739	4.55868	58.5617	9.22869e-08	1.26987e-05	5.54167	4.55868	60.7788	6.75098e-08	6.86008e-06
26470	SEZ6L2	seizure related 6 homolog like 2	3.14739	3.83788	17.6979	0.000337381	0.00779198	3.72908	3.83788	23.1399	7.50578e-05	0.00314507	3.21736	3.83788	16.5936	0.000470098	0.00714285	3.77701	3.83788	21.6722	0.000110383	0.00157682
26509	MYOF	myoferlin	4.38653	8.98846	47.4213	5.12925e-07	0.000100888	4.15167	8.98846	43.4502	1.01213e-06	0.000157531	3.20755	8.98846	28.2101	2.17545e-05	0.000756084	3.49225	8.98846	32.5928	8.24232e-06	0.000242647
27074	LAMP3	lysosomal associated membrane protein 3	6.16586	3.59969	95.3866	1.2149e-09	1.08727e-06	3.39759	3.59969	38.9139	2.3203e-06	0.000293788	1.90064	3.59969	13.5545	0.00123888	0.014446	3.88112	3.59969	46.7488	5.73879e-07	3.22002e-05
27106	ARRDC2	arrestin domain containing 2	1.16261	3.34428	6.65093	0.0167963	0.101107	1.16934	3.34428	6.72682	0.0162549	0.102461	2.20218	3.34428	22.637	8.55345e-05	0.00209202	2.12667	3.34428	21.2405	0.000123965	0.00172611
27254	CSDC2	cold shock domain containing C2	1.59184	-0.549557	6.12075	0.0211876	0.117666	1.60213	-0.549557	6.17617	0.0206735	0.118983	2.42589	-0.549557	11.7661	0.00228956	0.0222118	1.56143	-0.549557	6.70987	0.0163742	0.0631096
27314	RAB30	RAB30, member RAS oncogene family	1.17211	4.68037	17.5889	0.000348463	0.0079454	1.5186	4.68037	28.9763	1.82473e-05	0.00120785	0.855612	4.68037	9.42704	0.00542241	0.0413707	0.632054	4.68037	5.17994	0.0325003	0.104008
27347	STK39	serine/threonine kinase 39	1.29083	6.28421	12.5205	0.00175935	0.02301	2.01533	6.28421	29.2315	1.72196e-05	0.00117191	1.44153	6.28421	15.4904	0.000661649	0.0092497	0.929517	6.28421	6.59118	0.0172367	0.065517
28984	RGCC	regulator of cell cycle	1.61233	1.34203	6.81773	0.0156317	0.0961153	1.72744	1.34203	7.74799	0.0105737	0.0775684	2.14943	1.34203	12.0356	0.00208233	0.0207047	1.92073	1.34203	9.85235	0.00461018	0.0252502
29126	CD274	CD274 molecule	3.58878	2.14635	16.776	0.000444728	0.00940919	3.06759	2.14635	13.3736	0.00131617	0.0202042	4.23234	2.14635	19.7247	0.000188169	0.00361816	3.5555	2.14635	15.2441	0.000715174	0.00642615
29767	TMOD2	tropomodulin 2	3.32876	3.41629	32.7856	7.91265e-06	0.000607848	2.39355	3.41629	19.172	0.000219974	0.00621921	3.39074	3.41629	35.4818	4.5372e-06	0.000239691	3.37551	3.41629	35.2321	4.77154e-06	0.0001633
29785	CYP2S1	cytochrome P450 family 2 subfamily S member 1	6.36936	3.3001	63.5643	4.61204e-08	1.55757e-05	6.61058	3.3001	66.1232	3.28543e-08	1.3068e-05	4.94279	3.3001	36.328	3.83146e-06	0.000215658	4.75924	3.3001	34.4604	5.58329e-06	0.000183368
30850	CDR2L	cerebellar degeneration related protein 2 like	1.94511	4.94556	20.7022	0.00014351	0.00434634	1.58424	4.94556	14.069	0.00104487	0.0174461	1.51112	4.94556	12.7513	0.0016252	0.0175449	2.17758	4.94556	25.3401	4.31188e-05	0.00078593
50515	CHST11	carbohydrate sulfotransferase 11	2.31923	3.38343	6.10335	0.0213519	0.117992	3.44213	3.38343	10.0832	0.00422608	0.0432691	4.78986	3.38343	11.577	0.00244845	0.0232123	4.6462	3.38343	11.0738	0.00293327	0.0180007
51019	WASHC3	WASH complex subunit 3	1.5405	4.25331	27.8555	2.36209e-05	0.00125457	1.07857	4.25331	14.0237	0.00106053	0.0175601	0.971027	4.25331	11.3121	0.00269167	0.0248341	0.949007	4.25331	10.8117	0.00322675	0.0193551
51062	ATL1	atlastin GTPase 1	1.76405	0.858062	11.6247	0.00240726	0.02816	1.69841	0.858062	11.0496	0.00295912	0.0345727	2.46355	0.858062	14.1332	0.00102309	0.012517	5.21076	0.858062	40.148	1.8403e-06	7.84274e-05
51101	ZC2HC1A	zinc finger C2HC-type containing 1A	1.4001	3.44865	8.52466	0.00771992	0.0607914	1.59319	3.44865	10.9071	0.00311638	0.0358023	1.70988	3.44865	12.6459	0.00168499	0.0179423	1.54513	3.44865	10.4443	0.00369385	0.0214384
51175	TUBE1	tubulin epsilon 1	1.18881	4.6619	17.9834	0.000310156	0.00741186	1.16156	4.6619	17.1918	0.000392284	0.00911883	1.09635	4.6619	15.3611	0.000689184	0.009533	0.974637	4.6619	12.2003	0.00196591	0.0135274
51200	CPA4	carboxypeptidase A4	2.06446	6.01057	11.3147	0.00280919	0.0312982	2.16112	6.01057	12.0974	0.0021378	0.0275086	5.32162	6.01057	26.058	4.11438e-05	0.00119357	4.54257	6.01057	20.5478	0.000164847	0.00216306
51715	RAB23	RAB23, member RAS oncogene family	0.812438	5.44467	8.10158	0.00915129	0.0683635	0.839516	5.44467	8.64401	0.00736215	0.0618663	2.14556	5.44467	52.5732	2.24699e-07	2.51887e-05	2.20413	5.44467	55.2385	1.49923e-07	1.17696e-05
54431	DNAJC10	DnaJ heat shock protein family (Hsp40) member C10	1.56345	8.60224	32.9606	7.62565e-06	0.000590873	1.01631	8.60224	14.2993	0.000969022	0.0166005	1.27748	8.60224	22.3413	9.24326e-05	0.00220888	1.10275	8.60224	16.7784	0.000444405	0.00445652
54438	GFOD1	glucose-fructose oxidoreductase domain containing 1	3.41344	2.60223	39.1293	2.22753e-06	0.000275215	3.95558	2.60223	49.4513	3.67874e-07	7.56848e-05	5.50637	2.60223	114.156	2.20973e-10	1.36386e-07	4.93096	2.60223	101.613	6.70775e-10	2.35416e-07
54492	NEURL1B	neuralized E3 ubiquitin protein ligase 1B	1.64226	3.63222	13.0961	0.00144522	0.0201936	2.38356	3.63222	25.9858	3.68323e-05	0.00189443	1.68231	3.63222	13.4401	0.00128718	0.0148736	1.08126	3.63222	5.75224	0.0249902	0.0860449
54521	WDR44	WD repeat domain 44	0.970972	5.10025	11.2744	0.0027284	0.0307143	1.27809	5.10025	19.2604	0.000214516	0.00612379	1.2003	5.10025	16.9478	0.000422185	0.0066055	0.760666	5.10025	6.92491	0.0149307	0.0589814
54558	SPATA6	spermatogenesis associated 6	1.20857	2.95716	10.2475	0.00397415	0.0394747	1.38057	2.95716	13.2417	0.00137588	0.0206428	1.23321	2.95716	10.7071	0.00335272	0.0292021	1.53945	2.95716	16.3687	0.000503577	0.00490666
54676	GTPBP2	GTP binding protein 2	0.748935	6.44684	6.28868	0.0196721	0.112352	0.681026	6.44684	5.21022	0.0320449	0.159149	0.812503	6.44684	7.40057	0.0122127	0.0720487	1.52649	6.44684	25.2954	4.3595e-05	0.000791386
54733	SLC35F2	solute carrier family 35 member F2	2.41004	6.17095	16.8412	0.000436023	0.00929179	2.22847	6.17095	14.6028	0.000878114	0.0156392	0.947069	6.17095	4.57425	0.0433229	0.166581	0.94929	6.17095	4.53402	0.0441744	0.129365
54749	EPDR1	ependymin related 1	1.62926	6.38035	18.8122	0.000243807	0.00621639	2.17986	6.38035	32.4283	8.53573e-06	0.000737043	1.85595	6.38035	24.097	5.87772e-05	0.00157258	2.10033	6.38035	30.3213	1.34891e-05	0.000341018
54751	FBLIM1	filamin binding LIM protein 1	1.06049	6.43084	10.7305	0.00332412	0.0350403	0.834856	6.43084	6.70604	0.0164012	0.102933	0.953922	6.43084	8.72401	0.00713259	0.0499868	0.730557	6.43084	5.1542	0.0328929	0.10489
54796	BNC2	basonuclin 2	2.66074	4.25417	38.5883	2.46854e-06	0.000288787	3.18072	4.25417	50.9312	2.90438e-07	6.31677e-05	5.51477	4.25417	157.69	9.13128e-12	1.48582e-08	5.44265	4.25417	155.632	1.04228e-11	1.24372e-08
54806	AHI1	Abelson helper integration site 1	1.26615	5.72114	14.4454	0.000924036	0.015088	1.32195	5.72114	15.7046	0.000618634	0.0124136	1.07525	5.72114	10.4876	0.00363501	0.0309382	1.2966	5.72114	15.0943	0.000750047	0.00665597
54839	LRRC49	leucine rich repeat containing 49	2.24269	3.87245	16.045	0.000556435	0.0108968	1.75165	3.87245	10.1502	0.00412132	0.0426155	4.04432	3.87245	47.4497	5.10511e-07	4.68597e-05	5.14311	3.87245	67.8116	2.64085e-08	3.42526e-06
54879	ST7L	suppression of tumorigenicity 7 like	1.22629	4.36219	18.7474	0.000248396	0.00629752	1.12795	4.36219	15.9395	0.000574952	0.0118288	1.25856	4.36219	19.7242	0.000188195	0.00361816	1.563	4.36219	29.9024	1.4807e-05	0.000363554
54884	RETSAT	retinol saturase	0.86468	6.32106	11.9324	0.00215916	0.0262571	1.0949	6.32106	18.9654	0.000233336	0.00644518	1.52595	6.32106	36.0594	4.04152e-06	0.000223525	1.21057	6.32106	23.0617	7.65904e-05	0.00118282
54941	RNF125	ring finger protein 125	2.92198	0.199565	11.6461	0.00238902	0.0280585	2.49181	0.199565	9.15947	0.00601339	0.0543751	1.50732	0.199565	7.38674	0.0122836	0.072276	3.16112	0.199565	18.3355	0.00027983	0.00316404
54978	SLC35F6	solute carrier family 35 member F6	2.00898	6.48605	29.823	1.50723e-05	0.000921384	1.46113	6.48605	16.3222	0.000510832	0.0110427	1.71503	6.48605	22.1681	9.675e-05	0.00228554	1.92363	6.48605	27.5123	2.55943e-05	0.000543432
55005	RMND1	required for meiotic nuclear division 1 homolog	0.80754	5.65893	5.31217	0.0305635	0.148334	0.74248	5.65893	4.50045	0.0448991	0.196491	0.764744	5.65893	4.76935	0.0394477	0.156073	0.883856	5.65893	6.34471	0.0191936	0.0709366
55063	ZCWPW1	zinc finger CW-type and PWWP domain containing 1	1.58315	2.27238	13.4061	0.00130189	0.0188391	0.958356	2.27238	5.13436	0.0331994	0.162938	2.6235	2.27238	34.7496	5.26279e-06	0.000271466	3.18856	2.27238	48.3448	4.40414e-07	2.68128e-05
55184	DZANK1	double zinc ribbon and ankyrin repeat domains 1	1.17743	2.09028	10.526	0.00358387	0.0367398	1.32968	2.09028	13.2707	0.00136248	0.0204984	0.900247	2.09028	6.20868	0.0203785	0.101321	1.87118	2.09028	24.8928	4.81561e-05	0.000849208
55218	EXD2	exonuclease 3'-5' domain containing 2	0.905393	5.26764	9.8331	0.00464391	0.0436104	0.817374	5.26764	8.04005	0.00938281	0.0718934	0.87378	5.26764	9.22637	0.00585925	0.0434804	1.0257	5.26764	12.6316	0.00169328	0.0121964
55225	RAVER2	ribonucleoprotein, PTB binding 2	0.866016	4.38377	6.25559	0.0199609	0.113279	1.01772	4.38377	8.58717	0.00753022	0.0625155	2.49868	4.38377	63.0948	4.91361e-08	7.85256e-06	3.2442	4.38377	93.7922	1.42167e-09	3.79797e-07
55323	LARP6	La ribonucleoprotein domain family member 6	3.45936	5.69644	101.512	6.77129e-10	7.12937e-07	2.52808	5.69644	58.8408	8.86827e-08	2.72029e-05	3.78324	5.69644	118.314	1.56418e-10	1.07681e-07	4.23704	5.69644	142.01	2.60558e-11	2.59096e-08
55454	CSGALNACT2	chondroitin sulfate N-acetylgalactosaminyltransferase 2	1.85521	5.52212	85.8871	3.2048e-09	2.20626e-06	1.2096	5.52212	37.9323	2.79961e-06	0.000340886	1.30298	5.52212	43.6991	9.68755e-07	7.49161e-05	1.6731	5.52212	70.5329	1.87317e-08	2.72584e-06
55509	BATF3	basic leucine zipper ATF-like transcription factor 3	1.2735	2.46456	6.03193	0.0220413	0.120611	1.05819	2.46456	4.40606	0.0470103	0.201881	1.6763	2.46456	11.3927	0.00261499	0.0243653	2.14284	2.46456	16.3844	0.000501161	0.00488843
55521	TRIM36	tripartite motif containing 36	2.03468	3.71303	21.1365	0.000127503	0.00397915	1.92656	3.71303	19.1145	0.000223606	0.00625364	2.07238	3.71303	22.4196	9.05485e-05	0.00217141	1.5691	3.71303	13.4052	0.0013023	0.0100516
55568	GALNT10	polypeptide N-acetylgalactosaminyltransferase 10	1.79461	7.53161	14.5393	0.000896324	0.0149101	2.25983	7.53161	22.3257	9.2813e-05	0.0036036	1.79252	7.53161	14.4958	0.00090904	0.0114826	1.44089	7.53161	9.5598	0.00515315	0.0275579
55577	NAGK	N-acetylglucosamine kinase	1.16304	5.0743	11.0034	0.0030091	0.0328614	1.11035	5.0743	10.055	0.00427097	0.0434846	0.910835	5.0743	6.78552	0.0158494	0.0856805	1.01804	5.0743	8.44035	0.00798421	0.0378367
55612	FERMT1	fermitin family member 1	2.90274	4.34319	42.2383	1.25589e-06	0.000188901	1.21345	4.34319	8.61995	0.00743278	0.0622146	5.91797	4.34319	131.119	5.73627e-11	5.70408e-08	6.01963	4.34319	134.252	4.54567e-11	3.87443e-08
55614	KIF16B	kinesin family member 16B	1.19507	5.59004	54.9378	1.56814e-07	4.25275e-05	0.888652	5.59004	30.7842	1.21792e-05	0.000908318	0.640493	5.59004	16.006	0.000563207	0.00823387	0.64612	5.59004	16.284	0.000516862	0.00500071
55672	NBPF1	NBPF member 1	1.14598	6.88826	9.38396	0.00551308	0.0486102	0.889448	6.88826	5.71196	0.02545	0.136101	0.932578	6.88826	6.26271	0.0198984	0.0998424	1.58491	6.88826	17.534	0.000354188	0.00374461
55680	RUFY2	RUN and FYVE domain containing 2	0.706539	4.758	9.40536	0.00546784	0.0484739	0.718447	4.758	9.72414	0.00483998	0.0473084	1.67476	4.758	50.309	3.2059e-07	3.23489e-05	1.57559	4.758	44.7914	8.00871e-07	4.14201e-05
55810	FOXJ2	forkhead box J2	1.23869	4.16192	19.4138	0.000205392	0.00557863	0.63922	4.16192	5.30266	0.0306985	0.154389	0.761876	4.16192	7.43036	0.0120617	0.0714578	0.914348	4.16192	10.6427	0.00343298	0.0202728
55901	THSD1	thrombospondin type 1 domain containing 1	1.63373	2.76033	20.3456	0.000158297	0.00464507	1.71054	2.76033	22.084	9.89272e-05	0.00378354	2.20398	2.76033	31.9835	9.38697e-06	0.000411807	3.48539	2.76033	69.0143	2.26604e-08	3.09617e-06
55917	CTTNBP2NL	CTTNBP2 N-terminal like	1.17741	5.57477	35.7796	4.27384e-06	0.00039636	1.13853	5.57477	33.5211	6.78019e-06	0.000641632	1.16818	5.57477	35.1696	4.83224e-06	0.000252901	1.04966	5.57477	28.5356	2.01822e-05	0.000454802
55970	GNG12	G protein subunit gamma 12	2.20923	8.27198	48.816	4.07778e-07	8.60936e-05	2.5979	8.27198	65.5107	3.56005e-08	1.38525e-05	1.01768	8.27198	11.0796	0.00292711	0.0263251	0.773334	8.27198	6.45221	0.0183113	0.0683674
56171	DNAH7	dynein axonemal heavy chain 7	2.18349	1.71745	10.3152	0.00387517	0.0387158	3.83808	1.71745	26.6038	3.17402e-05	0.00170819	3.42637	1.71745	25.5496	4.09596e-05	0.00119209	3.43765	1.71745	25.6645	3.98253e-05	0.000745641
56907	SPIRE1	spire type actin nucleation factor 1	4.53397	6.82276	79.6532	6.35337e-09	4.06139e-06	4.3378	6.82276	74.3102	1.1822e-08	5.71895e-06	1.29352	6.82276	8.40443	0.00809982	0.0546059	2.151	6.82276	22.0452	9.99493e-05	0.00145447
56911	MAP3K7CL	MAP3K7 C-terminal like	1.97975	2.73139	21.3675	0.000119791	0.00381519	1.15783	2.73139	7.75401	0.0105476	0.0774685	2.3479	2.73139	28.9762	1.82475e-05	0.000665198	2.35804	2.73139	29.1989	1.73475e-05	0.000405356
56912	IFT46	intraflagellar transport 46	1.55133	4.49977	17.4583	0.000362255	0.00814572	1.57803	4.49977	18.0378	0.000305248	0.00769525	1.30256	4.49977	12.5717	0.00172858	0.0182443	1.41264	4.49977	14.6849	0.000855144	0.00735169
56986	DTWD1	DTW domain containing 1	0.600885	3.98538	7.32122	0.0126253	0.0834185	0.627885	3.98538	7.98898	0.00957992	0.0728424	0.612916	3.98538	7.67976	0.0108754	0.0669849	0.867344	3.98538	15.2324	0.000717844	0.00643959
57045	TWSG1	twisted gastrulation BMP signaling modulator 1	1.22641	5.72046	20.1374	0.000167692	0.00480244	1.1322	5.72046	17.2455	0.000386028	0.00903203	2.92215	5.72046	101.579	6.72942e-10	3.16974e-07	2.36816	5.72046	69.873	2.03395e-08	2.86759e-06
57120	GOPC	golgi associated PDZ and coiled-coil motif containing	0.8444	6.67269	9.94568	0.00445045	0.0423942	0.957352	6.67269	12.7342	0.00163474	0.0229672	0.954753	6.67269	12.6632	0.00167505	0.0178889	0.774678	6.67269	8.38722	0.00815584	0.0383455
57142	RTN4	reticulon 4	0.87624	8.8464	16.8926	0.000429281	0.00920295	1.10615	8.8464	26.6853	3.1128e-05	0.00168943	1.07372	8.8464	25.1714	4.49481e-05	0.00127906	1.00621	8.8464	22.1648	9.68352e-05	0.00141954
57146	TMEM159	transmembrane protein 159	5.1209	5.09727	84.9835	3.53019e-09	2.34025e-06	5.75461	5.09727	98.2825	9.18129e-10	8.21477e-07	3.3929	5.09727	36.4625	3.73072e-06	0.000212516	4.621	5.09727	59.6973	7.85469e-08	7.59927e-06
57213	SPRYD7	SPRY domain containing 7	0.648734	4.21804	5.61806	0.026559	0.135652	0.817065	4.21804	8.85514	0.00677313	0.0589094	0.712837	4.21804	6.59637	0.0171979	0.0903453	0.637138	4.21804	5.28047	0.0310158	0.100808
57515	SERINC1	serine incorporator 1	0.790399	8.23423	6.76846	0.0159661	0.0977018	1.15287	8.23423	14.2061	0.000998976	0.0169004	1.01634	8.23423	11.1028	0.00290263	0.026213	0.960299	8.23423	9.93295	0.00447188	0.0246739
57519	STARD9	StAR related lipid transfer domain containing 9	1.04383	4.72171	12.0191	0.00209442	0.0257473	2.40493	4.72171	57.9916	1.00151e-07	2.8913e-05	2.26432	4.72171	51.7917	2.5371e-07	2.769e-05	3.21016	4.72171	95.7979	1.16702e-09	3.54042e-07
57520	HECW2	HECT, C2 and WW domain containing E3 ubiquitin protein ligase 2	3.01229	4.00621	27.3852	2.63703e-05	0.00136024	2.73571	4.00621	23.2117	7.36807e-05	0.00311776	3.9137	4.00621	41.8156	1.35538e-06	9.78227e-05	3.19393	4.00621	29.9045	1.48001e-05	0.000363554
57528	KCTD16	potassium channel tetramerization domain containing 16	3.5895	1.87592	19.6931	0.000189847	0.00526018	4.34851	1.87592	26.0343	3.64015e-05	0.00187767	4.68972	1.87592	32.0581	9.23789e-06	0.000407263	3.59151	1.87592	22.5345	8.78603e-05	0.00132375
57539	WDR35	WD repeat domain 35	0.864097	5.72777	9.33518	0.00561777	0.0491939	1.09703	5.72777	14.9124	0.000794886	0.0147284	0.886496	5.72777	9.83276	0.00464451	0.0368848	0.9635	5.72777	11.5788	0.00244693	0.0158744
57559	STAMBPL1	STAM binding protein like 1	2.45773	4.06429	25.9378	3.72635e-05	0.00170148	1.2741	4.06429	12.0606	0.00206424	0.0269692	7.05789	4.06429	74.611	1.14054e-08	2.55182e-06	6.32198	4.06429	65.9941	3.34134e-08	4.15324e-06
57584	ARHGAP21	Rho GTPase activating protein 21	0.622801	7.57284	6.16925	0.020737	0.116128	0.853501	7.57284	11.5088	0.00250873	0.0304991	1.32958	7.57284	27.3655	2.64924e-05	0.000874885	1.12027	7.57284	19.6155	0.000194031	0.00243716
57633	LRRN1	leucine rich repeat neuronal 1	1.88902	3.87475	7.20814	0.0138852	0.0888941	2.40396	3.87475	11.2287	0.00303357	0.0352004	3.26834	3.87475	19.3819	0.000249284	0.00450246	3.40981	3.87475	20.8151	0.000170254	0.00220504
58499	ZNF462	zinc finger protein 462	2.36006	5.5611	123.627	1.0206e-10	1.82677e-07	1.03883	5.5611	48.2911	4.44313e-07	8.83639e-05	3.4592	5.5611	106.952	4.12649e-10	2.38258e-07	3.50526	5.5611	109.329	3.34554e-10	1.46053e-07
58527	ABRACL	ABRA C-terminal like	2.31762	5.38785	91.2567	1.83365e-09	1.49184e-06	2.03144	5.38785	71.6348	1.63468e-08	7.69977e-06	1.82631	5.38785	58.4768	9.3414e-08	1.26987e-05	1.6241	5.38785	46.8285	5.66261e-07	3.19732e-05
59277	NTN4	netrin 4	2.68526	6.84797	15.1935	0.00072676	0.0129436	3.0485	6.84797	18.9802	0.000232348	0.00642781	3.37785	6.84797	22.5483	8.75429e-05	0.00212295	2.88629	6.84797	17.1921	0.000392255	0.00406664
59339	PLEKHA2	pleckstrin homology domain containing A2	1.05913	6.25707	16.086	0.000549423	0.010783	0.58735	6.25707	5.02558	0.0349369	0.168306	1.24982	6.25707	22.1918	9.61473e-05	0.00227939	0.890939	6.25707	11.4447	0.00256682	0.0163733
60312	AFAP1	actin filament associated protein 1	1.85021	6.90478	26.927	2.93864e-05	0.00146924	1.29019	6.90478	13.5199	0.00125327	0.0195063	1.6685	6.90478	22.1453	9.7335e-05	0.00228936	1.19926	6.90478	11.7282	0.00232047	0.0152706
60492	CCDC90B	coiled-coil domain containing 90B	0.859947	5.28901	14.1151	0.00102918	0.0161591	0.596891	5.28901	6.85593	0.0153777	0.0984804	0.737256	5.28901	10.4228	0.00372326	0.0314769	0.858496	5.28901	14.073	0.00104348	0.00855189
64073	C19orf33	chromosome 19 open reading frame 33	3.00233	2.0721	41.2803	1.84628e-06	0.000241216	3.60799	2.0721	49.1867	4.93844e-07	9.36377e-05	2.41212	2.0721	11.8358	0.00234024	0.0225568	2.74171	2.0721	14.835	0.000868053	0.00742345
64417	TMEM267	transmembrane protein 267	1.04301	4.99233	16.8133	0.000439716	0.0093252	1.12743	4.99233	19.5736	0.000196334	0.00576094	1.57099	4.99233	36.9259	3.40516e-06	0.000199832	1.23739	4.99233	23.3149	7.17471e-05	0.00113616
64780	MICAL1	microtubule associated monooxygenase, calponin and LIM domain containing 1	1.63746	5.07163	35.9222	4.15372e-06	0.000393076	1.13573	5.07163	17.7537	0.000331861	0.00810366	1.71021	5.07163	38.9809	2.29098e-06	0.000145412	2.43251	5.07163	74.9011	1.10188e-08	1.82615e-06
65009	NDRG4	NDRG family member 4	2.29165	3.58089	9.98019	0.00439294	0.0422051	2.71348	3.58089	13.4555	0.00128054	0.0197624	4.64857	3.58089	32.2319	8.90081e-06	0.000396199	3.14762	3.58089	17.1367	0.000398834	0.00410508
65250	CPLANE1	ciliogenesis and planar polarity effector 1	0.905476	5.87974	8.24894	0.00862198	0.0654196	1.00026	5.87974	10.0312	0.00430949	0.0436797	0.95123	5.87974	9.07815	0.00620677	0.0453819	1.50179	5.87974	22.0496	9.98342e-05	0.00145397
65977	PLEKHA3	pleckstrin homology domain containing A3	0.832718	4.42743	10.4128	0.00373718	0.037899	0.804827	4.42743	9.73861	0.00481342	0.0471883	0.988631	4.42743	14.5683	0.000887955	0.0112481	1.01305	4.42743	15.2778	0.000707577	0.00637389
66008	TRAK2	trafficking kinesin protein 2	1.53148	7.14552	14.3301	0.000959344	0.0154141	1.62537	7.14552	16.0548	0.00055476	0.011573	1.41222	7.14552	12.2564	0.00192785	0.0196283	1.14909	7.14552	8.21771	0.00873128	0.0402475
79015	LINC01260	long intergenic non-protein coding RNA 1260	1.82131	-1.74194	14.5135	0.000961095	0.0154284	2.19752	-1.74194	16.7664	0.000480419	0.0105883	1.23734	-1.74194	10.3248	0.00401241	0.033203	2.38573	-1.74194	17.4071	0.000397669	0.00410016
79083	MLPH	melanophilin	3.5132	5.7642	14.367	0.00100709	0.0159099	4.34493	5.7642	19.1881	0.000239194	0.00654639	4.9456	5.7642	26.0928	4.0807e-05	0.00119152	6.36529	5.7642	34.7047	6.33785e-06	0.000201494
79161	TMEM243	transmembrane protein 243	1.33475	3.99458	11.9322	0.00215937	0.0262571	1.08996	3.99458	8.06959	0.00927086	0.0714331	1.4899	3.99458	14.6085	0.000876494	0.0111741	1.96989	3.99458	24.7187	5.02872e-05	0.000874724
79365	BHLHE41	basic helix-loop-helix family member e41	1.40913	3.3888	7.84842	0.0101463	0.0726728	1.26324	3.3888	6.36092	0.0190575	0.112733	3.40501	3.3888	40.7598	1.6434e-06	0.000112702	4.02129	3.3888	53.2365	2.02901e-07	1.51955e-05
79628	SH3TC2	SH3 domain and tetratricopeptide repeats 2	1.18549	3.05339	10.8937	0.00313161	0.0337667	0.791347	3.05339	6.09195	0.0214603	0.121556	5.09405	3.05339	50.3181	3.20125e-07	3.23489e-05	4.05717	3.05339	35.776	4.27695e-06	0.00014981
79659	DYNC2H1	dynein cytoplasmic 2 heavy chain 1	2.4467	5.15485	51.662	2.58905e-07	6.17884e-05	2.60322	5.15485	57.7181	1.04182e-07	2.95992e-05	1.71934	5.15485	37.9414	2.7947e-06	0.000170725	4.91921	5.15485	188.493	1.48448e-12	2.65708e-09
79710	MORC4	MORC family CW-type zinc finger 4	2.52824	7.13585	15.7539	0.000609186	0.0115338	2.54261	7.13585	15.916	0.000579168	0.0118882	2.81919	7.13585	19.102	0.000224405	0.00417528	2.34438	7.13585	13.7232	0.00117124	0.0092926
79741	CCDC7	coiled-coil domain containing 7	1.60829	3.36574	15.7015	0.000619243	0.0116638	1.96077	3.36574	22.4057	9.08787e-05	0.00355938	1.27786	3.36574	9.39112	0.0054979	0.0418037	0.891125	3.36574	4.6991	0.0407963	0.122478
79744	ZNF419	zinc finger protein 419	0.898663	4.16675	5.89244	0.0234605	0.125461	1.13723	4.16675	9.33566	0.00561674	0.0519278	1.03545	4.16675	7.71991	0.0106967	0.0662264	1.61575	4.16675	18.2297	0.000288586	0.00323647
79745	CLIP4	CAP-Gly domain containing linker protein family member 4	3.30968	5.51242	61.1122	6.44566e-08	2.06019e-05	2.75672	5.51242	46.0937	6.40908e-07	0.000113161	1.56371	5.51242	12.9166	0.00153602	0.0168566	1.24822	5.51242	8.36804	0.0082188	0.0386213
79780	CCDC82	coiled-coil domain containing 82	1.15163	4.60154	9.01565	0.00636005	0.0534704	1.15128	4.60154	9.0114	0.00637063	0.0563972	1.22369	4.60154	10.1553	0.00411339	0.0338197	1.28954	4.60154	11.2373	0.00276508	0.0172745
79819	WDR78	WD repeat domain 78	1.51136	2.59729	7.23113	0.0131125	0.0854206	1.79881	2.59729	10.0311	0.00430964	0.0436797	1.53858	2.59729	7.45666	0.0119301	0.0710132	2.47673	2.59729	17.9356	0.000314546	0.00344979
79864	JHY	junctional cadherin complex regulator	1.6129	1.50963	16.1204	0.000543601	0.0107276	1.22465	1.50963	11.887	0.00219395	0.0277916	0.695344	1.50963	7.89876	0.00993935	0.0626644	0.696257	1.50963	7.86245	0.0100882	0.0444531
79901	CYBRD1	cytochrome b reductase 1	3.72823	6.3872	39.1246	2.22952e-06	0.000275215	3.21296	6.3872	31.8914	9.57455e-06	0.000774744	6.12609	6.3872	74.8828	1.10427e-08	2.53402e-06	8.5045	6.3872	111.294	2.82051e-10	1.32853e-07
80003	PCNX2	pecanex homolog 2	1.5673	5.07016	15.1783	0.000730265	0.0129722	1.51513	5.07016	14.2287	0.000991615	0.0168236	2.5481	5.07016	38.1879	2.66518e-06	0.00016503	2.39379	5.07016	34.1384	5.96551e-06	0.000192044
80013	MINDY3	MINDY lysine 48 deubiquitinase 3	0.65891	6.09859	5.24911	0.0314705	0.150935	0.668422	6.09859	5.40164	0.0293265	0.149492	1.2207	6.09859	17.6418	0.000343039	0.00572073	1.06833	6.09859	13.6021	0.00121938	0.00959368
80176	SPSB1	splA/ryanodine receptor domain and SOCS box containing 1	2.50127	4.96799	75.2947	1.05168e-08	6.0262e-06	2.50902	4.96799	75.7268	9.99422e-09	4.96907e-06	1.14347	4.96799	16.8542	0.000434307	0.00674798	0.917133	4.96799	10.9424	0.00307654	0.0186478
80184	CEP290	centrosomal protein 290	1.24111	5.12996	7.94848	0.00973946	0.070951	1.12152	5.12996	6.52722	0.0177223	0.108079	1.15879	5.12996	6.96774	0.0146604	0.0812654	1.4621	5.12996	10.9202	0.0031015	0.0187737
80201	HKDC1	hexokinase domain containing 1	5.02528	7.41429	29.9373	1.46922e-05	0.000910687	4.31116	7.41429	23.6016	6.66619e-05	0.00294613	5.02305	7.41429	30.202	1.3851e-05	0.000542491	5.15982	7.41429	31.441	1.05526e-05	0.000282756
80210	ARMC9	armadillo repeat containing 9	1.37546	4.79131	11.3781	0.00262875	0.0299885	1.03795	4.79131	6.59248	0.0172269	0.105961	1.79852	4.79131	18.885	0.000238766	0.00436534	2.55161	4.79131	35.9358	4.14246e-06	0.000145957
80237	ELL3	elongation factor for RNA polymerase II 3	1.96155	2.34492	15.8133	0.000597994	0.0114232	2.43432	2.34492	23.3024	7.19792e-05	0.00307827	1.15212	2.34492	5.88401	0.0235495	0.111633	1.32322	2.34492	7.65102	0.0110053	0.0473859
80256	FAM214B	family with sequence similarity 214 member B	1.56677	4.42586	10.1593	0.00410718	0.0403482	1.01454	4.42586	4.39868	0.0471801	0.20227	2.08613	4.42586	17.1564	0.000396486	0.00631941	2.1957	4.42586	18.849	0.000241248	0.00284085
80263	TRIM45	tripartite motif containing 45	0.648005	3.03958	5.29421	0.0308189	0.149008	1.77719	3.03958	37.333	3.14457e-06	0.000375231	0.960171	3.03958	11.5406	0.00248045	0.0234041	0.927875	3.03958	10.7897	0.00325282	0.0194528
81606	LBH	limb bud and heart development	4.63912	5.50524	11.6401	0.00239412	0.0280631	3.45294	5.50524	7.7229	0.0106836	0.0779874	7.99243	5.50524	24.0742	5.91169e-05	0.0015793	8.05126	5.50524	24.2801	5.61254e-05	0.000946172
81855	SFXN3	sideroflexin 3	2.02451	5.84184	13.2518	0.00137117	0.0195558	1.88174	5.84184	11.5646	0.00245926	0.0300877	1.39419	5.84184	6.49816	0.0179479	0.0931429	1.4279	5.84184	6.80309	0.0157302	0.0611412
84102	SLC41A2	solute carrier family 41 member 2	1.87468	4.92011	18.6692	0.000254054	0.00638667	1.96248	4.92011	20.3332	0.000158841	0.00501427	1.52554	4.92011	12.4693	0.00179072	0.0186708	1.43516	4.92011	11.0901	0.00291603	0.0179277
84189	SLITRK6	SLIT and NTRK like family member 6	6.89415	2.75374	46.3871	1.2644e-05	0.000822023	7.31722	2.75374	49.8718	8.68061e-06	0.000739877	2.87821	2.75374	17.0508	0.00119471	0.0140685	3.99041	2.75374	25.8786	0.000210669	0.00258161
84254	CAMKK1	calcium/calmodulin dependent protein kinase kinase 1	2.98345	2.9517	68.8452	2.31504e-08	1.01066e-05	1.46954	2.9517	21.0286	0.000131291	0.00448208	1.54251	2.9517	20.1618	0.000166561	0.00334526	3.71329	2.9517	90.455	1.98965e-09	4.74837e-07
84334	APOPT1	apoptogenic 1, mitochondrial	1.08678	5.00933	19.1131	0.000223697	0.00589502	0.784796	5.00933	10.0882	0.00421818	0.0432176	0.921164	5.00933	13.8361	0.00112824	0.0134719	1.06646	5.00933	18.4287	0.000272351	0.00311489
84441	MAML2	mastermind like transcriptional coactivator 2	1.18845	4.35742	6.98914	0.0145273	0.0915532	1.46679	4.35742	10.478	0.00364802	0.0393586	4.23041	4.35742	70.5761	1.86314e-08	3.747e-06	4.16388	4.35742	68.8444	2.31527e-08	3.13948e-06
84548	TMEM185A	transmembrane protein 185A	1.0973	3.34203	15.1771	0.000730544	0.0129722	1.32023	3.34203	21.6679	0.000110509	0.00402034	2.30358	3.34203	67.4836	2.7544e-08	4.9414e-06	2.79312	3.34203	93.5485	1.45651e-09	3.83384e-07
84777	DLGAP1-AS2	DLGAP1 antisense RNA 2	2.56973	1.82991	21.4958	0.000115727	0.00369894	2.29843	1.82991	17.6822	0.000338958	0.00822088	2.28529	1.82991	23.2416	7.31142e-05	0.00186953	2.98156	1.82991	34.7756	5.2349e-06	0.000175467
84830	ADTRP	androgen dependent TFPI regulating protein	2.12859	1.13969	46.753	7.28791e-07	0.000121912	1.93382	1.13969	43.732	1.20552e-06	0.000176865	3.60964	1.13969	34.0399	7.23845e-06	0.000343663	3.06429	1.13969	27.2995	3.08062e-05	0.000620247
84902	CEP89	centrosomal protein 89	1.16751	5.21349	24.7823	4.94968e-05	0.00208457	1.22683	5.21349	27.2906	2.69638e-05	0.00154879	0.767533	5.21349	10.8139	0.00322412	0.0283784	1.0381	5.21349	19.5836	0.000195782	0.00245056
84910	TMEM87B	transmembrane protein 87B	1.86494	5.69907	27.7552	2.41798e-05	0.00127668	1.36809	5.69907	15.3835	0.00068433	0.0134013	1.3281	5.69907	14.5013	0.000907425	0.0114703	0.822102	5.69907	5.67431	0.0258883	0.0882283
84947	SERAC1	serine active site containing 1	0.703418	4.53835	7.48175	0.011806	0.0798623	0.652658	4.53835	6.45167	0.0183156	0.110176	0.615874	4.53835	5.74332	0.0250913	0.115809	0.839114	4.53835	10.5864	0.0035049	0.0205933
84978	FRMD5	FERM domain containing 5	6.37571	4.50892	95.858	1.16021e-09	1.08727e-06	5.51441	4.50892	79.1115	6.75603e-09	3.90084e-06	8.23117	4.50892	147.108	1.83333e-11	2.05092e-08	8.10295	4.50892	144.562	2.18211e-11	2.29751e-08
85016	CFAP300	cilia and flagella associated protein 300	1.17344	1.33937	13.9514	0.0010861	0.0167045	0.765125	1.33937	8.35475	0.00826277	0.066291	1.32926	1.33937	5.21496	0.0319742	0.136426	1.70451	1.33937	8.02311	0.00944771	0.0424673
85027	SMIM3	small integral membrane protein 3	0.926185	3.33322	5.92614	0.0231085	0.124347	1.16635	3.33322	9.2607	0.00578186	0.0529156	1.46168	3.33322	14.2227	0.000993552	0.0122561	1.76166	3.33322	20.1893	0.000165295	0.0021659
85480	TSLP	thymic stromal lymphopoietin	2.59179	2.18863	27.1159	2.80995e-05	0.00141677	1.22072	2.18863	12.644	0.00168612	0.0234315	3.73999	2.18863	32.2796	8.81042e-06	0.000395233	4.16095	2.18863	36.2748	3.87213e-06	0.000138062
89782	LMLN	leishmanolysin like peptidase	1.49974	3.12637	14.1535	0.00101631	0.0160056	0.955397	3.12637	5.92306	0.0231405	0.127719	1.05999	3.12637	7.25796	0.0129653	0.0750313	1.82675	3.12637	20.5466	0.000149768	0.00201701
89837	ULK4P3	ULK4 pseudogene 3	0.944387	1.57557	8.26601	0.00856289	0.0652201	1.35076	1.57557	15.5886	0.000641545	0.0127165	0.773112	1.57557	38.5001	1.86175e-05	0.000675931	1.16788	1.57557	56.8181	1.18736e-07	1.00454e-05
89838	ULK4P1	ULK4 pseudogene 1	0.897641	0.978497	7.43373	0.0120448	0.0810182	1.20949	0.978497	12.5623	0.00173419	0.0237856	0.676433	0.978497	29.7768	0.000136319	0.00289097	1.042	0.978497	45.5667	7.01004e-07	3.71965e-05
89927	C16orf45	chromosome 16 open reading frame 45	4.4684	3.52032	76.6486	8.9713e-09	5.35258e-06	4.7367	3.52032	83.3667	4.20564e-09	2.89526e-06	4.28274	3.52032	78.776	7.01924e-09	1.77563e-06	3.5946	3.52032	61.6633	5.97338e-08	6.28927e-06
90226	UCN2	urocortin 2	1.7852	-1.16341	11.0135	0.00299813	0.0327816	1.96394	-1.16341	12.0828	0.00204825	0.0268386	2.5166	-1.16341	14.9125	0.000794852	0.010572	3.97766	-1.16341	22.9783	7.82639e-05	0.00120451
90952	ESAM	endothelial cell adhesion molecule	1.57798	1.51544	9.71306	0.00486043	0.0447751	1.06901	1.51544	4.66528	0.041464	0.186473	3.73061	1.51544	45.8233	6.71011e-07	5.6653e-05	3.36777	1.51544	39.0426	2.26438e-06	9.31726e-05
91147	TMEM67	transmembrane protein 67	0.950954	3.80482	7.21965	0.0131761	0.0856787	1.29377	3.80482	13.139	0.0014244	0.0210748	0.870714	3.80482	6.23498	0.0201432	0.100522	1.57126	3.80482	19.4485	0.000203388	0.00251332
91526	ANKRD44	ankyrin repeat domain 44	1.62636	4.60451	27.6588	2.47304e-05	0.00129383	2.13694	4.60451	46.0035	6.50783e-07	0.000113161	1.48374	4.60451	23.7619	6.39918e-05	0.0016721	1.08251	4.60451	12.974	0.00150632	0.0111504
91624	NEXN	nexilin F-actin binding protein	1.62247	4.29916	8.66217	0.00730935	0.0586312	1.80574	4.29916	10.5963	0.00349215	0.0383237	3.07906	4.29916	27.5452	2.53973e-05	0.000849886	2.19915	4.29916	15.1393	0.000739368	0.00658405
92285	ZNF585B	zinc finger protein 585B	0.955818	4.1775	7.11452	0.0137743	0.0884352	0.913612	4.1775	6.51305	0.0178319	0.108599	1.74025	4.1775	22.8675	8.0547e-05	0.00200238	1.73545	4.1775	22.7419	8.32251e-05	0.00127211
92745	SLC38A5	solute carrier family 38 member 5	1.80008	0.555307	17.4955	0.000421356	0.00908767	1.3678	0.555307	11.7549	0.00252891	0.0307026	4.23455	0.555307	44.9279	1.2543e-06	9.31567e-05	4.41598	0.555307	47.6686	8.11703e-07	4.15105e-05
94115	CGB8	chorionic gonadotropin beta subunit 8	2.61622	-1.75059	27.215	3.62251e-05	0.00168431	0.920792	-1.75059	14.3943	0.0010653	0.0176227	1.41422	-1.75059	18.2308	0.000342275	0.0057149	3.30816	-1.75059	30.9945	1.60335e-05	0.000386185
94120	SYTL3	synaptotagmin like 3	1.74455	1.3054	8.81956	0.00686865	0.0563634	2.07236	1.3054	11.327	0.00267738	0.0320828	2.27194	1.3054	9.30104	0.00569235	0.0427201	3.65357	1.3054	19.7082	0.00018904	0.00239974
113026	PLCD3	phospholipase C delta 3	2.74899	5.89992	23.2042	7.38223e-05	0.00275655	2.55784	5.89992	20.4119	0.000155429	0.00497679	2.14749	5.89992	14.8966	0.000798927	0.0106083	2.51753	5.89992	19.8833	0.000179996	0.00230784
113146	AHNAK2	AHNAK nucleoprotein 2	6.56484	8.80798	20.1981	0.000164892	0.00475266	4.39816	8.80798	11.3614	0.00264453	0.0317895	7.99491	8.80798	26.8029	3.02669e-05	0.000968254	9.46202	8.80798	33.0182	7.53375e-06	0.000225874
113730	KLHDC7B	kelch domain containing 7B	4.8268	0.333883	21.6273	0.000111717	0.00361595	2.42139	0.333883	8.68064	0.00725605	0.0614644	2.43669	0.333883	6.91306	0.0150065	0.0825448	3.24831	0.333883	10.8011	0.00323934	0.0193986
114781	BTBD9	BTB domain containing 9	1.40472	3.96014	13.2387	0.00137726	0.019556	1.40293	3.96014	13.2081	0.00139156	0.0207735	1.11827	3.96014	8.6693	0.00728871	0.0507993	1.74371	3.96014	20.2434	0.000162836	0.00214624
114793	FMNL2	formin like 2	1.10398	7.55942	8.55383	0.00763074	0.060328	1.60476	7.55942	17.6249	0.000344756	0.00832765	1.06876	7.55942	8.03165	0.00941495	0.0604441	1.43757	7.55942	14.2792	0.000975385	0.00810512
114876	OSBPL1A	oxysterol binding protein like 1A	1.2225	5.86816	10.3237	0.00386282	0.0386781	1.65725	5.86816	18.537	0.000263942	0.0070302	5.51745	5.86816	152.098	1.31285e-11	1.84092e-08	6.50195	5.86816	191.313	1.27415e-12	2.65708e-09
116211	TM4SF19	transmembrane 4 L six family member 19	1.20886	2.8824	18.6022	0.000308665	0.00739597	0.782974	2.8824	13.4364	0.00144521	0.0211964	4.16908	2.8824	35.3813	6.70533e-06	0.000325254	5.18412	2.8824	43.746	1.52198e-06	6.79349e-05
116496	FAM129A	family with sequence similarity 129 member A	7.2779	7.5345	176.085	2.98214e-12	1.27465e-08	5.49427	7.5345	119.951	1.36903e-10	2.29899e-07	6.9268	7.5345	168.397	4.69818e-12	9.34364e-09	8.57085	7.5345	220.858	2.87397e-13	7.34874e-10
116987	AGAP1	ArfGAP with GTPase domain, ankyrin repeat and PH domain 1	1.23816	6.13959	11.7658	0.00228986	0.0272696	0.850251	6.13959	5.63689	0.0263324	0.13928	1.19558	6.13959	11.0172	0.00299412	0.0267691	1.13622	6.13959	9.97507	0.00440141	0.0243979
117144	CATSPER1	cation channel sperm associated 1	2.0716	-1.07549	17.1335	0.000467503	0.00967837	0.988639	-1.07549	9.21961	0.00628709	0.0559308	1.13338	-1.07549	9.98307	0.00473452	0.0373318	1.90546	-1.07549	15.5221	0.000752666	0.00667259
118812	MORN4	MORN repeat containing 4	2.74789	3.5702	11.6419	0.00239258	0.0280631	1.81415	3.5702	5.50748	0.0279348	0.144803	2.10065	3.5702	7.08705	0.0139355	0.0788075	2.56492	3.5702	10.1638	0.00410038	0.0231304
118924	FRA10AC1	FRA10A associated CGG repeat 1	1.27134	4.34453	28.4807	2.04383e-05	0.0011361	0.896236	4.34453	14.403	0.000936852	0.0162657	0.642648	4.34453	7.46291	0.0118991	0.0708521	0.94899	4.34453	16.0911	0.00054855	0.00523095
122786	FRMD6	FERM domain containing 6	2.26908	7.68765	21.1747	0.00012619	0.00395718	2.21676	7.68765	20.2884	0.000160819	0.00505496	2.36905	7.68765	22.9288	7.92755e-05	0.00197626	2.16839	7.68765	19.4985	0.000200535	0.00249263
124220	ZG16B	zymogen granule protein 16B	5.27586	1.29029	24.2792	5.61384e-05	0.00227879	3.67735	1.29029	14.5508	0.000892995	0.0158255	1.835	1.29029	4.33771	0.0486089	0.179429	2.74926	1.29029	8.62201	0.00742671	0.0358111
124930	ANKRD13B	ankyrin repeat domain 13B	1.51057	2.53309	9.96213	0.00442293	0.0423029	1.0186	2.53309	4.70251	0.0407296	0.184468	1.46227	2.53309	9.24421	0.0058189	0.043362	2.53196	2.53309	25.3085	4.34551e-05	0.00079045
127544	RNF19B	ring finger protein 19B	1.95352	4.77745	35.1759	4.82611e-06	0.000432967	1.04677	4.77745	10.6671	0.00340232	0.0375451	1.13389	4.77745	12.3375	0.0018743	0.0192805	1.64715	4.77745	25.3192	4.33404e-05	0.000789166
128710	SLX4IP	SLX4 interacting protein	0.836181	2.89416	6.43121	0.01848	0.107569	0.902338	2.89416	7.46767	0.0118755	0.0835861	1.07733	2.89416	10.5586	0.00354102	0.0303548	0.784558	2.89416	5.67794	0.0258457	0.0881166
130162	CLHC1	clathrin heavy chain linker domain containing 1	1.16995	2.51993	7.71596	0.0107142	0.0755314	1.41928	2.51993	11.1949	0.00280771	0.0331498	1.54519	2.51993	13.9715	0.00107893	0.0130309	2.14826	2.51993	25.5744	4.07116e-05	0.000756695
132864	CPEB2	cytoplasmic polyadenylation element binding protein 2	2.16441	4.88418	11.2198	0.00278254	0.031128	1.69406	4.88418	7.1525	0.0135547	0.0910381	3.73758	4.88418	28.2461	2.15743e-05	0.000754771	4.01904	4.88418	31.7811	9.80458e-06	0.000272811
134147	CMBL	carboxymethylenebutenolidase homolog	2.4315	4.63598	35.4488	4.56741e-06	0.000419241	2.82976	4.63598	46.2808	6.20928e-07	0.000112263	0.988166	4.63598	6.26988	0.0198356	0.0997036	1.73752	4.63598	18.5626	0.00026199	0.00301761
134553	C5orf24	chromosome 5 open reading frame 24	1.11179	6.71781	15.9938	0.000565339	0.0110229	1.68037	6.71781	35.475	4.54339e-06	0.000498909	1.34075	6.71781	22.9997	7.78316e-05	0.00196212	0.874822	6.71781	9.98615	0.00438309	0.0243402
135228	CD109	CD109 molecule	6.41054	6.39925	114.802	2.09283e-10	3.12164e-07	6.72207	6.39925	122.455	1.11989e-10	2.29899e-07	3.1234	6.39925	36.0228	4.07112e-06	0.000223525	3.5787	6.39925	45.376	7.24242e-07	3.80153e-05
137392	FAM92A	family with sequence similarity 92 member A	1.50641	4.0924	22.8203	8.15431e-05	0.00291325	1.93426	4.0924	36.471	3.72446e-06	0.000426244	2.91305	4.0924	79.8447	6.21733e-09	1.63653e-06	3.44383	4.0924	105.316	4.77867e-10	1.85942e-07
137994	LETM2	leucine zipper and EF-hand containing transmembrane protein 2	1.40087	1.80824	13.3392	0.00133147	0.0191575	1.4669	1.80824	14.5266	0.000900035	0.0158754	2.24655	1.80824	29.3249	1.68595e-05	0.000628683	0.995065	1.80824	6.38692	0.0188416	0.0698503
144501	KRT80	keratin 80	3.92716	6.6854	12.7807	0.00160891	0.0217519	3.57795	6.6854	10.9611	0.00305568	0.0353101	6.84218	6.6854	29.9702	1.45845e-05	0.000567497	6.82455	6.6854	29.8644	1.49336e-05	0.000365159
144717	PHETA1	PH domain containing endocytic trafficking adaptor 1	1.30953	3.962	9.49519	0.00528232	0.0472977	1.22292	3.962	8.3209	0.00837586	0.0669582	1.42328	3.962	11.029	0.00298128	0.0267058	1.09088	3.962	6.58573	0.0172775	0.0656202
145483	FAM161B	family with sequence similarity 161 member B	0.954608	2.66252	5.34468	0.0301074	0.146797	0.969621	2.66252	5.51095	0.0278904	0.144657	0.834166	2.66252	4.46218	0.0457419	0.173021	1.74445	2.66252	17.9968	0.000308937	0.00341156
145788	C15orf65	chromosome 15 open reading frame 65	2.04616	1.08604	18.3084	0.000282044	0.00695415	1.96525	1.08604	17.034	0.00041135	0.00946369	1.6113	1.08604	14.578	0.000885185	0.0112354	2.21827	1.08604	24.9833	4.70868e-05	0.000837781
145864	HAPLN3	hyaluronan and proteoglycan link protein 3	1.72502	1.67207	8.28345	0.00850298	0.064985	1.23464	1.67207	5.10098	0.033722	0.164645	1.02757	1.67207	8.26648	0.00856127	0.0568413	1.99428	1.67207	16.7179	0.000452639	0.00452361
146198	ZFP90	ZFP90 zinc finger protein	1.27958	5.42516	6.1373	0.0210327	0.117205	1.52242	5.42516	8.5755	0.00756523	0.0626609	1.08801	5.42516	4.4711	0.0455439	0.172491	1.44628	5.42516	7.76038	0.0105199	0.0458365
147166	TRIM16L	tripartite motif containing 16 like	1.91211	6.96901	10.8188	0.00321835	0.0343707	1.33133	6.96901	5.43802	0.0288395	0.147617	1.95366	6.96901	11.3566	0.00264902	0.02458	3.45538	6.96901	31.2392	1.10257e-05	0.000291505
147463	ANKRD29	ankyrin repeat domain 29	1.88144	3.00122	6.10195	0.0213652	0.11803	1.81538	3.00122	5.71442	0.0254216	0.13599	6.0666	3.00122	52.4364	2.29505e-07	2.53574e-05	5.95098	3.00122	51.2828	2.74775e-07	1.87004e-05
148189	LINC00662	long intergenic non-protein coding RNA 662	1.16199	2.77238	18.8585	0.000240593	0.0061696	1.23871	2.77238	21.3362	0.000120805	0.00427329	0.808297	2.77238	9.23078	0.00584926	0.0434423	0.978535	2.77238	13.4114	0.0012996	0.0100439
148418	SAMD13	sterile alpha motif domain containing 13	1.08735	0.569662	4.88664	0.0373064	0.169178	1.04759	0.569662	4.5566	0.0436941	0.192726	1.76867	0.569662	13.086	0.00145015	0.016194	1.44251	0.569662	9.08571	0.00618851	0.0313814
150381	PRR34-AS1	PRR34 antisense RNA 1	2.73149	1.77257	30.0446	1.66805e-05	0.000975699	2.40002	1.77257	24.5646	5.8897e-05	0.00271002	2.03064	1.77257	30.0881	1.65238e-05	0.000619976	2.11928	1.77257	31.7343	1.16264e-05	0.000302914
150465	TTL	tubulin tyrosine ligase	1.28145	7.15827	33.4608	6.86605e-06	0.000549221	1.06921	7.15827	23.5183	6.80986e-05	0.00297292	0.863291	7.15827	15.4491	0.000670307	0.00932956	0.7574	7.15827	11.9309	0.00216034	0.0144661
151009	LINC01106	long intergenic non-protein coding RNA 1106	1.86541	1.04496	20.1206	0.000168478	0.00480956	1.75919	1.04496	18.5903	0.000259901	0.00695361	2.57052	1.04496	20.4784	0.000152604	0.00313655	2.79232	1.04496	23.4267	6.97164e-05	0.00111715
151056	PLB1	phospholipase B1	3.47431	-0.237637	45.3915	7.22331e-07	0.000121912	2.36207	-0.237637	30.7107	1.23776e-05	0.000915486	2.66471	-0.237637	19.905	0.000178906	0.00348855	1.66489	-0.237637	9.63768	0.00500206	0.0270081
151963	MB21D2	Mab-21 domain containing 2	0.928326	4.45095	7.98768	0.00958498	0.070111	1.6456	4.45095	24.0595	5.93366e-05	0.00271954	4.81193	4.45095	198.251	8.82335e-13	2.60295e-09	5.78666	4.45095	248.466	8.35029e-14	3.73655e-10
153733	CCDC112	coiled-coil domain containing 112	2.0306	4.15265	30.6897	1.24348e-05	0.000814145	1.34869	4.15265	14.1722	0.0010101	0.0170404	2.86019	4.15265	57.9726	1.00426e-07	1.33054e-05	3.30705	4.15265	74.2202	1.19497e-08	1.94444e-06
153769	SH3RF2	SH3 domain containing ring finger 2	1.96115	4.60123	27.1919	2.75992e-05	0.00140196	2.47218	4.60123	41.4772	1.44121e-06	0.000201533	3.27997	4.60123	67.2363	2.84353e-08	4.9414e-06	2.72752	4.60123	48.8207	4.07472e-07	2.53241e-05
154214	RNF217	ring finger protein 217	1.09709	4.0292	12.0819	0.00204885	0.0253613	1.00937	4.0292	10.271	0.00393949	0.0414198	3.17456	4.0292	88.8606	2.34457e-09	7.918e-07	3.71283	4.0292	115.199	2.02437e-10	1.08889e-07
157378	TMEM65	transmembrane protein 65	3.40355	6.03801	65.4106	3.60725e-08	1.29132e-05	3.19427	6.03801	58.7235	9.01789e-08	2.72029e-05	1.67457	6.03801	18.0824	0.000301286	0.00522045	1.65135	6.03801	17.6069	0.0003466	0.00369054
158219	TTC39B	tetratricopeptide repeat domain 39B	2.73707	2.78221	19.7255	0.000188124	0.00522863	2.20575	2.78221	13.9457	0.00108812	0.0178027	2.6093	2.78221	17.3231	0.000377167	0.00610389	3.05744	2.78221	22.3588	9.20058e-05	0.0013693
159195	USP54	ubiquitin specific peptidase 54	1.77268	5.42245	68.1205	2.53854e-08	1.05668e-05	1.4514	5.42245	46.559	5.92482e-07	0.000110467	1.25378	5.42245	34.9659	5.03607e-06	0.000261277	0.973199	5.42245	21.3212	0.000121293	0.00169611
160428	ALDH1L2	aldehyde dehydrogenase 1 family member L2	6.37306	3.78333	59.2646	8.35e-08	2.49095e-05	6.21746	3.78333	57.6031	1.05928e-07	2.96252e-05	4.84173	3.78333	32.2199	8.92362e-06	0.000396199	4.89779	3.78333	32.7844	7.91463e-06	0.000234543
161357	MDGA2	MAM domain containing glycosylphosphatidylinositol anchor 2	4.36248	2.21894	70.8097	1.8099e-08	8.30651e-06	3.54898	2.21894	55.4716	1.44808e-07	3.71438e-05	1.7202	2.21894	9.68823	0.00490658	0.0383841	1.5901	2.21894	8.35591	0.00825891	0.0387487
161582	DNAAF4	dynein axonemal assembly factor 4	1.48698	2.63379	10.6212	0.00346033	0.0358892	1.4038	2.63379	9.52318	0.00522592	0.0493608	2.14998	2.63379	22.4165	9.06221e-05	0.00217141	2.65989	2.63379	32.4893	8.42559e-06	0.000246641
161835	FSIP1	fibrous sheath interacting protein 1	1.56979	0.859241	23.9475	6.10448e-05	0.00243256	2.33742	0.859241	47.6116	4.96988e-07	9.36377e-05	1.85519	0.859241	36.0298	4.06547e-06	0.000223525	1.40562	0.859241	22.4852	8.90032e-05	0.00133423
162073	ITPRIPL2	ITPRIP like 2	1.12011	5.71485	12.5645	0.00173285	0.0227224	0.809478	5.71485	6.64381	0.0168482	0.104638	1.2384	5.71485	15.2276	0.000718937	0.00983751	1.44449	5.71485	20.5003	0.000151689	0.00203529
164781	DAW1	dynein assembly factor with WD repeats 1	2.35518	2.42775	10.7469	0.00330425	0.0348852	2.9842	2.42775	13.6912	0.00118373	0.0189312	4.88228	2.42775	16.7186	0.000452544	0.0069425	3.37616	2.42775	10.2832	0.00392159	0.0224114
164832	LONRF2	LON peptidase N-terminal domain and ring finger 2	7.33906	4.82042	40.7206	1.65529e-06	0.000228912	7.95531	4.82042	45.0665	7.63773e-07	0.000126581	2.68177	4.82042	10.5979	0.00349007	0.0300941	3.46478	4.82042	15.4753	0.000664801	0.00609594
166824	RASSF6	Ras association domain family member 6	2.62731	2.58513	12.007	0.00210338	0.0257866	3.12587	2.58513	16.2013	0.000530195	0.0112707	2.69585	2.58513	12.5365	0.00174964	0.0184108	2.12521	2.58513	8.20077	0.00879119	0.0403647
166929	SGMS2	sphingomyelin synthase 2	1.32136	5.42458	18.9528	0.000234175	0.00604834	1.57634	5.42458	26.5945	3.18106e-05	0.00170819	6.3808	5.42458	292.145	1.49755e-14	2.68046e-10	5.72302	5.42458	250.987	7.50681e-14	3.73655e-10
169611	OLFML2A	olfactomedin like 2A	3.8498	4.62033	34.5742	5.45477e-06	0.000469398	3.60455	4.62033	31.0696	1.1441e-05	0.000868836	4.5484	4.62033	45.0231	7.69489e-07	6.31793e-05	5.42476	4.62033	58.6242	9.14652e-08	8.48406e-06
170954	PPP1R18	protein phosphatase 1 regulatory subunit 18	2.3392	6.70942	36.6269	3.61147e-06	0.000363155	2.10707	6.70942	30.2329	1.37561e-05	0.000988835	2.85615	6.70942	52.5266	2.26326e-07	2.51887e-05	3.59573	6.70942	77.9001	7.76043e-09	1.34858e-06
197259	MLKL	mixed lineage kinase domain like pseudokinase	2.42577	3.72277	15.0156	0.000769103	0.0134043	1.27807	3.72277	4.8336	0.0382582	0.177727	3.86905	3.72277	36.0252	4.0692e-06	0.000223525	4.55058	3.72277	45.0592	7.6473e-07	3.97904e-05
199704	ZNF585A	zinc finger protein 585A	0.886252	4.41352	18.1648	0.000294104	0.00712337	0.764898	4.41352	13.5985	0.00122081	0.0192192	1.0461	4.41352	25.0077	4.68036e-05	0.00131927	1.0047	4.41352	23.1035	7.57676e-05	0.00117519
201134	CEP112	centrosomal protein 112	1.92489	3.5549	16.5967	0.000469656	0.00969594	1.97202	3.5549	17.3429	0.000374936	0.00885354	1.51817	3.5549	9.93368	0.00447064	0.0358834	1.3829	3.5549	8.31207	0.00840562	0.0391978
201799	TMEM154	transmembrane protein 154	3.4243	2.15993	52.6273	2.2283e-07	5.55037e-05	1.3759	2.15993	15.8206	0.000596637	0.0121493	5.07152	2.15993	80.1932	5.97784e-09	1.63653e-06	4.54035	2.15993	70.1015	1.97665e-08	2.83041e-06
203197	TMEM268	transmembrane protein 268	1.38867	4.83689	13.1929	0.0013987	0.0197569	0.897962	4.83689	5.64401	0.0262473	0.138912	1.87819	4.83689	23.7036	6.49493e-05	0.00168972	2.87416	4.83689	51.2025	2.7827e-07	1.88665e-05
203228	C9orf72	chromosome 9 open reading frame 72	1.26898	3.93822	14.5002	0.000907742	0.0150025	0.76438	3.93822	5.392	0.0294571	0.149958	0.705863	3.93822	4.54744	0.0438882	0.168141	1.19022	3.93822	12.6683	0.0016721	0.012073
221336	BEND6	BEN domain containing 6	2.587	2.00046	6.08821	0.021496	0.118423	2.1496	2.00046	4.38514	0.0474931	0.202786	3.00237	2.00046	9.18385	0.00595671	0.0439848	3.7872	2.00046	13.0511	0.00146743	0.0109602
221656	KDM1B	lysine demethylase 1B	1.34429	5.60757	21.1284	0.000127783	0.00397915	0.841274	5.60757	8.45379	0.00794142	0.0647874	0.930026	5.60757	10.3361	0.00384513	0.0322393	1.26989	5.60757	18.9825	0.000232194	0.00275783
221710	SMIM13	small integral membrane protein 13	1.11943	6.30658	15.585	0.000642259	0.0119004	1.04397	6.30658	13.5984	0.00122086	0.0192192	0.836246	6.30658	8.81211	0.00688886	0.0486981	0.686453	6.30658	5.96415	0.0227186	0.0801347
221749	PXDC1	PX domain containing 1	2.87531	6.01089	46.2124	6.28157e-07	0.000114728	2.65184	6.01089	40.0541	1.87271e-06	0.000248294	1.91125	6.01089	21.9853	0.000101549	0.00236055	2.30264	6.01089	31.0256	1.15518e-05	0.000301847
222255	ATXN7L1	ataxin 7 like 1	1.40748	2.87949	20.2821	0.0001611	0.00470398	0.844992	2.87949	7.59459	0.0112653	0.0806126	1.48697	2.87949	21.8208	0.00010609	0.00242208	1.82086	2.87949	31.9696	9.41512e-06	0.000266054
222537	HS3ST5	heparan sulfate-glucosamine 3-sulfotransferase 5	1.76364	0.334436	8.17996	0.0134354	0.0869728	3.62066	0.334436	27.2196	0.000167929	0.00519131	2.57049	0.334436	22.9046	0.000359165	0.00587633	2.97533	0.334436	27.8318	0.000151812	0.00203542
245972	ATP6V0D2	ATPase H+ transporting V0 subunit d2	5.56325	0.880384	26.7583	4.01556e-05	0.00180266	2.05394	0.880384	8.42116	0.00853981	0.0678447	3.5209	0.880384	11.6658	0.00260742	0.0243201	3.71475	0.880384	12.602	0.00190001	0.0132225
253982	ASPHD1	aspartate beta-hydroxylase domain containing 1	1.2755	1.31474	4.88997	0.0372476	0.169064	1.78046	1.31474	8.30967	0.00841373	0.0671111	2.64959	1.31474	11.5958	0.00243215	0.0230946	3.15989	1.31474	15.4306	0.000674221	0.00615708
256435	ST6GALNAC3	ST6 N-acetylgalactosaminide alpha-2,6-sialyltransferase 3	5.0512	3.6367	70.8409	1.80291e-08	8.30651e-06	5.47642	3.6367	78.7562	7.03513e-09	3.93506e-06	3.07174	3.6367	27.2565	2.71818e-05	0.000891077	1.9612	3.6367	12.2369	0.00194097	0.0134344
283208	P4HA3	prolyl 4-hydroxylase subunit alpha 3	2.31815	0.179889	14.9151	0.00079419	0.0137121	1.99129	0.179889	12.9515	0.00151788	0.0218925	5.0018	0.179889	25.7804	3.87163e-05	0.00115113	5.13768	0.179889	26.5194	3.23878e-05	0.000645557
283209	PGM2L1	phosphoglucomutase 2 like 1	2.82026	5.15887	20.2274	0.000163561	0.0047469	3.41502	5.15887	28.0603	2.25224e-05	0.00139491	3.01101	5.15887	22.3565	9.20633e-05	0.002203	3.14501	5.15887	24.0992	5.87443e-05	0.000978107
283403	C12orf80	chromosome 12 open reading frame 80	2.00721	-2.55175	10.0599	0.00442388	0.0423029	1.66474	-2.55175	8.46786	0.00812857	0.0657151	0.697238	-2.55175	9.8645	0.00475723	0.0374943	1.36687	-2.55175	14.4815	0.000970944	0.00808698
283417	DPY19L2	dpy-19 like 2	1.00707	2.3099	12.9171	0.00153574	0.0211091	1.85231	2.3099	28.6614	1.9608e-05	0.00127161	1.37202	2.3099	15.1574	0.000735131	0.00995318	2.41415	2.3099	33.059	7.46935e-06	0.000225074
283635	FAM177A1	family with sequence similarity 177 member A1	1.2504	6.05138	20.8236	0.000138828	0.00423318	1.1282	6.05138	17.0494	0.000409449	0.00943208	0.885093	6.05138	10.5791	0.00351434	0.0302199	0.726701	6.05138	7.16705	0.0134717	0.0547525
284021	MILR1	mast cell immunoglobulin like receptor 1	1.18455	0.0334206	10.0918	0.00475044	0.0441542	1.24698	0.0334206	10.5366	0.004056	0.042282	1.14667	0.0334206	9.55895	0.00576211	0.0430451	1.42731	0.0334206	11.1912	0.0032301	0.0193687
284080	PICART1	p53-inducible cancer-associated RNA transcript 1	2.70555	0.101257	29.0944	2.39599e-05	0.00126881	1.98975	0.101257	23.3426	8.98232e-05	0.00354129	2.17873	0.101257	19.8086	0.000222197	0.00414283	4.78287	0.101257	39.0722	3.3951e-06	0.000127022
284677	SNHG28	small nucleolar RNA host gene 28	1.6652	0.058674	24.811	4.91446e-05	0.00207741	1.72941	0.058674	25.7622	3.88878e-05	0.0019552	1.77451	0.058674	8.0441	0.00936739	0.0602901	2.5452	0.058674	14.8326	0.000815469	0.00708891
284716	RIMKLA	ribosomal modification protein rimK like family member A	2.32453	3.10759	13.4167	0.00129731	0.018809	3.0542	3.10759	21.4679	0.000116596	0.00418229	0.912215	3.10759	6.00189	0.0223387	0.107832	1.7124	3.10759	15.25	0.000713831	0.00641785
285590	SH3PXD2B	SH3 and PX domains 2B	1.42777	5.42083	6.28412	0.0197117	0.112506	2.0223	5.42083	12.1485	0.00200173	0.0264225	1.65395	5.42083	8.3219	0.00837249	0.0558759	2.61005	5.42083	19.345	0.000209431	0.0025693
286343	LURAP1L	leucine rich adaptor protein 1 like	1.73625	4.33173	8.89839	0.006659	0.0551245	1.35987	4.33173	5.58427	0.0269712	0.141737	1.38463	4.33173	5.84321	0.0239854	0.112978	2.18183	4.33173	13.7272	0.00116967	0.00928425
338645	LUZP2	leucine zipper protein 2	3.43479	-0.220401	18.4027	0.000326243	0.00766328	3.12204	-0.220401	16.0712	0.000638283	0.0126799	2.65034	-0.220401	12.2459	0.00214048	0.0210856	2.50724	-0.220401	11.2427	0.00301876	0.0183785
338699	ANKRD42	ankyrin repeat domain 42	2.08554	3.42473	28.2485	2.15622e-05	0.00118387	1.67668	3.42473	18.862	0.000240347	0.00656791	1.81438	3.42473	21.6476	0.000111111	0.00249773	1.88491	3.42473	23.2338	7.32611e-05	0.00115202
339483	MTMR9LP	myotubularin related protein 9-like, pseudogene	1.50516	-0.0938886	6.72852	0.016243	0.0990526	1.8729	-0.0938886	9.62701	0.00502246	0.0483317	2.17226	-0.0938886	11.0083	0.00300374	0.0268156	2.91311	-0.0938886	17.5953	0.000347803	0.00370115
339665	SLC35E4	solute carrier family 35 member E4	1.47854	1.46879	31.6209	1.01495e-05	0.0007209	1.17321	1.46879	21.6854	0.000109996	0.004017	1.40046	1.46879	19.7317	0.000187799	0.00361816	1.13977	1.46879	13.4664	0.00127589	0.00991811
339761	CYP27C1	cytochrome P450 family 27 subfamily C member 1	1.58711	1.49235	5.55241	0.0273664	0.138331	2.797	1.49235	14.6623	0.000861414	0.0154134	3.77644	1.49235	40.5365	1.71248e-06	0.000116546	5.36951	1.49235	57.6287	1.05536e-07	9.21458e-06
340075	ARSI	arylsulfatase family member I	3.17901	1.41967	6.08091	0.0223805	0.121664	2.65141	1.41967	4.58826	0.0440968	0.194229	6.26401	1.41967	21.8309	0.000131033	0.00281218	4.1298	1.41967	14.6145	0.000994479	0.00820464
345557	PLCXD3	phosphatidylinositol specific phospholipase C X domain containing 3	3.63383	5.05913	22.8658	8.05833e-05	0.00289651	5.77503	5.05913	45.9998	6.51186e-07	0.000113161	7.99116	5.05913	71.3441	1.69421e-08	3.4856e-06	7.33943	5.05913	63.8412	4.44368e-08	5.00235e-06
345651	ACTBL2	actin, beta like 2	2.37727	-0.601754	12.0429	0.00207707	0.0256397	1.96562	-0.601754	9.26079	0.00578166	0.0529156	2.67279	-0.601754	12.0706	0.00205697	0.0205027	1.5179	-0.601754	5.03322	0.0348116	0.109468
347902	AMIGO2	adhesion molecule with Ig like domain 2	3.30097	6.57663	31.2639	1.09666e-05	0.000751342	3.46143	6.57663	33.8774	6.29623e-06	0.000619117	1.81626	6.57663	10.6187	0.00346343	0.0299044	2.14226	6.57663	14.446	0.000923854	0.00779635
374383	NCR3LG1	natural killer cell cytotoxicity receptor 3 ligand 1	3.31985	5.32613	47.3038	5.23045e-07	0.000101761	2.8848	5.32613	37.1392	3.2658e-06	0.000387117	1.46654	5.32613	10.5807	0.00351228	0.0302199	1.55562	5.32613	11.8442	0.0022273	0.0148147
375033	PEAR1	platelet endothelial aggregation receptor 1	5.15077	1.13954	36.4672	3.72722e-06	0.000366558	1.35632	1.13954	8.66891	0.00728984	0.0615572	3.1346	1.13954	13.8977	0.00110551	0.0132891	4.33101	1.13954	21.8517	0.000105221	0.00152005
377677	CA13	carbonic anhydrase 13	2.60142	2.90586	15.1902	0.000727505	0.012944	2.86689	2.90586	17.8626	0.000321375	0.00794178	2.16804	2.90586	10.7054	0.00335485	0.0292065	1.96557	2.90586	8.98956	0.00642527	0.032163
387104	SOGA3	SOGA family member 3	3.31556	3.47395	22.9383	7.90799e-05	0.00287975	2.75865	3.47395	18.9326	0.000235532	0.00648582	6.27872	3.47395	42.4872	1.20105e-06	9.03262e-05	8.88827	3.47395	60.8997	6.6385e-08	6.78985e-06
389336	C5orf46	chromosome 5 open reading frame 46	2.99558	0.136693	12.2722	0.00191729	0.0243655	2.51129	0.136693	9.72523	0.00483797	0.0473084	4.06891	0.136693	23.011	7.76042e-05	0.00195915	2.43123	0.136693	13.517	0.00125449	0.00981388
389337	ARHGEF37	Rho guanine nucleotide exchange factor 37	2.77383	1.62518	9.5521	0.00516835	0.0467199	2.04928	1.62518	6.36079	0.0190587	0.112733	2.56839	1.62518	6.21828	0.0202922	0.101025	4.54443	1.62518	14.697	0.000851831	0.00733025
390980	ZNF805	zinc finger protein 805	0.706071	5.21251	6.3393	0.0192392	0.110514	0.812251	5.21251	8.3621	0.00823842	0.0661358	1.46305	5.21251	26.3125	3.40372e-05	0.00104679	1.76939	5.21251	37.7837	2.88113e-06	0.000111622
399473	SPRED3	sprouty related EVH1 domain containing 3	2.49833	0.453909	22.9345	7.91575e-05	0.00287975	1.49838	0.453909	10.1484	0.00412406	0.0426193	1.82203	0.453909	11.3439	0.00266111	0.0246666	1.58361	0.453909	8.84097	0.00681102	0.0336119
399665	FAM102A	family with sequence similarity 102 member A	1.56734	4.77881	11.1621	0.00284109	0.0315284	1.54933	4.77881	10.9203	0.00310142	0.0356763	1.86692	4.77881	15.5975	0.000639749	0.00903037	2.52237	4.77881	27.0876	2.82888e-05	0.000585366
399694	SHC4	SHC adaptor protein 4	1.78283	0.53375	8.20544	0.00877461	0.0662419	1.17463	0.53375	4.86377	0.0377135	0.176019	2.74947	0.53375	12.4123	0.00182633	0.0189207	3.35633	0.53375	15.7351	0.00061276	0.00571835
400508	CRYM-AS1	CRYM antisense RNA 1	0.854591	0.125179	5.78648	0.0246066	0.129463	0.732285	0.125179	4.45843	0.0458255	0.198844	1.85113	0.125179	24.6398	5.12868e-05	0.00141228	2.41398	0.125179	35.4243	4.59004e-06	0.000158605
401321	LINC00997	long intergenic non-protein coding RNA 997	0.884272	1.90167	5.59787	0.0268045	0.136377	0.829899	1.90167	4.94644	0.0362652	0.172086	0.971783	1.90167	7.25515	0.0129806	0.0750935	1.02848	1.90167	8.07892	0.00923581	0.0418299
401491	VLDLR-AS1	VLDLR antisense RNA 1	1.41553	0.136784	10.201	0.00404364	0.0399432	0.932655	0.136784	4.66372	0.041495	0.186519	2.41065	0.136784	39.9381	1.91365e-06	0.000127807	2.42317	0.136784	40.1852	1.82762e-06	7.82598e-05
404201	WDFY3-AS2	WDFY3 antisense RNA 2	1.75006	-0.246691	13.8141	0.00113648	0.0171661	1.55438	-0.246691	11.4111	0.00259784	0.0313545	1.00626	-0.246691	4.35694	0.0481531	0.178557	1.14708	-0.246691	5.51229	0.0278733	0.0934372
414236	C10orf55	chromosome 10 open reading frame 55	0.804553	-0.713949	9.11887	0.00630882	0.0531645	0.634795	-0.713949	7.19147	0.013641	0.0913089	0.888859	-0.713949	5.65817	0.0264998	0.120661	0.894055	-0.713949	5.64297	0.0266818	0.0903909
440894	LINC01123	long intergenic non-protein coding RNA 1123	2.33465	3.21519	18.6877	0.000252699	0.00637949	2.67562	3.21519	23.184	7.42082e-05	0.00312007	2.00424	3.21519	11.0785	0.00292828	0.0263251	2.3163	3.21519	14.3839	0.000942675	0.00791414
441172	FLJ46906	uncharacterized LOC441172	1.22341	1.9056	9.59317	0.00508779	0.0462266	1.60701	1.9056	16.1005	0.00054696	0.0114633	1.09076	1.9056	7.99491	0.00955679	0.0611573	1.60599	1.9056	16.5965	0.000469681	0.00465494
441242	LOC441242	uncharacterized LOC441242	1.28994	0.583683	9.04571	0.00628582	0.0530707	1.24656	0.583683	8.49304	0.0078179	0.0641598	1.04274	0.583683	6.83122	0.0155415	0.0844497	1.56669	0.583683	14.2804	0.000975009	0.00810512
441389	LINC01239	long intergenic non-protein coding RNA 1239	4.06173	-0.159237	10.9359	0.00371587	0.037747	4.14861	-0.159237	11.2144	0.00338156	0.0374584	2.40131	-0.159237	4.71557	0.0427919	0.164965	2.99722	-0.159237	6.43556	0.0201356	0.0734775
441459	ANKRD18B	ankyrin repeat domain 18B	1.14007	2.4896	7.2193	0.013178	0.0856787	1.67454	2.4896	14.6665	0.00086025	0.015413	2.37667	2.4896	37.6558	2.95332e-06	0.000178586	3.15519	2.4896	56.4009	1.26221e-07	1.05081e-05
493869	GPX8	glutathione peroxidase 8 (putative)	2.26536	6.84627	22.1429	9.73978e-05	0.00327078	1.27272	6.84627	7.85026	0.0101387	0.0753623	6.78123	6.84627	117.162	1.7195e-10	1.09919e-07	6.54587	6.84627	111.591	2.74932e-10	1.32853e-07
619208	FAM229B	family with sequence similarity 229 member B	1.35476	4.05608	14.6662	0.00086033	0.0145	1.44029	4.05608	16.4949	0.000484484	0.0106012	1.44928	4.05608	16.7863	0.000443342	0.00684232	2.19148	4.05608	36.3759	3.79521e-06	0.00013559
642819	ZNF487	zinc finger protein 487	1.0602	0.92915	4.91967	0.0367273	0.167785	1.56467	0.92915	10.112	0.00418058	0.0428815	1.32628	0.92915	8.06231	0.00929833	0.0600832	1.90897	0.92915	15.3589	0.00068966	0.00627566
644353	ZCCHC18	zinc finger CCHC-type containing 18	1.44158	0.538961	5.34373	0.0301207	0.146822	1.56145	0.538961	6.18815	0.0205643	0.118544	1.59419	0.538961	18.3121	0.000281741	0.00495859	3.21838	0.538961	40.0316	1.8806e-06	7.99547e-05
644873	LINC01184	long intergenic non-protein coding RNA 1184	0.904219	3.50169	5.52903	0.0276605	0.139346	0.922444	3.50169	5.75078	0.0250067	0.134449	0.966416	3.50169	6.34884	0.0191588	0.0973282	0.837731	3.50169	4.79602	0.0389489	0.118542
645638	WFDC21P	WAP four-disulfide core domain 21, pseudogene	1.40032	1.56626	8.14173	0.0090036	0.0676555	2.16592	1.56626	13.6523	0.00119914	0.0190448	4.16858	1.56626	20.1491	0.000167153	0.0033466	3.67051	1.56626	16.8929	0.000429244	0.00434747
645954	SVILP1	supervillin pseudogene 1	1.42958	2.69952	11.3207	0.00268342	0.0303869	1.22482	2.69952	8.45673	0.0079321	0.0647494	4.5824	2.69952	124.3	9.6801e-11	7.53323e-08	5.10605	2.69952	140.058	2.98953e-11	2.81629e-08
651746	ANKRD33B	ankyrin repeat domain 33B	0.643726	4.86204	6.84305	0.0154628	0.0954376	1.09571	4.86204	19.4243	0.000204785	0.00592155	0.86865	4.86204	12.0316	0.00208528	0.0207128	1.08576	4.86204	18.6184	0.0002578	0.00298278
653121	ZBTB8A	zinc finger and BTB domain containing 8A	0.943537	4.1962	10.1487	0.00412364	0.0404655	1.05278	4.1962	12.5771	0.00172532	0.0237186	2.50609	4.1962	67.2848	2.8258e-08	4.9414e-06	2.69975	4.1962	76.6478	8.97209e-09	1.54415e-06
677772	SCARNA6	small Cajal body-specific RNA 6	0.921308	4.28978	6.79268	0.0158007	0.0970213	1.09455	4.28978	9.51189	0.00524859	0.0495488	1.34943	4.28978	14.2251	0.000992793	0.0122561	1.17452	4.28978	10.8755	0.00315248	0.0190244
728723	ZBED3-AS1	ZBED3 antisense RNA 1	1.14867	0.318469	7.13449	0.0136583	0.0879707	0.944553	0.318469	4.94358	0.0363141	0.1721	1.239	0.318469	11.0311	0.00297906	0.0267012	1.31897	0.318469	12.2597	0.00192562	0.013354
100129434	LOC100129434	uncharacterized LOC100129434	1.63442	0.0269376	5.62858	0.0284091	0.141406	1.60718	0.0269376	5.49252	0.030154	0.152638	5.02805	0.0269376	34.1846	1.25676e-05	0.000507782	5.19421	0.0269376	35.3415	1.01951e-05	0.00027978
100216001	MANCR	mitotically associated long non coding RNA	2.9882	0.604457	30.6794	1.2463e-05	0.000814145	3.91901	0.604457	42.6503	1.16652e-06	0.000173997	3.99742	0.604457	34.0969	6.01675e-06	0.00029886	2.33725	0.604457	15.0569	0.000759029	0.00671238
100268168	LOC100268168	uncharacterized LOC100268168	1.58178	0.523843	8.62688	0.00741238	0.0591503	1.4731	0.523843	7.69124	0.010824	0.0785	1.19299	0.523843	5.66757	0.0259677	0.118934	1.37589	0.523843	7.16269	0.0134965	0.0548215
100287314	LINC00941	long intergenic non-protein coding RNA 941	2.47972	1.85805	13.6861	0.00118574	0.0177017	1.63593	1.85805	6.73507	0.0161973	0.102191	2.98183	1.85805	17.6846	0.000338715	0.00568695	2.57275	1.85805	13.8467	0.00112427	0.0090197
100287482	SMKR1	small lysine rich protein 1	1.27832	0.23715	10.1282	0.0041553	0.0406425	0.872942	0.23715	5.61371	0.0266117	0.140384	2.5077	0.23715	20.119	0.000168555	0.00337091	2.55827	0.23715	20.7413	0.000141986	0.00193557
100288380	ULK4P2	ULK4 pseudogene 2	0.897641	0.978497	7.43373	0.0120448	0.0810182	1.20949	0.978497	12.5623	0.00173419	0.0237856	0.676433	0.978497	29.7768	0.000136319	0.00289097	1.042	0.978497	45.5667	7.01004e-07	3.71965e-05
100505702	LINC01094	long intergenic non-protein coding RNA 1094	1.82182	-0.449259	30.1282	1.40801e-05	0.00088119	1.3467	-0.449259	22.1179	9.80444e-05	0.00375781	3.25775	-0.449259	41.0352	1.56235e-06	0.000109154	2.15331	-0.449259	24.8544	4.8617e-05	0.00085559
100505715	LOC100505715	uncharacterized LOC100505715	0.674555	1.45587	4.64824	0.041805	0.18206	1.05181	1.45587	10.7599	0.00328851	0.0368858	1.08122	1.45587	9.56053	0.0051517	0.0398056	1.05446	1.45587	9.10392	0.00614477	0.0312735
100506334	LINC00649	long intergenic non-protein coding RNA 649	1.77689	2.25985	9.60955	0.00505606	0.0460551	1.29892	2.25985	5.31607	0.0305084	0.153736	1.1488	2.25985	4.33588	0.0486526	0.179553	1.31832	2.25985	5.63409	0.0263659	0.0894812
100506343	FAM212B-AS1	FAM212B antisense RNA 1	2.23341	0.698103	5.81063	0.02434	0.128476	2.80244	0.698103	8.40605	0.00809454	0.0655682	2.26917	0.698103	6.71582	0.0163322	0.0872626	2.56662	0.698103	8.11987	0.00908369	0.0413607
100506428	CBR3-AS1	CBR3 antisense RNA 1	2.7069	0.371424	25.4439	4.20335e-05	0.00187154	2.00717	0.371424	15.5766	0.000643958	0.0127502	1.24406	0.371424	6.99096	0.0145161	0.0808409	1.49871	0.371424	9.67454	0.00493224	0.0267036
100532736	MINOS1-NBL1	MINOS1-NBL1 readthrough	1.03039	4.92951	5.76987	0.0247919	0.130056	1.10535	4.92951	6.61929	0.0170279	0.105388	2.9841	4.92951	44.3869	8.59027e-07	6.83365e-05	3.07948	4.92951	46.7869	5.70222e-07	3.20956e-05
101926940	LINC02104	long intergenic non-protein coding RNA 2104	2.78491	0.582739	33.956	6.19456e-06	0.000508834	4.27819	0.582739	59.0076	8.66031e-08	2.72029e-05	2.08947	0.582739	16.021	0.000560589	0.00821111	1.83142	0.582739	12.8155	0.00158992	0.0116202
101926978	LINC01111	long intergenic non-protein coding RNA 1111	3.23252	0.997738	10.145	0.00412931	0.040499	1.76063	0.997738	5.4014	0.0293297	0.149492	1.92294	0.997738	6.90508	0.0150577	0.0827758	1.96533	0.997738	7.02295	0.0143199	0.057171
101927027	LOC101927027	uncharacterized LOC101927027	1.77547	3.14993	19.7836	0.000185085	0.00515215	2.09376	3.14993	26.8088	3.02247e-05	0.00167774	1.36147	3.14993	11.6698	0.00236902	0.0226916	1.13869	3.14993	8.2649	0.00856672	0.0397172
101927151	LOC101927151	uncharacterized LOC101927151	1.73919	3.33179	17.0247	0.000412506	0.00899401	1.23142	3.33179	8.8689	0.00673661	0.0588762	0.936443	3.33179	4.9596	0.0360404	0.147264	0.901665	3.33179	4.6036	0.0427136	0.126431
101927178	LOC101927178	uncharacterized LOC101927178	1.22575	4.3049	23.1887	7.41196e-05	0.00275655	1.20218	4.3049	22.3354	9.25759e-05	0.00360221	0.922232	4.3049	13.2301	0.00138127	0.0156175	0.684737	4.3049	7.35319	0.0124572	0.0517938
101927359	LOC101927359	uncharacterized LOC101927359	1.51952	-1.60912	6.90412	0.0176705	0.104592	1.15776	-1.60912	5.16336	0.0363751	0.172243	2.87525	-1.60912	8.12809	0.0110726	0.0679428	1.90443	-1.60912	4.52936	0.0482848	0.137597
101927630	LOC101927630	uncharacterized LOC101927630	2.34988	-1.14166	11.0589	0.00294913	0.0324043	3.56741	-1.14166	17.9371	0.000314402	0.0078706	2.12015	-1.14166	10.9596	0.0030574	0.0272085	2.32754	-1.14166	12.1384	0.00200883	0.0137279
101928489	LOC101928489	uncharacterized LOC101928489	0.840783	-1.43773	9.10591	0.00613999	0.0523324	0.970913	-1.43773	10.6948	0.00336796	0.0373965	1.1376	-1.43773	13.8459	0.00112459	0.0134513	1.29444	-1.43773	15.7885	0.000602633	0.00564739
101928578	RAP2C-AS1	RAP2C antisense RNA 1	2.57788	0.209397	25.8965	3.76387e-05	0.00171424	2.11207	0.209397	19.3158	0.00021117	0.00604273	1.44925	0.209397	7.32757	0.0125917	0.0735092	2.00893	0.209397	13.0625	0.00146178	0.0109428
102724105	ZNF528-AS1	ZNF528 antisense RNA 1	2.2076	2.09867	9.60693	0.00506112	0.0460687	2.25743	2.09867	10.0031	0.00435524	0.0440494	2.02814	2.09867	9.28588	0.00572581	0.0428993	3.03173	2.09867	18.3238	0.000280781	0.00317079
36	ACADSB	acyl-CoA dehydrogenase short/branched chain	-1.63166	5.11735	11.2258	0.00277661	0.0310832	-1.68487	5.11735	11.9383	0.00215471	0.0275873	-2.00692	5.11735	16.5427	0.000477453	0.00720919	-2.87477	5.11735	31.7687	9.83087e-06	0.000272811
39	ACAT2	acetyl-CoA acetyltransferase 2	-2.68038	7.26508	30.907	1.18555e-05	0.0007918	-1.16334	7.26508	6.42364	0.0185412	0.110804	-1.01225	7.26508	4.89482	0.0371621	0.150048	-3.06926	7.26508	39.2332	2.18426e-06	9.05e-05
95	ACY1	aminoacylase 1	-1.83269	3.94391	19.6445	0.000192456	0.00531601	-1.80483	3.94391	19.0899	0.000225179	0.00627458	-1.86291	3.94391	20.2547	0.000162328	0.00329417	-2.07454	3.94391	24.7759	4.95763e-05	0.000865723
107	ADCY1	adenylate cyclase 1	-1.4281	2.33703	5.30355	0.0306857	0.148645	-2.38266	2.33703	13.9863	0.00107368	0.0176987	-0.897744	2.33703	7.81855	0.0102714	0.0640937	-0.900426	2.33703	7.55231	0.0114646	0.0487425
142	PARP1	poly(ADP-ribose) polymerase 1	-0.862087	8.44317	10.2489	0.00397207	0.0394747	-1.34308	8.44317	24.3838	5.4681e-05	0.00256886	-0.621612	8.44317	5.36495	0.0298269	0.130086	-2.24328	8.44317	64.2906	4.18442e-08	4.81386e-06
152	ADRA2C	adrenoceptor alpha 2C	-2.15767	1.07803	7.47702	0.0118293	0.0799188	-2.23215	1.07803	7.98502	0.0095954	0.0728672	-3.1301	1.07803	18.2113	0.000290141	0.00508642	-3.50058	1.07803	23.3773	7.06065e-05	0.00112465
174	AFP	alpha fetoprotein	-7.64739	9.59958	65.54	3.54634e-08	1.29132e-05	-3.79307	9.59958	22.9952	7.79213e-05	0.00321855	-8.66388	9.59958	76.9551	8.65688e-09	2.1226e-06	-11.1586	9.59958	105.939	4.5179e-10	1.79702e-07
189	AGXT	alanine--glyoxylate and serine--pyruvate aminotransferase	-5.23244	-0.42482	31.6296	4.89903e-05	0.00207741	-4.85583	-0.42482	26.3584	0.000123434	0.00432992	-2.94578	-0.42482	31.1813	5.27659e-05	0.00144412	-2.94578	-0.42482	29.53	6.98243e-05	0.00111788
197	AHSG	alpha 2-HS glycoprotein	-5.39231	7.45065	28.6965	3.63335e-05	0.0016848	-5.31579	7.45065	28.0961	4.11227e-05	0.00203893	-8.36926	7.45065	55.4498	4.85172e-07	4.49953e-05	-8.27809	7.45065	54.0016	5.86275e-07	3.26775e-05
210	ALAD	aminolevulinate dehydratase	-0.804143	4.7496	14.2699	0.000978351	0.0156632	-0.649917	4.7496	9.36113	0.00556181	0.0516999	-0.731875	4.7496	11.8372	0.00223279	0.0217554	-1.00472	4.7496	22.1083	9.8293e-05	0.00143503
213	ALB	albumin	-4.88154	11.6656	15.3931	0.000682252	0.0124351	-2.4655	11.6656	4.88819	0.037279	0.174995	-2.7521	11.6656	5.952	0.0228425	0.109262	-6.31745	11.6656	22.5059	8.85209e-05	0.00133002
259	AMBP	alpha-1-microglobulin/bikunin precursor	-2.83187	8.03903	9.53606	0.00520019	0.0468671	-2.00053	8.03903	5.072	0.0341832	0.165902	-6.48686	8.03903	35.639	4.39606e-06	0.000234182	-9.31628	8.03903	58.011	9.98725e-08	9.02837e-06
335	APOA1	apolipoprotein A1	-7.3208	4.63503	56.2762	2.30405e-07	5.573e-05	-3.81702	4.63503	20.8906	0.000166933	0.00516945	-6.19904	4.63503	46.1107	1.0372e-06	7.96776e-05	-7.41322	4.63503	61.8404	1.09941e-07	9.50643e-06
336	APOA2	apolipoprotein A2	-2.15588	9.21227	4.93388	0.0387165	0.173377	-3.60377	9.21227	12.2141	0.00243023	0.0297733	-9.44594	9.21227	50.6642	9.20593e-07	7.25889e-05	-9.37177	9.21227	49.9411	1.01811e-06	4.91382e-05
338	APOB	apolipoprotein B	-4.11786	10.2602	8.95403	0.00695339	0.0567527	-2.7874	10.2602	4.62615	0.0433115	0.191981	-4.55765	10.2602	10.5205	0.00389721	0.0325659	-8.93594	10.2602	27.3177	3.54008e-05	0.0006865
344	APOC2	apolipoprotein C2	-3.03719	5.34679	29.8428	6.61612e-05	0.0025688	-1.68854	5.34679	10.1927	0.00607392	0.0547142	-9.43746	5.34679	170.859	1.38271e-09	5.75563e-07	-10.4045	5.34679	202.702	4.21359e-10	1.7258e-07
345	APOC3	apolipoprotein C3	-4.89054	1.24219	23.467	0.000113389	0.0036437	-4.38183	1.24219	19.2108	0.000321444	0.00794178	-4.4451	1.24219	20.0514	0.000259169	0.00465283	-5.93285	1.24219	37.4727	7.01679e-06	0.000215426
350	APOH	apolipoprotein H	-5.13889	6.15245	32.7139	8.03356e-06	0.000609291	-3.26497	6.15245	15.7414	0.000611553	0.0123407	-2.81868	6.15245	12.2608	0.00192493	0.0196097	-3.32141	6.15245	16.2894	0.000516014	0.0049952
383	ARG1	arginase 1	-4.19693	-0.867845	21.7639	0.000260531	0.00652651	-4.07814	-0.867845	17.4049	0.000723553	0.0139107	-4.73327	-0.867845	20.9835	0.000309831	0.00532213	-3.36106	-0.867845	7.60675	0.014028	0.0562975
432	ASGR1	asialoglycoprotein receptor 1	-2.58073	3.72769	8.49992	0.00779647	0.0612594	-2.64453	3.72769	8.88352	0.00669801	0.0586248	-6.61412	3.72769	42.0289	1.30414e-06	9.56674e-05	-5.67044	3.72769	32.3194	8.73599e-06	0.000252534
433	ASGR2	asialoglycoprotein receptor 2	-1.80133	5.42094	8.6888	0.00827877	0.0638715	-2.58747	5.42094	16.949	0.000589167	0.0120382	-6.97085	5.42094	83.8485	2.17701e-08	4.282e-06	-7.48615	5.42094	92.5974	9.96071e-09	1.68195e-06
475	ATOX1	antioxidant 1 copper chaperone	-0.955127	5.00293	24.3549	5.50795e-05	0.00225084	-1.21176	5.00293	38.85	2.3486e-06	0.000293969	-0.608042	5.00293	9.9304	0.00447618	0.0358957	-0.594947	5.00293	9.50574	0.00526098	0.0279011
491	ATP2B2	ATPase plasma membrane Ca2+ transporting 2	-7.48757	3.05442	57.1417	2.0464e-07	5.38653e-05	-7.51384	3.05442	57.7524	1.88363e-07	4.37859e-05	-8.10317	3.05442	77.0426	1.83731e-08	3.73705e-06	-7.7892	3.05442	65.3155	7.10315e-08	7.10275e-06
622	BDH1	3-hydroxybutyrate dehydrogenase 1	-3.71274	-0.683421	26.7483	3.06636e-05	0.00151198	-3.00558	-0.683421	16.9798	0.000418131	0.00950158	-2.92498	-0.683421	24.1955	5.73342e-05	0.00154088	-2.34279	-0.683421	13.4663	0.0012759	0.00991811
731	C8A	complement C8 alpha chain	-3.52347	-0.540206	20.6159	0.00108632	0.0167045	-2.78947	-0.540206	10.6397	0.00859715	0.0681489	-4.12691	-0.540206	34.4056	0.000161071	0.00327987	-4.06064	-0.540206	28.3488	0.0003408	0.00365706
732	C8B	complement C8 beta chain	-3.48706	-0.607697	17.0508	0.00168867	0.0223673	-2.10219	-0.607697	6.01241	0.0322123	0.159759	-4.0228	-0.607697	41.0037	5.15258e-05	0.00141456	-4.0228	-0.607697	39.2275	6.2583e-05	0.00103082
746	TMEM258	transmembrane protein 258	-0.640692	6.40271	6.5866	0.017271	0.102883	-0.936499	6.40271	13.9501	0.00108654	0.0178027	-0.678541	6.40271	7.37556	0.0123411	0.0724661	-1.63404	6.40271	41.0506	1.55795e-06	6.91955e-05
788	SLC25A20	solute carrier family 25 member 20	-1.39309	4.48462	22.7314	8.34526e-05	0.00296373	-1.32983	4.48462	20.7827	0.000140386	0.00467928	-0.652673	4.48462	5.07866	0.0340766	0.14211	-1.46798	4.48462	24.8998	4.80727e-05	0.000848574
890	CCNA2	cyclin A2	-2.21109	7.20485	26.6344	3.15084e-05	0.00154936	-1.3486	7.20485	10.4509	0.00368478	0.0396596	-1.34458	7.20485	10.391	0.00376751	0.0318088	-2.60236	7.20485	35.8058	4.25148e-06	0.00014921
891	CCNB1	cyclin B1	-1.89848	8.48132	14.6423	0.000866988	0.0145574	-1.00504	8.48132	4.30098	0.0494934	0.2081	-1.24226	8.48132	6.50464	0.0178973	0.09297	-2.78817	8.48132	29.5391	1.60642e-05	0.000386185
899	CCNF	cyclin F	-1.86602	5.62925	12.6381	0.00168951	0.0223673	-1.27764	5.62925	6.12091	0.0211861	0.120524	-1.32876	5.62925	6.604	0.0171411	0.0902556	-2.0778	5.62925	15.445	0.000671179	0.00613557
924	CD7	CD7 molecule	-3.41523	1.19267	33.3999	0.00012495	0.00393053	-3.2674	1.19267	30.7146	0.000177445	0.00541393	-4.51841	1.19267	49.1407	2.28869e-05	0.000788947	-4.67156	1.19267	52.009	1.76549e-05	0.000410929
949	SCARB1	scavenger receptor class B member 1	-1.03436	5.96559	4.71172	0.0405502	0.178375	-1.50516	5.96559	9.76364	0.00476787	0.0470427	-2.58989	5.96559	26.8081	3.02297e-05	0.000968254	-2.42172	5.96559	23.739	6.43663e-05	0.00105214
995	CDC25C	cell division cycle 25C	-1.8633	4.79397	17.9383	0.000314294	0.00747084	-1.18863	4.79397	7.56046	0.011426	0.0813821	-1.71505	4.79397	15.318	0.00069864	0.00963401	-2.67232	4.79397	34.8189	5.18896e-06	0.000175217
1033	CDKN3	cyclin dependent kinase inhibitor 3	-1.80825	5.9812	17.0463	0.000409826	0.00895663	-0.957936	5.9812	4.98616	0.0355916	0.16989	-0.973897	5.9812	5.13127	0.0332473	0.139792	-2.24471	5.9812	25.3812	4.2686e-05	0.00077963
1050	CEBPA	CCAAT enhancer binding protein alpha	-2.13541	5.88427	12.099	0.00203668	0.0252769	-2.24847	5.88427	13.3067	0.00134608	0.0203837	-5.97027	5.88427	67.3209	2.81271e-08	4.9414e-06	-5.54119	5.88427	60.203	7.31598e-08	7.19498e-06
1119	CHKA	choline kinase alpha	-0.757669	6.9635	5.56904	0.0271594	0.137713	-1.31726	6.9635	16.4675	0.000488571	0.0106645	-0.792403	6.9635	6.08819	0.0214962	0.105241	-0.826924	6.9635	6.62245	0.0170046	0.0649534
1152	CKB	creatine kinase B	-3.16852	5.7331	23.0305	7.72116e-05	0.00283781	-1.92643	5.7331	9.3612	0.00556166	0.0516999	-2.74289	5.7331	17.7782	0.000329474	0.00557543	-2.39776	5.7331	13.9581	0.00108369	0.00878886
1158	CKM	creatine kinase, M-type	-6.75186	0.673772	35.5329	4.49077e-06	0.000414332	-6.12143	0.673772	26.7939	3.0332e-05	0.00167774	-2.17991	0.673772	14.8669	0.000806545	0.0106463	-2.10085	0.673772	11.8056	0.00225783	0.0149527
1163	CKS1B	CDC28 protein kinase regulatory subunit 1B	-1.24793	6.28047	14.0793	0.00104134	0.0162578	-1.53623	6.28047	21.0331	0.000131128	0.00448208	-0.827243	6.28047	6.286	0.0196953	0.0991078	-1.66695	6.28047	24.557	5.23579e-05	0.000900245
1196	CLK2	CDC like kinase 2	-1.26084	4.75621	17.8948	0.000318339	0.00753697	-1.22504	4.75621	16.9235	0.00042529	0.00962249	-0.700006	4.75621	5.61794	0.0265605	0.120737	-1.50444	4.75621	25.1268	4.54448e-05	0.000815047
1235	CCR6	C-C motif chemokine receptor 6	-3.94544	2.75182	22.6772	8.46417e-05	0.00299408	-2.9641	2.75182	12.8621	0.00156483	0.0222717	-4.44719	2.75182	22.697	8.42058e-05	0.00206763	-6.65269	2.75182	44.793	8.00647e-07	4.14201e-05
1280	COL2A1	collagen type II alpha 1 chain	-7.14015	2.54459	29.0242	1.80492e-05	0.00103879	-7.75299	2.54459	33.6193	6.64283e-06	0.000635829	-4.40622	2.54459	23.2963	7.20923e-05	0.00184868	-4.43618	2.54459	23.4343	6.95809e-05	0.00111597
1361	CPB2	carboxypeptidase B2	-5.40455	3.04096	51.7843	7.1251e-06	0.000564302	-2.37573	3.04096	12.0973	0.00410126	0.042605	-5.10168	3.04096	43.8579	1.68538e-05	0.000628683	-7.38341	3.04096	81.5556	5.94971e-07	3.29702e-05
1368	CPM	carboxypeptidase M	-1.97734	4.41093	35.8484	4.21539e-06	0.000393076	-0.688075	4.41093	4.5758	0.0432904	0.191977	-2.30463	4.41093	46.5443	5.9395e-07	5.26292e-05	-2.69683	4.41093	61.8319	5.83655e-08	6.21836e-06
1369	CPN1	carboxypeptidase N subunit 1	-3.20922	1.60983	15.643	0.000725667	0.0129436	-2.35268	1.60983	8.83004	0.00729098	0.0615572	-4.6829	1.60983	32.7962	1.11083e-05	0.000461316	-4.8936	1.60983	35.8332	6.15418e-06	0.000197055
1370	CPN2	carboxypeptidase N subunit 2	-4.32046	-0.200538	17.2138	0.000989974	0.0157507	-5.82135	-0.200538	38.1737	2.43452e-05	0.00146719	-1.43244	-0.200538	11.918	0.00390372	0.0326022	-1.42465	-0.200538	10.8465	0.00535189	0.0282455
1376	CPT2	carnitine palmitoyltransferase 2	-0.795716	4.61086	5.61769	0.0265635	0.135652	-1.03499	4.61086	9.43396	0.005408	0.0507529	-1.54544	4.61086	20.4932	0.000151986	0.0031341	-1.94266	4.61086	31.6191	1.01535e-05	0.000279166
1441	CSF3R	colony stimulating factor 3 receptor	-3.69419	-1.40203	12.3621	0.00205852	0.0254519	-3.74924	-1.40203	15.1165	0.00085163	0.0153353	-4.02717	-1.40203	13.2039	0.00155848	0.0170509	-4.09405	-1.40203	15.162	0.000839842	0.00724799
1510	CTSE	cathepsin E	-2.13504	1.85182	12.7902	0.00189459	0.0242396	-2.1833	1.85182	15.113	0.000918177	0.016065	-2.38593	1.85182	4.61943	0.044062	0.168503	-7.11133	1.85182	42.8756	2.24218e-06	9.24717e-05
1515	CTSV	cathepsin V	-1.13191	4.61353	18.1495	0.000295423	0.00714564	-0.589839	4.61353	5.01027	0.0351895	0.168998	-2.27944	4.61353	69.0569	2.25385e-08	4.38497e-06	-2.3524	4.61353	73.1055	1.36638e-08	2.12668e-06
1543	CYP1A1	cytochrome P450 family 1 subfamily A member 1	-1.91636	3.57844	5.28567	0.0309411	0.149384	-3.05577	3.57844	12.469	0.00179091	0.0243953	-6.25084	3.57844	40.2203	1.81574e-06	0.000121722	-5.91251	3.57844	36.5416	3.67284e-06	0.000133347
1672	DEFB1	defensin beta 1	-5.19789	1.2735	16.6499	0.000705312	0.0127134	-6.34857	1.2735	31.0976	2.73819e-05	0.00156086	-5.58207	1.2735	25.8375	7.81755e-05	0.00196283	-5.70468	1.2735	29.8683	3.46106e-05	0.000675566
1717	DHCR7	7-dehydrocholesterol reductase	-2.25606	6.82378	13.5224	0.00125223	0.0183719	-2.51751	6.82378	16.5109	0.000482127	0.0105883	-1.45465	6.82378	5.91333	0.0232416	0.11066	-2.74297	6.82378	19.2269	0.00021657	0.0026372
1728	NQO1	NAD(P)H quinone dehydrogenase 1	-1.90717	9.97811	17.5493	0.000352578	0.00801879	-1.05404	9.97811	5.60358	0.0267348	0.140743	-3.76869	9.97811	58.3484	9.51475e-08	1.27093e-05	-4.62903	9.97811	81.1465	5.37252e-09	1.05673e-06
1763	DNA2	DNA replication helicase/nuclease 2	-1.64562	5.51861	19.0353	0.000228717	0.00597636	-0.852235	5.51861	5.28969	0.0308835	0.155101	-1.04629	5.51861	7.90597	0.00991007	0.062568	-1.83014	5.51861	23.228	7.33705e-05	0.00115202
1820	ARID3A	AT-rich interaction domain 3A	-1.01825	5.28704	12.2451	0.00193548	0.0245175	-1.35714	5.28704	21.4344	0.000117651	0.00420325	-1.77448	5.28704	35.7948	4.26084e-06	0.000229713	-1.81438	5.28704	37.3183	3.15356e-06	0.000119842
1840	DTX1	deltex E3 ubiquitin ligase 1	-1.73244	-0.905834	11.6735	0.00274102	0.0307978	-1.80824	-0.905834	16.5082	0.000609468	0.0123407	-3.72717	-0.905834	26.5059	4.92458e-05	0.00136573	-3.66106	-0.905834	21.3455	0.000166305	0.00217277
1852	DUSP9	dual specificity phosphatase 9	-3.05404	5.31751	15.9737	0.000568873	0.0110288	-2.92531	5.31751	14.8222	0.000818214	0.0149441	-4.83287	5.31751	33.8255	6.36434e-06	0.000314683	-6.87831	5.31751	56.8777	1.17707e-07	1.00326e-05
1894	ECT2	epithelial cell transforming 2	-1.77393	7.91914	19.2747	0.000213648	0.00572469	-0.868332	7.91914	4.82622	0.0383928	0.178076	-1.05496	7.91914	7.07701	0.0139949	0.0789458	-1.8182	7.91914	20.1967	0.000164957	0.00216306
1942	EFNA1	ephrin A1	-1.70658	4.95548	4.35185	0.0482733	0.198768	-2.26818	4.95548	7.41258	0.0121516	0.0846784	-2.61953	4.95548	9.61187	0.00505157	0.0392099	-2.61767	4.95548	9.59424	0.00508572	0.0272927
1945	EFNA4	ephrin A4	-0.822436	3.27782	6.82953	0.0155527	0.0957613	-1.29277	3.27782	16.6419	0.000463232	0.0103255	-0.782329	3.27782	6.17313	0.0207014	0.102499	-1.07795	3.27782	11.6201	0.00241126	0.015712
2001	ELF5	E74 like ETS transcription factor 5	-4.19924	-0.372056	22.8729	0.000130243	0.00401244	-3.92595	-0.372056	19.9278	0.000267419	0.00705979	-1.9464	-0.372056	14.9145	0.0010541	0.0128175	-1.91159	-0.372056	13.4601	0.00163694	0.0118622
2027	ENO3	enolase 3	-1.84358	3.38198	7.18788	0.0133537	0.0864756	-2.9226	3.38198	16.7344	0.000450376	0.0100892	-2.62722	3.38198	13.9232	0.00109622	0.0132167	-2.95194	3.38198	17.1412	0.000398292	0.00410185
2029	ENSA	endosulfine alpha	-1.22047	7.12398	49.5286	3.63321e-07	8.03356e-05	-1.14275	7.12398	43.575	9.90118e-07	0.000155457	-0.817587	7.12398	22.6103	8.61344e-05	0.00209758	-1.23798	7.12398	50.9879	2.87848e-07	1.94422e-05
2042	EPHA3	EPH receptor A3	-3.78565	2.46873	18.9736	0.000432521	0.00924347	-4.37025	2.46873	26.5375	8.05774e-05	0.00326014	-2.76666	2.46873	8.89552	0.00837833	0.0558941	-2.67619	2.46873	8.37847	0.0100984	0.044476
2056	EPO	erythropoietin	-3.16004	-1.49119	11.1274	0.00287695	0.031826	-3.17808	-1.49119	11.637	0.00239679	0.0295049	-3.59493	-1.49119	10.0955	0.00420661	0.0343652	-3.61001	-1.49119	10.0908	0.00421406	0.023608
2147	F2	coagulation factor II, thrombin	-3.7375	4.05218	22.4437	0.000112248	0.00362658	-5.1041	4.05218	37.0152	4.93372e-06	0.000535204	-4.8114	4.05218	34.276	8.29569e-06	0.000378787	-6.58835	4.05218	56.4135	2.26093e-07	1.63179e-05
2161	F12	coagulation factor XII	-3.52955	-1.36038	16.3584	0.000636351	0.0118523	-2.91049	-1.36038	8.67986	0.0079985	0.0650751	-3.85624	-1.36038	24.3261	8.08417e-05	0.00200424	-3.71044	-1.36038	17.2479	0.000493852	0.00483823
2168	FABP1	fatty acid binding protein 1	-7.71597	3.89301	37.987	1.83872e-05	0.00104813	-3.35655	3.89301	10.1313	0.00619478	0.0553572	-6.26601	3.89301	27.8311	9.42246e-05	0.00223977	-8.4683	3.89301	48.0723	4.86333e-06	0.000165807
2181	ACSL3	acyl-CoA synthetase long chain family member 3	-1.72373	8.36288	25.1302	4.54076e-05	0.00196604	-1.20387	8.36288	12.603	0.00171005	0.0235811	-1.54176	8.36288	20.3224	0.000159317	0.00325155	-1.87736	8.36288	29.5254	1.6114e-05	0.000386627
2182	ACSL4	acyl-CoA synthetase long chain family member 4	-3.55461	8.30248	74.7436	1.12269e-08	6.08941e-06	-2.5844	8.30248	42.97	1.10195e-06	0.00016715	-1.83735	8.30248	22.9303	7.92436e-05	0.00197626	-2.59407	8.30248	43.262	1.04634e-06	5.0126e-05
2192	FBLN1	fibulin 1	-1.65274	5.81578	6.29354	0.0196301	0.112275	-1.43128	5.81578	4.77852	0.0392754	0.180439	-6.08597	5.81578	59.0195	8.64563e-08	1.22816e-05	-7.84835	5.81578	86.251	3.08313e-09	6.81297e-07
2203	FBP1	fructose-bisphosphatase 1	-2.22521	0.647424	4.98107	0.035677	0.164668	-4.02337	0.647424	16.1499	0.000538677	0.0113566	-4.98627	0.647424	20.2906	0.000160725	0.00327656	-4.73139	0.647424	18.3039	0.000282413	0.00318119
2222	FDFT1	farnesyl-diphosphate farnesyltransferase 1	-2.0534	7.08576	14.2364	0.000989134	0.0157507	-1.39515	7.08576	6.8394	0.0154871	0.0988951	-1.51656	7.08576	8.02686	0.00943329	0.0605184	-2.38124	7.08576	18.6864	0.000252797	0.00294009
2224	FDPS	farnesyl diphosphate synthase	-2.04857	8.3246	40.1369	1.8441e-06	0.000241216	-1.63748	8.3246	26.3286	3.3906e-05	0.00178701	-0.973962	8.3246	9.61573	0.00504414	0.0392028	-2.74026	8.3246	68.1082	2.54252e-08	3.38378e-06
2242	FES	FES proto-oncogene, tyrosine kinase	-1.21025	1.7423	4.71769	0.0404345	0.177997	-1.39285	1.7423	6.21201	0.0203485	0.117755	-2.2559	1.7423	15.7339	0.000612998	0.00878467	-2.19706	1.7423	14.9485	0.000785753	0.00689759
2264	FGFR4	fibroblast growth factor receptor 4	-2.01783	5.5853	9.32677	0.00563604	0.04926	-1.61955	5.5853	6.16123	0.0208108	0.119389	-2.4903	5.5853	13.7337	0.00116716	0.0138351	-2.86661	5.5853	17.6443	0.000342786	0.00366519
2592	GALT	galactose-1-phosphate uridylyltransferase	-1.02392	3.73297	6.45677	0.0182749	0.106763	-1.36868	3.73297	11.3922	0.00261544	0.0315138	-1.49802	3.73297	13.534	0.00124738	0.0145262	-1.33272	3.73297	10.7852	0.00325823	0.0194786
2593	GAMT	guanidinoacetate N-methyltransferase	-0.89248	4.50818	4.58985	0.0429977	0.185584	-1.09161	4.50818	6.82057	0.0156126	0.0994133	-1.76066	4.50818	17.0825	0.000405386	0.00643833	-2.72304	4.50818	38.1485	2.68547e-06	0.000106109
2624	GATA2	GATA binding protein 2	-2.2697	3.38412	7.25889	0.0129602	0.0849988	-2.60208	3.38412	9.35298	0.00557932	0.0517846	-2.17361	3.38412	6.66409	0.016701	0.0885723	-1.97686	3.38412	5.57167	0.0271268	0.0914737
2626	GATA4	GATA binding protein 4	-0.696524	4.40406	4.4046	0.0470437	0.19564	-0.980448	4.40406	8.65389	0.00733337	0.0617323	-1.50649	4.40406	19.9485	0.000176748	0.0034668	-2.84312	4.40406	64.8473	3.88592e-08	4.51694e-06
2647	BLOC1S1	biogenesis of lysosomal organelles complex 1 subunit 1	-1.23804	5.0189	31.7821	9.80249e-06	0.000707067	-1.05849	5.0189	23.4104	7.0009e-05	0.00301224	-0.653012	5.0189	9.06617	0.00623584	0.0454644	-0.945597	5.0189	18.8438	0.000241605	0.00284318
2649	NR6A1	nuclear receptor subfamily 6 group A member 1	-2.25411	3.63703	32.8139	7.86538e-06	0.000606821	-1.65167	3.63703	18.2753	0.000284779	0.00732364	-1.40966	3.63703	13.5179	0.00125411	0.0145926	-1.02737	3.63703	7.28694	0.0128083	0.0528361
2731	GLDC	glycine decarboxylase	-2.75446	5.72232	6.26123	0.0199113	0.113212	-2.4148	5.72232	4.94421	0.0363033	0.1721	-2.92619	5.72232	6.97732	0.0146007	0.0810479	-5.24834	5.72232	18.1672	0.000293905	0.00327816
2746	GLUD1	glutamate dehydrogenase 1	-1.46652	7.93642	11.8348	0.00223467	0.0268085	-1.07145	7.93642	6.43648	0.0184375	0.110594	-1.27118	7.93642	8.97843	0.00645331	0.0465007	-1.69318	7.93642	15.5698	0.000645333	0.00596633
2747	GLUD2	glutamate dehydrogenase 2	-1.52735	6.41211	13.0699	0.00145809	0.0203058	-0.956688	6.41211	5.2644	0.0312478	0.156493	-1.23394	6.41211	8.6545	0.0073316	0.0509878	-1.61939	6.41211	14.6075	0.000876766	0.00746586
2752	GLUL	glutamate-ammonia ligase	-1.86358	7.565	10.3928	0.00376498	0.0380325	-2.09227	7.565	12.9005	0.00154447	0.0221511	-1.36635	7.565	5.75054	0.0250094	0.11561	-1.33256	7.565	5.47839	0.0283097	0.0944649
2842	GPR19	G protein-coupled receptor 19	-1.19495	0.66415	10.8427	0.00319042	0.0341743	-1.19917	0.66415	10.9775	0.00303754	0.0352004	-1.37871	0.66415	11.0935	0.00291241	0.0262616	-2.2542	0.66415	29.3341	1.68246e-05	0.00039624
3013	HIST1H2AD	histone cluster 1 H2A family member d	-1.72705	5.46196	13.7762	0.00115081	0.0173387	-1.56014	5.46196	11.3522	0.00265328	0.0318518	-1.49861	5.46196	10.5285	0.00358061	0.0306501	-2.23514	5.46196	22.3656	9.18435e-05	0.00136878
3014	H2AFX	H2A histone family member X	-1.90037	4.37661	10.1724	0.00408716	0.0402661	-1.61791	4.37661	7.49162	0.0117576	0.0829981	-1.41487	4.37661	5.79803	0.0244787	0.114398	-1.61656	4.37661	7.4853	0.0117886	0.0497534
3033	HADH	hydroxyacyl-CoA dehydrogenase	-0.920123	5.00245	7.64337	0.0110401	0.0768303	-0.725662	5.00245	4.78298	0.039192	0.180241	-1.33907	5.00245	15.9106	0.000580145	0.00839306	-1.92104	5.00245	31.6858	1.00082e-05	0.000276445
3034	HAL	histidine ammonia-lyase	-3.74241	3.01878	16.6748	0.000458617	0.0095785	-3.72608	3.01878	16.56	0.000474942	0.010521	-5.9585	3.01878	36.7461	3.52766e-06	0.00020577	-5.44751	3.01878	31.4882	1.04453e-05	0.000281718
3053	SERPIND1	serpin family D member 1	-5.24588	4.96268	31.0042	1.60011e-05	0.000956457	-2.72345	4.96268	10.4767	0.00395893	0.0415606	-4.87055	4.96268	27.6345	3.29841e-05	0.00101966	-8.55495	4.96268	64.0497	8.31066e-08	7.8705e-06
3156	HMGCR	3-hydroxy-3-methylglutaryl-CoA reductase	-2.51546	7.87392	32.2037	8.95448e-06	0.000654189	-1.52827	7.87392	12.7116	0.00164742	0.023091	-1.70814	7.87392	15.7125	0.00061711	0.00882846	-3.07524	7.87392	45.9343	6.58472e-07	3.58237e-05
3157	HMGCS1	3-hydroxy-3-methylglutaryl-CoA synthase 1	-2.48818	8.73168	22.2562	9.45259e-05	0.00321748	-1.20926	8.73168	5.701	0.0255767	0.136452	-2.73131	8.73168	26.2889	3.42316e-05	0.00105096	-3.88275	8.73168	47.9496	4.6998e-07	2.80406e-05
3177	SLC29A2	solute carrier family 29 member 2	-2.46701	4.51975	26.8571	2.98787e-05	0.00148658	-2.58536	4.51975	29.2399	1.71868e-05	0.00117191	-1.76506	4.51975	14.4135	0.000933661	0.0117156	-2.72163	4.51975	32.0032	9.34733e-06	0.000265147
3217	HOXB7	homeobox B7	-1.27	2.85099	18.3821	0.000276062	0.00684381	-1.28473	2.85099	19.8218	0.000183118	0.00554589	-1.18626	2.85099	5.96866	0.0226729	0.108843	-1.48697	2.85099	10.3452	0.00383206	0.0220845
3263	HPX	hemopexin	-5.03732	3.02545	23.0187	7.7448e-05	0.00284066	-3.45976	3.02545	12.0008	0.00210789	0.027325	-4.0786	3.02545	15.4505	0.000670009	0.00932956	-3.90658	3.02545	14.3627	0.000949218	0.00795787
3268	AGFG2	ArfGAP with FG repeats 2	-1.94534	5.13734	25.967	3.69998e-05	0.0016981	-2.03511	5.13734	28.2648	2.14815e-05	0.00135215	-1.41129	5.13734	14.052	0.00105071	0.0127936	-2.06924	5.13734	29.0258	1.80428e-05	0.000418328
3270	HRC	histidine rich calcium binding protein	-2.53351	-1.55234	13.2361	0.00145528	0.0203025	-2.56574	-1.55234	13.6818	0.00125675	0.0195436	-1.3611	-1.55234	19.9859	0.000191957	0.00366294	-1.157	-1.55234	9.66442	0.00512745	0.027466
3291	HSD11B2	hydroxysteroid 11-beta dehydrogenase 2	-1.89247	1.50512	9.24065	0.00582693	0.0504595	-1.87416	1.50512	9.07585	0.00621235	0.0554588	-4.6311	1.50512	65.6809	3.48129e-08	5.87846e-06	-4.24801	1.50512	50.744	2.99173e-07	1.98532e-05
3422	IDI1	isopentenyl-diphosphate delta isomerase 1	-2.62119	7.38271	32.4734	8.45416e-06	0.000626548	-1.25245	7.38271	8.1059	0.00913527	0.0708765	-1.17987	7.38271	7.21458	0.0132042	0.0760283	-2.31149	7.38271	25.8493	3.80728e-05	0.000723424
3638	INSIG1	insulin induced gene 1	-3.30357	6.35888	19.3055	0.000211787	0.00570105	-2.00095	6.35888	7.84568	0.0101577	0.0754412	-1.95613	6.35888	7.49824	0.0117253	0.0701438	-2.57576	6.35888	12.4216	0.00182049	0.0128388
3664	IRF6	interferon regulatory factor 6	-2.11197	-0.414082	5.36762	0.0297902	0.145767	-2.27111	-0.414082	6.78782	0.0158337	0.100535	-3.21012	-0.414082	7.31561	0.0126551	0.0737107	-2.70317	-0.414082	4.97742	0.0357385	0.111463
3683	ITGAL	integrin subunit alpha L	-2.71397	1.27208	8.35816	0.00875253	0.0661577	-2.01518	1.27208	4.72882	0.0412619	0.185845	-6.17682	1.27208	34.9648	7.26155e-06	0.000343848	-6.49508	1.27208	39.8955	2.9342e-06	0.000113433
3697	ITIH1	inter-alpha-trypsin inhibitor heavy chain 1	-4.90976	-0.923379	20.4515	0.000578307	0.0111451	-3.17424	-0.923379	7.31913	0.0180537	0.109264	-2.45073	-0.923379	14.0625	0.00244127	0.0231688	-2.28785	-0.923379	9.76905	0.00807099	0.0380866
3699	ITIH3	inter-alpha-trypsin inhibitor heavy chain 3	-2.46321	-1.76612	4.84164	0.0381121	0.171572	-2.99783	-1.76612	9.6411	0.00499552	0.0483063	-3.22259	-1.76612	10.1255	0.00415958	0.0341212	-2.90101	-1.76612	6.68038	0.0165839	0.0637687
3827	KNG1	kininogen 1	-6.53831	3.66804	50.7998	1.72047e-06	0.000235073	-4.48991	3.66804	28.2816	5.7143e-05	0.0026775	-8.14158	3.66804	76.6889	1.06533e-07	1.38176e-05	-8.54509	3.66804	86.816	4.41922e-08	5.00235e-06
3845	KRAS	KRAS proto-oncogene, GTPase	-0.80412	6.64312	12.7683	0.00161574	0.0218101	-0.940361	6.64312	17.3842	0.000370343	0.00880091	-0.893119	6.64312	15.702	0.000619143	0.00883735	-1.1046	6.64312	23.8229	6.3006e-05	0.00103652
3915	LAMC1	laminin subunit gamma 1	-1.31244	8.95166	19.0002	0.000231022	0.00600153	-1.08944	8.95166	13.2247	0.00138377	0.0206889	-0.920504	8.95166	9.50372	0.00526504	0.0404112	-1.43659	8.95166	22.6236	8.58347e-05	0.00129869
3930	LBR	lamin B receptor	-1.99682	7.69331	38.4396	2.53969e-06	0.00029058	-1.86492	7.69331	33.8254	6.36447e-06	0.000619117	-0.994423	7.69331	10.0657	0.00425393	0.0346726	-2.52685	7.69331	59.2184	8.40489e-08	7.91785e-06
3992	FADS1	fatty acid desaturase 1	-1.33519	7.72144	7.96189	0.00968631	0.0707077	-1.52006	7.72144	10.2209	0.00401376	0.0419395	-2.10296	7.72144	18.8547	0.000240852	0.00438539	-2.37086	7.72144	23.4976	6.84613e-05	0.00110098
4040	LRP6	LDL receptor related protein 6	-1.32258	6.81062	17.6987	0.000337308	0.00779198	-0.99084	6.81062	10.0786	0.00423342	0.043278	-1.17274	6.81062	14.011	0.00106497	0.0129059	-1.64978	6.81062	27.0498	2.85428e-05	0.000589019
4041	LRP5	LDL receptor related protein 5	-1.49131	6.20683	7.47552	0.0118367	0.0799188	-2.20477	6.20683	15.6161	0.000636022	0.0126491	-1.55329	6.20683	8.08873	0.00919912	0.0597442	-1.95797	6.20683	12.5332	0.00175166	0.0124652
4085	MAD2L1	mitotic arrest deficient 2 like 1	-1.82428	6.12179	15.8849	0.000584804	0.0112553	-1.16594	6.12179	6.72101	0.0162957	0.102549	-1.57904	6.12179	12.063	0.00206244	0.0205429	-2.68532	6.12179	32.2872	8.79633e-06	0.000252721
4143	MAT1A	methionine adenosyltransferase 1A	-2.51434	0.704312	6.07754	0.0215982	0.118876	-3.90346	0.704312	14.423	0.000930793	0.01623	-3.53835	0.704312	16.7179	0.000452645	0.0069425	-3.57102	0.704312	16.8897	0.00042967	0.00434747
4171	MCM2	minichromosome maintenance complex component 2	-1.56831	7.0917	9.70056	0.0048836	0.0449186	-1.16399	7.0917	5.45355	0.0286345	0.147058	-1.32704	7.0917	7.03634	0.0142386	0.0798926	-1.49509	7.0917	8.8516	0.00678257	0.033541
4224	MEP1A	meprin A subunit alpha	-7.07036	2.12048	24.2223	0.00015457	0.00457296	-7.05936	2.12048	24.2088	0.000154998	0.00497394	-6.46873	2.12048	27.4977	8.10479e-05	0.00200647	-6.6897	2.12048	33.803	2.66819e-05	0.000562519
4355	MPP2	membrane palmitoylated protein 2	-2.50011	3.46432	34.2273	5.85727e-06	0.000494525	-2.15039	3.46432	25.8665	3.79142e-05	0.00192655	-4.70116	3.46432	117.616	1.65629e-10	1.098e-07	-4.50229	3.46432	106.642	4.24242e-10	1.7258e-07
4485	MST1	macrophage stimulating 1	-2.05311	1.32462	4.86835	0.0376316	0.170265	-2.26419	1.32462	5.85613	0.0238464	0.130051	-3.9522	1.32462	16.961	0.000420507	0.00660071	-3.75962	1.32462	15.3769	0.000685741	0.00624953
4521	NUDT1	nudix hydrolase 1	-1.31819	4.03018	15.3178	0.000698676	0.0126319	-1.23799	4.03018	13.5602	0.0012365	0.0193193	-0.94661	4.03018	8.05396	0.00932993	0.0601572	-0.935173	4.03018	7.85365	0.0101246	0.0445596
4547	MTTP	microsomal triglyceride transfer protein	-3.40552	5.88747	14.0752	0.00104274	0.0162578	-3.63933	5.88747	15.7496	0.000609995	0.0123407	-9.62889	5.88747	66.6064	3.08507e-08	5.25901e-06	-10.0217	5.88747	70.2711	1.93525e-08	2.79347e-06
4597	MVD	mevalonate diphosphate decarboxylase	-2.00414	4.62354	8.70032	0.00719973	0.0580225	-1.56821	4.62354	5.4641	0.028496	0.146634	-2.15877	4.62354	9.88113	0.00456027	0.0363319	-2.32941	4.62354	11.3607	0.00264512	0.0167061
4598	MVK	mevalonate kinase	-2.24268	4.38723	27.5043	2.56425e-05	0.00133036	-1.75032	4.38723	17.2641	0.000383879	0.00899352	-1.29268	4.38723	9.5557	0.00516124	0.0398538	-1.55834	4.38723	13.7013	0.0011798	0.00934802
4607	MYBPC3	myosin binding protein C, cardiac	-3.71358	-0.608717	25.7741	0.000214496	0.00573882	-3.80181	-0.608717	28.5484	0.000135168	0.00456487	-1.5814	-0.608717	10.8523	0.00583562	0.0434078	-1.22037	-0.608717	4.96198	0.044267	0.129551
4628	MYH10	myosin heavy chain 10	-0.897908	8.25379	11.6645	0.00237354	0.0280052	-0.712717	8.25379	7.39196	0.0122568	0.0851122	-1.05664	8.25379	16.0632	0.000553315	0.00812172	-1.49568	8.25379	31.518	1.0378e-05	0.000281718
4710	NDUFB4	NADH:ubiquinone oxidoreductase subunit B4	-1.22737	6.59914	33.5864	6.68858e-06	0.000539274	-0.649048	6.59914	9.58791	0.00509803	0.0486665	-1.3521	6.59914	40.4959	1.72537e-06	0.000116979	-1.28308	6.59914	36.5812	3.64423e-06	0.000133326
4720	NDUFS2	NADH:ubiquinone oxidoreductase core subunit S2	-0.617887	7.35928	14.0564	0.00104921	0.0163303	-0.840236	7.35928	25.832	3.82332e-05	0.00193315	-0.596613	7.35928	13.1196	0.00143379	0.0160697	-0.811439	7.35928	24.1229	5.83946e-05	0.000974096
4728	NDUFS8	NADH:ubiquinone oxidoreductase core subunit S8	-0.793733	6.25008	8.19641	0.00880669	0.0663989	-1.4516	6.25008	26.6853	3.11275e-05	0.00168943	-0.86323	6.25008	9.66701	0.00494641	0.0385945	-0.98086	6.25008	12.4264	0.00181745	0.0128224
4811	NID1	nidogen 1	-1.70466	7.50807	16.5226	0.000480394	0.00986075	-1.42011	7.50807	11.6527	0.00238348	0.0293814	-2.98704	7.50807	46.0928	6.40997e-07	5.51596e-05	-3.3707	7.50807	56.7378	1.20139e-07	1.00956e-05
4833	NME4	NME/NM23 nucleoside diphosphate kinase 4	-1.43891	5.4833	34.9061	5.09769e-06	0.000447272	-1.10985	5.4833	21.0899	0.000129123	0.00446173	-1.07863	5.4833	19.971	0.000175644	0.003451	-1.19166	5.4833	24.2499	5.65532e-05	0.000952254
4922	NTS	neurotensin	-5.61487	7.49027	74.1381	2.52758e-08	1.05668e-05	-7.4781	7.49027	111.304	7.70256e-10	7.52809e-07	-10.4234	7.49027	171.933	1.43991e-11	1.84092e-08	-10.2037	7.49027	166.813	1.91156e-11	2.13844e-08
4948	OCA2	OCA2 melanosomal transmembrane protein	-3.83468	0.734802	14.196	0.00130662	0.0188912	-3.87856	0.734802	14.5219	0.00118461	0.0189312	-4.42555	0.734802	30.6574	2.45185e-05	0.000829597	-4.29965	0.734802	26.1714	6.18628e-05	0.00102431
5004	ORM1	orosomucoid 1	-2.74994	5.64551	11.3635	0.00264249	0.0300633	-3.79343	5.64551	19.7278	0.000188004	0.00557596	-4.49648	5.64551	26.0184	3.65418e-05	0.0011018	-6.69081	5.64551	47.1723	5.34636e-07	3.12727e-05
5005	ORM2	orosomucoid 2	-3.16832	4.28647	12.8308	0.00176135	0.02301	-4.38848	4.28647	22.0706	0.000123303	0.00432992	-4.73706	4.28647	25.1342	5.84219e-05	0.00156541	-6.57389	4.28647	41.7548	2.12607e-06	8.84988e-05
5053	PAH	phenylalanine hydroxylase	-5.54685	5.33824	30.1444	4.01844e-05	0.00180266	-2.54058	5.33824	8.31355	0.0103413	0.0764556	-4.54968	5.33824	22.8655	0.000174629	0.00344238	-5.52582	5.33824	31.0629	3.39599e-05	0.000667965
5091	PC	pyruvate carboxylase	-1.13204	5.49091	6.6283	0.0169616	0.10181	-0.989868	5.49091	5.09718	0.0337821	0.164804	-2.04511	5.49091	20.4874	0.000152229	0.0031355	-3.05355	5.49091	42.1952	1.26565e-06	5.82363e-05
5096	PCCB	propionyl-CoA carboxylase beta subunit	-0.897147	6.15857	10.4407	0.00369876	0.0376802	-0.717279	6.15857	6.71175	0.0163609	0.102716	-1.0078	6.15857	13.1291	0.00142919	0.0160282	-0.928731	6.15857	11.1775	0.00282534	0.0175288
5142	PDE4B	phosphodiesterase 4B	-5.2519	3.19505	108.328	3.65277e-10	4.08631e-07	-5.26532	3.19505	111.344	2.80851e-10	3.59068e-07	-5.81899	3.19505	79.917	6.16684e-09	1.63653e-06	-6.34353	3.19505	92.0316	1.69542e-09	4.1897e-07
5225	PGC	progastricsin	-2.06764	-1.38021	5.44065	0.0288047	0.142385	-1.90282	-1.38021	4.45058	0.0460009	0.199085	-2.60042	-1.38021	6.43734	0.0184306	0.0947261	-3.31958	-1.38021	12.0324	0.00208471	0.0140861
5313	PKLR	pyruvate kinase L/R	-3.68231	-0.248288	17.228	0.000419102	0.00907075	-3.58859	-0.248288	16.4577	0.000526886	0.0112459	-3.25504	-0.248288	23.1581	8.35121e-05	0.00205893	-3.63522	-0.248288	38.9866	2.79454e-06	0.000109542
5347	PLK1	polo like kinase 1	-1.96851	6.22823	11.3642	0.00264184	0.0300633	-1.47924	6.22823	6.60996	0.0170969	0.105658	-1.25653	6.22823	4.82467	0.0384211	0.153276	-1.99647	6.22823	11.6696	0.00236925	0.015511
5348	FXYD1	FXYD domain containing ion transport regulator 1	-4.30582	-1.70518	21.7795	0.000222718	0.0058871	-3.87915	-1.70518	11.9792	0.00299508	0.0348789	-1.24231	-1.70518	9.99518	0.00571479	0.0428346	-1.24231	-1.70518	9.3028	0.00725523	0.035231
5349	FXYD3	FXYD domain containing ion transport regulator 3	-1.75083	-1.54556	4.64599	0.0467446	0.195031	-1.83898	-1.54556	6.10475	0.0251414	0.134975	-4.67442	-1.54556	14.5124	0.0015484	0.016965	-4.67442	-1.54556	13.9841	0.00179445	0.0126852
5502	PPP1R1A	protein phosphatase 1 regulatory inhibitor subunit 1A	-3.7941	-0.308065	16.6192	0.00064582	0.0119319	-3.7941	-0.308065	17.078	0.000568519	0.0117234	-4.1753	-0.308065	14.7448	0.00110844	0.0133065	-4.14449	-0.308065	13.867	0.00144414	0.0108471
5566	PRKACA	protein kinase cAMP-activated catalytic subunit alpha	-0.828232	5.34864	6.94472	0.014805	0.0927526	-0.929429	5.34864	8.71759	0.00715072	0.0610643	-0.872919	5.34864	7.70868	0.0107464	0.0663959	-0.923688	5.34864	8.61413	0.00744997	0.0358845
5648	MASP1	mannan binding lectin serine peptidase 1	-4.47652	5.2685	14.6001	0.000878875	0.0147294	-4.35237	5.2685	13.9802	0.00107582	0.0176987	-4.12198	5.2685	12.6448	0.00168565	0.0179423	-4.86933	5.2685	16.4375	0.000493068	0.00483512
5692	PSMB4	proteasome subunit beta 4	-0.596869	8.08091	9.49609	0.00528048	0.0472977	-0.89862	8.08091	21.3382	0.000120739	0.00427329	-1.35732	8.08091	47.7577	4.85108e-07	4.49953e-05	-1.42658	8.08091	52.5604	2.25146e-07	1.63179e-05
5791	PTPRE	protein tyrosine phosphatase, receptor type E	-1.19777	2.12234	27.6401	2.84931e-05	0.00143258	-1.32601	2.12234	51.2143	3.60777e-07	7.50879e-05	-2.44623	2.12234	19.2029	0.000238212	0.00435967	-1.56984	2.12234	8.26326	0.00881501	0.0404564
5858	PZP	PZP, alpha-2-macroglobulin like	-4.23604	0.153123	16.2891	0.000708625	0.0127494	-2.72657	0.153123	4.84377	0.0403425	0.183458	-5.40076	0.153123	16.9552	0.000588151	0.00848293	-5.66796	0.153123	20.6458	0.000223229	0.0026979
5950	RBP4	retinol binding protein 4	-2.98522	5.72588	10.3683	0.00379938	0.0382481	-3.1224	5.72588	11.2131	0.00278933	0.0329982	-5.54618	5.72588	28.2153	2.17286e-05	0.000756084	-6.32384	5.72588	34.1202	5.98794e-06	0.00019242
6119	RPA3	replication protein A3	-1.34171	4.96959	16.6064	0.000468265	0.00967837	-0.800206	4.96959	6.03187	0.0220419	0.123908	-0.822945	4.96959	6.39326	0.0187894	0.0959624	-1.36553	4.96959	17.231	0.000387703	0.00402991
6150	MRPL23	mitochondrial ribosomal protein L23	-0.586015	4.7588	4.39763	0.0472043	0.196035	-1.02234	4.7588	13.2261	0.00138313	0.0206889	-1.01634	4.7588	13.0504	0.00146775	0.0163276	-1.17768	4.7588	17.4024	0.000368336	0.00386677
6291	SAA4	serum amyloid A4, constitutive	-3.3689	2.08011	57.7385	2.53036e-06	0.00029058	-3.30834	2.08011	50.0283	5.66805e-06	0.000576434	-7.55999	2.08011	95.7094	1.2597e-07	1.5991e-05	-7.2972	2.08011	81.4411	3.36334e-07	2.1733e-05
6297	SALL2	spalt like transcription factor 2	-1.49185	4.62341	6.39693	0.0187592	0.108679	-1.3784	4.62341	5.49381	0.0281103	0.145292	-3.10645	4.62341	24.9481	4.75002e-05	0.00133182	-2.69113	4.62341	19.3233	0.000210723	0.00258161
6299	SALL1	spalt like transcription factor 1	-2.88968	2.25564	23.8059	7.10043e-05	0.00270982	-4.82772	2.25564	102.74	9.63798e-10	8.21477e-07	-5.40548	2.25564	88.9221	3.54167e-09	1.13201e-06	-5.45988	2.25564	91.1291	2.84646e-09	6.51825e-07
6322	SCML1	Scm polycomb group protein like 1	-1.84304	3.97801	14.5558	0.000891557	0.0148585	-3.99711	3.97801	58.6455	9.11879e-08	2.72029e-05	-1.22315	3.97801	19.7358	0.000187584	0.00361816	-1.48262	3.97801	33.7592	6.45248e-06	0.000203333
6337	SCNN1A	sodium channel epithelial 1 alpha subunit	-3.26028	2.66005	5.19109	0.0323317	0.153792	-3.16919	2.66005	4.93821	0.0364065	0.1723	-6.99875	2.66005	17.6567	0.000341524	0.0057149	-5.62776	2.66005	12.2032	0.00196387	0.0135249
6491	STIL	STIL, centriolar assembly protein	-1.60818	6.08489	15.5197	0.000655573	0.0120523	-1.25819	6.08489	9.67383	0.00493358	0.0478572	-0.968538	6.08489	5.79613	0.0244997	0.114466	-1.64839	6.08489	16.2478	0.000522658	0.00504588
6502	SKP2	S-phase kinase associated protein 2	-1.60125	7.37761	11.3637	0.00264232	0.0300633	-1.37917	7.37761	8.53263	0.00769545	0.0633582	-2.03723	7.37761	17.883	0.000319444	0.00545065	-3.12586	7.37761	38.6168	2.45519e-06	9.91995e-05
6517	SLC2A4	solute carrier family 2 member 4	-2.75651	0.249454	16.9798	0.000418127	0.0090606	-1.64481	0.249454	6.29396	0.0196264	0.114839	-3.80306	0.249454	46.4003	6.08529e-07	5.36076e-05	-3.53378	0.249454	36.421	3.76146e-06	0.000134923
6538	SLC6A11	solute carrier family 6 member 11	-4.13603	1.85763	18.3186	0.000333983	0.0077636	-6.87746	1.85763	58.8343	1.62903e-07	4.04972e-05	-5.67834	1.85763	44.4163	1.36324e-06	9.79575e-05	-5.70912	1.85763	44.8116	1.27819e-06	5.86624e-05
6576	SLC25A1	solute carrier family 25 member 1	-1.06603	5.99314	9.26926	0.00576274	0.0500736	-1.0341	5.99314	8.73474	0.00710239	0.0608591	-0.965209	5.99314	7.62789	0.0111111	0.0680618	-1.33671	5.99314	14.3951	0.000939259	0.00789289
6594	SMARCA1	SWI/SNF related, matrix associated, actin dependent regulator of chromatin, subfamily a, member 1	-1.59852	7.72925	20.3455	0.000158305	0.00464507	-1.02988	7.72925	8.6821	0.00725186	0.0614644	-2.07963	7.72925	33.3894	6.9693e-06	0.000333539	-2.31566	7.72925	40.6929	1.66377e-06	7.24572e-05
6608	SMO	smoothened, frizzled class receptor	-0.900075	4.91514	5.38848	0.0295049	0.144925	-0.953954	4.91514	6.04323	0.0219307	0.123517	-1.21634	4.91514	9.75377	0.00478579	0.0376451	-1.06306	4.91514	7.49238	0.0117539	0.0496499
6635	SNRPE	small nuclear ribonucleoprotein polypeptide E	-1.3088	5.93109	13.4627	0.00127746	0.01862	-1.30175	5.93109	13.3252	0.00133772	0.0202914	-0.789713	5.93109	5.00543	0.0352698	0.145359	-1.83398	5.93109	25.6965	3.95153e-05	0.000742167
6671	SP4	Sp4 transcription factor	-1.33346	5.28334	12.403	0.00183223	0.02368	-0.800473	5.28334	4.56507	0.0435155	0.192383	-1.43094	5.28334	14.251	0.000984412	0.0121938	-1.603	5.28334	17.7136	0.000335822	0.00362146
6713	SQLE	squalene epoxidase	-2.13778	7.24379	24.2392	5.67062e-05	0.00229634	-1.17505	7.24379	7.74689	0.0105785	0.0775684	-1.18064	7.24379	7.81807	0.0102735	0.0640937	-2.24037	7.24379	26.4192	3.31754e-05	0.000657597
6718	AKR1D1	aldo-keto reductase family 1 member D1	-3.15005	-1.17804	22.6092	0.000138599	0.00423318	-2.14232	-1.17804	8.62962	0.00846423	0.0673638	-2.10656	-1.17804	9.97837	0.00518025	0.0399145	-2.45662	-1.17804	14.6996	0.00112342	0.0090197
6821	SUOX	sulfite oxidase	-1.33481	4.23825	25.7186	3.93032e-05	0.00177648	-1.12386	4.23825	18.4001	0.000274628	0.00714685	-0.666931	4.23825	6.63044	0.0169459	0.0894206	-0.799407	4.23825	9.49025	0.00529233	0.0279927
6822	SULT2A1	sulfotransferase family 2A member 1	-6.39849	2.81459	25.7829	5.02138e-05	0.0021004	-6.53017	2.81459	27.0029	3.79951e-05	0.00192655	-6.4232	2.81459	24.5081	6.77606e-05	0.00175014	-7.98352	2.81459	41.0013	2.41968e-06	9.84316e-05
6881	TAF10	TATA-box binding protein associated factor 10	-0.818286	5.65528	9.45067	0.00537337	0.0478497	-1.30124	5.65528	23.4565	6.91846e-05	0.00299839	-0.766827	5.65528	8.31885	0.00838274	0.0559026	-0.690621	5.65528	6.75902	0.0160311	0.0620545
6906	SERPINA7	serpin family A member 7	-5.18226	-0.0974013	40.4605	5.46419e-05	0.00223807	-3.63488	-0.0974013	17.4492	0.00155739	0.0222071	-2.51942	-0.0974013	12.0409	0.00527094	0.0404391	-3.33794	-0.0974013	26.3484	0.000331028	0.00358397
7018	TF	transferrin	-6.76695	8.71659	24.724	5.02211e-05	0.0021004	-3.3797	8.71659	8.47725	0.00786732	0.0643689	-8.06513	8.71659	31.3907	1.06685e-05	0.000451331	-8.61155	8.71659	34.1984	5.89219e-06	0.000190369
7036	TFR2	transferrin receptor 2	-2.1963	0.0895563	7.16691	0.0165579	0.100091	-1.81304	0.0895563	4.64306	0.0468058	0.20134	-6.1447	0.0895563	38.0535	1.36602e-05	0.000538556	-6.25962	0.0895563	43.0918	6.60551e-06	0.000205807
7060	THBS4	thrombospondin 4	-4.18476	3.80488	14.53	0.00089904	0.0149414	-3.02272	3.80488	8.37921	0.00818208	0.0658513	-8.28549	3.80488	47.1097	5.40241e-07	4.88373e-05	-8.12154	3.80488	44.1659	8.92734e-07	4.47592e-05
7274	TTPA	alpha tocopherol transfer protein	-2.6282	-0.0972975	12.9049	0.00154215	0.0211679	-3.15883	-0.0972975	21.49	0.000115905	0.00416584	-1.67059	-0.0972975	5.2069	0.0320945	0.136656	-2.32641	-0.0972975	10.9322	0.00308805	0.0187049
7704	ZBTB16	zinc finger and BTB domain containing 16	-3.51262	-1.74759	34.8547	3.8938e-05	0.00176443	-3.58902	-1.74759	44.6209	1.06124e-05	0.000836822	-2.55981	-1.74759	35.3758	3.60927e-05	0.0010931	-2.55981	-1.74759	33.5868	4.69988e-05	0.000837046
8153	RND2	Rho family GTPase 2	-2.75732	0.00678069	20.9735	0.00013327	0.0040801	-2.1058	0.00678069	11.1898	0.00281279	0.0331608	-3.55911	0.00678069	22.5465	8.75837e-05	0.00212295	-3.02489	0.00678069	16.5247	0.000480094	0.00474238
8224	SYN3	synapsin III	-2.53145	1.1408	10.4673	0.00436494	0.0420722	-1.6185	1.1408	4.47413	0.0478814	0.203763	-5.23628	1.1408	47.2283	1.50012e-06	0.00010655	-5.60807	1.1408	61.7787	2.21216e-07	1.62276e-05
8309	ACOX2	acyl-CoA oxidase 2	-3.1157	0.221203	19.4492	0.000203348	0.00553149	-2.1034	0.221203	8.97517	0.00646156	0.0570563	-3.89663	0.221203	31.1917	1.11405e-05	0.000461581	-4.48718	0.221203	44.7625	8.04879e-07	4.14201e-05
8334	HIST1H2AC	histone cluster 1 H2A family member c	-0.772946	6.26361	5.61999	0.0265357	0.135587	-1.04291	6.26361	10.1406	0.00413605	0.0426693	-1.33828	6.26361	16.4911	0.00048505	0.00728959	-0.786661	6.26361	5.8183	0.024256	0.0840903
8335	HIST1H2AB	histone cluster 1 H2A family member b	-2.91017	4.64593	23.3345	7.13873e-05	0.00271287	-2.23931	4.64593	14.4919	0.000910189	0.0159877	-1.84585	4.64593	10.0469	0.0042841	0.0348689	-3.35547	4.64593	29.73	1.53898e-05	0.000374527
8336	HIST1H2AM	histone cluster 1 H2A family member m	-1.95229	5.61823	13.996	0.00107024	0.0165425	-1.38732	5.61823	7.30002	0.0127381	0.08719	-1.99257	5.61823	14.6178	0.00087387	0.0111724	-3.03109	5.61823	31.286	1.09139e-05	0.000289403
8337	HIST2H2AA3	histone cluster 2 H2A family member a3	-1.95091	6.26408	10.8698	0.00315904	0.0339806	-2.48123	6.26408	16.9611	0.000420499	0.00952723	-3.21537	6.26408	26.6468	3.1415e-05	0.000986487	-4.22507	6.26408	41.9398	1.32527e-06	6.05129e-05
8338	HIST2H2AC	histone cluster 2 H2A family member c	-2.08635	5.5789	49.0835	3.90435e-07	8.52242e-05	-1.94395	5.5789	43.0302	1.09022e-06	0.000166784	-2.16188	5.5789	52.3363	2.33092e-07	2.55958e-05	-3.43055	5.5789	119.094	1.46765e-10	8.75647e-08
8340	HIST1H2BL	histone cluster 1 H2B family member l	-1.5396	4.48422	10.6194	0.0034626	0.0358892	-1.51585	4.48422	10.3362	0.00384492	0.040796	-1.47982	4.48422	8.98488	0.00643705	0.0464322	-2.03723	4.48422	16.5144	0.000481607	0.00475209
8341	HIST1H2BN	histone cluster 1 H2B family member n	-1.98879	5.13359	26.0721	3.607e-05	0.00168431	-1.63064	5.13359	17.9071	0.000317192	0.00790728	-1.33169	5.13359	12.1738	0.00198412	0.0200303	-1.61108	5.13359	17.5543	0.000352062	0.00372925
8343	HIST1H2BF	histone cluster 1 H2B family member f	-1.4545	5.12131	9.01172	0.00636983	0.0535024	-1.202	5.12131	6.228	0.0202053	0.117456	-1.08884	5.12131	5.17921	0.0325112	0.137895	-2.01496	5.12131	16.923	0.000425357	0.00431474
8347	HIST1H2BC	histone cluster 1 H2B family member c	-1.76946	6.63917	15.6838	0.000622678	0.0116895	-1.40161	6.63917	10.0477	0.00428278	0.0435345	-1.56437	6.63917	12.4171	0.00182329	0.0189079	-2.0738	6.63917	21.1263	0.000127856	0.00177265
8348	HIST1H2BO	histone cluster 1 H2B family member o	-2.29073	5.89397	16.485	0.000485961	0.00992931	-1.82769	5.89397	10.8261	0.00320985	0.0364773	-1.71111	5.89397	9.57179	0.00512956	0.0397063	-2.94372	5.89397	25.9127	3.74912e-05	0.000716777
8349	HIST2H2BE	histone cluster 2 H2B family member e	-2.70949	6.281	43.685	9.71149e-07	0.000152479	-2.9205	6.281	49.9337	3.40417e-07	7.16838e-05	-1.64561	6.281	17.3241	0.000377057	0.00610389	-3.18007	6.281	57.7128	1.04261e-07	9.21458e-06
8351	HIST1H3D	histone cluster 1 H3 family member d	-1.75331	5.66079	11.9055	0.00217973	0.0263776	-1.53055	5.66079	9.19108	0.00594	0.0538893	-2.15978	5.66079	17.568	0.000350628	0.00580026	-2.71788	5.66079	26.6517	3.13783e-05	0.000629642
8358	HIST1H3B	histone cluster 1 H3 family member b	-2.3098	7.11127	14.2011	0.00100061	0.0158355	-1.33238	7.11127	5.02275	0.0349833	0.16846	-2.10734	7.11127	11.993	0.00211369	0.0209011	-3.52969	7.11127	29.9228	1.47397e-05	0.000362897
8359	HIST1H4A	histone cluster 1 H4 family member a	-1.74274	4.54416	7.71828	0.0107039	0.0755179	-1.45409	4.54416	5.45357	0.0286342	0.147058	-1.46538	4.54416	5.5687	0.0271636	0.122253	-1.98716	4.54416	9.94941	0.00444419	0.024559
8360	HIST1H4D	histone cluster 1 H4 family member d	-1.77007	5.33641	8.72192	0.00713847	0.0577628	-1.57083	5.33641	6.94837	0.0147819	0.0962814	-2.21962	5.33641	13.1338	0.00142689	0.0160125	-2.9733	5.33641	22.2255	9.5296e-05	0.00140041
8366	HIST1H4B	histone cluster 1 H4 family member b	-1.44908	6.65176	9.39041	0.00549941	0.0485375	-1.29063	6.65176	7.5097	0.0116695	0.0825493	-1.54122	6.65176	10.5644	0.00353337	0.0303236	-2.12986	6.65176	19.4331	0.000204274	0.00251985
8367	HIST1H4E	histone cluster 1 H4 family member e	-1.28758	7.40782	17.1984	0.000391517	0.00865156	-1.10852	7.40782	12.8509	0.0015708	0.0223142	-0.687091	7.40782	5.01436	0.0351219	0.14505	-0.845589	7.40782	7.55662	0.0114442	0.0487012
8370	HIST2H4A	histone cluster 2 H4 family member a	-2.62556	6.81033	18.6735	0.000253737	0.00638667	-2.86172	6.81033	21.7885	0.000107009	0.00396552	-2.89594	6.81033	22.1481	9.72642e-05	0.00228936	-4.83339	6.81033	51.6965	2.57512e-07	1.79346e-05
8394	PIP5K1A	phosphatidylinositol-4-phosphate 5-kinase type 1 alpha	-0.97786	7.21262	20.6245	0.000146601	0.00439534	-1.41207	7.21262	42.1865	1.26764e-06	0.000181516	-1.24187	7.21262	32.941	7.65721e-06	0.00035785	-1.09407	7.21262	25.7234	3.92576e-05	0.000739077
8497	PPFIA4	PTPRF interacting protein alpha 4	-2.35316	1.58159	7.1119	0.0137895	0.0884972	-2.07393	1.58159	5.33347	0.0302638	0.15302	-4.45206	1.58159	15.645	0.000630282	0.00895351	-4.04964	1.58159	12.959	0.00151405	0.0111891
8503	PIK3R3	phosphoinositide-3-kinase regulatory subunit 3	-2.11934	4.58572	40.0085	1.88869e-06	0.000241925	-0.939481	4.58572	8.34729	0.00828753	0.0664301	-0.682419	4.58572	4.43222	0.0464143	0.174348	-0.785721	4.58572	5.85718	0.0238351	0.0830056
8618	CADPS	calcium dependent secretion activator	-5.45854	-0.704688	27.6291	7.90599e-05	0.00287975	-5.45854	-0.704688	28.2091	7.09205e-05	0.00304414	-1.86611	-0.704688	12.8633	0.00247793	0.0233926	-1.60313	-0.704688	5.63889	0.0304534	0.0995314
8843	HCAR3	hydroxycarboxylic acid receptor 3	-2.2225	1.0735	5.48831	0.0281813	0.14081	-2.40252	1.0735	6.3964	0.0187636	0.111578	-3.00295	1.0735	9.28475	0.00572831	0.0429	-3.94726	1.0735	15.4872	0.000662304	0.00608863
8847	DLEU2	deleted in lymphocytic leukemia 2 (non-protein coding)	-1.91257	1.67231	12.5387	0.00174832	0.0228919	-1.29822	1.67231	5.56326	0.0272312	0.142768	-1.37513	1.67231	5.12409	0.0333591	0.14016	-1.76687	1.67231	8.35348	0.00826697	0.0387738
8858	PROZ	protein Z, vitamin K dependent plasma glycoprotein	-3.10794	0.164811	18.5132	0.000484835	0.00991779	-2.35043	0.164811	10.8091	0.00435597	0.0440494	-5.01048	0.164811	55.7068	9.41898e-07	7.33002e-05	-5.18683	0.164811	64.2842	3.60742e-07	2.31431e-05
8969	HIST1H2AG	histone cluster 1 H2A family member g	-2.63165	6.18363	19.247	0.000215335	0.00575253	-2.14803	6.18363	13.2935	0.00135209	0.0204401	-1.82617	6.18363	9.81776	0.00467098	0.036961	-3.16828	6.18363	26.6913	3.1083e-05	0.000625118
8970	HIST1H2BJ	histone cluster 1 H2B family member j	-2.62179	6.06465	16.327	0.000510079	0.0102583	-1.78348	6.06465	8.01162	0.00949198	0.0724198	-1.88693	6.06465	8.92532	0.006589	0.0472163	-3.1604	6.06465	22.7214	8.36704e-05	0.00127565
9027	NAT8	N-acetyltransferase 8 (putative)	-4.62931	1.16984	37.9848	7.20063e-05	0.00271907	-3.228	1.16984	20.1265	0.000931237	0.01623	-4.34497	1.16984	61.0372	8.38366e-06	0.000380861	-4.37693	1.16984	62.382	7.56514e-06	0.000225991
9131	AIFM1	apoptosis inducing factor mitochondria associated 1	-0.97285	6.45163	32.1325	9.09194e-06	0.000661531	-0.747585	6.45163	19.1181	0.00022338	0.00625364	-0.871795	6.45163	25.8743	3.78419e-05	0.00113266	-1.44494	6.45163	69.326	2.17862e-08	3.0128e-06
9212	AURKB	aurora kinase B	-2.3711	6.05407	18.7744	0.000246473	0.00626937	-1.57608	6.05407	8.74192	0.00708228	0.0608281	-1.82664	6.05407	11.5564	0.0024665	0.0233259	-2.14424	6.05407	15.5815	0.000642975	0.00595068
9350	CER1	cerberus 1, DAN family BMP antagonist	-3.66652	2.5995	15.4676	0.00200223	0.0250439	-4.60874	2.5995	22.7056	0.000464943	0.0103379	-2.23402	2.5995	20.7856	0.000661985	0.0092497	-2.35663	2.5995	28.0366	0.000192312	0.00242421
9415	FADS2	fatty acid desaturase 2	-1.66998	7.29256	8.17903	0.00886877	0.0667545	-2.24069	7.29256	14.1864	0.00100543	0.0169935	-1.52473	7.29256	6.86081	0.0153456	0.0836393	-2.43052	7.29256	16.4056	0.000497911	0.00487
9580	SOX13	SRY-box 13	-1.16021	4.66361	16.3135	0.000512197	0.0102663	-2.17045	4.66361	53.9396	1.82277e-07	4.35011e-05	-1.48553	4.66361	26.3126	3.40366e-05	0.00104679	-1.94084	4.66361	43.712	9.66556e-07	4.73983e-05
9609	RAB36	RAB36, member RAS oncogene family	-2.55105	-2.29214	16.628	0.000995628	0.0158004	-2.45687	-2.29214	13.3488	0.00236281	0.0292273	-2.38204	-2.29214	16.4087	0.00105159	0.0127957	-2.27662	-2.29214	12.3542	0.00313929	0.0189575
9700	ESPL1	extra spindle pole bodies like 1, separase	-2.57857	5.45271	38.9736	2.29418e-06	0.000279343	-2.14552	5.45271	27.8723	2.35284e-05	0.00143243	-0.843583	5.45271	4.63636	0.0420446	0.163138	-1.28408	5.45271	10.5539	0.0035471	0.0207821
9701	PPP6R2	protein phosphatase 6 regulatory subunit 2	-1.07509	5.9333	12.3627	0.00185799	0.0238418	-0.893353	5.9333	8.59547	0.0075054	0.0624833	-1.66235	5.9333	28.6642	1.95952e-05	0.000704287	-1.72277	5.9333	30.6681	1.24943e-05	0.000321776
9868	TOMM70	translocase of outer mitochondrial membrane 70	-0.907115	7.45164	16.9862	0.000417321	0.00905409	-0.806269	7.45164	13.465	0.00127646	0.019747	-0.843687	7.45164	14.7245	0.000844302	0.0109244	-0.83411	7.45164	14.3951	0.000939263	0.00789289
9936	CD302	CD302 molecule	-1.84893	4.81313	17.0964	0.000403691	0.00884414	-1.15395	4.81313	6.87875	0.0152282	0.0979527	-2.17105	4.81313	22.5186	8.8227e-05	0.00213402	-3.04819	4.81313	41.4449	1.44972e-06	6.53614e-05
9965	FGF19	fibroblast growth factor 19	-2.9258	2.15263	6.98357	0.0145618	0.0917109	-2.33848	2.15263	4.61118	0.0425577	0.189818	-4.54498	2.15263	14.4029	0.000936882	0.0117268	-5.17609	2.15263	17.9773	0.000310717	0.00342037
9973	CCS	copper chaperone for superoxide dismutase	-0.732239	4.33198	7.49186	0.0117565	0.0796547	-1.2763	4.33198	22.3585	9.20147e-05	0.00358817	-0.796122	4.33198	8.77535	0.00698941	0.0492286	-1.17402	4.33198	18.8213	0.000243174	0.00285738
10024	TROAP	trophinin associated protein	-2.19683	5.32405	17.3591	0.00037313	0.00833788	-1.51423	5.32405	8.60506	0.00747687	0.0623202	-1.14323	5.32405	5.00396	0.0352942	0.145398	-2.00132	5.32405	14.633	0.000869576	0.00742937
10058	ABCB6	ATP binding cassette subfamily B member 6 (Langereis blood group)	-0.640198	5.31562	7.06981	0.0140378	0.089417	-0.75156	5.31562	9.72188	0.00484415	0.0473084	-1.7503	5.31562	50.2327	3.24518e-07	3.245e-05	-1.75266	5.31562	50.3254	3.19757e-07	2.08881e-05
10063	COX17	COX17, cytochrome c oxidase copper chaperone	-1.16967	3.93637	17.5347	0.000354116	0.00804355	-1.04069	3.93637	13.948	0.00108729	0.0178027	-1.91538	3.93637	44.8267	7.96002e-07	6.41785e-05	-1.66605	3.93637	34.3904	5.66409e-06	0.000185351
10166	SLC25A15	solute carrier family 25 member 15	-0.914347	5.05572	8.63805	0.00737958	0.0589675	-0.757817	5.05572	5.96303	0.02273	0.126164	-0.823453	5.05572	6.99285	0.0145044	0.0808011	-0.75319	5.05572	5.86064	0.0237981	0.0829193
10321	CRISP3	cysteine rich secretory protein 3	-2.03594	-2.10926	13.7323	0.00302272	0.0329098	-1.80687	-2.10926	6.51814	0.0253853	0.135925	-3.51906	-2.10926	14.0931	0.00276785	0.0253151	-3.57619	-2.10926	15.293	0.00208424	0.0140861
10380	BPNT1	3'(2'), 5'-bisphosphate nucleotidase 1	-0.757536	6.08475	12.6897	0.00165989	0.0221885	-0.614462	6.08475	8.38127	0.00817531	0.0658513	-1.05727	6.08475	24.4366	5.39618e-05	0.00146577	-2.04925	6.08475	86.897	2.87927e-09	6.51825e-07
10383	TUBB4B	tubulin beta 4B class IVb	-1.66516	8.65512	11.1386	0.00286532	0.0317562	-1.27493	8.65512	6.66778	0.0166744	0.10386	-1.32563	8.65512	7.18899	0.0133475	0.0765183	-1.71464	8.65512	11.7716	0.00228516	0.0151041
10389	SCML2	Scm polycomb group protein like 2	-1.45992	4.20986	15.9819	0.00056744	0.0110288	-1.15733	4.20986	10.1731	0.00408616	0.0424746	-2.39242	4.20986	39.8733	1.93696e-06	0.000127953	-2.64471	4.20986	47.8026	4.81524e-07	2.86339e-05
10402	ST3GAL6	ST3 beta-galactoside alpha-2,3-sialyltransferase 6	-2.55679	3.54984	10.7904	0.00325201	0.0345241	-3.29417	3.54984	17.0112	0.000414189	0.00947667	-2.65322	3.54984	11.2851	0.00271796	0.0249737	-3.67936	3.54984	19.9145	0.00017843	0.0022927
10432	RBM14	RNA binding motif protein 14	-1.50475	5.70633	22.3459	9.2321e-05	0.0031778	-1.11173	5.70633	12.43	0.0018152	0.0246698	-0.726084	5.70633	5.37571	0.0296792	0.129709	-1.20059	5.70633	14.4433	0.000924662	0.00779671
10460	TACC3	transforming acidic coiled-coil containing protein 3	-1.1093	6.67938	9.71303	0.00486049	0.0447751	-0.880419	6.67938	6.17201	0.0207117	0.119049	-0.953896	6.67938	7.23069	0.0131149	0.0756263	-1.75515	6.67938	23.524	6.79999e-05	0.00109458
10501	SEMA6B	semaphorin 6B	-4.26059	2.45601	25.0266	4.6585e-05	0.00200922	-3.16534	2.45601	14.7626	0.000834026	0.0151489	-5.84832	2.45601	60.5656	6.95445e-08	1.0549e-05	-5.23315	2.45601	40.9441	1.58866e-06	7.0038e-05
10560	SLC19A2	solute carrier family 19 member 2	-1.38288	5.25871	21.9188	0.000103359	0.00339734	-1.43874	5.25871	23.6633	6.56205e-05	0.00292174	-1.55598	5.25871	27.5443	2.5403e-05	0.000849886	-1.82102	5.25871	37.1345	3.26878e-06	0.000123301
10615	SPAG5	sperm associated antigen 5	-1.87322	7.52695	16.46	0.00048969	0.00997151	-0.97118	7.52695	4.6352	0.0420681	0.18843	-1.22438	7.52695	7.28866	0.012799	0.0743556	-2.45721	7.52695	27.1544	2.78452e-05	0.000580212
10721	POLQ	DNA polymerase theta	-2.3429	5.85932	15.0428	0.00076244	0.0133011	-1.56407	5.85932	7.05318	0.0141372	0.0932011	-1.23442	5.85932	4.45853	0.0458233	0.17313	-1.83931	5.85932	9.57225	0.00512865	0.027466
10728	PTGES3	prostaglandin E synthase 3	-0.611565	8.36735	5.51128	0.0278862	0.140038	-0.702047	8.36735	7.24615	0.0130298	0.0886097	-0.824349	8.36735	9.956	0.00443317	0.0356947	-1.06619	8.36735	16.508	0.000482544	0.00475609
10861	SLC26A1	solute carrier family 26 member 1	-2.28912	1.06452	15.1667	0.000732963	0.0130023	-2.02366	1.06452	12.0183	0.00209499	0.0272267	-3.11788	1.06452	27.9822	2.29346e-05	0.000788947	-2.81969	1.06452	23.0648	7.65302e-05	0.00118282
10940	POP1	POP1 homolog, ribonuclease P/MRP subunit	-1.24552	5.52539	7.53558	0.0115446	0.0789898	-1.0714	5.52539	5.61862	0.0265523	0.140112	-1.46099	5.52539	10.2438	0.00397953	0.0330532	-2.57066	5.52539	29.4528	1.63797e-05	0.000390099
10991	SLC38A3	solute carrier family 38 member 3	-3.14393	2.23948	8.91486	0.0066161	0.0549533	-2.72177	2.23948	6.90316	0.0150701	0.0975195	-6.17994	2.23948	37.5419	3.01931e-06	0.000180744	-6.10448	2.23948	35.1886	4.81371e-06	0.000164429
11022	TDRKH	tudor and KH domain containing	-0.940915	4.42847	5.44721	0.028718	0.142152	-0.981348	4.42847	5.91919	0.0231807	0.127833	-2.52435	4.42847	37.9018	2.81614e-06	0.000171449	-1.58745	4.42847	15.6211	0.000635019	0.00589228
11041	B4GAT1	beta-1,4-glucuronyltransferase 1	-1.51619	5.95946	33.1331	7.35377e-06	0.000577303	-1.49578	5.95946	32.2886	8.79364e-06	0.000741936	-1.52424	5.95946	33.4518	6.87905e-06	0.000331882	-2.67304	5.95946	95.0011	1.2617e-09	3.61662e-07
11045	UPK1A	uroplakin 1A	-1.22496	-1.55024	9.19466	0.00593176	0.0510872	-1.06293	-1.55024	6.01487	0.0222096	0.124461	-3.21836	-1.55024	24.4748	5.34468e-05	0.00145608	-2.35535	-1.55024	10.5997	0.0034878	0.0205355
11157	LSM6	LSM6 homolog, U6 small nuclear RNA and mRNA degradation associated	-1.15053	3.86682	14.5177	0.000902634	0.0149828	-1.09513	3.86682	13.184	0.00140292	0.0208955	-0.709552	3.86682	5.61962	0.0265402	0.120723	-1.42613	3.86682	22.1557	9.70696e-05	0.00142181
11161	ERG28	ergosterol biosynthesis 28 homolog	-1.23498	5.2334	14.7796	0.000829476	0.0140995	-0.940733	5.2334	8.67915	0.00726032	0.0614644	-0.704558	5.2334	4.91927	0.0367342	0.148791	-1.52535	5.2334	22.3053	9.3313e-05	0.00138034
11168	PSIP1	PC4 and SFRS1 interacting protein 1	-0.759805	6.59636	8.95113	0.00652267	0.0544036	-0.724672	6.59636	8.15138	0.0089685	0.0699465	-0.823857	6.59636	10.5436	0.00356062	0.0305081	-0.732178	6.59636	8.34452	0.00829674	0.0388528
11209	MST1P2	macrophage stimulating 1 pseudogene 2	-2.29592	0.739371	6.71204	0.0163588	0.0993369	-2.6487	0.739371	8.84795	0.00679233	0.0589781	-4.32017	0.739371	21.001	0.000132276	0.00283208	-3.81875	0.739371	16.5427	0.000477452	0.00471889
11223	MST1L	macrophage stimulating 1 like	-2.05319	0.493457	6.11994	0.0211952	0.117671	-2.12772	0.493457	6.59543	0.0172049	0.105961	-4.0335	0.493457	19.0496	0.000227782	0.00422313	-3.49608	0.493457	14.5359	0.000897327	0.00760116
11243	PMF1	polyamine modulated factor 1	-1.46715	5.47029	43.2294	1.05239e-06	0.000162386	-1.26134	5.47029	32.2837	8.80272e-06	0.000741936	-0.955826	5.47029	18.8177	0.000243425	0.00440999	-1.20191	5.47029	29.4518	1.63835e-05	0.000390099
11251	PTGDR2	prostaglandin D2 receptor 2	-3.95376	-0.978974	22.7131	8.38509e-05	0.00297197	-3.86511	-0.978974	20.5288	0.000150504	0.00487137	-3.33282	-0.978974	17.5172	0.000355956	0.00584519	-3.34795	-0.978974	17.4897	0.000358885	0.00378532
11254	SLC6A14	solute carrier family 6 member 14	-5.85887	2.65364	20.0823	0.00017028	0.00483018	-4.5323	2.65364	13.0958	0.00144536	0.0211964	-3.73154	2.65364	9.96742	0.00441413	0.0355734	-5.65048	2.65364	22.0564	9.96522e-05	0.0014525
23119	HIC2	HIC ZBTB transcriptional repressor 2	-1.66637	4.57388	9.09744	0.00616029	0.0524064	-1.69519	4.57388	9.40248	0.00547391	0.0511098	-1.379	4.57388	6.31249	0.0194672	0.0983574	-1.66759	4.57388	9.08718	0.00618496	0.0313789
23171	GPD1L	glycerol-3-phosphate dehydrogenase 1 like	-1.80859	6.162	33.0128	7.54218e-06	0.000586946	-1.5728	6.162	25.3224	4.33066e-05	0.00212897	-0.756958	6.162	6.05844	0.0217826	0.106092	-1.90228	6.162	36.1892	3.93852e-06	0.000139872
23310	NCAPD3	non-SMC condensin II complex subunit D3	-1.48809	6.83145	16.394	0.000499695	0.0101063	-0.84883	6.83145	5.48449	0.0282308	0.145746	-0.812002	6.83145	5.02361	0.0349693	0.14462	-1.49316	6.83145	16.4934	0.000484714	0.00477222
23528	ZNF281	zinc finger protein 281	-1.18598	7.33035	17.7673	0.000330531	0.00773356	-1.02408	7.33035	13.338	0.00133198	0.0202708	-1.11269	7.33035	15.6881	0.000621836	0.0088546	-1.58136	7.33035	30.9553	1.17306e-05	0.00030474
23649	POLA2	DNA polymerase alpha 2, accessory subunit	-1.5522	5.33906	12.9283	0.00152991	0.0210483	-1.71048	5.33906	15.5624	0.00064683	0.0127929	-0.971883	5.33906	5.23114	0.0317345	0.135889	-1.45868	5.33906	11.5334	0.00248683	0.0160488
25874	MPC2	mitochondrial pyruvate carrier 2	-2.68906	6.7571	55.0936	1.53201e-07	4.21869e-05	-1.7596	6.7571	25.2314	4.42879e-05	0.00215997	-1.85947	6.7571	28.0115	2.2779e-05	0.000787109	-2.67174	6.7571	54.4789	1.68004e-07	1.31215e-05
25936	NSL1	NSL1, MIS12 kinetochore complex component	-0.807552	6.2126	9.7917	0.00471736	0.0439771	-0.896524	6.2126	12.0354	0.00208251	0.0271286	-0.8034	6.2126	9.68589	0.00491095	0.0384016	-2.21013	6.2126	67.9968	2.57899e-08	3.38378e-06
25976	TIPARP	TCDD inducible poly(ADP-ribose) polymerase	-0.878244	6.31515	13.5445	0.00124301	0.0182666	-0.888806	6.31515	13.8699	0.0011157	0.0181365	-1.19896	6.31515	24.9442	4.75463e-05	0.00133182	-0.951948	6.31515	15.8743	0.000586723	0.00554183
25994	HIGD1A	HIG1 hypoxia inducible domain family member 1A	-0.976038	6.90537	13.7572	0.00115809	0.0174045	-0.76156	6.90537	8.43598	0.00799817	0.0650751	-0.930011	6.90537	12.4906	0.00177759	0.0185956	-1.56895	6.90537	34.5068	5.53051e-06	0.000183166
26112	CCDC69	coiled-coil domain containing 69	-3.31593	3.02142	15.1282	0.000741999	0.0130719	-3.67876	3.02142	18.3562	0.000278152	0.00720498	-2.97845	3.02142	11.8571	0.00221721	0.0216545	-3.56162	3.02142	16.2355	0.000524637	0.00505408
26577	PCOLCE2	procollagen C-endopeptidase enhancer 2	-5.04303	4.54433	38.6453	2.44188e-06	0.000287547	-3.60235	4.54433	22.2597	9.44407e-05	0.00365096	-3.13914	4.54433	17.497	0.000358106	0.00587299	-4.49192	4.54433	31.8465	9.66742e-06	0.000271218
26996	GPR160	G protein-coupled receptor 160	-0.994819	3.67268	6.45056	0.0183245	0.106976	-0.932412	3.67268	5.67942	0.0258284	0.137386	-3.03591	3.67268	54.8823	1.58123e-07	1.91233e-05	-2.86601	3.67268	49.3946	3.71258e-07	2.35644e-05
26998	FETUB	fetuin B	-3.17246	-1.36071	10.6598	0.00523851	0.0470519	-2.70327	-1.36071	7.47565	0.0154001	0.0985474	-1.96974	-1.36071	19.0118	0.000563523	0.00823387	-1.96974	-1.36071	17.8762	0.000734942	0.00655116
27018	BEX3	brain expressed X-linked 3	-0.791143	6.98838	13.3238	0.00133837	0.0192106	-0.724176	6.98838	11.1866	0.00281604	0.0331608	-1.22391	6.98838	31.3808	1.06913e-05	0.000451331	-0.886041	6.98838	16.6632	0.000460239	0.00458421
27258	LSM3	LSM3 homolog, U6 small nuclear RNA and mRNA degradation associated	-1.77043	6.25498	29.5788	1.59212e-05	0.000956289	-1.07567	6.25498	11.3167	0.00268723	0.0321516	-0.701411	6.25498	4.87122	0.0375804	0.15109	-1.30843	6.25498	16.5627	0.000474545	0.00469534
27329	ANGPTL3	angiopoietin like 3	-4.33284	4.49039	50.8958	1.94975e-05	0.00109744	-2.21758	4.49039	15.8961	0.00215022	0.02756	-9.99375	4.49039	202.781	2.06278e-08	4.1024e-06	-9.63235	4.49039	176.905	4.19555e-08	4.81386e-06
27346	TMEM97	transmembrane protein 97	-2.56316	6.98635	32.616	8.20196e-06	0.000611695	-1.30932	6.98635	9.23869	0.00583135	0.0531985	-2.26307	6.98635	26.0234	3.64978e-05	0.0011018	-3.73575	6.98635	62.5859	5.26488e-08	5.71128e-06
28959	TMEM176B	transmembrane protein 176B	-4.32477	2.84407	7.20177	0.0151927	0.0944217	-4.53504	2.84407	10.0557	0.0053006	0.0499082	-7.67639	2.84407	13.4062	0.00179171	0.0186708	-7.67673	2.84407	13.1263	0.0019515	0.0134616
28982	FLVCR1	feline leukemia virus subgroup C cellular receptor 1	-1.21319	5.47536	27.2574	2.71758e-05	0.00138977	-1.133	5.47536	23.8616	6.23895e-05	0.00281998	-1.32006	5.47536	32.0818	9.19113e-06	0.000406203	-2.77566	5.47536	128.62	6.92964e-11	4.88909e-08
28999	KLF15	Kruppel like factor 15	-2.23631	1.14799	9.40904	0.00546009	0.0484292	-2.54295	1.14799	11.9631	0.00213601	0.0275053	-4.39304	1.14799	50.396	3.1618e-07	3.23489e-05	-3.19061	1.14799	21.7257	0.000108817	0.00155942
29089	UBE2T	ubiquitin conjugating enzyme E2 T	-1.44971	6.2473	15.2726	0.000708736	0.0127494	-1.10987	6.2473	9.09638	0.00616284	0.0551543	-1.1276	6.2473	9.38352	0.00551401	0.0418733	-2.27577	6.2473	35.7183	4.32663e-06	0.00015096
29841	GRHL1	grainyhead like transcription factor 1	-1.59421	3.2391	22.2949	9.35687e-05	0.00321456	-1.09281	3.2391	10.6928	0.0033704	0.0374004	-1.97989	3.2391	33.7773	6.42826e-06	0.000316098	-1.81425	3.2391	28.5861	1.99494e-05	0.000453139
29881	NPC1L1	NPC1 like intracellular cholesterol transporter 1	-4.36748	2.76628	19.4671	0.00020232	0.00552873	-2.48214	2.76628	7.32988	0.0125795	0.0867004	-3.98471	2.76628	17.529	0.000354714	0.00584087	-4.36581	2.76628	20.5395	0.000150063	0.00201802
29887	SNX10	sorting nexin 10	-1.39993	4.46846	7.7541	0.0105472	0.0747658	-3.04689	4.46846	33.0625	7.46378e-06	0.000671328	-4.70641	4.46846	68.5561	2.40151e-08	4.49186e-06	-4.93185	4.46846	73.8652	1.24688e-08	2.01062e-06
29944	PNMA3	PNMA family member 3	-1.8967	3.14353	14.5768	0.000885518	0.0148268	-1.54466	3.14353	9.86716	0.00458442	0.0458673	-4.38183	3.14353	106.975	4.11826e-10	2.38258e-07	-4.41864	3.14353	107.765	3.83925e-10	1.63616e-07
29965	CDIP1	cell death inducing p53 target 1	-1.02192	4.63717	12.269	0.0019194	0.0243655	-1.11934	4.63717	14.6719	0.000858749	0.0154015	-1.45985	4.63717	24.4997	5.31141e-05	0.00144922	-1.69373	4.63717	32.5471	8.32273e-06	0.000244211
50814	NSDHL	NAD(P) dependent steroid dehydrogenase-like	-1.65707	5.28814	32.6321	8.1739e-06	0.000611695	-1.29587	5.28814	20.3379	0.000158634	0.00501427	-0.608825	5.28814	4.59765	0.0428363	0.165101	-1.66009	5.28814	32.7457	7.97961e-06	0.000235688
51027	BOLA1	bolA family member 1	-0.803968	2.89649	6.95917	0.014714	0.0923482	-1.11017	2.89649	13.1808	0.0014044	0.0208955	-0.758744	2.89649	6.26341	0.0198922	0.0998424	-1.58086	2.89649	26.612	3.16776e-05	0.000633517
51156	SERPINA10	serpin family A member 10	-2.5254	1.51714	7.75347	0.0118334	0.0799188	-2.89514	1.51714	9.95939	0.00521517	0.0493113	-3.18469	1.51714	13.3815	0.00167743	0.0179036	-3.24351	1.51714	13.7985	0.00147473	0.0110076
51162	EGFL7	EGF like domain multiple 7	-1.68392	2.73293	9.39932	0.00548057	0.0485147	-2.47513	2.73293	19.6942	0.000189787	0.00560917	-3.02106	2.73293	26.6532	3.13672e-05	0.000986487	-2.45714	2.73293	18.3075	0.00028212	0.00317989
51203	NUSAP1	nucleolar and spindle associated protein 1	-2.45591	7.4174	33.1389	7.34492e-06	0.000577303	-1.07218	7.4174	6.87123	0.0152773	0.0981509	-1.24383	7.4174	9.18185	0.00596133	0.0439854	-2.34639	7.4174	30.5082	1.29424e-05	0.000329526
51471	NAT8B	N-acetyltransferase 8B (putative, gene/pseudogene)	-3.32761	-1.86518	24.3037	0.000825589	0.0140602	-2.0296	-1.86518	7.34216	0.024117	0.131207	-0.847251	-1.86518	19.9192	0.00158986	0.0173096	-0.847251	-1.86518	18.381	0.00205161	0.0139414
51478	HSD17B7	hydroxysteroid 17-beta dehydrogenase 7	-1.72363	3.85386	20.5488	0.000149677	0.00447257	-1.78052	3.85386	21.8644	0.000104865	0.00391037	-1.55671	3.85386	16.9589	0.000420772	0.00660071	-2.08375	3.85386	29.4801	1.62791e-05	0.000389025
54058	C21orf58	chromosome 21 open reading frame 58	-1.20784	2.11788	8.75921	0.00703407	0.0571506	-1.03975	2.11788	6.50928	0.0178613	0.108643	-1.27432	2.11788	9.76249	0.00476996	0.0375451	-1.32501	2.11788	10.5263	0.00358344	0.0209471
54507	ADAMTSL4	ADAMTS like 4	-2.5516	1.83678	8.71217	0.00716606	0.0578357	-3.08806	1.83678	12.3699	0.00185338	0.0250179	-3.03826	1.83678	12.0882	0.00204436	0.0204311	-2.06679	1.83678	5.89677	0.023415	0.0820165
54583	EGLN1	egl-9 family hypoxia inducible factor 1	-1.31977	7.01853	16.1865	0.000532628	0.0105478	-1.06791	7.01853	10.7186	0.00333867	0.0371742	-0.895589	7.01853	7.58304	0.0113194	0.0688824	-2.5995	7.01853	57.6737	1.04852e-07	9.21458e-06
54892	NCAPG2	non-SMC condensin II complex subunit G2	-1.23189	6.62594	8.20031	0.00879284	0.0663224	-0.913793	6.62594	4.57088	0.0433936	0.192084	-0.916372	6.62594	4.60158	0.042755	0.164894	-1.44452	6.62594	11.1691	0.00283397	0.0175695
54948	MRPL16	mitochondrial ribosomal protein L16	-0.852287	5.6675	19.3051	0.000211811	0.00570105	-1.06789	5.6675	30.0869	1.421e-05	0.00100438	-0.989522	5.6675	25.8972	3.76322e-05	0.00112958	-1.6943	5.6675	73.3731	1.32292e-08	2.11419e-06
55020	TTC38	tetratricopeptide repeat domain 38	-1.09195	5.30759	10.303	0.00389271	0.0387949	-0.934421	5.30759	7.59105	0.0112819	0.0806126	-0.884167	5.30759	6.81757	0.0156327	0.0848424	-1.73751	5.30759	25.2817	4.3743e-05	0.000793268
55107	ANO1	anoctamin 1	-3.94587	0.234062	13.3815	0.00138694	0.0196244	-3.9902	0.234062	14.0895	0.00110095	0.0179799	-1.63522	0.234062	5.50703	0.0283738	0.125615	-1.88517	0.234062	10.4355	0.00385313	0.0221759
55365	TMEM176A	transmembrane protein 176A	-3.33943	1.55314	6.8377	0.0175651	0.104174	-3.49965	1.55314	9.81282	0.00576752	0.0528586	-5.85354	1.55314	12.892	0.00209757	0.0207846	-5.84579	1.55314	12.4394	0.00241569	0.0157314
55374	TMCO6	transmembrane and coiled-coil domains 6	-1.08502	3.31219	9.16675	0.00599639	0.0514276	-0.763573	3.31219	4.57824	0.0432396	0.191941	-1.10121	3.31219	9.55998	0.00515278	0.0398056	-1.36643	3.31219	14.5845	0.000883316	0.00750022
55532	SLC30A10	solute carrier family 30 member 10	-2.8443	3.26541	11.1283	0.00314202	0.0338585	-1.81697	3.26541	4.87369	0.038554	0.17861	-6.95781	3.26541	52.7363	3.79726e-07	3.65415e-05	-7.53543	3.26541	64.9139	7.46399e-08	7.26076e-06
55553	SOX6	SRY-box 6	-2.09836	4.90375	13.8791	0.00111232	0.016901	-1.28294	4.90375	5.44014	0.0288114	0.147552	-1.43431	4.90375	6.73593	0.0161912	0.0869246	-2.2469	4.90375	15.7043	0.000618699	0.00576476
55699	IARS2	isoleucyl-tRNA synthetase 2, mitochondrial	-1.03879	8.12871	15.9311	0.000576464	0.0111307	-1.25028	8.12871	22.8703	8.04883e-05	0.00326014	-0.69838	8.12871	7.28383	0.012825	0.0744825	-1.52718	8.12871	33.6421	6.61147e-06	0.000205807
55723	ASF1B	anti-silencing function 1B histone chaperone	-2.30518	5.12872	30.7686	1.2221e-05	0.000807175	-1.53636	5.12872	14.3526	0.000952341	0.0163746	-1.47772	5.12872	13.3404	0.00133094	0.0152026	-2.21881	5.12872	28.718	1.93553e-05	0.000442454
55811	ADCY10	adenylate cyclase 10	-3.33885	1.3904	22.1847	9.63266e-05	0.00325311	-5.40428	1.3904	53.2144	2.03589e-07	4.6629e-05	-2.83837	1.3904	19.5266	0.000198953	0.00377631	-3.34739	1.3904	27.3705	2.64611e-05	0.000559183
55827	DCAF6	DDB1 and CUL4 associated factor 6	-1.532	6.79611	31.4986	1.04217e-05	0.000734404	-0.786357	6.79611	8.5699	0.0075821	0.0627586	-0.596596	6.79611	4.95764	0.0360738	0.147274	-0.704075	6.79611	6.88466	0.0151898	0.059728
55937	APOM	apolipoprotein M	-2.67349	2.20362	20.9713	0.000133352	0.0040801	-2.29918	2.20362	15.912	0.000579894	0.0118895	-3.41235	2.20362	33.4565	6.87217e-06	0.000331882	-3.02667	2.20362	26.89	2.9646e-05	0.000604366
56891	LGALS14	galectin 14	-2.04079	2.06411	9.45207	0.0106234	0.0752167	-2.16903	2.06411	14.6173	0.00284789	0.0334697	-8.63759	2.06411	37.7869	7.36579e-05	0.00187807	-8.70424	2.06411	40.0274	5.72872e-05	0.000960996
56935	SMCO4	single-pass membrane protein with coiled-coil domains 4	-1.26271	3.2423	9.95706	0.00443139	0.0423029	-0.865747	3.2423	4.74474	0.0399144	0.182391	-1.20391	3.2423	9.0972	0.00616085	0.0451199	-1.01363	3.2423	6.48765	0.0180303	0.067608
56944	OLFML3	olfactomedin like 3	-2.04683	6.03159	10.4024	0.0037516	0.0379855	-1.93283	6.03159	9.34734	0.00559148	0.0518022	-2.61885	6.03159	16.6313	0.000464724	0.00709003	-2.9263	6.03159	20.18	0.000165723	0.00216833
56957	OTUD7B	OTU deubiquitinase 7B	-0.739666	6.35383	4.37921	0.0476311	0.197212	-1.22836	6.35383	11.8641	0.00221172	0.0278983	-1.29243	6.35383	13.0787	0.00145375	0.0162223	-2.03459	6.35383	31.0269	1.15485e-05	0.000301847
56997	COQ8A	coenzyme Q8A	-1.51068	5.07964	10.432	0.00371066	0.037737	-2.24097	5.07964	21.9448	0.000102648	0.00385986	-3.05863	5.07964	38.1882	2.66503e-06	0.00016503	-2.88734	5.07964	34.5018	5.53621e-06	0.000183166
56998	CTNNBIP1	catenin beta interacting protein 1	-1.64457	4.7026	12.7411	0.00163086	0.0219644	-1.18479	4.7026	6.76794	0.0159697	0.101111	-1.62336	4.7026	12.467	0.00179208	0.0186708	-1.80317	4.7026	15.2145	0.000721915	0.00646401
57116	ZNF695	zinc finger protein 695	-2.63093	3.55942	31.4772	1.04701e-05	0.00073492	-2.65724	3.55942	32.0669	9.22049e-06	0.000753596	-1.23996	3.55942	7.5523	0.0114647	0.0693546	-2.03543	3.55942	19.5323	0.000198633	0.00247414
57127	RHBG	Rh family B glycoprotein (gene/pseudogene)	-3.20041	-1.71779	18.3409	0.000331906	0.00775558	-3.11609	-1.71779	16.1448	0.000624459	0.0124606	-2.40268	-1.71779	7.83755	0.0107542	0.0664214	-2.64278	-1.71779	10.2283	0.00432999	0.024114
57171	DOLPP1	dolichyldiphosphatase 1	-1.01525	4.71019	12.988	0.0014992	0.0207534	-0.891678	4.71019	10.0637	0.00425704	0.0434169	-1.07503	4.71019	14.5878	0.000882376	0.0112251	-1.47138	4.71019	26.8389	3.00085e-05	0.000608293
57462	MYORG	myogenesis regulating glycosidase (putative)	-2.27285	4.77676	41.8792	1.33987e-06	0.000198181	-1.21666	4.77676	12.7794	0.00160963	0.0227035	-1.89604	4.77676	29.8962	1.48277e-05	0.000575705	-2.77691	4.77676	60.0943	7.42829e-08	7.26076e-06
57650	CIP2A	cell proliferation regulating inhibitor of protein phosphatase 2A	-2.18454	6.20503	16.2978	0.000514673	0.0102929	-1.45641	6.20503	7.58119	0.0113281	0.080846	-1.21858	6.20503	5.3668	0.0298015	0.130038	-1.6043	6.20503	9.1165	0.00611474	0.0311632
57678	GPAM	glycerol-3-phosphate acyltransferase, mitochondrial	-6.66411	2.84087	14.0304	0.00119483	0.0177332	-8.37184	2.84087	24.0001	7.65449e-05	0.00319204	-5.12223	2.84087	9.44684	0.00577291	0.0431078	-6.03742	2.84087	12.5029	0.00196382	0.0135249
57817	HAMP	hepcidin antimicrobial peptide	-3.79102	1.66435	12.1424	0.00248746	0.0288736	-3.84872	1.66435	13.0283	0.00187348	0.0252321	-8.03321	1.66435	29.3014	3.21248e-05	0.00100638	-7.9155	1.66435	26.8635	5.33037e-05	0.000912125
58497	PRUNE1	prune exopolyphosphatase 1	-1.09757	5.03838	12.2698	0.00191891	0.0243655	-1.55589	5.03838	24.136	5.82003e-05	0.00270579	-1.08592	5.03838	12.0898	0.0020432	0.0204308	-0.875632	5.03838	7.91143	0.00988797	0.0439807
64577	ALDH8A1	aldehyde dehydrogenase 8 family member A1	-3.88967	1.27178	36.9499	3.38918e-06	0.000354754	-2.65246	1.27178	16.3961	0.000499371	0.0108606	-3.90368	1.27178	29.5196	1.61348e-05	0.000611859	-3.48033	1.27178	23.8691	6.22706e-05	0.00102821
64718	UNKL	unkempt family like zinc finger	-1.04574	3.51239	9.37144	0.00553976	0.0487722	-1.36279	3.51239	15.7607	0.000607884	0.0123407	-2.26088	3.51239	40.3171	1.78343e-06	0.000120006	-1.99017	3.51239	31.7593	9.85069e-06	0.000272937
64757	2001-03-01	mitochondrial amidoxime reducing component 1	-2.05032	4.66477	15.2055	0.000723996	0.0129329	-2.50644	4.66477	21.992	0.000101369	0.00382787	-2.16792	4.66477	16.9539	0.00042141	0.00660445	-2.97633	4.66477	30.055	1.43114e-05	0.000355422
64881	PCDH20	protocadherin 20	-3.62995	1.14847	14.7109	0.00111967	0.0169696	-2.67417	1.14847	8.33441	0.0094616	0.0722805	-6.71494	1.14847	50.606	9.28052e-07	7.28561e-05	-5.94875	1.14847	34.1286	1.2697e-05	0.000324662
65003	MRPL11	mitochondrial ribosomal protein L11	-1.44007	6.73949	34.0526	6.07209e-06	0.000503168	-1.65834	6.73949	44.6177	8.25303e-07	0.000134292	-0.791806	6.73949	10.5785	0.00351516	0.0302199	-1.8098	6.73949	52.6402	2.22386e-07	1.62469e-05
65094	JMJD4	jumonji domain containing 4	-1.09003	4.42798	5.52366	0.0277286	0.139532	-1.27631	4.42798	7.51852	0.0116268	0.0824022	-1.28535	4.42798	7.60933	0.0111968	0.0683529	-1.30038	4.42798	7.77973	0.0104366	0.0455508
79071	ELOVL6	ELOVL fatty acid elongase 6	-0.951511	5.19743	7.04145	0.0142077	0.0901468	-1.0503	5.19743	8.55158	0.00763759	0.0631404	-0.838512	5.19743	5.47458	0.0283594	0.125604	-2.29295	5.19743	37.8223	2.8597e-06	0.000111273
79153	GDPD3	glycerophosphodiester phosphodiesterase domain containing 3	-3.11006	1.08344	40.2106	1.81902e-06	0.000241176	-3.23727	1.08344	43.296	1.04008e-06	0.000160486	-3.64359	1.08344	59.4407	8.14454e-08	1.1852e-05	-1.92312	1.08344	17.1657	0.000395371	0.00408353
79191	IRX3	iroquois homeobox 3	-1.88223	0.0180146	7.07372	0.0140144	0.0893442	-1.58171	0.0180146	4.73142	0.0401695	0.18295	-1.95901	0.0180146	11.6098	0.00242008	0.0230042	-1.58512	0.0180146	6.15199	0.0208961	0.0752894
79733	E2F8	E2F transcription factor 8	-3.14003	4.4544	16.8923	0.000429324	0.00920295	-2.13708	4.4544	8.40032	0.00811316	0.0656202	-1.65936	4.4544	5.15278	0.0329147	0.138883	-2.9891	4.4544	15.2184	0.00072102	0.00645923
79762	C1orf115	chromosome 1 open reading frame 115	-2.00735	5.05357	9.26915	0.00576298	0.0500736	-1.45856	5.05357	5.05661	0.0344311	0.166642	-3.55076	5.05357	25.599	4.04672e-05	0.00118547	-4.63834	5.05357	39.5519	2.05707e-06	8.64309e-05
80063	ATF7IP2	activating transcription factor 7 interacting protein 2	-1.54981	3.47726	28.2277	2.16664e-05	0.00118596	-1.36283	3.47726	22.0166	0.000100711	0.00381425	-2.21869	3.47726	54.9817	1.55787e-07	1.89689e-05	-1.95375	3.47726	43.3318	1.03352e-06	4.97286e-05
80178	TEDC2	tubulin epsilon and delta complex 2	-0.964578	2.46971	4.49455	0.0450279	0.190353	-0.979256	2.46971	4.63471	0.0420781	0.18843	-0.961722	2.46971	4.3734	0.0477666	0.177548	-0.991476	2.46971	4.64079	0.041955	0.124784
80339	PNPLA3	patatin like phospholipase domain containing 3	-3.18799	2.94963	23.1929	7.40377e-05	0.00275655	-1.60955	2.94963	6.58527	0.0172809	0.1062	-6.13719	2.94963	74.6835	1.13074e-08	2.55182e-06	-6.85926	2.94963	97.6169	9.78589e-10	3.18468e-07
81571	MIR600HG	MIR600 host gene	-1.59235	3.12798	18.0717	0.000302226	0.00726114	-1.58324	3.12798	17.8792	0.000319804	0.00794178	-1.38943	3.12798	14.0863	0.00103896	0.0126764	-1.42261	3.12798	14.7361	0.00084117	0.00725006
81610	FAM83D	family with sequence similarity 83 member D	-2.53141	6.54259	25.4052	4.24345e-05	0.0018847	-1.77851	6.54259	13.2226	0.00138473	0.0206889	-1.63178	6.54259	11.218	0.00278439	0.0254405	-2.97546	6.54259	33.8034	6.39358e-06	0.000202546
81611	ANP32E	acidic nuclear phosphoprotein 32 family member E	-1.11847	7.72432	8.25065	0.00861603	0.0654022	-1.18252	7.72432	9.1977	0.00592478	0.0538586	-0.894946	7.72432	5.32811	0.030339	0.131837	-2.52963	7.72432	38.6422	2.44331e-06	9.89431e-05
81691	REXO5	RNA exonuclease 5	-1.56405	3.66542	30.1461	1.40242e-05	0.000880767	-1.25654	3.66542	19.7249	0.00018816	0.00557596	-0.921057	3.66542	10.8328	0.00320198	0.0282604	-0.904444	3.66542	10.4392	0.00370073	0.0214714
81704	DOCK8	dedicator of cytokinesis 8	-3.28947	3.02358	9.85777	0.00495719	0.0453623	-3.78881	3.02358	12.553	0.00193128	0.0257715	-6.61257	3.02358	37.467	4.53966e-06	0.000239691	-6.23898	3.02358	31.9756	1.31079e-05	0.000333265
81932	HDHD3	haloacid dehalogenase like hydrolase domain containing 3	-1.34347	3.43265	7.80904	0.0103116	0.0735622	-1.23316	3.43265	6.61153	0.0170853	0.105658	-3.99185	3.43265	60.156	7.36427e-08	1.09748e-05	-4.75031	3.43265	82.0344	4.86827e-09	1.00011e-06
83758	RBP5	retinol binding protein 5	-1.74761	-0.153392	6.46136	0.0182382	0.106763	-2.68834	-0.153392	15.0127	0.000769817	0.014493	-3.88332	-0.153392	45.8635	6.66444e-07	5.65341e-05	-3.56768	-0.153392	33.944	6.20991e-06	0.000198484
83903	HASPIN	histone H3 associated protein kinase	-1.77675	4.47145	15.82	0.000596737	0.0114113	-1.00992	4.47145	5.29762	0.0307702	0.154663	-1.02892	4.47145	5.50535	0.027962	0.12447	-1.47697	4.47145	11.1259	0.00287852	0.0177358
83988	NCALD	neurocalcin delta	-2.76228	4.15964	18.7168	0.000250594	0.00633528	-1.74212	4.15964	7.95166	0.00972684	0.0735223	-3.95744	4.15964	34.4358	5.61151e-06	0.000284534	-4.02167	4.15964	35.3111	4.696e-06	0.000161331
84107	ZIC4	Zic family member 4	-1.39951	0.458406	5.02736	0.0349076	0.162246	-1.35975	0.458406	4.75095	0.039796	0.181944	-2.12129	0.458406	9.69014	0.00490302	0.038373	-1.73717	0.458406	6.57956	0.0173238	0.0657224
84134	TOMM40L	translocase of outer mitochondrial membrane 40 like	-1.04001	5.3184	5.26927	0.0311773	0.15002	-1.1259	5.3184	6.15503	0.020868	0.119602	-1.79143	5.3184	15.1523	0.000736316	0.00996169	-2.29984	5.3184	24.1265	5.83415e-05	0.000974096
84226	C2orf16	chromosome 2 open reading frame 16	-5.28169	1.05593	36.5382	3.67528e-06	0.000365827	-3.94624	1.05593	21.5731	0.000113351	0.00409045	-1.15151	1.05593	4.66243	0.0415207	0.161561	-1.13491	1.05593	4.45159	0.0459783	0.132994
84305	PYM1	PYM homolog 1, exon junction complex associated factor	-0.932276	4.59984	12.8427	0.00157523	0.0214737	-1.10269	4.59984	17.8593	0.000321682	0.00794178	-0.653176	4.59984	6.39801	0.0187504	0.0958893	-0.92065	4.59984	12.6129	0.00170422	0.012254
84467	FBN3	fibrillin 3	-3.20308	2.35443	12.1177	0.00250757	0.0290316	-2.08148	2.35443	5.55722	0.0293095	0.149492	-3.16611	2.35443	31.4011	2.12106e-05	0.000744408	-2.81963	2.35443	18.8526	0.000352881	0.0037352
84647	PLA2G12B	phospholipase A2 group XIIB	-3.10925	2.91999	14.7962	0.000825062	0.0140602	-2.53433	2.91999	10.2619	0.00395281	0.0415208	-7.41023	2.91999	68.5311	2.40917e-08	4.49186e-06	-7.52863	2.91999	71.214	1.72162e-08	2.54672e-06
84649	DGAT2	diacylglycerol O-acyltransferase 2	-0.816439	4.16237	4.44654	0.0460914	0.193163	-1.51811	4.16237	15.0794	0.000753615	0.0142472	-1.50207	4.16237	14.1681	0.00101146	0.0124086	-3.20142	4.16237	56.9763	1.16026e-07	9.93658e-06
84722	PSRC1	proline and serine rich coiled-coil 1	-1.88558	4.88399	14.0456	0.00105293	0.0163739	-1.43854	4.88399	8.38352	0.00816794	0.0658253	-1.11036	4.88399	5.11358	0.0335236	0.140557	-1.34188	4.88399	7.38936	0.0122701	0.0512061
84791	LINC00467	long intergenic non-protein coding RNA 467	-1.07276	2.97806	4.42768	0.046517	0.194262	-1.45778	2.97806	8.06227	0.00929846	0.0715566	-1.4555	2.97806	8.03257	0.0094114	0.060443	-2.48677	2.97806	22.168	9.67533e-05	0.0014195
84894	LINGO1	leucine rich repeat and Ig domain containing 1	-2.87137	0.619605	5.48347	0.0291576	0.143772	-4.07315	0.619605	10.5231	0.00389357	0.0411885	-3.59327	0.619605	15.2978	0.00080572	0.0106432	-3.09557	0.619605	9.25023	0.00621493	0.0314596
84904	ARHGEF39	Rho guanine nucleotide exchange factor 39	-3.10249	3.63026	29.4531	1.63784e-05	0.00097072	-1.97028	3.63026	12.8835	0.00155345	0.0221839	-2.00109	3.63026	13.3831	0.00131196	0.0150531	-2.79808	3.63026	24.7961	4.93278e-05	0.000862402
84986	ARHGAP19	Rho GTPase activating protein 19	-1.61389	5.47696	11.4531	0.00255907	0.0294754	-1.07609	5.47696	5.22575	0.0318141	0.158178	-1.92358	5.47696	15.9142	0.000579491	0.00839184	-2.44668	5.47696	24.7977	4.93074e-05	0.000862402
85235	HIST1H2AH	histone cluster 1 H2A family member h	-2.91818	5.13533	16.2415	0.000523666	0.0104146	-2.1896	5.13533	9.63817	0.00500111	0.0483132	-2.23249	5.13533	9.95813	0.0044296	0.035682	-3.28469	5.13533	19.8621	0.000181063	0.00231489
89846	FGD3	FYVE, RhoGEF and PH domain containing 3	-3.95209	-0.273467	47.1415	5.37388e-07	0.00010298	-2.9332	-0.273467	22.9735	7.83613e-05	0.00321855	-3.45667	-0.273467	43.6857	9.71034e-07	7.49161e-05	-2.47469	-0.273467	18.2203	0.000289377	0.00324331
90381	TICRR	TOPBP1 interacting checkpoint and replication regulator	-2.8035	4.85336	22.95	7.88399e-05	0.00287975	-1.74976	4.85336	9.62897	0.0050187	0.0483215	-1.33061	4.85336	5.70626	0.0255159	0.117285	-2.53619	4.85336	19.2214	0.000216909	0.00263932
91464	ISX	intestine specific homeobox	-5.6807	2.62215	75.6781	1.62144e-06	0.000228406	-5.75554	2.62215	78.1507	1.3705e-06	0.000194686	-7.85323	2.62215	130.588	8.63277e-08	1.22816e-05	-8.13166	2.62215	158.935	2.90084e-08	3.73541e-06
93474	ZNF670	zinc finger protein 670	-0.83755	3.99962	6.39554	0.0187706	0.108687	-0.946076	3.99962	8.13647	0.0090228	0.0701865	-1.42864	3.99962	18.0676	0.000302587	0.00523285	-1.64769	3.99962	23.7501	6.41849e-05	0.00105206
114571	SLC22A9	solute carrier family 22 member 9	-4.48072	3.93812	24.5965	0.000263708	0.00658313	-3.39399	3.93812	15.4946	0.00171583	0.0236244	-6.84289	3.93812	47.3367	1.13874e-05	0.000467485	-8.19438	3.93812	64.5933	2.17517e-06	9.03325e-05
116039	OSR2	odd-skipped related transciption factor 2	-1.1366	2.60163	7.36117	0.0124157	0.0824902	-1.38543	2.60163	10.8879	0.00313826	0.0359048	-2.5533	2.60163	32.9026	7.71943e-06	0.000358883	-4.0394	2.60163	74.2211	1.19484e-08	1.94444e-06
116519	APOA5	apolipoprotein A5	-2.86232	-2.67845	16.7718	0.00218106	0.0263776	-2.74318	-2.67845	11.1671	0.00751485	0.0624969	-1.76253	-2.67845	12.9059	0.00494429	0.0385945	-1.76253	-2.67845	12.2035	0.00582974	0.0300959
117143	TADA1	transcriptional adaptor 1	-1.16461	4.87792	21.0726	0.000129732	0.00400416	-1.18697	4.87792	21.8745	0.000104586	0.00390811	-0.588243	4.87792	5.5091	0.027914	0.124411	-0.603857	4.87792	5.80009	0.024456	0.0845075
119467	CLRN3	clarin 3	-0.981476	1.14447	13.0227	0.0025903	0.0296633	-0.980655	1.14447	13.723	0.00212934	0.0274392	-7.55776	1.14447	85.3289	1.43958e-07	1.78937e-05	-7.49138	1.14447	76.0654	2.99479e-07	1.98532e-05
123264	SLC51B	solute carrier family 51 beta subunit	-2.8032	-0.886827	10.218	0.00476118	0.0441785	-2.68864	-0.886827	9.3171	0.00656681	0.0576456	-2.43846	-0.886827	7.25633	0.0144014	0.080503	-3.29938	-0.886827	14.635	0.00114524	0.00914301
125113	KRT222	keratin 222	-1.55764	1.58017	76.4573	4.45011e-08	1.53178e-05	-1.55764	1.58017	79.7606	3.21134e-08	1.3068e-05	-1.8607	1.58017	87.877	1.50664e-08	3.2104e-06	-1.8607	1.58017	82.0261	2.58386e-08	3.38378e-06
126282	TNFAIP8L1	TNF alpha induced protein 8 like 1	-2.31914	5.51387	52.8683	2.14704e-07	5.55037e-05	-1.36758	5.51387	19.5249	0.000199045	0.00582141	-1.62058	5.51387	27.2081	2.74937e-05	0.000898012	-1.83649	5.51387	34.4694	5.57301e-06	0.000183368
126961	HIST2H3C	histone cluster 2 H3 family member c	-2.21387	5.83332	8.02147	0.00945402	0.0695291	-2.74772	5.83332	11.9084	0.0021775	0.0277206	-3.53346	5.83332	18.1961	0.000291429	0.00509756	-5.04964	5.83332	32.3383	8.70085e-06	0.000252001
131405	TRIM71	tripartite motif containing 71	-3.26709	2.9431	9.32065	0.00605245	0.0517612	-3.05326	2.9431	8.28234	0.0090164	0.0701865	-7.44348	2.9431	41.4357	2.24534e-06	0.000144048	-7.08638	2.9431	35.8981	6.07918e-06	0.000195002
131870	NUDT16	nudix hydrolase 16	-0.734026	5.52761	11.3584	0.00264734	0.0300633	-1.06471	5.52761	23.6405	6.60031e-05	0.00292646	-0.965696	5.52761	19.4965	0.000200646	0.00380441	-0.681366	5.52761	9.79013	0.00472018	0.0257502
132158	GLYCTK	glycerate kinase	-2.76332	3.02365	28.7675	1.91377e-05	0.00108058	-2.13083	3.02365	17.8719	0.000320493	0.00794178	-1.68425	3.02365	11.5485	0.00247348	0.0233753	-1.95279	3.02365	15.2858	0.000705792	0.00636101
133686	NADK2	NAD kinase 2, mitochondrial	-1.96375	6.77299	57.1058	1.13857e-07	3.23481e-05	-2.21067	6.77299	71.1447	1.73641e-08	7.96924e-06	-0.741712	6.77299	8.65324	0.00733525	0.0509878	-0.707946	6.77299	7.89004	0.00997488	0.0442041
134429	STARD4	StAR related lipid transfer domain containing 4	-2.86445	5.25307	34.0832	6.03377e-06	0.000502319	-1.24206	5.25307	7.10941	0.0138041	0.0918763	-1.33406	5.25307	8.12948	0.00904838	0.0590868	-2.49577	5.25307	26.4192	3.31756e-05	0.000657597
135892	TRIM50	tripartite motif containing 50	-3.13466	-1.73615	14.4153	0.00122304	0.0180408	-3.28131	-1.73615	16.7041	0.000630673	0.0125566	-2.20559	-1.73615	10.4102	0.00445242	0.035812	-1.874	-1.73615	6.51376	0.0194907	0.0717384
138311	FAM69B	family with sequence similarity 69 member B	-1.18954	3.33789	4.30742	0.0493369	0.201571	-1.4525	3.33789	6.35777	0.0190839	0.112845	-3.89035	3.33789	38.0435	2.74024e-06	0.000167971	-3.59331	3.33789	33.1656	7.30373e-06	0.000221952
139728	PNCK	pregnancy up-regulated nonubiquitous CaM kinase	-3.88277	0.122107	9.39368	0.00549248	0.0485296	-3.97882	0.122107	10.1508	0.00412035	0.0426155	-5.71329	0.122107	15.22	0.000720663	0.00983751	-5.64889	0.122107	14.6152	0.000874591	0.00745443
139760	GPR119	G protein-coupled receptor 119	-1.4536	-2.83267	16.7507	0.00127907	0.0186246	-1.39745	-2.83267	11.5003	0.00484475	0.0473084	-1.93522	-2.83267	19.7722	0.000664181	0.00927315	-1.86992	-2.83267	13.042	0.00317883	0.0191356
146909	KIF18B	kinesin family member 18B	-2.00455	4.98819	16.2461	0.000522921	0.0104146	-1.28766	4.98819	6.97833	0.0145944	0.0953722	-1.1764	4.98819	5.87223	0.0236744	0.111957	-1.72458	4.98819	12.2704	0.00191846	0.0133198
147841	SPC24	SPC24, NDC80 kinetochore complex component	-2.27893	3.22443	19.2755	0.000213598	0.00572469	-1.59565	3.22443	9.76086	0.00477292	0.0470427	-1.71405	3.22443	11.2964	0.00270698	0.0248983	-2.55187	3.22443	24.0369	5.96767e-05	0.000992708
148738	HJV	hemojuvelin BMP co-receptor	-5.18772	0.460944	33.8239	1.34276e-05	0.000855304	-5.2769	0.460944	36.5042	8.29988e-06	0.00073182	-5.72407	0.460944	40.2296	4.41967e-06	0.000234741	-5.84154	0.460944	43.7151	2.54073e-06	0.000101737
151648	SGO1	shugoshin 1	-1.94436	4.98324	27.8691	2.35464e-05	0.00125434	-1.36616	4.98324	14.2191	0.000994731	0.0168446	-0.850964	4.98324	5.62522	0.0264726	0.120568	-1.66005	4.98324	20.6337	0.000146228	0.00198434
152189	CMTM8	CKLF like MARVEL transmembrane domain containing 8	-1.98067	3.57157	22.2576	9.4492e-05	0.00321748	-1.55638	3.57157	14.0824	0.00104027	0.0174017	-1.63915	3.57157	15.5951	0.000640234	0.00903037	-1.57421	3.57157	14.4256	0.000929988	0.00783703
157983	C9orf66	chromosome 9 open reading frame 66	-2.15679	-2.12357	8.67502	0.00906772	0.0680516	-2.14062	-2.12357	8.54332	0.00950997	0.0725262	-1.52133	-2.12357	21.2134	0.000253557	0.0045658	-1.52133	-2.12357	19.9133	0.000344246	0.00367422
158160	HSD17B7P2	hydroxysteroid 17-beta dehydrogenase 7 pseudogene 2	-1.27761	2.1179	10.0248	0.00431985	0.0417951	-1.11081	2.1179	7.60801	0.0112029	0.0802082	-1.29829	2.1179	10.3529	0.00382122	0.032149	-1.34268	2.1179	11.0483	0.00296052	0.0181164
158326	FREM1	FRAS1 related extracellular matrix 1	-5.97004	1.45204	13.0544	0.00185816	0.0238418	-5.26942	1.45204	8.98423	0.00741846	0.0622146	-3.45281	1.45204	5.03652	0.0369546	0.149514	-4.12944	1.45204	8.08555	0.0104054	0.045448
161291	TMEM30B	transmembrane protein 30B	-3.29435	1.24681	9.89008	0.00454487	0.0429507	-6.93795	1.24681	45.293	7.34623e-07	0.000122888	-4.12012	1.24681	24.1294	5.82976e-05	0.00156442	-4.19992	1.24681	25.4877	4.15853e-05	0.000768941
163183	SYNE4	spectrin repeat containing nuclear envelope family member 4	-2.70429	-1.0047	12.0876	0.00204477	0.0253283	-2.41345	-1.0047	9.59533	0.0050836	0.0486526	-2.99401	-1.0047	24.8854	4.82441e-05	0.00134296	-2.39471	-1.0047	12.7762	0.00161138	0.0117483
164656	TMPRSS6	transmembrane serine protease 6	-3.89961	1.17384	22.3994	0.000491205	0.00997965	-4.14846	1.17384	25.0491	0.000310294	0.00778956	-6.54246	1.17384	80.2414	1.19316e-06	9.03262e-05	-6.39681	1.17384	65.9053	3.31522e-06	0.000124662
166012	CHST13	carbohydrate sulfotransferase 13	-3.07634	1.25157	36.7651	3.51449e-06	0.000358458	-3.00502	1.25157	35.2646	4.74029e-06	0.000517357	-4.39743	1.25157	78.7459	7.04341e-09	1.77563e-06	-4.23386	1.25157	72.2149	1.52256e-08	2.29012e-06
166979	CDC20B	cell division cycle 20B	-3.01175	-1.45285	13.3867	0.00131038	0.0189302	-2.57617	-1.45285	8.94454	0.00653953	0.0574625	-0.840311	-1.45285	4.45904	0.0458119	0.17313	-0.85429	-1.45285	4.58886	0.0430183	0.127144
171019	ADAMTS19	ADAM metallopeptidase with thrombospondin type 1 motif 19	-2.07559	1.27233	8.7895	0.00870212	0.065888	-2.65884	1.27233	14.0999	0.00158402	0.0224484	-4.45301	1.27233	44.7626	3.85035e-06	0.000216042	-4.95108	1.27233	66.0838	2.98843e-07	1.98532e-05
200845	KCTD6	potassium channel tetramerization domain containing 6	-2.13233	2.99173	47.04	5.4657e-07	0.00010298	-1.19197	2.99173	15.3562	0.000690244	0.0134729	-0.884518	2.99173	8.64907	0.0073474	0.0510525	-0.999232	2.99173	11.0024	0.00301017	0.0183324
201232	SLC16A13	solute carrier family 16 member 13	-1.95306	1.53321	9.46163	0.0053508	0.04772	-1.6686	1.53321	6.99931	0.0144645	0.0948008	-2.12729	1.53321	11.4094	0.00259939	0.0242578	-1.79125	1.53321	8.18133	0.00886052	0.0406132
201299	RDM1	RAD52 motif containing 1	-2.71885	0.653496	26.1885	3.50702e-05	0.00165941	-3.12407	0.653496	36.5563	3.66218e-06	0.000422899	-2.56827	0.653496	45.2799	7.3628e-07	6.10124e-05	-2.40451	0.653496	34.3859	5.66932e-06	0.000185351
202333	CMYA5	cardiomyopathy associated 5	-1.76739	0.613118	14.4815	0.000913274	0.0150051	-1.78891	0.613118	14.8795	0.000803313	0.0147937	-1.76603	0.613118	14.8546	0.000809752	0.0106663	-1.39553	0.613118	9.14806	0.00604013	0.0309246
206426	PIP5K1P1	phosphatidylinositol-4-phosphate 5-kinase type 1 pseudogene 1	-0.975785	1.81494	7.67699	0.0108878	0.0761255	-1.60961	1.81494	20.6986	0.000143653	0.00474399	-0.87086	1.81494	6.73619	0.0161894	0.0869246	-1.12051	1.81494	11.1969	0.00280567	0.0174552
220001	VWCE	von Willebrand factor C and EGF domains	-2.24316	2.00518	10.4493	0.0036869	0.0375808	-2.92919	2.00518	16.9854	0.000417418	0.00950158	-3.01829	2.00518	27.9164	2.32881e-05	0.000797007	-2.51088	2.00518	17.8578	0.00032183	0.00351032
254263	CNIH2	cornichon family AMPA receptor auxiliary protein 2	-2.69533	1.05828	14.8196	0.000818899	0.0139995	-1.49371	1.05828	4.7706	0.0394242	0.180752	-1.6567	1.05828	6.78478	0.0158545	0.0856814	-2.52594	1.05828	16.2456	0.000523012	0.00504657
255738	PCSK9	proprotein convertase subtilisin/kexin type 9	-6.34506	4.03721	23.1668	7.45387e-05	0.00275655	-3.79671	4.03721	9.85647	0.004603	0.0459761	-4.08011	4.03721	10.9183	0.00310364	0.0275146	-6.11256	4.03721	20.5776	0.000148498	0.00200449
256394	SERPINA11	serpin family A member 11	-2.50736	-2.33737	25.5374	0.00100208	0.0158447	-2.28645	-2.33737	13.3884	0.00647287	0.057101	-3.01919	-2.33737	28.7831	0.000686436	0.00950233	-3.01919	-2.33737	27.5243	0.000791537	0.00693137
259266	ASPM	abnormal spindle microtubule assembly	-2.74877	7.96911	32.464	8.47112e-06	0.000626548	-1.86512	7.96911	15.9614	0.000571059	0.0117622	-1.36983	7.96911	8.8637	0.00675038	0.0479845	-2.61262	7.96911	29.6666	1.56104e-05	0.000378605
266971	PIPSL	PIP5K1A and PSMD4-like, pseudogene	-0.602532	6.12422	8.06749	0.00927877	0.068906	-0.991947	6.12422	21.6146	0.000112098	0.00406174	-0.998863	6.12422	21.9455	0.00010263	0.00237643	-1.18574	6.12422	30.6775	1.24684e-05	0.000321573
283130	SLC25A45	solute carrier family 25 member 45	-2.2132	1.20666	16.2424	0.00052352	0.0104146	-1.85934	1.20666	11.6648	0.00237328	0.0292961	-1.85733	1.20666	13.2581	0.00136827	0.0155299	-1.29374	1.20666	6.38651	0.018845	0.0698503
283298	OLFML1	olfactomedin like 1	-1.33297	0.724373	6.3678	0.0197692	0.112727	-1.33297	0.724373	6.66401	0.0174252	0.106776	-2.31352	0.724373	7.94761	0.0102919	0.0641864	-2.2108	0.724373	6.17674	0.0214676	0.0768498
283335	LOC283335	uncharacterized LOC283335	-1.57134	0.468604	6.7818	0.0158748	0.0974005	-1.59312	0.468604	6.98034	0.0145818	0.0953418	-1.81846	0.468604	11.464	0.00254911	0.0239383	-1.4729	0.468604	7.25148	0.0130006	0.0534202
283416	LINC01465	long intergenic non-protein coding RNA 1465	-1.45401	-1.04829	13.4391	0.00128759	0.0187066	-1.1871	-1.04829	8.58377	0.00754039	0.0625419	-0.621316	-1.04829	5.67256	0.0259089	0.118787	-0.64154	-1.04829	6.10947	0.0212939	0.076396
283431	GAS2L3	growth arrest specific 2 like 3	-1.17159	6.17017	13.9352	0.00109189	0.0167614	-0.78418	6.17017	6.33276	0.0192945	0.113669	-2.74034	6.17017	68.572	2.39667e-08	4.49186e-06	-3.1987	6.17017	89.8365	2.11987e-09	4.99257e-07
283927	NUDT7	nudix hydrolase 7	-1.36123	1.97031	7.04406	0.014192	0.0901109	-2.53085	1.97031	26.4957	3.25724e-05	0.00173001	-2.19711	1.97031	14.9934	0.000774575	0.0103735	-2.07518	1.97031	13.4202	0.00129578	0.010023
284111	SLC13A5	solute carrier family 13 member 5	-2.36178	1.81116	8.43861	0.00946184	0.0695291	-2.43729	1.81116	11.0746	0.00375381	0.040161	-6.64682	1.81116	15.6576	0.000928193	0.0116669	-4.20875	1.81116	6.85223	0.0174627	0.0660482
284276	LINC00908	long intergenic non-protein coding RNA 908	-2.5944	-2.30479	14.4072	0.00176722	0.0230259	-2.76511	-2.30479	21.1968	0.000346839	0.00836667	-2.40169	-2.30479	24.4657	0.000177314	0.00347173	-2.40169	-2.30479	23.2615	0.000225428	0.0027153
284358	MAMSTR	MEF2 activating motif and SAP domain containing transcriptional regulator	-1.11187	0.400928	6.11076	0.0212818	0.11775	-0.94994	0.400928	4.4561	0.0458775	0.198925	-1.28206	0.400928	8.05884	0.00931143	0.0601028	-0.96421	0.400928	4.53192	0.0442194	0.129475
285830	HLA-F-AS1	HLA-F antisense RNA 1	-2.09244	0.840179	23.7378	6.43861e-05	0.0025273	-2.09569	0.840179	24.0969	5.87781e-05	0.00271002	-2.83209	0.840179	37.0411	3.32913e-06	0.000196336	-3.0955	0.840179	46.0541	6.45223e-07	3.52099e-05
286336	FAM78A	family with sequence similarity 78 member A	-1.7442	0.0577319	6.17451	0.0206888	0.116084	-2.27901	0.0577319	10.6787	0.00338785	0.0374775	-1.90696	0.0577319	12.39	0.0018405	0.0190313	-1.57181	0.0577319	7.54729	0.0114886	0.048821
317772	HIST2H2AB	histone cluster 2 H2A family member b	-1.94523	4.82885	24.1052	5.86549e-05	0.00235395	-2.12236	4.82885	28.405	2.07979e-05	0.00132061	-1.08043	4.82885	7.82715	0.0102353	0.0640563	-2.98776	4.82885	53.8616	1.84448e-07	1.39891e-05
326625	MMAB	methylmalonic aciduria (cobalamin deficiency) cblB type	-1.79929	4.52304	32.719	8.02483e-06	0.000609291	-1.36918	4.52304	19.3867	0.000206971	0.0059655	-1.89428	4.52304	35.8657	4.20089e-06	0.000228346	-2.32471	4.52304	52.4458	2.29172e-07	1.64737e-05
333932	HIST2H3A	histone cluster 2 H3 family member a	-2.21387	5.83332	8.02147	0.00945402	0.0695291	-2.74772	5.83332	11.9084	0.0021775	0.0277206	-3.53346	5.83332	18.1961	0.000291429	0.00509756	-5.04964	5.83332	32.3383	8.70085e-06	0.000252001
337875	HIST2H2BA	histone cluster 2 H2B family member a (pseudogene)	-2.24879	5.28106	17.6385	0.000343371	0.00787884	-2.59458	5.28106	22.9534	7.87706e-05	0.00322635	-2.27926	5.28106	17.9802	0.000310445	0.00532756	-3.81141	5.28106	44.4488	8.49836e-07	4.29076e-05
338094	FAM151A	family with sequence similarity 151 member A	-2.07611	-1.80029	11.1481	0.00345799	0.0358892	-1.73239	-1.80029	5.62974	0.0283947	0.146332	-3.28007	-1.80029	15.2532	0.000954281	0.0119029	-3.18594	-1.80029	13.1166	0.0018222	0.0128458
338442	HCAR2	hydroxycarboxylic acid receptor 2	-2.34593	0.0488656	8.50287	0.00778731	0.0612143	-2.46534	0.0488656	9.46959	0.00533447	0.0501479	-2.72493	0.0488656	10.6361	0.00344135	0.0297939	-3.61392	0.0488656	19.1658	0.000220366	0.00267232
339500	ZNF678	zinc finger protein 678	-0.762349	4.99383	7.12809	0.0136954	0.0881459	-0.872525	4.99383	9.30888	0.00567512	0.0523871	-0.746707	4.99383	6.8404	0.0154804	0.0841433	-1.8187	4.99383	38.65	2.43967e-06	9.89431e-05
344838	PAQR9	progestin and adipoQ receptor family member 9	-4.48808	3.40817	34.4042	5.64802e-06	0.0004814	-2.77031	3.40817	15.1371	0.000739901	0.0141042	-3.51841	3.40817	23.1577	7.47144e-05	0.0018969	-4.65333	3.40817	36.9179	3.41049e-06	0.000127176
346606	MOGAT3	monoacylglycerol O-acyltransferase 3	-1.26986	0.796246	6.59258	0.0200013	0.113364	-2.03743	0.796246	16.9229	0.000728453	0.013945	-3.64153	0.796246	44.1869	4.17518e-06	0.00022784	-4.2927	0.796246	59.4698	6.09943e-07	3.35919e-05
387601	SLC22A25	solute carrier family 22 member 25	-2.60922	-2.36033	22.189	0.000646324	0.0119319	-2.06672	-2.36033	8.78472	0.0129378	0.0882522	-1.96163	-2.36033	18.3349	0.00130655	0.0150102	-1.96326	-2.36033	17.5169	0.00153632	0.011321
387787	LIPT2	lipoyl(octanoyl) transferase 2	-0.817663	-0.255793	6.16869	0.0207421	0.116128	-0.760562	-0.255793	5.32328	0.0304068	0.153484	-1.19221	-0.255793	11.0265	0.00298403	0.0267058	-1.08808	-0.255793	9.09004	0.00617808	0.0313617
388323	GLTPD2	glycolipid transfer protein domain containing 2	-2.39194	0.446484	10.6415	0.00460297	0.0432713	-2.25666	0.446484	9.50381	0.00676437	0.0589094	-3.85992	0.446484	23.191	0.000162572	0.00329417	-5.08641	0.446484	40.2743	7.39849e-06	0.00022407
400043	LINC02381	long intergenic non-protein coding RNA 2381	-4.52331	2.56751	9.75956	0.00477526	0.0442175	-5.77834	2.56751	19.4984	0.000200539	0.005846	-4.12044	2.56751	7.94353	0.00975915	0.0619102	-5.35253	2.56751	13.4796	0.00127025	0.00990685
401022	HAGLR	HOXD antisense growth-associated long non-coding RNA	-4.24051	1.83018	7.83584	0.0110909	0.0770936	-4.62922	1.83018	12.7534	0.00191736	0.0256303	-4.26808	1.83018	7.49881	0.0126822	0.0738124	-4.5721	1.83018	9.38394	0.00614497	0.0312735
401541	CENPP	centromere protein P	-0.880783	3.12572	6.11153	0.0212745	0.11775	-0.737452	3.12572	4.29764	0.0495746	0.208202	-0.848849	3.12572	5.63735	0.0263269	0.12021	-1.2497	3.12572	12.0704	0.00205713	0.0139684
401720	FIGNL2	fidgetin like 2	-3.54878	-0.559816	14.5525	0.000949252	0.0152931	-4.16458	-0.559816	21.366	0.000132578	0.00449206	-2.99464	-0.559816	24.2393	6.37871e-05	0.00166919	-3.05319	-0.559816	27.6292	2.85641e-05	0.000589019
414332	LCN10	lipocalin 10	-4.35693	0.26521	17.9496	0.000558799	0.0109192	-4.26244	0.26521	17.2133	0.000675242	0.0132524	-4.1316	0.26521	19.0761	0.000421749	0.00660445	-3.27329	0.26521	11.2739	0.0037458	0.0216767
440689	HIST2H2BF	histone cluster 2 H2B family member f	-2.49815	6.15193	22.4874	8.89521e-05	0.00309156	-2.28273	6.15193	19.0864	0.000225407	0.00627458	-1.95848	6.15193	14.3565	0.000951118	0.0118717	-3.85365	6.15193	47.6521	4.93665e-07	2.92586e-05
554313	HIST2H4B	histone cluster 2 H4 family member b	-2.62556	6.81033	18.6735	0.000253737	0.00638667	-2.86172	6.81033	21.7885	0.000107009	0.00396552	-2.89594	6.81033	22.1481	9.72642e-05	0.00228936	-4.83339	6.81033	51.6965	2.57512e-07	1.79346e-05
641746	LOC641746	glycine cleavage system protein H (aminomethyl carrier) pseudogene	-1.1541	1.5179	10.3036	0.00389184	0.0387949	-0.761714	1.5179	4.491	0.0451057	0.197118	-0.97019	1.5179	7.30998	0.012685	0.0738124	-1.06844	1.5179	8.85124	0.00678354	0.033541
652995	UCA1	urothelial cancer associated 1 (non-protein coding)	-3.22394	2.77648	8.60819	0.00821972	0.0636372	-3.06734	2.77648	7.08908	0.0149709	0.0971238	-9.07683	2.77648	22.5208	0.000124333	0.00272199	-9.2071	2.77648	24.7438	7.33729e-05	0.00115202
653604	HIST2H3D	histone cluster 2 H3 family member d	-2.59569	3.10564	7.78712	0.0104049	0.0740799	-2.79271	3.10564	9.26913	0.00576303	0.0528586	-3.96852	3.10564	12.3258	0.0018819	0.0193365	-5.44747	3.10564	22.0742	9.91841e-05	0.00144686
653808	ZG16	zymogen granule protein 16	-3.26031	-0.768138	52.7893	1.64856e-05	0.000973845	-3.18667	-0.768138	48.8945	2.34162e-05	0.00143047	-4.34787	-0.768138	66.723	5.49869e-06	0.000280402	-4.53566	-0.768138	78.3882	2.53283e-06	0.000101648
723790	HIST2H2AA4	histone cluster 2 H2A family member a4	-1.95091	6.26408	10.8698	0.00315904	0.0339806	-2.48123	6.26408	16.9611	0.000420499	0.00952723	-3.21537	6.26408	26.6468	3.1415e-05	0.000986487	-4.22507	6.26408	41.9398	1.32527e-06	6.05129e-05
728655	HULC	hepatocellular carcinoma up-regulated long non-coding RNA	-2.28625	3.23516	16.7115	0.00077017	0.0134098	-2.11488	3.23516	14.4683	0.00142515	0.0210748	-2.73912	3.23516	23.4999	0.000151986	0.0031341	-5.90368	3.23516	89.947	3.42623e-08	4.22938e-06
729080	LOC729080	glycine cleavage system protein H (aminomethyl carrier) pseudogene	-1.16739	3.34882	10.1657	0.00409745	0.0402969	-0.906041	3.34882	6.17267	0.0207056	0.119049	-0.858537	3.34882	5.55546	0.0273283	0.122748	-1.24275	3.34882	11.5038	0.00251317	0.0161636
100113407	TMEM170B	transmembrane protein 170B	-1.9484	4.64556	9.69368	0.00489641	0.0449902	-1.30232	4.64556	4.49087	0.0451084	0.197118	-2.40996	4.64556	14.5993	0.000879101	0.0111993	-1.64905	4.64556	7.15248	0.0135549	0.0549499
100129518	SOD2-OT1	SOD2 overlapping transcript 1	-2.69501	-0.390738	31.7556	9.85861e-06	0.000707067	-1.47565	-0.390738	9.25999	0.00578344	0.0529156	-1.25372	-0.390738	8.36032	0.00824431	0.0552057	-2.25603	-0.390738	31.6479	1.00905e-05	0.00027829
100133545	MRPL23-AS1	MRPL23 antisense RNA 1	-2.75281	-0.685828	17.8047	0.00100979	0.0159283	-2.92557	-0.685828	20.1993	0.000608601	0.0123407	-2.71083	-0.685828	21.821	0.000441342	0.00682764	-1.59209	-0.685828	6.8303	0.0214998	0.0769188
100289361	LOC100289361	uncharacterized LOC100289361	-0.944434	0.101041	9.88431	0.00455478	0.0429765	-0.654	0.101041	4.64442	0.041882	0.187834	-1.36773	0.101041	21.1548	0.000126873	0.00275302	-1.78735	0.101041	37.3921	3.10854e-06	0.000118888
100505663	LINC01370	long intergenic non-protein coding RNA 1370	-2.91423	-2.19899	12.8692	0.00498627	0.0455585	-3.19971	-2.19899	24.743	0.000565773	0.0117073	-1.73297	-2.19899	16.9222	0.00211825	0.0209011	-1.73297	-2.19899	15.9469	0.00256835	0.0163773
100506492	DSCAM-AS1	DSCAM antisense RNA 1	-1.08986	-1.78354	21.2835	0.000340438	0.00784739	-1.08986	-1.78354	22.2068	0.00028004	0.00723296	-3.39761	-1.78354	22.3643	0.000271001	0.00480262	-3.7816	-1.78354	33.5211	3.60994e-05	0.000697779
100507006	LOC100507006	uncharacterized LOC100507006	-2.89232	-1.40599	29.1177	1.76698e-05	0.00102353	-1.72785	-1.40599	7.74771	0.0105749	0.0775684	-1.01558	-1.40599	7.87276	0.0100457	0.0631569	-0.945968	-1.40599	6.1383	0.0210232	0.0756828
100507389	LOC100507389	uncharacterized LOC100507389	-2.91167	-2.63733	15.8667	0.00537158	0.0478497	-2.91167	-2.63733	16.2811	0.00503142	0.0483919	-1.84417	-2.63733	12.3795	0.00985051	0.0622799	-1.84417	-2.63733	11.7159	0.0112033	0.0479388
100526664	LY75-CD302	LY75-CD302 readthrough	-1.84268	4.82185	17.0068	0.000414739	0.009009	-1.15093	4.82185	6.85167	0.0154058	0.0985474	-2.17678	4.82185	22.6553	8.51276e-05	0.00208726	-3.02631	4.82185	40.9748	1.57975e-06	6.9817e-05
100526760	ABHD14A-ACY1	ABHD14A-ACY1 readthrough	-1.7576	4.04234	20.141	0.000167527	0.00480244	-1.76184	4.04234	20.2413	0.000162931	0.00510537	-1.70265	4.04234	18.9557	0.00023398	0.0042954	-1.83207	4.04234	21.7698	0.000107544	0.00154737
100527963	PMF1-BGLAP	PMF1-BGLAP readthrough	-1.32472	4.58076	31.4075	1.06296e-05	0.000743199	-1.07865	4.58076	21.048	0.000130598	0.00448208	-0.843081	4.58076	13.0273	0.00147931	0.0164054	-1.18593	4.58076	25.4551	4.19185e-05	0.000772708
100528017	SAA2-SAA4	SAA2-SAA4 readthrough	-3.36292	2.08858	23.4522	9.93354e-05	0.00332337	-3.30236	2.08858	20.3169	0.000216094	0.00615903	-7.38716	2.08858	35.0923	8.64288e-06	0.000388691	-6.69887	2.08858	26.664	4.75521e-05	0.000842696
100528022	BLOC1S1-RDH5	BLOC1S1-RDH5 readthrough	-1.04524	3.68563	16.7716	0.000445313	0.00941046	-0.829587	3.68563	10.6372	0.00343995	0.0378669	-0.690274	3.68563	7.47355	0.0118464	0.0706561	-0.930102	3.68563	13.4866	0.00126731	0.0098882
100533111	ZNF670-ZNF695	ZNF670-ZNF695 readthrough (NMD candidate)	-1.8936	2.2695	20.5051	0.000151488	0.00449667	-2.00477	2.2695	22.9233	7.93877e-05	0.00323681	-1.27627	2.2695	9.30249	0.00568915	0.0427168	-1.61517	2.2695	14.721	0.000845275	0.00728083
100533184	ARHGAP19-SLIT1	ARHGAP19-SLIT1 readthrough (NMD candidate)	-1.61117	3.78993	11.4841	0.00253092	0.0292452	-1.04386	3.78993	4.93239	0.0365068	0.172593	-1.84493	3.78993	14.6372	0.000868405	0.0111264	-2.44988	3.78993	24.7952	4.93379e-05	0.000862402
100533789	LRRC37A8P	leucine rich repeat containing 37 member A8, pseudogene	-2.4323	-1.29868	9.06206	0.00624583	0.0528577	-2.59399	-1.29868	10.7882	0.00325457	0.036753	-1.60428	-1.29868	14.1559	0.00101551	0.0124412	-1.54227	-1.29868	10.8472	0.0031852	0.0191535
100533990	APOC4-APOC2	APOC4-APOC2 readthrough (NMD candidate)	-3.03419	5.34797	29.7363	2.08826e-05	0.00115721	-1.68648	5.34797	10.1502	0.00445453	0.0447931	-9.43798	5.34797	170.552	1.55306e-11	1.85322e-08	-10.4051	5.34797	202.332	3.08433e-12	4.60054e-09
100862728	UPK1A-AS1	UPK1A antisense RNA 1	-3.11569	-0.47206	11.61	0.00241986	0.0282698	-3.13367	-0.47206	11.8939	0.00218862	0.0277633	-3.73136	-0.47206	15.0623	0.000757724	0.0101974	-2.50862	-0.47206	6.0079	0.0222789	0.0789956
100996492	CTXND1	cortexin domain containing 1	-3.90672	2.45567	16.1468	0.00080979	0.0139236	-4.27856	2.45567	26.7471	6.46136e-05	0.00289854	-5.24474	2.45567	16.0578	0.000830009	0.0108203	-7.47184	2.45567	34.9249	1.37053e-05	0.000345023
101101775	TMEM220-AS1	TMEM220 antisense RNA 1	-2.11679	-1.06701	9.56651	0.00661903	0.0549533	-1.81361	-1.06701	6.84934	0.018057	0.109264	-1.99484	-1.06701	8.13049	0.0110628	0.0679059	-2.08674	-1.06701	8.90849	0.00833967	0.0390049
101927167	GATA2-AS1	GATA2 antisense RNA 1	-1.82017	2.48934	7.58552	0.0113078	0.0778455	-1.92077	2.48934	8.40365	0.00810234	0.0655682	-1.368	2.48934	4.44748	0.0460703	0.173603	-2.25635	2.48934	11.5975	0.00243067	0.0158053
101927832	PAQR9-AS1	PAQR9 antisense RNA 1	-1.76926	-2.51896	9.53768	0.00558055	0.0489399	-1.5067	-2.51896	5.11375	0.0344977	0.16684	-1.89885	-2.51896	7.00103	0.0151282	0.0829593	-2.10713	-2.51896	10.5945	0.00379529	0.0219277
101928292	LINC01488	long intergenic non-protein coding RNA 1488	-4.76245	0.0705007	29.5959	4.45058e-05	0.00193352	-4.41792	0.0705007	23.3203	0.000158044	0.00500678	-5.29237	0.0705007	32.5011	2.62653e-05	0.000873835	-5.41819	0.0705007	35.3756	1.60739e-05	0.000386185
101928857	CTD-3080P12.3	uncharacterized LOC101928857	-2.20555	-0.820983	10.8078	0.00591185	0.0510203	-2.17227	-0.820983	10.4874	0.00649674	0.0572008	-4.55941	-0.820983	56.2354	4.60052e-06	0.00024148	-4.55941	-0.820983	54.0273	5.69438e-06	0.000185653
101930452	LINC02367	long intergenic non-protein coding RNA 2367	-1.70904	-1.99414	6.28344	0.0220273	0.120608	-1.65859	-1.99414	5.5687	0.0298093	0.151364	-2.94653	-1.99414	17.2482	0.00060017	0.00861464	-2.78318	-1.99414	10.6881	0.00427147	0.0238624
103689912	TBX2-AS1	TBX2 antisense RNA 1	-1.08092	-0.490219	6.45731	0.0182705	0.106763	-0.994653	-0.490219	5.41689	0.0291213	0.148799	-1.22474	-0.490219	7.32676	0.012596	0.0735103	-1.91231	-0.490219	19.3995	0.000206223	0.00253864

## Sheet: Legend Dataset EV3
Dataset EV3. The 38 genes depleted in barcodes and up-regulated in expression in Sorafenib-resistant cells.
