# Supplementary material for: YAP/TAZ and ATF4 drive resistance to Sorafenib in hepatocellular carcinoma by preventing ferroptosis
Source: EMBO Mol Med. 2021 Oct 19;13(12):e14351. doi: 10.15252/emmm.202114351 (PMC8649869; doi:10.15252/emmm.202114351)
Supplement: Supplementary file 5 — Dataset EV4 [file EMMM-13-e14351-s003.xlsx]

## Sheet: Down_siY T_up_Srf-resistant
57 Overlapped genes : up-regulated in Srf-resistant vs down-regulated in siYAP/TAZ
Geneid	SYMBOL
301	ANXA1
390	RND3
440	ASNS
558	AXL
857	CAV1
1839	HBEGF
2113	ETS1
2617	GARS
3352	HTR1D
3716	JAK1
3995	FADS3
4883	NPR3
5214	PFKP
7286	TUFT1
8412	BCAR3
8601	RGS20
8676	STX11
10797	MTHFD2
23127	COLGALT2
23657	SLC7A11
25937	WWTR1
26227	PHGDH
27074	LAMP3
51175	TUBE1
55509	BATF3
59277	NTN4
79015	LINC01260
79083	MLPH
79745	CLIP4
84777	DLGAP1-AS2
117144	CATSPER1
122786	FRMD6
145864	HAPLN3
164781	DAW1
375033	PEAR1
401491	VLDLR-AS1
645638	WFDC21P
100268168	LOC100268168
101926978	LINC01111
1284	COL4A2
1978	EIF4EBP1
2247	FGF2
3887	KRT81
4919	ROR1
5329	PLAUR
6249	CLIP1
8515	ITGA10
8894	EIF2S2
9021	SOCS3
9603	NFE2L3
10529	NEBL
25902	MTHFD1L
26064	RAI14
57213	SPRYD7
91624	NEXN
284716	RIMKLA

## Sheet: common signature_Srf-resistant
geneid	symbol	GENENAME	logFC_Hep3b_CR_vs_DMSO	logCPM	F	PValue	FDR	logFC_Hep3b_IR_vs_DMSO	logCPM	F	PValue	FDR	logFC_Huh7_CR_vs_DMSO	logCPM	F	PValue	FDR	logFC_Huh7_IR_vs_DMSO	logCPM	F	PValue	FDR
33	ACADL	acyl-CoA dehydrogenase long chain	2.71681	0.306467	17.578	0.000349588	0.00796091	3.02359	0.306467	20.6064	0.000147329	0.00480386	2.36387	0.306467	12.7446	0.00162891	0.0175649	2.40821	0.306467	13.1303	0.00142858	0.0107483
90	ACVR1	activin A receptor type 1	0.767682	5.93285	6.68832	0.0165271	0.10004	1.79768	5.93285	34.9069	5.0968e-06	0.000546273	0.96534	5.93285	10.523	0.00358776	0.0306966	1.19115	5.93285	15.8675	0.000587979	0.00554997
109	ADCY3	adenylate cyclase 3	2.9432	4.47072	42.1467	1.27676e-06	0.000190439	2.58088	4.47072	33.4994	6.811e-06	0.000641632	1.86927	4.47072	19.2635	0.000214329	0.00402126	2.30585	4.47072	28.1539	2.20395e-05	0.000487019
272	AMPD3	adenosine monophosphate deaminase 3	2.42526	3.44507	17.8126	0.000326145	0.00766328	1.40809	3.44507	6.52232	0.0177601	0.108273	3.44663	3.44507	32.3819	8.62042e-06	0.000388657	3.2535	3.44507	29.3932	1.66013e-05	0.00039305
301	ANXA1	annexin A1	5.28774	8.79525	228.917	1.97577e-13	1.17881e-09	4.55502	8.79525	182.716	2.04331e-12	2.4539e-08	3.71348	8.79525	129.483	6.48947e-11	5.80775e-08	3.38542	8.79525	110.907	2.91647e-10	1.33367e-07
331	XIAP	X-linked inhibitor of apoptosis	1.00771	6.47252	12.348	0.00186749	0.0239443	1.10866	6.47252	14.8851	0.000801865	0.0147937	0.737562	6.47252	6.675	0.0166225	0.088182	0.846767	6.47252	8.76669	0.00701334	0.0343452
389	RHOC	ras homolog family member C	1.22435	8.04995	22.0447	9.9963e-05	0.00332572	0.855543	8.04995	10.9267	0.00309419	0.0356389	0.751374	8.04995	8.44124	0.00798138	0.0541336	0.653526	8.04995	6.40282	0.0187109	0.0694684
390	RND3	Rho family GTPase 3	0.646018	7.7937	5.11071	0.0335687	0.157868	0.645033	7.7937	5.09545	0.0338094	0.164848	1.06983	7.7937	13.8146	0.00113628	0.0135318	0.897391	7.7937	9.78363	0.00473184	0.0257981
440	ASNS	asparagine synthetase (glutamine-hydrolyzing)	1.39772	7.99392	8.10539	0.00913714	0.0683635	1.06651	7.99392	4.7922	0.03902	0.180018	2.18089	7.99392	18.7942	0.000245072	0.00443533	2.16087	7.99392	18.4771	0.000268561	0.00307745
534	ATP6V1G2	ATPase H+ transporting V1 subunit G2	1.58046	-0.833549	8.90573	0.00663985	0.0550471	1.15054	-0.833549	5.29006	0.0308782	0.155101	1.22654	-0.833549	6.67792	0.0166015	0.0881753	1.06479	-0.833549	5.29171	0.0308546	0.100412
558	AXL	AXL receptor tyrosine kinase	7.77622	8.39338	66.0345	3.32372e-08	1.24529e-05	7.0567	8.39338	58.2019	9.71688e-08	2.85119e-05	8.49993	8.39338	74.3864	1.17149e-08	2.58871e-06	8.563	8.39338	75.0753	1.07934e-08	1.80553e-06
596	BCL2	BCL2, apoptosis regulator	1.47745	2.51365	7.75922	0.0105249	0.0746674	1.08376	2.51365	4.45211	0.0459666	0.199085	1.97138	2.51365	27.2655	2.7124e-05	0.000890811	2.75817	2.51365	40.0084	1.88874e-06	8.01103e-05
654	BMP6	bone morphogenetic protein 6	6.68913	3.94667	237.829	1.3235e-13	1.17881e-09	5.21277	3.94667	170.635	4.10822e-12	2.4539e-08	2.83768	3.94667	60.3033	7.21393e-08	1.08506e-05	1.96384	3.94667	31.5078	1.0401e-05	0.000281718
659	BMPR2	bone morphogenetic protein receptor type 2	0.996408	6.38699	14.2519	0.000984137	0.0157137	1.15134	6.38699	18.9077	0.000237218	0.00651221	1.44136	6.38699	29.2248	1.72457e-05	0.000637457	1.13001	6.38699	18.2343	0.000288198	0.00323415
667	DST	dystonin	1.14786	9.46809	7.88335	0.0100022	0.0720323	1.87053	9.46809	20.1224	0.000168393	0.00519668	1.17774	9.46809	8.28858	0.00848544	0.0564403	1.19078	9.46809	8.46804	0.00789633	0.0374898
780	DDR1	discoidin domain receptor tyrosine kinase 1	1.89922	5.89538	7.59263	0.0112745	0.0777659	1.91663	5.89538	7.72389	0.0106792	0.0779874	2.36011	5.89538	11.3898	0.00261772	0.0243781	2.73992	5.89538	14.8816	0.000802758	0.00700679
784	CACNB3	calcium voltage-gated channel auxiliary subunit beta 3	2.88775	4.15925	23.5754	6.71113e-05	0.00259444	2.48723	4.15925	18.1952	0.000291506	0.00742517	1.90876	4.15925	10.9228	0.00309857	0.0274833	2.90424	4.15925	23.2173	7.35732e-05	0.00115218
824	CAPN2	calpain 2	1.7834	8.61601	12.7482	0.0016269	0.0219276	1.54647	8.61601	9.72263	0.00484277	0.0473084	3.55129	8.61601	43.8897	9.36896e-07	7.32293e-05	3.16598	8.61601	36.1163	3.99606e-06	0.000141635
857	CAV1	caveolin 1	1.61689	9.28643	6.8563	0.0153753	0.0951601	1.4922	9.28643	5.88211	0.0235696	0.129369	2.73887	9.28643	18.1132	0.000298575	0.00518854	2.43053	9.28643	14.6223	0.000872604	0.00744458
858	CAV2	caveolin 2	1.60257	7.37943	9.04647	0.00628395	0.0530707	1.63787	7.37943	9.43019	0.00541584	0.0507529	1.61767	7.37943	9.193	0.0059356	0.0438832	1.13133	7.37943	4.609	0.0426024	0.126186
861	RUNX1	runt related transcription factor 1	4.27655	4.22164	109.215	3.37889e-10	4.08631e-07	2.29958	4.22164	38.5944	2.46571e-06	0.000306485	3.23722	4.22164	67.7796	2.6517e-08	4.84314e-06	3.38622	4.22164	73.1182	1.36429e-08	2.12668e-06
874	CBR3	carbonyl reductase 3	2.4911	3.44192	109.449	8.9423e-10	8.89212e-07	1.4424	3.44192	71.9708	3.22771e-08	1.3068e-05	4.54803	3.44192	140.189	9.57822e-11	7.53323e-08	4.69956	3.44192	144.826	7.10187e-11	4.88909e-08
960	CD44	CD44 molecule (Indian blood group)	1.95565	8.48353	12.6523	0.00168132	0.0223497	1.31161	8.48353	7.32724	0.0125935	0.0867297	7.17353	8.48353	56.4601	1.25129e-07	1.5991e-05	7.61795	8.48353	61.1369	6.42368e-08	6.6079e-06
965	CD58	CD58 molecule	1.65954	3.88185	13.3356	0.00133307	0.0191652	2.0473	3.88185	19.734	0.000187676	0.00557596	2.06936	3.88185	20.1586	0.000166711	0.00334526	1.7589	3.88185	14.9009	0.000797816	0.0069739
1000	CDH2	cadherin 2	1.2834	7.98854	10.6187	0.00346346	0.0358892	1.47282	7.98854	13.8499	0.0011231	0.0181594	2.30978	7.98854	32.2567	8.85374e-06	0.000396183	1.79325	7.98854	20.1519	0.000167021	0.00217808
1026	CDKN1A	cyclin dependent kinase inhibitor 1A	5.51845	5.8192	52.4714	2.28265e-07	5.573e-05	6.01751	5.8192	59.4613	8.12086e-08	2.64282e-05	1.6831	5.8192	6.79928	0.015756	0.0852788	1.43692	5.8192	5.02642	0.034923	0.109761
1051	CEBPB	CCAAT enhancer binding protein beta	2.0337	4.88733	18.7687	0.000246878	0.00626937	1.48755	4.88733	10.4173	0.00373092	0.0400358	1.71343	4.88733	13.7357	0.00116639	0.0138351	2.09791	4.88733	20.0154	0.000173479	0.00224195
1123	CHN1	chimerin 1	2.89748	4.13212	35.8872	4.18288e-06	0.000393076	2.32209	4.13212	24.9934	4.69693e-05	0.00224787	1.36193	4.13212	7.53167	0.0115634	0.0696175	1.19914	4.13212	5.88676	0.0235204	0.0822571
1277	COL1A1	collagen type I alpha 1 chain	7.24449	5.68752	23.9315	6.1293e-05	0.00243256	6.67866	5.68752	21.5973	0.000112618	0.00407223	4.51383	5.68752	11.3568	0.00264889	0.02458	5.21342	5.68752	14.0932	0.00103661	0.00850724
1284	COL4A2	collagen type IV alpha 2 chain	1.24759	6.65407	5.76763	0.024817	0.130077	2.26403	6.65407	15.685	0.000622433	0.0124341	8.00092	6.65407	88.9457	2.32399e-09	7.918e-07	8.59663	6.65407	97.37	1.0021e-09	3.20295e-07
1285	COL4A3	collagen type IV alpha 3 chain	4.77936	2.36178	12.8518	0.00157033	0.0214304	5.44994	2.36178	14.9127	0.000794801	0.0147284	3.68679	2.36178	6.17465	0.0206874	0.102458	4.20099	2.36178	7.58877	0.0112926	0.0481941
1286	COL4A4	collagen type IV alpha 4 chain	6.0677	3.84339	20.6778	0.000144473	0.00436074	6.36629	3.84339	21.954	0.000102397	0.00385854	3.59823	3.84339	8.02322	0.00944729	0.0605649	3.79724	3.84339	8.76374	0.0070215	0.0343758
1294	COL7A1	collagen type VII alpha 1 chain	2.84962	3.50905	9.71711	0.00485295	0.0447517	2.42416	3.50905	7.34077	0.0125222	0.0864054	4.80203	3.50905	23.712	6.48104e-05	0.00168856	6.52347	3.50905	36.2072	3.92443e-06	0.000139649
1488	CTBP2	C-terminal binding protein 2	1.49596	5.51531	26.95	2.92266e-05	0.00146534	1.22379	5.51531	18.2994	0.000282784	0.0072933	4.54232	5.51531	204.249	6.48139e-13	2.3475e-09	5.0254	5.51531	236.991	1.37349e-13	4.91683e-10
1491	CTH	cystathionine gamma-lyase	2.02305	4.41079	17.5146	0.00035624	0.00806817	3.20547	4.41079	39.7664	1.97602e-06	0.000256295	2.02262	4.41079	17.3331	0.000376045	0.00610389	2.28201	4.41079	21.6391	0.000111364	0.00158956
1767	DNAH5	dynein axonemal heavy chain 5	2.02476	3.42524	7.0734	0.0140163	0.0893442	3.00546	3.42524	14.2876	0.000972718	0.0166132	2.33791	3.42524	9.23987	0.0058287	0.0434078	2.60404	3.42524	11.1885	0.00281414	0.0174897
1783	DYNC1LI2	dynein cytoplasmic 1 light intermediate chain 2	0.978784	7.84782	19.0596	0.000227138	0.00596122	1.08379	7.84782	23.2718	7.25481e-05	0.00308441	0.713439	7.84782	10.2108	0.00402886	0.0333103	0.749611	7.84782	11.2602	0.00274241	0.0171871
1808	DPYSL2	dihydropyrimidinase like 2	1.55211	7.92122	14.0116	0.00106477	0.0165008	1.69371	7.92122	16.5472	0.000476798	0.0105491	1.48927	7.92122	12.9206	0.00153396	0.0168444	1.5235	7.92122	13.4951	0.00126371	0.00986873
1831	TSC22D3	TSC22 domain family member 3	2.80706	5.02225	11.214	0.00278842	0.0311548	1.97124	5.02225	5.91584	0.0232155	0.127975	2.79076	5.02225	11.0189	0.00299226	0.0267658	2.67464	5.02225	10.2196	0.00401576	0.0227939
1836	SLC26A2	solute carrier family 26 member 2	2.2908	6.36093	49.5246	3.6355e-07	8.03356e-05	2.47121	6.36093	56.8342	1.18458e-07	3.21255e-05	1.48738	6.36093	21.972	0.00010191	0.00236281	1.30915	6.36093	17.179	0.000393803	0.00407203
1838	DTNB	dystrobrevin beta	1.34402	3.36928	10.6987	0.00336309	0.0353263	1.01207	3.36928	6.17959	0.0206423	0.118856	1.24088	3.36928	9.45268	0.00536923	0.0410525	1.88684	3.36928	20.8216	0.000138902	0.00189787
1839	HBEGF	heparin binding EGF like growth factor	2.8411	5.16645	12.4828	0.00178233	0.0231509	1.97337	5.16645	6.47944	0.018095	0.109375	1.86422	5.16645	5.7867	0.0246042	0.114685	2.07165	5.16645	7.03418	0.0142517	0.0569526
1889	ECE1	endothelin converting enzyme 1	2.31115	7.02012	13.0607	0.00146265	0.0203418	1.89534	7.02012	9.04668	0.00628344	0.055926	1.9428	7.02012	9.46993	0.00533376	0.0408162	1.79951	7.02012	8.20032	0.00879277	0.0403647
1911	PHC1	polyhomeotic homolog 1	1.32617	3.94105	15.0733	0.000755074	0.0132112	0.820745	3.94105	5.91063	0.0232697	0.128155	1.31423	3.94105	15.0642	0.000757268	0.0101974	2.13304	3.94105	37.4699	3.06187e-06	0.000117354
1946	EFNA5	ephrin A5	2.53629	3.99865	12.1323	0.00201308	0.0251445	1.87634	3.99865	7.07111	0.01403	0.0928014	3.20509	3.99865	21.8564	0.00010509	0.00241155	2.78394	3.99865	17.6394	0.00034328	0.00366829
1978	EIF4EBP1	eukaryotic translation initiation factor 4E binding protein 1	1.47256	6.37188	15.1542	0.00073588	0.0130142	1.02633	6.37188	7.51891	0.0116249	0.0824022	1.21431	6.37188	10.4525	0.00368253	0.0312387	1.6539	6.37188	18.9377	0.000235191	0.00278234
2014	EMP3	epithelial membrane protein 3	4.67161	6.09483	169.977	4.2728e-12	1.27465e-08	4.28706	6.09483	149.636	1.54608e-11	4.6122e-08	4.91763	6.09483	173.063	3.55787e-12	7.96029e-09	4.86505	6.09483	170.251	4.20346e-12	5.78752e-09
2081	ERN1	endoplasmic reticulum to nucleus signaling 1	2.63724	4.15356	29.3947	1.65959e-05	0.000973937	1.2165	4.15356	6.89884	0.0150979	0.0976294	1.29089	4.15356	7.78465	0.0104155	0.064844	2.1076	4.15356	19.6629	0.000191462	0.00241979
2113	ETS1	ETS proto-oncogene 1, transcription factor	5.48007	7.05827	142.743	2.47556e-11	5.53876e-08	4.02741	7.05827	89.4405	2.20809e-09	1.71838e-06	3.58686	7.05827	71.88	1.58622e-08	3.33802e-06	3.795	7.05827	78.9057	6.91615e-09	1.26318e-06
2150	F2RL1	F2R like trypsin receptor 1	3.02318	5.67833	24.1376	5.8178e-05	0.00234158	2.25587	5.67833	14.3149	0.000964115	0.0165611	2.66518	5.67833	19.3466	0.000209338	0.00394	1.90473	5.67833	10.4666	0.00366347	0.0213157
2247	FGF2	fibroblast growth factor 2	3.68175	6.53175	14.2195	0.000994604	0.0158004	3.11865	6.53175	10.7559	0.00329335	0.0368884	2.98823	6.53175	9.94372	0.00445374	0.035812	2.69914	6.53175	8.31671	0.00838997	0.0391583
2296	FOXC1	forkhead box C1	3.30741	3.17623	37.0956	3.29374e-06	0.00035092	2.3177	3.17623	20.0505	0.000171793	0.00528337	2.5866	3.17623	27.8026	2.39139e-05	0.000813755	3.0702	3.17623	36.6781	3.5752e-06	0.000131943
2297	FOXD1	forkhead box D1	1.34983	2.582	14.2148	0.000996118	0.0158004	0.60671	2.582	5.37642	0.0296694	0.150867	1.45466	2.582	11.3007	0.00270274	0.024885	1.84092	2.582	15.2914	0.000704535	0.00635608
2304	FOXE1	forkhead box E1	1.13563	1.26182	4.34305	0.048482	0.199443	2.73044	1.26182	19.341	0.000209668	0.00601418	2.84679	1.26182	17.8102	0.000326375	0.00553199	2.76456	1.26182	16.9355	0.000423751	0.00430461
2316	FLNA	filamin A	1.35041	9.91827	10.8047	0.00323504	0.0344461	1.0213	9.91827	6.27175	0.0198193	0.115552	1.33159	9.91827	10.5157	0.00359752	0.0307507	1.1415	9.91827	7.79618	0.0103662	0.0453656
2355	FOSL2	FOS like 2, AP-1 transcription factor subunit	2.4053	5.55487	38.4209	2.5488e-06	0.00029058	1.70759	5.55487	20.4233	0.00015494	0.00497394	2.8199	5.55487	50.643	3.04003e-07	3.20079e-05	3.23056	5.55487	64.0711	4.30892e-08	4.91244e-06
2531	KDSR	3-ketodihydrosphingosine reductase	1.1692	5.70964	15.4856	0.000662654	0.0121616	0.85965	5.70964	8.47718	0.00786755	0.0643689	0.84618	5.70964	8.22168	0.0087173	0.057576	1.10302	5.70964	13.8282	0.0011312	0.00904303
2617	GARS	glycyl-tRNA synthetase	1.00574	9.12184	15.2602	0.000711525	0.0127611	0.605663	9.12184	5.60415	0.0267279	0.140743	1.15083	9.12184	19.8645	0.000180943	0.00352416	1.32767	9.12184	26.221	3.47958e-05	0.000677704
2635	GBP3	guanylate binding protein 3	3.60753	4.52804	47.9453	4.70314e-07	9.44756e-05	2.08175	4.52804	22.4327	9.02361e-05	0.00354975	5.02985	4.52804	59.0882	8.56168e-08	1.22816e-05	4.74436	4.52804	54.1256	1.77211e-07	1.3672e-05
2887	GRB10	growth factor receptor bound protein 10	1.32356	6.99274	7.82147	0.0102591	0.0733633	0.979124	6.99274	4.34558	0.0484218	0.205185	1.63154	6.99274	11.6865	0.00235507	0.022651	1.49588	6.99274	9.89941	0.00452886	0.0249411
2894	GRID1	glutamate ionotropic receptor delta type subunit 1	1.25803	-0.0999954	15.8466	0.000738567	0.0130371	1.8352	-0.0999954	20.9158	0.000185372	0.00557596	2.80518	-0.0999954	27.7304	3.76758e-05	0.00112958	2.3095	-0.0999954	24.0323	8.65981e-05	0.00130705
2906	GRIN2D	glutamate ionotropic receptor NMDA type subunit 2D	1.6991	0.0988898	7.2457	0.0130323	0.0851586	1.26313	0.0988898	4.83135	0.0382992	0.177862	2.1306	0.0988898	6.72945	0.0162365	0.0869714	2.93726	0.0988898	10.9536	0.00306405	0.0186036
3098	HK1	hexokinase 1	0.927775	6.71032	9.60598	0.00506295	0.0460687	0.98902	6.71032	10.7563	0.00329279	0.0368884	5.70813	6.71032	80.8096	5.57843e-09	1.58489e-06	6.24	6.71032	91.6738	1.75779e-09	4.25171e-07
3352	HTR1D	5-hydroxytryptamine receptor 1D	3.07539	1.49976	65.3956	7.03349e-08	2.20864e-05	3.19957	1.49976	67.3329	5.55718e-08	1.91284e-05	4.86036	1.49976	80.2902	1.30059e-08	2.80473e-06	5.76358	1.49976	93.0971	3.68579e-09	7.94842e-07
3423	IDS	iduronate 2-sulfatase	2.85938	6.26262	130.61	5.95994e-11	1.1853e-07	2.17596	6.26262	79.9065	6.17417e-09	3.68371e-06	2.27544	6.26262	86.4151	3.02991e-09	9.86043e-07	1.75187	6.26262	53.1007	2.07169e-07	1.54505e-05
3433	IFIT2	interferon induced protein with tetratricopeptide repeats 2	3.09493	3.84968	15.1115	0.000745953	0.0131157	2.4029	3.84968	9.81451	0.00467675	0.0463505	2.69885	3.84968	11.6607	0.00237673	0.0227249	4.19943	3.84968	24.2091	5.71378e-05	0.00095939
3489	IGFBP6	insulin like growth factor binding protein 6	2.13112	3.78448	39.9984	1.89226e-06	0.000241925	1.31319	3.78448	17.8684	0.000320821	0.00794178	2.5033	3.78448	47.1897	5.33088e-07	4.86824e-05	2.76302	3.78448	55.3461	1.47538e-07	1.16334e-05
3641	INSL4	insulin like 4	1.95718	-2.21744	18.6339	0.00033703	0.00779198	1.7047	-2.21744	17.2347	0.000495694	0.0108069	2.98441	-2.21744	14.9686	0.000958958	0.0119529	0.909738	-2.21744	4.68882	0.0426528	0.126314
3675	ITGA3	integrin subunit alpha 3	7.59143	8.41242	73.1191	1.36413e-08	6.59906e-06	5.8938	8.41242	51.5792	2.62284e-07	5.79584e-05	5.46887	8.41242	46.3475	6.13976e-07	5.36076e-05	8.15226	8.41242	80.3766	5.85588e-09	1.11071e-06
3676	ITGA4	integrin subunit alpha 4	3.16443	6.0403	16.6094	0.000467832	0.00967837	2.43151	6.0403	11.2683	0.00273445	0.0325635	7.77623	6.0403	58.3772	9.4755e-08	1.27093e-05	7.48691	6.0403	55.9341	1.35211e-07	1.11016e-05
3690	ITGB3	integrin subunit beta 3	3.40932	4.44008	7.95703	0.00970554	0.0708192	2.37515	4.44008	4.35688	0.0481545	0.204495	3.98446	4.44008	10.0184	0.00433014	0.0351179	4.96046	4.44008	13.9614	0.00108251	0.00878323
3716	JAK1	Janus kinase 1	0.897824	8.22043	11.4394	0.00257166	0.0295443	0.979209	8.22043	13.5674	0.00123354	0.019309	0.714272	8.22043	7.28047	0.0128431	0.0745152	0.603037	8.22043	5.20424	0.0321342	0.103295
3783	KCNN4	potassium calcium-activated channel subfamily N member 4	3.7655	3.43841	41.0358	1.56216e-06	0.000223688	1.27881	3.43841	14.2677	0.000979076	0.0166582	3.58571	3.43841	36.2291	3.90736e-06	0.000218556	5.61083	3.43841	56.6881	1.21016e-07	1.01218e-05
3787	KCNS1	potassium voltage-gated channel modifier subfamily S member 1	2.16945	0.93839	15.7422	0.000611416	0.0115495	3.47052	0.93839	26.8417	2.9989e-05	0.00167219	2.59489	0.93839	20.6864	0.000144133	0.00300985	2.2388	0.93839	17.5555	0.000351935	0.00372925
3797	KIF3C	kinesin family member 3C	3.09346	5.20781	31.0412	1.15125e-05	0.000777591	2.74401	5.20781	25.2004	4.46279e-05	0.00217064	1.86315	5.20781	12.3465	0.00186847	0.0192316	2.32515	5.20781	18.5863	0.000260202	0.00300474
3861	KRT14	keratin 14	3.18908	-0.766738	11.8687	0.00231363	0.0274733	1.93996	-0.766738	6.00002	0.0227512	0.126232	2.29482	-0.766738	20.0318	0.00018957	0.00363678	4.56928	-0.766738	32.7438	9.42389e-06	0.000266054
3868	KRT16	keratin 16	3.10324	-1.14091	19.6115	0.000212717	0.00571685	1.46566	-1.14091	8.29764	0.00869532	0.0686233	2.3166	-1.14091	27.7314	2.79063e-05	0.000904881	3.95436	-1.14091	39.9563	2.34081e-06	9.58768e-05
3872	KRT17	keratin 17	4.35404	4.1784	9.77681	0.0047441	0.0441542	2.83761	4.1784	4.80504	0.038782	0.179369	5.51722	4.1784	15.3311	0.000695745	0.0096089	8.03324	4.1784	24.9397	4.75985e-05	0.000842696
3887	KRT81	keratin 81	5.97367	1.08506	22.7021	9.37571e-05	0.00321486	2.28093	1.08506	7.39329	0.0125442	0.0864904	1.50624	1.08506	8.6932	0.00744019	0.0514881	2.69581	1.08506	14.4053	0.000994839	0.00820464
3889	KRT83	keratin 83	2.68338	-2.12436	19.2135	0.00032122	0.00758511	1.30163	-2.12436	12.626	0.00212844	0.0274392	0.868307	-2.12436	9.6287	0.00586761	0.0435244	0.93266	-2.12436	9.98948	0.00515994	0.0275657
3892	KRT86	keratin 86	5.60163	0.250226	45.7994	6.73741e-07	0.000118793	3.46808	0.250226	28.008	2.27977e-05	0.00140225	2.79992	0.250226	21.7874	0.00010704	0.0024316	2.9003	0.250226	22.6116	8.61036e-05	0.00130166
3908	LAMA2	laminin subunit alpha 2	3.00986	4.76463	14.8461	0.000865003	0.0145377	2.47774	4.76463	12.37	0.0019472	0.0259103	2.57476	4.76463	8.94415	0.00674844	0.0479845	3.00976	4.76463	10.822	0.00334927	0.019889
3988	LIPA	lipase A, lysosomal acid type	1.39327	6.80102	23.4645	6.90439e-05	0.00265197	1.27598	6.80102	19.7998	0.000184248	0.0055707	1.49157	6.80102	26.6992	3.10245e-05	0.000981108	1.20074	6.80102	17.5559	0.00035189	0.00372925
3995	FADS3	fatty acid desaturase 3	2.34747	4.78323	36.5332	3.67892e-06	0.000365827	1.21602	4.78323	10.5762	0.00351813	0.0384615	1.73466	4.78323	20.7754	0.000140664	0.00295511	2.03685	4.78323	28.0535	2.2558e-05	0.000496637
4017	LOXL2	lysyl oxidase like 2	4.33103	6.76769	34.1591	5.94006e-06	0.000497018	2.15036	6.76769	10.294	0.00390589	0.0412701	2.76224	6.76769	15.9085	0.000580513	0.00839306	2.85351	6.76769	16.8441	0.000435636	0.00439716
4052	LTBP1	latent transforming growth factor beta binding protein 1	3.23431	6.72137	8.79101	0.00694637	0.0567471	3.28147	6.72137	9.01124	0.00637104	0.0563972	2.7014	6.72137	6.43206	0.0184732	0.0948783	2.52193	6.72137	5.68788	0.0257295	0.0878207
4217	MAP3K5	mitogen-activated protein kinase kinase kinase 5	2.15009	4.50394	27.1843	2.76491e-05	0.00140196	2.22704	4.50394	28.9666	1.82875e-05	0.00120785	1.25342	4.50394	10.2094	0.00403095	0.0333103	3.44977	4.50394	61.6832	5.95709e-08	6.28927e-06
4316	MMP7	matrix metallopeptidase 7	3.72606	2.65089	8.73807	0.00709304	0.0574732	2.86403	2.65089	5.99678	0.0223897	0.125001	6.77483	2.65089	23.8837	6.20403e-05	0.00163543	5.84597	2.65089	20.6171	0.000146897	0.0019887
4330	MN1	MN1 proto-oncogene, transcriptional regulator	2.10651	3.22597	28.2491	2.15593e-05	0.00118387	5.09475	3.22597	109.871	3.19092e-10	3.80762e-07	2.26211	3.22597	25.5152	4.13059e-05	0.00119633	1.90375	3.22597	18.5656	0.000261769	0.00301761
4644	MYO5A	myosin VA	1.49284	6.36875	19.3578	0.000208675	0.0056421	1.87508	6.36875	29.837	1.50253e-05	0.00104645	1.28481	6.36875	14.4685	0.000917142	0.0115687	1.29375	6.36875	14.6621	0.000861475	0.00738484
4649	MYO9A	myosin IXA	1.00287	5.71592	10.8052	0.00323441	0.0344461	1.27661	5.71592	17.2971	0.000380114	0.00892869	3.12827	5.71592	91.9925	1.70213e-09	6.48221e-07	3.56494	5.71592	114.642	2.12116e-10	1.08889e-07
4673	NAP1L1	nucleosome assembly protein 1 like 1	0.878984	9.22313	9.55695	0.00515876	0.0466818	0.713298	9.22313	6.32619	0.0193503	0.113781	0.708526	9.22313	6.24294	0.0200725	0.100385	0.720018	9.22313	6.44484	0.0183703	0.0685306
4677	NARS	asparaginyl-tRNA synthetase	0.900023	8.71482	19.109	0.000223957	0.00589502	0.663107	8.71482	10.4484	0.00368815	0.039672	0.828189	8.71482	16.2199	0.00052717	0.00781758	0.648397	8.71482	9.99358	0.00437083	0.0242961
4681	NBL1	neuroblastoma 1, DAN family BMP antagonist	1.06483	4.88923	5.59994	0.0267792	0.136315	1.14604	4.88923	6.46401	0.0182172	0.109913	3.56249	4.88923	55.6479	1.41064e-07	1.76567e-05	3.65287	4.88923	57.893	1.01584e-07	9.09126e-06
4779	NFE2L1	nuclear factor, erythroid 2 like 1	1.03725	8.61228	16.8409	0.000436063	0.00929179	0.741929	8.61228	8.70471	0.00718723	0.06123	0.642037	8.61228	6.53726	0.0176451	0.0921323	1.23541	8.61228	23.6889	6.51939e-05	0.00106163
4781	NFIB	nuclear factor I B	0.975145	5.70858	5.48374	0.0282404	0.140879	1.5947	5.70858	14.2211	0.00099408	0.0168446	2.49825	5.70858	33.2254	7.21274e-06	0.000343353	2.75144	5.70858	39.4159	2.11031e-06	8.80478e-05
4784	NFIX	nuclear factor I X	1.40396	4.75918	11.7266	0.00232182	0.0275403	1.02326	4.75918	6.3471	0.0191735	0.113225	2.99302	4.75918	47.5881	4.98926e-07	4.60324e-05	3.2849	4.75918	55.827	1.37371e-07	1.1151e-05
4853	NOTCH2	notch 2	0.892048	7.92698	22.4523	8.97739e-05	0.00310805	0.664345	7.92698	12.5429	0.00174578	0.023908	0.949387	7.92698	25.341	4.31092e-05	0.00123458	1.0664	7.92698	31.8268	9.70863e-06	0.000271948
4855	NOTCH4	notch 4	0.9651	-0.729935	5.33279	0.0302733	0.147405	1.22027	-0.729935	8.15611	0.00895135	0.0698737	1.0849	-0.729935	10.8197	0.0032173	0.0283537	1.60253	-0.729935	19.661	0.000191566	0.00241979
4856	NOV	nephroblastoma overexpressed	3.00473	3.73339	14.4118	0.000934184	0.0151595	2.06393	3.73339	9.58267	0.00510825	0.0487381	5.16841	3.73339	17.2699	0.00038322	0.00618508	5.39189	3.73339	18.3469	0.000278905	0.00315957
4867	NPHP1	nephrocystin 1	1.83237	2.5694	18.8776	0.000239278	0.00614866	1.95938	2.5694	21.3552	0.000120188	0.00426835	1.69663	2.5694	17.0014	0.000415411	0.00653966	2.08455	2.5694	24.7023	5.04925e-05	0.00087659
4883	NPR3	natriuretic peptide receptor 3	2.37532	6.44967	10.9514	0.00306647	0.0332244	1.34344	6.44967	4.45207	0.0459677	0.199085	4.46441	6.44967	23.9602	6.08473e-05	0.00160953	5.21833	6.44967	30.1424	1.40357e-05	0.000350383
4919	ROR1	receptor tyrosine kinase like orphan receptor 1	3.18582	4.54542	36.7216	3.54473e-06	0.000358458	4.06371	4.54542	53.1438	2.05804e-07	4.6629e-05	6.46466	4.54542	100.45	7.47789e-10	3.34617e-07	6.18863	4.54542	94.7864	1.28861e-09	3.61662e-07
4983	OPHN1	oligophrenin 1	1.38916	4.14442	17.9165	0.000316316	0.00749899	1.41576	4.14442	18.5838	0.000260396	0.00695646	2.10771	4.14442	46.3687	6.11779e-07	5.36076e-05	2.28723	4.14442	53.2738	2.01746e-07	1.51725e-05
5019	OXCT1	3-oxoacid CoA-transferase 1	2.55108	5.56943	28.0633	2.25069e-05	0.00122076	3.03834	5.56943	37.4967	3.04595e-06	0.000365902	2.92596	5.56943	31.6661	1.00509e-05	0.000431419	3.49126	5.56943	42.7614	1.14363e-06	5.3446e-05
5028	P2RY1	purinergic receptor P2Y1	1.65252	1.16772	7.68065	0.0108714	0.0760419	1.99729	1.16772	10.7953	0.00324611	0.0367503	2.68633	1.16772	17.6509	0.000342109	0.0057149	2.61173	1.16772	16.8142	0.000439599	0.00442044
5098	PCDHGC3	protocadherin gamma subfamily C, 3	0.930328	5.18681	7.89949	0.00993638	0.0717899	1.07535	5.18681	10.4943	0.00362613	0.0392169	0.8076	5.18681	5.98473	0.0225106	0.108311	0.945212	5.18681	8.15563	0.00895309	0.04087
5145	PDE6A	phosphodiesterase 6A	1.63311	-1.34547	6.8797	0.0155507	0.0957613	1.39688	-1.34547	5.61485	0.0270224	0.141923	1.96169	-1.34547	21.4237	0.000130578	0.00280915	2.48105	-1.34547	24.9401	5.37567e-05	0.000917901
5214	PFKP	phosphofructokinase, platelet	6.95369	8.30276	117.509	1.67098e-10	2.71899e-07	6.67023	8.30276	111.38	2.79977e-10	3.59068e-07	2.66889	8.30276	26.36	3.36505e-05	0.00103847	2.94753	8.30276	31.105	1.13531e-05	0.000298826
5270	SERPINE2	serpin family E member 2	3.84815	7.01782	50.7629	2.98279e-07	6.93364e-05	3.44544	7.01782	42.2665	1.24954e-06	0.000180368	2.32298	7.01782	21.0408	0.000130854	0.0028117	1.87963	7.01782	14.2178	0.000995154	0.00820464
5329	PLAUR	plasminogen activator, urokinase receptor	2.96656	4.80654	26.2099	3.48891e-05	0.00165645	1.82732	4.80654	10.9787	0.00303627	0.0352004	2.03667	4.80654	13.247	0.00137341	0.0155685	1.52054	4.80654	7.65543	0.0109852	0.0473519
5533	PPP3CC	protein phosphatase 3 catalytic subunit gamma	1.00336	4.47597	10.7643	0.00328314	0.034743	1.3888	4.47597	20.2251	0.000163665	0.00511245	0.685653	4.47597	5.03793	0.0347346	0.144149	1.29259	4.47597	17.4608	0.000361989	0.00381132
5564	PRKAB1	protein kinase AMP-activated non-catalytic subunit beta 1	0.613355	4.96352	7.53417	0.0115514	0.0790057	0.809383	4.96352	13.0448	0.00147056	0.0214694	0.745228	4.96352	11.1123	0.00289269	0.0261496	1.15312	4.96352	26.1782	3.51569e-05	0.000683993
5578	PRKCA	protein kinase C alpha	1.15679	7.34708	10.025	0.00431941	0.0417951	0.996369	7.34708	7.48766	0.011777	0.0830432	1.43615	7.34708	15.2386	0.000716416	0.00981112	0.956877	7.34708	6.91284	0.0150079	0.0591686
5608	MAP2K6	mitogen-activated protein kinase kinase 6	1.23918	3.42436	11.2152	0.00278722	0.0311548	1.06158	3.42436	8.30688	0.00842319	0.0671566	0.977597	3.42436	7.06486	0.0140672	0.0791941	0.934577	3.42436	6.46724	0.0181915	0.0680195
5621	PRNP	prion protein	2.47468	8.00586	26.1465	3.54275e-05	0.00166873	1.21904	8.00586	6.87871	0.0152285	0.0979527	5.81223	8.00586	106.503	4.2954e-10	2.40261e-07	5.58951	8.00586	100.621	7.3589e-10	2.45508e-07
5743	PTGS2	prostaglandin-endoperoxide synthase 2	3.61851	0.882163	7.97034	0.0101993	0.0730226	4.23459	0.882163	9.82485	0.00501761	0.0483215	3.70877	0.882163	7.1145	0.0144324	0.0805781	2.90371	0.882163	4.88742	0.038308	0.11723
5937	RBMS1	RNA binding motif single stranded interacting protein 1	0.740567	6.94819	8.98649	0.006433	0.0539065	0.789057	6.94819	10.1875	0.00406414	0.0423177	0.983741	6.94819	15.7238	0.00061493	0.0088053	0.737958	6.94819	8.92106	0.00660001	0.0328788
6249	CLIP1	CAP-Gly domain containing linker protein 1	1.67225	7.53071	57.7717	1.03378e-07	2.98444e-05	2.24782	7.53071	100.412	7.50422e-10	7.52809e-07	1.31551	7.53071	36.4179	3.76376e-06	0.000212516	1.51932	7.53071	48.0589	4.61596e-07	2.76324e-05
6251	RSU1	Ras suppressor protein 1	0.977288	7.16457	9.53739	0.00519754	0.0468669	0.890923	7.16457	7.95258	0.00972317	0.0735223	1.64867	7.16457	26.2263	3.47519e-05	0.00106329	1.09128	7.16457	11.8209	0.00224568	0.014901
6273	S100A2	S100 calcium binding protein A2	3.04185	2.9741	24.4239	5.41339e-05	0.00222234	2.4963	2.9741	17.9263	0.000315409	0.00788478	1.25572	2.9741	4.31622	0.0491242	0.180772	1.65337	2.9741	7.20291	0.0132694	0.0541638
6277	S100A6	S100 calcium binding protein A6	4.07289	9.09857	89.6639	2.15785e-09	1.60931e-06	3.87164	9.09857	82.5945	4.57678e-09	3.03407e-06	2.52492	9.09857	39.3607	2.13237e-06	0.000138287	1.59982	9.09857	16.8475	0.000435182	0.00439716
6301	SARS	seryl-tRNA synthetase	0.9274	8.31599	20.4813	0.000152485	0.00451877	0.95152	8.31599	21.542	0.000114299	0.00411639	1.29768	8.31599	39.5065	2.07469e-06	0.000135036	1.49235	8.31599	51.7206	2.56545e-07	1.79346e-05
6386	SDCBP	syndecan binding protein	1.32043	7.88909	29.4012	1.65716e-05	0.000973937	0.775025	7.88909	10.3575	0.0038147	0.0405941	0.913742	7.88909	14.3066	0.00096672	0.0119995	0.905365	7.88909	14.0487	0.00105185	0.00859293
6442	SGCA	sarcoglycan alpha	2.68806	-2.45999	19.9995	0.000337221	0.00779198	1.8691	-2.45999	16.306	0.000857881	0.0154014	0.6419	-2.45999	8.6194	0.00925157	0.0599543	1.35467	-2.45999	13.3005	0.00200211	0.0136987
6509	SLC1A4	solute carrier family 1 member 4	1.54419	6.75035	9.91901	0.00449546	0.042657	1.19531	6.75035	6.0505	0.0218597	0.123156	2.68854	6.75035	27.7485	2.42175e-05	0.000820965	2.59632	6.75035	26.0717	3.6074e-05	0.000697779
6510	SLC1A5	solute carrier family 1 member 5	0.875924	7.99924	8.74012	0.00708732	0.0574688	0.74066	7.99924	6.2762	0.0197805	0.115401	1.20668	7.99924	16.37	0.000503377	0.00752082	1.07475	7.99924	13.0599	0.00146303	0.0109431
6520	SLC3A2	solute carrier family 3 member 2	1.66309	8.25504	13.9156	0.00109898	0.0168413	1.11611	8.25504	6.44637	0.018358	0.110339	1.08269	8.25504	6.07317	0.0216402	0.105686	1.64452	8.25504	13.619	0.00121252	0.0095439
6536	SLC6A9	solute carrier family 6 member 9	2.84524	3.62686	20.2515	0.000162471	0.00473626	2.15805	3.62686	12.3785	0.00184786	0.024981	1.92491	3.62686	9.83563	0.00463947	0.0368748	2.32978	3.62686	13.9701	0.00107943	0.00876224
6583	SLC22A4	solute carrier family 22 member 4	1.77387	1.82101	14.9142	0.000794428	0.0137121	1.02875	1.82101	7.12101	0.0137365	0.0916738	3.28681	1.82101	25.4593	4.18754e-05	0.00120763	3.57447	1.82101	28.5611	2.00641e-05	0.000454592
6672	SP100	SP100 nuclear antigen	1.13717	6.22364	23.6195	6.63593e-05	0.00257092	0.838856	6.22364	13.0049	0.00149059	0.0216735	0.867494	6.22364	13.8759	0.00111347	0.0133401	0.864511	6.22364	13.78	0.00114936	0.00916776
6678	SPARC	secreted protein acidic and cysteine rich	6.51378	8.59137	47.8847	4.75044e-07	9.44756e-05	5.13244	8.59137	34.6947	5.32207e-06	0.000556656	5.41599	8.59137	34.2288	5.85541e-06	0.000293574	5.73233	8.59137	37.2013	3.2264e-06	0.00012235
6782	HSPA13	heat shock protein family A (Hsp70) member 13	1.60044	7.65315	37.4808	3.05537e-06	0.000331443	0.989027	7.65315	14.7431	0.000839267	0.0151765	0.99044	7.65315	14.7871	0.000827477	0.010811	0.883566	7.65315	11.8133	0.00225175	0.0149274
6793	STK10	serine/threonine kinase 10	1.44222	5.23152	39.1501	2.21881e-06	0.000275215	0.920119	5.23152	16.3704	0.000503318	0.0109199	2.76382	5.23152	129.697	6.38505e-11	5.80775e-08	2.57802	5.23152	114.597	2.12923e-10	1.08889e-07
6840	SVIL	supervillin	1.57034	7.18455	17.3484	0.000374321	0.00835408	1.37084	7.18455	13.3665	0.00131932	0.0202353	6.66819	7.18455	204.019	6.55762e-13	2.3475e-09	7.21601	7.18455	226.925	2.16501e-13	6.45857e-10
6917	TCEA1	transcription elongation factor A1	1.32492	7.71078	31.2508	1.09979e-05	0.000751342	0.848935	7.71078	13.0871	0.00144962	0.0212156	1.82446	7.71078	57.6304	1.0551e-07	1.37849e-05	2.02221	7.71078	69.8702	2.03466e-08	2.86759e-06
7006	TEC	tec protein tyrosine kinase	2.83013	2.37127	42.8093	1.1339e-06	0.000171997	2.98938	2.37127	46.0985	6.40378e-07	0.000113161	1.17502	2.37127	6.35503	0.0191069	0.0971388	1.55958	2.37127	10.6825	0.00338322	0.0200252
7020	TFAP2A	transcription factor AP-2 alpha	1.41864	3.58533	4.93704	0.0364267	0.166752	1.94446	3.58533	8.95044	0.00652443	0.0573861	2.53183	3.58533	15.0762	0.000754364	0.0101828	2.05858	3.58533	10.421	0.00372587	0.0215823
7041	TGFB1I1	transforming growth factor beta 1 induced transcript 1	1.29305	4.22699	4.7948	0.0389716	0.174086	2.02226	4.22699	10.3174	0.003872	0.0410088	3.34046	4.22699	19.3651	0.00020824	0.00392346	3.58314	4.22699	21.7534	0.000108014	0.0015504
7050	TGIF1	TGFB induced factor homeobox 1	1.49512	6.1092	25.6675	3.97967e-05	0.00179426	1.09352	6.1092	14.0069	0.00106641	0.0176249	0.858215	6.1092	8.69398	0.00721783	0.0504853	1.0893	6.1092	13.8811	0.00111158	0.00895414
7076	TIMP1	TIMP metallopeptidase inhibitor 1	2.78192	6.07951	30.8456	1.20163e-05	0.000799551	2.10731	6.07951	18.7174	0.000250548	0.00675386	3.1831	6.07951	38.6387	2.44496e-06	0.000154093	2.82934	6.07951	31.4857	1.04509e-05	0.000281718
7077	TIMP2	TIMP metallopeptidase inhibitor 2	1.66229	7.73807	13.7623	0.00115615	0.0173899	1.26562	7.73807	8.15009	0.00897318	0.0699525	3.42538	7.73807	50.9682	2.88747e-07	3.09478e-05	4.04187	7.73807	67.003	2.93051e-08	3.74666e-06
7188	TRAF5	TNF receptor associated factor 5	1.515	4.59778	15.92	0.000578457	0.0111451	1.544	4.59778	16.5085	0.00048247	0.0105883	1.42268	4.59778	14.2126	0.000996851	0.0122866	2.05261	4.59778	28.3043	2.12863e-05	0.000472082
7286	TUFT1	tuftelin 1	0.993084	6.20926	7.34077	0.0125222	0.083044	0.802674	6.20926	4.82919	0.0383385	0.177916	1.55477	6.20926	17.4921	0.000358633	0.00587299	0.83721	6.20926	5.2403	0.0315997	0.102205
7294	TXK	TXK tyrosine kinase	3.19315	-0.570084	27.8715	2.35331e-05	0.00125434	2.56583	-0.570084	22.6133	8.6067e-05	0.00344634	1.8382	-0.570084	11.9494	0.00214629	0.0211196	2.09943	-0.570084	13.9821	0.00107515	0.00874333
7414	VCL	vinculin	0.89343	8.81729	4.62742	0.0422259	0.183224	1.12927	8.81729	7.32536	0.0126034	0.0867647	1.32885	8.81729	10.0446	0.00428775	0.0348689	0.924152	8.81729	4.94282	0.0363272	0.112749
7430	EZR	ezrin	0.661588	8.39705	6.03256	0.0220352	0.120611	0.598396	8.39705	4.94309	0.0363226	0.1721	1.84511	8.39705	44.4113	8.55392e-07	6.83365e-05	1.26508	8.39705	21.5695	0.00011346	0.00161099
7431	VIM	vimentin	1.54921	11.6279	16.8336	0.000437019	0.00930108	1.14468	11.6279	9.37782	0.00552614	0.0514901	1.90561	11.6279	24.9194	4.78389e-05	0.00133583	2.01587	11.6279	27.6806	2.46047e-05	0.000528058
7436	VLDLR	very low density lipoprotein receptor	1.24293	4.99047	9.01765	0.00635509	0.0534704	1.16503	4.99047	7.954	0.00971755	0.0735141	2.01009	4.99047	22.4844	8.90204e-05	0.00214452	1.46128	4.99047	12.3005	0.0018985	0.0132171
7453	WARS	tryptophanyl-tRNA synthetase	1.91397	7.90422	40.8301	1.62228e-06	0.000228406	1.02981	7.90422	12.3953	0.00183713	0.0248924	1.04661	7.90422	12.8067	0.00159469	0.0173305	1.29372	7.90422	19.3512	0.000209061	0.00256651
7741	ZSCAN26	zinc finger and SCAN domain containing 26	0.939432	4.11911	9.70185	0.00488121	0.0449186	1.00286	4.11911	11.0275	0.00298295	0.034783	1.02795	4.11911	11.7568	0.00229715	0.0222373	1.13638	4.11911	14.2811	0.000974805	0.00810512
7746	ZSCAN9	zinc finger and SCAN domain containing 9	0.879831	4.08723	14.4339	0.000927493	0.0151087	1.3254	4.08723	32.0945	9.16621e-06	0.000753596	1.6444	4.08723	49.8512	3.44946e-07	3.41116e-05	1.62816	4.08723	48.9079	4.01727e-07	2.50627e-05
7782	SLC30A4	solute carrier family 30 member 4	3.5391	3.09947	59.3881	8.2053e-08	2.48927e-05	2.17582	3.09947	33.1631	7.30758e-06	0.000667339	3.82552	3.09947	63.8383	4.4454e-08	7.23348e-06	5.00323	3.09947	86.7856	2.91335e-09	6.51825e-07
7857	SCG2	secretogranin II	1.25167	4.55088	4.93779	0.0364138	0.166736	2.02367	4.55088	9.36053	0.0055631	0.0516999	1.38285	4.55088	4.73424	0.0401154	0.157912	2.00019	4.55088	7.97799	0.00962293	0.0430637
8013	NR4A3	nuclear receptor subfamily 4 group A member 3	1.46251	-0.456089	6.63078	0.0169435	0.101735	1.30003	-0.456089	5.54012	0.0275206	0.143657	2.25651	-0.456089	13.2331	0.00137985	0.0156175	2.83863	-0.456089	18.1009	0.000299658	0.00332729
8027	STAM	signal transducing adaptor molecule	0.969363	6.98906	9.93467	0.00446897	0.0424736	0.994432	6.98906	10.4463	0.00369109	0.0396798	1.42849	6.98906	21.1314	0.000127677	0.00275744	1.39457	6.98906	20.1733	0.000166034	0.00217081
8030	CCDC6	coiled-coil domain containing 6	0.893525	6.86371	19.0429	0.00022822	0.00597209	0.868124	6.86371	17.9933	0.000309256	0.0077744	1.09653	6.86371	28.4424	2.06193e-05	0.000729377	1.01359	6.86371	24.3823	5.47009e-05	0.00092893
8218	CLTCL1	clathrin heavy chain like 1	1.42948	5.21053	21.9438	0.000102675	0.00339074	0.763553	5.21053	6.44355	0.0183806	0.110401	1.60096	5.21053	27.2867	2.69888e-05	0.000888	1.39931	5.21053	21.0816	0.000129415	0.00178596
8412	BCAR3	BCAR3, NSP family adaptor protein	2.19948	6.382	11.5885	0.00243846	0.0284153	1.41862	6.382	5.0824	0.0340169	0.165491	1.92405	6.382	9.00655	0.00638272	0.0462117	1.85699	6.382	8.42596	0.00803029	0.0379948
8515	ITGA10	integrin subunit alpha 10	2.11611	1.69705	7.59837	0.0112477	0.077641	1.94199	1.69705	6.56886	0.0174045	0.106722	2.77446	1.69705	14.6721	0.000858696	0.0110333	4.56794	1.69705	28.9968	1.81621e-05	0.000420548
8601	RGS20	regulator of G protein signaling 20	1.50892	2.64604	13.2387	0.00137726	0.019556	0.85578	2.64604	4.47659	0.0454224	0.197789	1.78055	2.64604	19.373	0.000207779	0.00391889	1.74893	2.64604	18.7503	0.000248187	0.00289778
8604	SLC25A12	solute carrier family 25 member 12	2.66961	5.24581	51.0188	2.86447e-07	6.74621e-05	1.21521	5.24581	11.8425	0.00222864	0.0280539	3.98481	5.24581	101.778	6.6059e-10	3.16974e-07	3.85883	5.24581	96.6778	1.07137e-09	3.32465e-07
8614	STC2	stanniocalcin 2	2.02296	7.66986	7.92943	0.00981552	0.0712152	1.4785	7.66986	4.38179	0.047571	0.203022	4.20294	7.66986	28.4763	2.0459e-05	0.000728023	4.61646	7.66986	33.0094	7.5476e-06	0.00022591
8676	STX11	syntaxin 11	1.80632	2.17738	17.1626	0.000395746	0.00871275	2.63369	2.17738	32.2697	8.82912e-06	0.000741936	3.32638	2.17738	50.4101	3.15471e-07	3.23489e-05	3.63545	2.17738	57.353	1.09837e-07	9.50643e-06
8690	JRKL	JRK like	1.27062	4.50087	18.9462	0.00023462	0.0060511	0.993305	4.50087	11.7415	0.00230962	0.0286884	1.68241	4.50087	32.2217	8.92017e-06	0.000396199	1.45301	4.50087	24.3628	5.49698e-05	0.000931727
8780	RIOK3	RIO kinase 3	0.917324	6.94664	6.90832	0.0150368	0.0938113	0.789827	6.94664	5.14393	0.0330512	0.162567	0.858109	6.94664	6.05561	0.02181	0.106138	0.817185	6.94664	5.49869	0.0280476	0.0938537
8787	RGS9	regulator of G protein signaling 9	2.56719	3.02478	14.5561	0.000891461	0.0148585	0.994146	3.02478	5.69617	0.0256328	0.136596	2.87631	3.02478	11.1496	0.00285399	0.0258913	5.03108	3.02478	21.5938	0.000112725	0.00160387
8826	IQGAP1	IQ motif containing GTPase activating protein 1	1.11596	9.08759	28.8893	1.86127e-05	0.00105761	1.56327	9.08759	55.4428	1.45428e-07	3.71438e-05	0.998179	9.08759	23.221	7.35038e-05	0.00187681	0.901097	9.08759	18.9907	0.000231648	0.00275499
8835	SOCS2	suppressor of cytokine signaling 2	2.36982	4.58139	25.581	4.06462e-05	0.00181881	1.50036	4.58139	10.9236	0.00309765	0.0356559	4.01509	4.58139	64.9035	3.85706e-08	6.34018e-06	4.02571	4.58139	65.1664	3.72528e-08	4.48874e-06
8844	KSR1	kinase suppressor of ras 1	1.71535	2.78955	22.5989	8.63909e-05	0.00303198	0.801415	2.78955	5.23601	0.0316627	0.157908	2.36091	2.78955	41.1883	1.51916e-06	0.000107053	0.909277	2.78955	6.85681	0.015372	0.0602302
8853	ASAP2	ArfGAP with SH3 domain, ankyrin repeat and PH domain 2	1.37078	6.16221	7.18869	0.0133492	0.0864756	1.60968	6.16221	9.78318	0.00473264	0.046775	1.37958	6.16221	7.27188	0.0128896	0.074712	1.22364	6.16221	5.76433	0.0248539	0.0855995
8879	SGPL1	sphingosine-1-phosphate lyase 1	0.733621	6.90887	8.7096	0.00717335	0.057862	0.794912	6.90887	10.2073	0.00403417	0.0421281	1.47403	6.90887	34.1094	6.00126e-06	0.00029886	1.66428	6.90887	43.0053	1.09505e-06	5.14446e-05
8894	EIF2S2	eukaryotic translation initiation factor 2 subunit beta	0.584318	8.1808	8.80017	0.00692133	0.0565943	0.659402	8.1808	11.1867	0.002816	0.0331608	0.659204	8.1808	11.1788	0.00282407	0.0256849	0.590537	8.1808	8.98609	0.00643399	0.0321951
8999	CDKL2	cyclin dependent kinase like 2	2.1289	0.01453	8.24641	0.00863078	0.0654586	2.10026	0.01453	8.0532	0.00933281	0.0716637	0.722213	0.01453	8.16165	0.00893131	0.0585359	0.678105	0.01453	7.43735	0.0120266	0.0504839
9021	SOCS3	suppressor of cytokine signaling 3	1.77375	5.04885	6.24932	0.0200162	0.113412	1.47479	5.04885	4.43932	0.0462538	0.199765	2.85385	5.04885	14.6885	0.000854148	0.0109988	2.84523	5.04885	14.5972	0.000879701	0.00748017
9043	SPAG9	sperm associated antigen 9	0.683591	8.75855	7.60153	0.011233	0.077641	1.13349	8.75855	20.5712	0.00014876	0.00483322	0.888393	8.75855	12.7529	0.0016243	0.0175449	1.06416	8.75855	18.1771	0.000293055	0.00327224
9064	MAP3K6	mitogen-activated protein kinase kinase kinase 6	1.31248	3.27799	20.2852	0.000160964	0.00470398	1.22384	3.27799	17.7588	0.000331369	0.00810366	0.624352	3.27799	4.49996	0.0449099	0.170895	1.10749	3.27799	13.8726	0.00111469	0.00897116
9111	NMI	N-myc and STAT interactor	3.08656	4.23308	40.0781	1.86437e-06	0.000241814	1.63953	4.23308	13.138	0.00142488	0.0210748	1.24227	4.23308	7.00284	0.0144429	0.0805781	1.1698	4.23308	6.23112	0.0201775	0.0735705
9146	HGS	hepatocyte growth factor-regulated tyrosine kinase substrate	0.995648	6.29289	11.5763	0.0024491	0.0285208	0.619149	6.29289	4.53251	0.0442065	0.194411	0.939167	6.29289	10.3197	0.00386861	0.0323874	1.69575	6.29289	32.399	8.58902e-06	0.000250382
9180	OSMR	oncostatin M receptor	2.79897	6.69043	46.3782	6.10806e-07	0.00011271	2.2619	6.69043	33.6651	6.57983e-06	0.000633185	1.85491	6.69043	16.3477	0.000506841	0.00756627	1.63608	6.69043	12.8909	0.00154952	0.0113994
9208	LRRFIP1	LRR binding FLII interacting protein 1	0.803161	7.14885	14.4431	0.000924721	0.015088	1.00562	7.14885	22.4824	8.90688e-05	0.0035193	2.25271	7.14885	104.998	4.91784e-10	2.66741e-07	1.50641	7.14885	49.2917	3.77483e-07	2.38748e-05
9240	PNMA1	PNMA family member 1	0.90455	5.61434	12.7822	0.00160813	0.0217519	0.585071	5.61434	5.40122	0.0293321	0.149492	1.54861	5.61434	36.4258	3.7579e-06	0.000212516	1.44048	5.61434	31.7025	9.97212e-06	0.000275875
9262	STK17B	serine/threonine kinase 17b	0.606845	5.93446	4.78907	0.0390783	0.174261	1.228	5.93446	19.1593	0.000220769	0.00621921	1.51323	5.93446	28.603	1.98725e-05	0.00071282	1.2116	5.93446	18.6224	0.000257509	0.00298134
9314	KLF4	Kruppel like factor 4	4.02371	3.42603	34.5879	5.43946e-06	0.000469398	2.93186	3.42603	21.0237	0.000131465	0.00448208	1.66526	3.42603	6.61921	0.0170285	0.0897773	2.21205	3.42603	11.2328	0.00276958	0.0172848
9424	KCNK6	potassium two pore domain channel subfamily K member 6	7.17047	3.75326	45.7715	6.76956e-07	0.000118793	6.64183	3.75326	42.4132	1.21708e-06	0.000177109	3.41093	3.75326	11.2161	0.00278628	0.0254447	5.00447	3.75326	20.3662	0.000157401	0.00209
9486	CHST10	carbohydrate sulfotransferase 10	0.832965	4.54982	8.49409	0.00781463	0.0613482	0.985038	4.54982	11.8094	0.0022548	0.0282821	1.15361	4.54982	16.4755	0.000487367	0.00731828	0.80996	4.54982	8.25885	0.00858761	0.0397799
9517	SPTLC2	serine palmitoyltransferase long chain base subunit 2	0.939474	6.31802	12.8129	0.00159132	0.0216272	1.01378	6.31802	14.8793	0.000803367	0.0147937	1.83343	6.31802	46.8062	5.68384e-07	5.08675e-05	1.58677	6.31802	35.6007	4.42995e-06	0.000153666
9578	CDC42BPB	CDC42 binding protein kinase beta	1.18692	7.20321	13.0411	0.00147241	0.0204449	1.08805	7.20321	11.007	0.00300522	0.0349516	1.16381	7.20321	12.5501	0.00174147	0.0183465	1.26001	7.20321	14.6442	0.000866437	0.00741672
9590	AKAP12	A-kinase anchoring protein 12	2.13223	8.85172	27.236	2.73133e-05	0.00139282	2.18312	8.85172	28.4477	2.05942e-05	0.00131848	4.34106	8.85172	93.3529	1.48516e-09	5.90731e-07	4.60848	8.85172	102.531	6.16116e-10	2.20557e-07
9603	NFE2L3	nuclear factor, erythroid 2 like 3	1.38268	6.4912	14.9422	0.000787339	0.0136292	0.857247	6.4912	5.8749	0.023646	0.129471	1.52629	6.4912	18.0828	0.000301245	0.00522045	1.21718	6.4912	11.683	0.00235799	0.01546
9604	RNF14	ring finger protein 14	1.09101	6.71443	22.422	9.0491e-05	0.00312081	0.665914	6.71443	8.48009	0.0078584	0.0643689	0.839647	6.71443	13.3852	0.00131108	0.0150526	0.746853	6.71443	10.6201	0.00346166	0.0204152
9729	KIAA0408	KIAA0408	3.03461	3.0463	21.2605	0.000123296	0.00389906	2.63834	3.0463	18.5407	0.000263655	0.0070302	6.05951	3.0463	40.9468	1.58786e-06	0.00011016	8.62486	3.0463	57.8458	1.02278e-07	9.10779e-06
9766	SUSD6	sushi domain containing 6	0.615823	4.53569	6.46446	0.0182136	0.106747	1.27848	4.53569	27.1726	2.77258e-05	0.00156893	1.24245	4.53569	26.1518	3.53823e-05	0.00107523	1.27657	4.53569	27.5436	2.54069e-05	0.000540093
9846	GAB2	GRB2 associated binding protein 2	1.65461	5.43209	12.6163	0.00170226	0.0224531	0.947087	5.43209	4.28459	0.049894	0.209018	1.00881	5.43209	4.84363	0.0380761	0.152343	1.95043	5.43209	17.1828	0.000393355	0.00407203
9860	LRIG2	leucine rich repeats and immunoglobulin like domains 2	0.872267	4.88348	8.72047	0.00714256	0.0577698	0.858918	4.88348	8.46129	0.00791764	0.0646818	1.08349	4.88348	13.3714	0.00131714	0.0150835	1.31463	4.88348	19.4585	0.000202815	0.00251332
9902	MRC2	mannose receptor C type 2	4.78035	4.44405	20.1128	0.000168846	0.00481064	2.76398	4.44405	9.75039	0.00479193	0.0471268	3.65945	4.44405	18.8513	0.000241087	0.00438539	7.0955	4.44405	37.5012	3.04332e-06	0.000116894
9911	TMCC2	transmembrane and coiled-coil domain family 2	1.8089	2.61216	19.4701	0.000202151	0.00552873	1.5626	2.61216	15.0118	0.000770036	0.014493	1.70131	2.61216	25.5417	4.10383e-05	0.00119244	1.94335	2.61216	31.2575	1.09819e-05	0.000290776
9961	MVP	major vault protein	1.44606	6.40138	7.07408	0.0140123	0.0893442	1.76032	6.40138	10.282	0.00392324	0.041372	2.18125	6.40138	15.172	0.000731734	0.00992972	2.42457	6.40138	18.3996	0.000274661	0.00312733
9990	SLC12A6	solute carrier family 12 member 6	0.856248	5.2421	13.9934	0.00107117	0.0165427	0.853294	5.2421	13.9001	0.00110464	0.0180236	0.612317	5.2421	7.23536	0.0130892	0.0755509	0.803162	5.2421	12.3719	0.00185207	0.0130205
10019	SH2B3	SH2B adaptor protein 3	0.957712	5.82017	5.76008	0.0249018	0.130403	0.999771	5.82017	6.26783	0.0198536	0.115639	2.17192	5.82017	27.624	2.49329e-05	0.00084044	2.17731	5.82017	27.7481	2.422e-05	0.000521051
10085	EDIL3	EGF like repeats and discoidin domains 3	3.05871	7.62147	33.4557	6.87332e-06	0.000549221	3.12439	7.62147	34.7061	5.30962e-06	0.000556656	1.25327	7.62147	6.33225	0.0192988	0.0978477	1.06808	7.62147	4.63663	0.0420392	0.124972
10098	TSPAN5	tetraspanin 5	3.68855	5.2174	34.1573	5.94233e-06	0.000497018	3.24834	5.2174	27.6633	2.47048e-05	0.00147397	2.80658	5.2174	21.4211	0.000118073	0.00261881	2.64263	5.2174	19.268	0.000214053	0.00261346
10103	TSPAN1	tetraspanin 1	2.47305	-0.0109532	17.7916	0.000328168	0.00768831	2.66348	-0.0109532	19.4603	0.00020271	0.00588057	1.50087	-0.0109532	5.75153	0.0249982	0.11561	2.02134	-0.0109532	9.1906	0.00594111	0.0305136
10125	RASGRP1	RAS guanyl releasing protein 1	2.61055	3.0788	8.76684	0.00701293	0.0570306	1.70123	3.0788	4.3065	0.0493594	0.207732	5.57319	3.0788	27.3703	2.64627e-05	0.000874885	5.43146	3.0788	26.4474	3.29517e-05	0.000654609
10133	OPTN	optineurin	1.48936	8.04875	15.446	0.00067096	0.0122885	1.10874	8.04875	8.72192	0.00713847	0.0610238	1.87904	8.04875	23.9967	6.02876e-05	0.00160189	2.11954	8.04875	30.0335	1.438e-05	0.000355925
10150	MBNL2	muscleblind like splicing regulator 2	1.4205	7.52111	11.1103	0.00289481	0.031925	1.84994	7.52111	18.3746	0.000276667	0.0071769	1.24477	7.52111	8.60774	0.00746892	0.0515764	1.23556	7.52111	8.48412	0.00784577	0.0373037
10203	CALCRL	calcitonin receptor like receptor	3.84967	1.23093	15.9736	0.000568903	0.0110288	2.96769	1.23093	10.7661	0.00328107	0.0368858	2.11935	1.23093	6.77179	0.0159432	0.0859024	2.10493	1.23093	6.68908	0.0165217	0.0635687
10254	STAM2	signal transducing adaptor molecule 2	1.29847	6.41503	17.1123	0.000401763	0.0088127	1.08183	6.41503	11.998	0.00210997	0.027325	0.912875	6.41503	8.59143	0.00751748	0.0518181	1.16772	6.41503	13.9126	0.00110007	0.00888543
10290	SPEG	SPEG complex locus	4.51359	2.71519	21.9705	0.00010195	0.003373	1.85751	2.71519	6.509	0.0178634	0.108643	3.27083	2.71519	11.0845	0.00292189	0.0263073	3.84678	2.71519	14.2757	0.000976495	0.00810681
10309	CCNO	cyclin O	1.71481	0.641343	8.01248	0.00948866	0.069656	1.53356	0.641343	6.71575	0.0163327	0.102611	1.01925	0.641343	11.5467	0.00247501	0.0233774	2.26132	0.641343	25.6707	3.97656e-05	0.000745303
10391	CORO2B	coronin 2B	4.88308	0.716401	20.4612	0.000208211	0.00563807	1.24096	0.716401	7.54941	0.0124278	0.0859524	3.28062	0.716401	9.91256	0.00506689	0.0393118	3.47091	0.716401	10.5185	0.00408195	0.0230555
10392	NOD1	nucleotide binding oligomerization domain containing 1	1.33788	3.40844	11.1152	0.00288964	0.0318876	1.51051	3.40844	13.9838	0.00107454	0.0176987	1.66934	3.40844	16.4013	0.000498576	0.00745531	2.30777	3.40844	29.7841	1.52042e-05	0.000370764
10475	TRIM38	tripartite motif containing 38	2.41484	4.74503	48.7568	4.11734e-07	8.60936e-05	1.44184	4.74503	20.3849	0.000156588	0.00497828	1.94197	4.74503	26.1638	3.52794e-05	0.00107392	2.02954	4.74503	28.3894	2.08724e-05	0.000465829
10512	SEMA3C	semaphorin 3C	2.26451	7.56824	16.9539	0.000421407	0.00908767	1.40088	7.56824	6.85737	0.0153683	0.0984804	3.47641	7.56824	36.132	3.98355e-06	0.000221433	2.95427	7.56824	27.3362	2.6676e-05	0.000562519
10529	NEBL	nebulette	3.43207	5.19284	10.4576	0.0036756	0.0375083	3.32215	5.19284	9.899	0.00452957	0.04542	3.25225	5.19284	9.5757	0.00512189	0.0396697	3.75719	5.19284	12.186	0.00197571	0.0135647
10531	PITRM1	pitrilysin metallopeptidase 1	1.32508	7.48435	18.2034	0.000290813	0.00709162	0.849656	7.48435	7.63721	0.0110683	0.0795629	1.20884	7.48435	15.2085	0.00072329	0.00983751	0.651585	7.48435	4.50813	0.0447321	0.130507
10544	PROCR	protein C receptor	1.92125	5.32403	9.42617	0.00542424	0.0482307	2.38914	5.32403	13.1557	0.00141638	0.0210388	2.13815	5.32403	9.89776	0.0045317	0.0361815	3.28171	5.32403	18.9092	0.000237117	0.00279998
10579	TACC2	transforming acidic coiled-coil containing protein 2	1.58028	4.86733	20.6826	0.000144284	0.00436074	1.16953	4.86733	11.5818	0.00244433	0.0299255	1.41489	4.86733	16.7288	0.000451144	0.00693135	1.84858	4.86733	27.81	2.38725e-05	0.000516679
10603	SH2B2	SH2B adaptor protein 2	1.46342	-0.20871	10.3172	0.00387217	0.0387158	1.1538	-0.20871	6.89612	0.0151155	0.0976725	1.24663	-0.20871	7.73522	0.0106295	0.0659012	2.6662	-0.20871	26.7375	3.07428e-05	0.000620166
10626	TRIM16	tripartite motif containing 16	2.4402	7.5052	23.3182	7.16877e-05	0.00271851	1.61604	7.5052	10.8414	0.0031919	0.0363434	2.73804	7.5052	28.7049	1.94134e-05	0.000700566	3.77277	7.5052	49.6268	3.57617e-07	2.30251e-05
10653	SPINT2	serine peptidase inhibitor, Kunitz type 2	3.46215	0.475036	25.1242	4.54742e-05	0.00196604	3.63065	0.475036	26.674	3.12117e-05	0.00168943	1.67606	0.475036	6.36661	0.0190101	0.0968028	2.06328	0.475036	8.96597	0.00648486	0.032396
10681	GNB5	G protein subunit beta 5	0.694085	5.17637	7.57356	0.011364	0.0780824	0.674818	5.17637	7.1641	0.0134885	0.0908278	0.737092	5.17637	8.51521	0.00774906	0.0529998	0.793096	5.17637	9.839	0.00463354	0.0253471
10687	PNMA2	PNMA family member 2	1.2204	5.6453	15.9767	0.000568358	0.0110288	2.58581	5.6453	54.5716	1.65675e-07	4.06221e-05	2.32998	5.6453	32.9065	7.71307e-06	0.000358883	2.21279	5.6453	29.9392	1.46858e-05	0.000362066
10758	TRAF3IP2	TRAF3 interacting protein 2	1.63439	4.60737	14.0773	0.00104202	0.0162578	1.02948	4.60737	5.78511	0.0246218	0.133104	0.932525	4.60737	4.67205	0.0413293	0.161061	1.4053	4.60737	10.3787	0.00378474	0.0218879
10797	MTHFD2	methylenetetrahydrofolate dehydrogenase (NADP+ dependent) 2, methenyltetrahydrofolate cyclohydrolase	1.39522	7.75725	7.46769	0.0118754	0.0801196	1.53243	7.75725	8.94263	0.00654444	0.0574774	2.52023	7.75725	22.6187	8.59448e-05	0.00209758	2.52097	7.75725	22.6302	8.56871e-05	0.00129777
10890	RAB10	RAB10, member RAS oncogene family	0.705773	7.67053	15.8453	0.00059206	0.0113628	0.768864	7.67053	18.7711	0.000246705	0.00668043	1.08724	7.67053	37.1092	3.28501e-06	0.000194697	0.743737	7.67053	17.5774	0.000349651	0.0037154
10893	MMP24	matrix metallopeptidase 24	4.91251	6.26324	10.228	0.00400312	0.03964	5.87466	6.26324	13.265	0.00136511	0.0204984	4.32462	6.26324	8.18181	0.0088588	0.0581885	4.79493	6.26324	9.60683	0.0050613	0.0272294
10979	FERMT2	fermitin family member 2	0.85202	7.69005	5.74472	0.0250753	0.130928	0.940661	7.69005	6.98086	0.0145786	0.0953418	1.46509	7.69005	16.5298	0.00047935	0.00722212	0.791774	7.69005	4.96902	0.0358804	0.111847
10981	RAB32	RAB32, member RAS oncogene family	0.81354	6.67236	8.3625	0.00823708	0.0637421	0.925254	6.67236	10.7762	0.00326895	0.0368858	0.728499	6.67236	6.72124	0.0162941	0.0871372	0.982877	6.67236	12.1292	0.00201527	0.0137519
10983	CCNI	cyclin I	0.939515	7.12665	9.80464	0.00469427	0.0438542	0.64769	7.12665	4.70272	0.0407256	0.184468	0.650535	7.12665	4.74347	0.0399385	0.157423	0.677368	7.12665	5.13881	0.0331303	0.105535
11034	DSTN	destrin, actin depolymerizing factor	1.2971	9.09487	12.8508	0.00157085	0.0214304	1.19118	9.09487	10.892	0.00313351	0.035884	1.75758	9.09487	22.9897	7.80332e-05	0.00196283	1.09972	9.09487	9.31593	0.00565969	0.0294742
11043	MID2	midline 2	2.9372	3.90906	75.0908	1.07737e-08	6.0262e-06	2.68853	3.90906	65.0498	3.78314e-08	1.44073e-05	2.24311	3.90906	40.8103	1.6282e-06	0.000112089	1.99891	3.90906	33.0325	7.51109e-06	0.000225572
11120	BTN2A1	butyrophilin subfamily 2 member A1	0.641211	5.75897	10.3371	0.00384364	0.0385635	0.749732	5.75897	14.0902	0.00103763	0.0173738	1.15336	5.75897	32.8592	7.79056e-06	0.000361252	1.15851	5.75897	33.1402	7.34288e-06	0.000222763
11183	MAP4K5	mitogen-activated protein kinase kinase kinase kinase 5	0.704577	6.25117	8.43841	0.0079904	0.0623725	0.931414	6.25117	14.6387	0.000867979	0.0154895	0.798514	6.25117	10.8088	0.00323016	0.0284111	1.20933	6.25117	24.3889	5.46104e-05	0.000928274
11226	GALNT6	polypeptide N-acetylgalactosaminyltransferase 6	3.197	2.1878	24.8056	4.92107e-05	0.00207741	2.83781	2.1878	20.7014	0.000143543	0.00474399	2.03505	2.1878	15.5254	0.000654406	0.00917963	1.63072	2.1878	11.1526	0.00285087	0.0176027
11245	GPR176	G protein-coupled receptor 176	2.03455	6.4268	33.3181	7.07396e-06	0.000562741	2.37	6.4268	44.0931	9.04147e-07	0.000143215	2.6127	6.4268	52.5196	2.2657e-07	2.51887e-05	2.58678	6.4268	51.5857	2.62019e-07	1.8038e-05
11329	STK38	serine/threonine kinase 38	0.956314	6.57341	14.2563	0.000982704	0.0157048	1.1869	6.57341	21.7525	0.000108041	0.00397907	1.83706	6.57341	50.291	3.21514e-07	3.23489e-05	1.81009	6.57341	48.9058	4.01865e-07	2.50627e-05
11346	SYNPO	synaptopodin	2.26657	5.42914	15.3773	0.000685665	0.0124596	2.25392	5.42914	15.2244	0.00071965	0.0138703	2.00067	5.42914	12.0343	0.00208331	0.0207047	1.21718	5.42914	4.66295	0.0415104	0.123936
22841	RAB11FIP2	RAB11 family interacting protein 2	1.09593	5.05901	19.1771	0.000219657	0.00583197	0.989161	5.05901	15.698	0.00061992	0.0124188	0.68204	5.05901	7.50655	0.0116848	0.0700187	0.910464	5.05901	13.274	0.00136096	0.0103747
22843	PPM1E	protein phosphatase, Mg2+/Mn2+ dependent 1E	3.64583	2.88296	12.1483	0.00200185	0.0250439	4.68582	2.88296	17.3249	0.000376963	0.00887011	3.66143	2.88296	11.7336	0.00231604	0.0223838	5.05607	2.88296	18.6644	0.000254402	0.002953
22856	CHSY1	chondroitin sulfate synthase 1	0.679152	5.95103	4.58421	0.0431151	0.185947	0.859574	5.95103	7.30291	0.0127227	0.08719	2.7	5.95103	64.9271	3.84507e-08	6.34018e-06	2.72783	5.95103	66.0988	3.29594e-08	4.12546e-06
22911	WDR47	WD repeat domain 47	0.668896	5.02187	12.9458	0.00152086	0.0209721	0.821886	5.02187	19.4489	0.000203364	0.00588998	1.06884	5.02187	32.4013	8.58479e-06	0.000388028	0.77982	5.02187	17.435	0.000364774	0.00383832
22925	PLA2R1	phospholipase A2 receptor 1	0.947793	3.41426	8.03065	0.00941877	0.0694189	2.14668	3.41426	19.7933	0.000184585	0.00557147	3.05902	3.41426	12.9632	0.00151185	0.016663	3.40009	3.41426	15.4727	0.000665349	0.00609784
23001	WDFY3	WD repeat and FYVE domain containing 3	1.07306	6.52815	18.8163	0.000243525	0.00621639	1.24304	6.52815	25.0617	4.61827e-05	0.00222211	0.962358	6.52815	15.1988	0.000725537	0.00986058	0.769437	6.52815	9.77899	0.00474018	0.02582
23052	ENDOD1	endonuclease domain containing 1	3.76893	5.33467	112.945	2.4486e-10	3.37135e-07	4.21917	5.33467	134.646	4.41593e-11	1.12915e-07	4.65598	5.33467	151.175	1.3954e-11	1.84092e-08	4.26989	5.33467	132.188	5.29555e-11	4.30841e-08
23127	COLGALT2	collagen beta(1-O)galactosyltransferase 2	2.3603	4.05013	32.6329	8.17253e-06	0.000611695	1.7021	4.05013	17.8314	0.000324344	0.00796464	3.29004	4.05013	60.1031	7.41915e-08	1.09748e-05	3.21778	4.05013	57.905	1.01409e-07	9.09126e-06
23139	MAST2	microtubule associated serine/threonine kinase 2	0.735056	6.12447	10.0454	0.00428655	0.0416068	0.802367	6.12447	11.9457	0.00214912	0.02756	0.599215	6.12447	6.69675	0.0164671	0.0876955	0.967229	6.12447	17.2461	0.000385962	0.00401881
23433	RHOQ	ras homolog family member Q	1.14648	5.74178	9.80759	0.00468903	0.04385	0.832535	5.74178	5.23647	0.0316559	0.157908	2.04558	5.74178	29.6813	1.55589e-05	0.000597224	2.50242	5.74178	42.9115	1.11347e-06	5.21726e-05
23508	TTC9	tetratricopeptide repeat domain 9	1.65039	3.68294	5.70376	0.0255448	0.132549	1.75747	3.68294	6.41786	0.0185882	0.110978	2.76092	3.68294	19.2066	0.000217824	0.00407401	3.34043	3.68294	25.4319	4.21574e-05	0.000774717
23541	SEC14L2	SEC14 like lipid binding 2	4.10968	4.45002	73.8816	1.24442e-08	6.36397e-06	4.49583	4.45002	84.6571	3.65639e-09	2.61783e-06	2.02853	4.45002	20.7951	0.000139911	0.0029456	1.63453	4.45002	13.9103	0.00110093	0.00888835
23612	PHLDA3	pleckstrin homology like domain family A member 3	3.24607	3.15248	25.1091	5.16048e-05	0.00213714	3.79543	3.15248	29.756	1.77631e-05	0.00119079	2.14494	3.15248	14.6238	0.000927978	0.0116669	4.26344	3.15248	32.2952	1.03405e-05	0.000281718
23645	PPP1R15A	protein phosphatase 1 regulatory subunit 15A	2.92858	7.37678	41.0877	1.54739e-06	0.000223361	1.71146	7.37678	15.3737	0.000686449	0.0134281	1.03411	7.37678	5.80576	0.0243935	0.114149	2.04661	7.37678	21.4898	0.000115912	0.00163621
23657	SLC7A11	solute carrier family 7 member 11	1.45444	7.56023	4.90194	0.0370369	0.168511	1.85277	7.56023	7.76896	0.0104828	0.0771833	1.35688	7.56023	4.28832	0.0498023	0.182442	1.639	7.56023	6.16045	0.0208179	0.0751401
23677	SH3BP4	SH3 domain binding protein 4	1.47847	7.00637	54.2263	1.74531e-07	4.66259e-05	1.1452	7.00637	33.0799	7.43658e-06	0.000671328	0.887187	7.00637	20.0395	0.000172319	0.00340812	0.812342	7.00637	16.8408	0.000436066	0.00439727
25797	QPCT	glutaminyl-peptide cyclotransferase	4.45843	5.24354	43.3599	1.0284e-06	0.000160064	3.7972	5.24354	33.785	6.41798e-06	0.000620948	7.70663	5.24354	101.645	6.6879e-10	3.16974e-07	7.81705	5.24354	103.402	5.68731e-10	2.07749e-07
25894	PLEKHG4	pleckstrin homology and RhoGEF domain containing G4	1.8	3.56214	14.774	0.000830964	0.0141114	1.2619	3.56214	7.5899	0.0112873	0.0806189	2.80175	3.56214	35.4499	4.56641e-06	0.000240394	3.70672	3.56214	55.4523	1.45225e-07	1.15017e-05
25902	MTHFD1L	methylenetetrahydrofolate dehydrogenase (NADP+ dependent) 1 like	1.38914	6.78397	18.5592	0.000262249	0.00655586	1.239	6.78397	14.8745	0.000804591	0.014801	1.73557	6.78397	28.4309	2.06742e-05	0.000729875	1.8037	6.78397	30.5733	1.2758e-05	0.000325757
25903	OLFML2B	olfactomedin like 2B	0.812566	2.59831	12.0371	0.00218274	0.0263801	0.678635	2.59831	9.95314	0.00460271	0.0459761	1.30832	2.59831	30.1657	1.6248e-05	0.000614849	2.3563	2.59831	46.0428	8.18632e-07	4.17456e-05
25937	WWTR1	WW domain containing transcription regulator 1	1.38564	6.57631	16.2585	0.000520934	0.0103949	2.31324	6.57631	42.6771	1.16094e-06	0.000173997	0.746894	6.57631	4.84768	0.0380028	0.152163	1.11103	6.57631	10.5829	0.00350936	0.0206015
25943	C20orf194	chromosome 20 open reading frame 194	1.42397	5.57388	30.1819	1.39128e-05	0.000876848	1.35084	5.57388	27.2718	2.70837e-05	0.00154879	1.92116	5.57388	53.2304	2.03092e-07	2.34525e-05	2.66176	5.57388	96.6206	1.07732e-09	3.32465e-07
25996	REXO2	RNA exonuclease 2	1.31751	6.29644	23.0376	7.70707e-05	0.00283781	0.697493	6.29644	6.62013	0.0170218	0.105387	0.652418	6.29644	5.78509	0.024622	0.114728	0.75417	6.29644	7.70679	0.0107547	0.04661
26032	SUSD5	sushi domain containing 5	2.36953	4.68337	55.6543	1.40932e-07	3.94146e-05	3.40296	4.68337	100.834	7.21342e-10	7.52809e-07	1.82657	4.68337	50.2874	3.217e-07	3.23489e-05	2.45754	4.68337	78.0839	7.59818e-09	1.34653e-06
26052	DNM3	dynamin 3	1.03695	2.35758	4.79764	0.0389189	0.173978	1.13138	2.35758	5.66723	0.0259718	0.137984	1.15979	2.35758	6.32296	0.0193778	0.0980889	2.04738	2.35758	17.8341	0.000324081	0.00352838
26056	RAB11FIP5	RAB11 family interacting protein 5	1.20321	5.48358	15.7692	0.000606276	0.0115321	0.776146	5.48358	6.67775	0.0166027	0.103581	1.03379	5.48358	11.6717	0.00236741	0.0226916	1.818	5.48358	34.6268	5.39633e-06	0.000180203
26064	RAI14	retinoic acid induced 14	1.00669	7.93327	12.0359	0.00208213	0.0256817	0.68344	7.93327	5.60687	0.0266948	0.140739	0.831248	7.93327	8.25772	0.00859152	0.0569343	0.779351	7.93327	7.27043	0.0128975	0.0531059
26207	PITPNC1	phosphatidylinositol transfer protein cytoplasmic 1	2.19557	3.61672	25.8177	3.83663e-05	0.00174294	1.93978	3.61672	20.5706	0.000148785	0.00483322	1.34362	3.61672	10.441	0.00369825	0.0313128	1.11666	3.61672	7.31581	0.012654	0.0522959
26227	PHGDH	phosphoglycerate dehydrogenase	1.3516	7.20266	11.8881	0.0021931	0.026432	1.13877	7.20266	8.52427	0.00772114	0.0634822	1.4044	7.20266	12.7969	0.00160002	0.0173569	1.40056	7.20266	12.7289	0.00163771	0.0118629
26289	AK5	adenylate kinase 5	2.853	4.55868	31.2563	1.09847e-05	0.000751342	4.67701	4.55868	55.968	1.34536e-07	3.59411e-05	5.37739	4.55868	58.5617	9.22869e-08	1.26987e-05	5.54167	4.55868	60.7788	6.75098e-08	6.86008e-06
26470	SEZ6L2	seizure related 6 homolog like 2	3.14739	3.83788	17.6979	0.000337381	0.00779198	3.72908	3.83788	23.1399	7.50578e-05	0.00314507	3.21736	3.83788	16.5936	0.000470098	0.00714285	3.77701	3.83788	21.6722	0.000110383	0.00157682
26509	MYOF	myoferlin	4.38653	8.98846	47.4213	5.12925e-07	0.000100888	4.15167	8.98846	43.4502	1.01213e-06	0.000157531	3.20755	8.98846	28.2101	2.17545e-05	0.000756084	3.49225	8.98846	32.5928	8.24232e-06	0.000242647
27074	LAMP3	lysosomal associated membrane protein 3	6.16586	3.59969	95.3866	1.2149e-09	1.08727e-06	3.39759	3.59969	38.9139	2.3203e-06	0.000293788	1.90064	3.59969	13.5545	0.00123888	0.014446	3.88112	3.59969	46.7488	5.73879e-07	3.22002e-05
27106	ARRDC2	arrestin domain containing 2	1.16261	3.34428	6.65093	0.0167963	0.101107	1.16934	3.34428	6.72682	0.0162549	0.102461	2.20218	3.34428	22.637	8.55345e-05	0.00209202	2.12667	3.34428	21.2405	0.000123965	0.00172611
27254	CSDC2	cold shock domain containing C2	1.59184	-0.549557	6.12075	0.0211876	0.117666	1.60213	-0.549557	6.17617	0.0206735	0.118983	2.42589	-0.549557	11.7661	0.00228956	0.0222118	1.56143	-0.549557	6.70987	0.0163742	0.0631096
27314	RAB30	RAB30, member RAS oncogene family	1.17211	4.68037	17.5889	0.000348463	0.0079454	1.5186	4.68037	28.9763	1.82473e-05	0.00120785	0.855612	4.68037	9.42704	0.00542241	0.0413707	0.632054	4.68037	5.17994	0.0325003	0.104008
27347	STK39	serine/threonine kinase 39	1.29083	6.28421	12.5205	0.00175935	0.02301	2.01533	6.28421	29.2315	1.72196e-05	0.00117191	1.44153	6.28421	15.4904	0.000661649	0.0092497	0.929517	6.28421	6.59118	0.0172367	0.065517
28984	RGCC	regulator of cell cycle	1.61233	1.34203	6.81773	0.0156317	0.0961153	1.72744	1.34203	7.74799	0.0105737	0.0775684	2.14943	1.34203	12.0356	0.00208233	0.0207047	1.92073	1.34203	9.85235	0.00461018	0.0252502
29126	CD274	CD274 molecule	3.58878	2.14635	16.776	0.000444728	0.00940919	3.06759	2.14635	13.3736	0.00131617	0.0202042	4.23234	2.14635	19.7247	0.000188169	0.00361816	3.5555	2.14635	15.2441	0.000715174	0.00642615
29767	TMOD2	tropomodulin 2	3.32876	3.41629	32.7856	7.91265e-06	0.000607848	2.39355	3.41629	19.172	0.000219974	0.00621921	3.39074	3.41629	35.4818	4.5372e-06	0.000239691	3.37551	3.41629	35.2321	4.77154e-06	0.0001633
29785	CYP2S1	cytochrome P450 family 2 subfamily S member 1	6.36936	3.3001	63.5643	4.61204e-08	1.55757e-05	6.61058	3.3001	66.1232	3.28543e-08	1.3068e-05	4.94279	3.3001	36.328	3.83146e-06	0.000215658	4.75924	3.3001	34.4604	5.58329e-06	0.000183368
30850	CDR2L	cerebellar degeneration related protein 2 like	1.94511	4.94556	20.7022	0.00014351	0.00434634	1.58424	4.94556	14.069	0.00104487	0.0174461	1.51112	4.94556	12.7513	0.0016252	0.0175449	2.17758	4.94556	25.3401	4.31188e-05	0.00078593
50515	CHST11	carbohydrate sulfotransferase 11	2.31923	3.38343	6.10335	0.0213519	0.117992	3.44213	3.38343	10.0832	0.00422608	0.0432691	4.78986	3.38343	11.577	0.00244845	0.0232123	4.6462	3.38343	11.0738	0.00293327	0.0180007
51019	WASHC3	WASH complex subunit 3	1.5405	4.25331	27.8555	2.36209e-05	0.00125457	1.07857	4.25331	14.0237	0.00106053	0.0175601	0.971027	4.25331	11.3121	0.00269167	0.0248341	0.949007	4.25331	10.8117	0.00322675	0.0193551
51062	ATL1	atlastin GTPase 1	1.76405	0.858062	11.6247	0.00240726	0.02816	1.69841	0.858062	11.0496	0.00295912	0.0345727	2.46355	0.858062	14.1332	0.00102309	0.012517	5.21076	0.858062	40.148	1.8403e-06	7.84274e-05
51101	ZC2HC1A	zinc finger C2HC-type containing 1A	1.4001	3.44865	8.52466	0.00771992	0.0607914	1.59319	3.44865	10.9071	0.00311638	0.0358023	1.70988	3.44865	12.6459	0.00168499	0.0179423	1.54513	3.44865	10.4443	0.00369385	0.0214384
51175	TUBE1	tubulin epsilon 1	1.18881	4.6619	17.9834	0.000310156	0.00741186	1.16156	4.6619	17.1918	0.000392284	0.00911883	1.09635	4.6619	15.3611	0.000689184	0.009533	0.974637	4.6619	12.2003	0.00196591	0.0135274
51200	CPA4	carboxypeptidase A4	2.06446	6.01057	11.3147	0.00280919	0.0312982	2.16112	6.01057	12.0974	0.0021378	0.0275086	5.32162	6.01057	26.058	4.11438e-05	0.00119357	4.54257	6.01057	20.5478	0.000164847	0.00216306
51715	RAB23	RAB23, member RAS oncogene family	0.812438	5.44467	8.10158	0.00915129	0.0683635	0.839516	5.44467	8.64401	0.00736215	0.0618663	2.14556	5.44467	52.5732	2.24699e-07	2.51887e-05	2.20413	5.44467	55.2385	1.49923e-07	1.17696e-05
54431	DNAJC10	DnaJ heat shock protein family (Hsp40) member C10	1.56345	8.60224	32.9606	7.62565e-06	0.000590873	1.01631	8.60224	14.2993	0.000969022	0.0166005	1.27748	8.60224	22.3413	9.24326e-05	0.00220888	1.10275	8.60224	16.7784	0.000444405	0.00445652
54438	GFOD1	glucose-fructose oxidoreductase domain containing 1	3.41344	2.60223	39.1293	2.22753e-06	0.000275215	3.95558	2.60223	49.4513	3.67874e-07	7.56848e-05	5.50637	2.60223	114.156	2.20973e-10	1.36386e-07	4.93096	2.60223	101.613	6.70775e-10	2.35416e-07
54492	NEURL1B	neuralized E3 ubiquitin protein ligase 1B	1.64226	3.63222	13.0961	0.00144522	0.0201936	2.38356	3.63222	25.9858	3.68323e-05	0.00189443	1.68231	3.63222	13.4401	0.00128718	0.0148736	1.08126	3.63222	5.75224	0.0249902	0.0860449
54521	WDR44	WD repeat domain 44	0.970972	5.10025	11.2744	0.0027284	0.0307143	1.27809	5.10025	19.2604	0.000214516	0.00612379	1.2003	5.10025	16.9478	0.000422185	0.0066055	0.760666	5.10025	6.92491	0.0149307	0.0589814
54558	SPATA6	spermatogenesis associated 6	1.20857	2.95716	10.2475	0.00397415	0.0394747	1.38057	2.95716	13.2417	0.00137588	0.0206428	1.23321	2.95716	10.7071	0.00335272	0.0292021	1.53945	2.95716	16.3687	0.000503577	0.00490666
54676	GTPBP2	GTP binding protein 2	0.748935	6.44684	6.28868	0.0196721	0.112352	0.681026	6.44684	5.21022	0.0320449	0.159149	0.812503	6.44684	7.40057	0.0122127	0.0720487	1.52649	6.44684	25.2954	4.3595e-05	0.000791386
54733	SLC35F2	solute carrier family 35 member F2	2.41004	6.17095	16.8412	0.000436023	0.00929179	2.22847	6.17095	14.6028	0.000878114	0.0156392	0.947069	6.17095	4.57425	0.0433229	0.166581	0.94929	6.17095	4.53402	0.0441744	0.129365
54749	EPDR1	ependymin related 1	1.62926	6.38035	18.8122	0.000243807	0.00621639	2.17986	6.38035	32.4283	8.53573e-06	0.000737043	1.85595	6.38035	24.097	5.87772e-05	0.00157258	2.10033	6.38035	30.3213	1.34891e-05	0.000341018
54751	FBLIM1	filamin binding LIM protein 1	1.06049	6.43084	10.7305	0.00332412	0.0350403	0.834856	6.43084	6.70604	0.0164012	0.102933	0.953922	6.43084	8.72401	0.00713259	0.0499868	0.730557	6.43084	5.1542	0.0328929	0.10489
54796	BNC2	basonuclin 2	2.66074	4.25417	38.5883	2.46854e-06	0.000288787	3.18072	4.25417	50.9312	2.90438e-07	6.31677e-05	5.51477	4.25417	157.69	9.13128e-12	1.48582e-08	5.44265	4.25417	155.632	1.04228e-11	1.24372e-08
54806	AHI1	Abelson helper integration site 1	1.26615	5.72114	14.4454	0.000924036	0.015088	1.32195	5.72114	15.7046	0.000618634	0.0124136	1.07525	5.72114	10.4876	0.00363501	0.0309382	1.2966	5.72114	15.0943	0.000750047	0.00665597
54839	LRRC49	leucine rich repeat containing 49	2.24269	3.87245	16.045	0.000556435	0.0108968	1.75165	3.87245	10.1502	0.00412132	0.0426155	4.04432	3.87245	47.4497	5.10511e-07	4.68597e-05	5.14311	3.87245	67.8116	2.64085e-08	3.42526e-06
54879	ST7L	suppression of tumorigenicity 7 like	1.22629	4.36219	18.7474	0.000248396	0.00629752	1.12795	4.36219	15.9395	0.000574952	0.0118288	1.25856	4.36219	19.7242	0.000188195	0.00361816	1.563	4.36219	29.9024	1.4807e-05	0.000363554
54884	RETSAT	retinol saturase	0.86468	6.32106	11.9324	0.00215916	0.0262571	1.0949	6.32106	18.9654	0.000233336	0.00644518	1.52595	6.32106	36.0594	4.04152e-06	0.000223525	1.21057	6.32106	23.0617	7.65904e-05	0.00118282
54941	RNF125	ring finger protein 125	2.92198	0.199565	11.6461	0.00238902	0.0280585	2.49181	0.199565	9.15947	0.00601339	0.0543751	1.50732	0.199565	7.38674	0.0122836	0.072276	3.16112	0.199565	18.3355	0.00027983	0.00316404
54978	SLC35F6	solute carrier family 35 member F6	2.00898	6.48605	29.823	1.50723e-05	0.000921384	1.46113	6.48605	16.3222	0.000510832	0.0110427	1.71503	6.48605	22.1681	9.675e-05	0.00228554	1.92363	6.48605	27.5123	2.55943e-05	0.000543432
55005	RMND1	required for meiotic nuclear division 1 homolog	0.80754	5.65893	5.31217	0.0305635	0.148334	0.74248	5.65893	4.50045	0.0448991	0.196491	0.764744	5.65893	4.76935	0.0394477	0.156073	0.883856	5.65893	6.34471	0.0191936	0.0709366
55063	ZCWPW1	zinc finger CW-type and PWWP domain containing 1	1.58315	2.27238	13.4061	0.00130189	0.0188391	0.958356	2.27238	5.13436	0.0331994	0.162938	2.6235	2.27238	34.7496	5.26279e-06	0.000271466	3.18856	2.27238	48.3448	4.40414e-07	2.68128e-05
55184	DZANK1	double zinc ribbon and ankyrin repeat domains 1	1.17743	2.09028	10.526	0.00358387	0.0367398	1.32968	2.09028	13.2707	0.00136248	0.0204984	0.900247	2.09028	6.20868	0.0203785	0.101321	1.87118	2.09028	24.8928	4.81561e-05	0.000849208
55218	EXD2	exonuclease 3'-5' domain containing 2	0.905393	5.26764	9.8331	0.00464391	0.0436104	0.817374	5.26764	8.04005	0.00938281	0.0718934	0.87378	5.26764	9.22637	0.00585925	0.0434804	1.0257	5.26764	12.6316	0.00169328	0.0121964
55225	RAVER2	ribonucleoprotein, PTB binding 2	0.866016	4.38377	6.25559	0.0199609	0.113279	1.01772	4.38377	8.58717	0.00753022	0.0625155	2.49868	4.38377	63.0948	4.91361e-08	7.85256e-06	3.2442	4.38377	93.7922	1.42167e-09	3.79797e-07
55323	LARP6	La ribonucleoprotein domain family member 6	3.45936	5.69644	101.512	6.77129e-10	7.12937e-07	2.52808	5.69644	58.8408	8.86827e-08	2.72029e-05	3.78324	5.69644	118.314	1.56418e-10	1.07681e-07	4.23704	5.69644	142.01	2.60558e-11	2.59096e-08
55454	CSGALNACT2	chondroitin sulfate N-acetylgalactosaminyltransferase 2	1.85521	5.52212	85.8871	3.2048e-09	2.20626e-06	1.2096	5.52212	37.9323	2.79961e-06	0.000340886	1.30298	5.52212	43.6991	9.68755e-07	7.49161e-05	1.6731	5.52212	70.5329	1.87317e-08	2.72584e-06
55509	BATF3	basic leucine zipper ATF-like transcription factor 3	1.2735	2.46456	6.03193	0.0220413	0.120611	1.05819	2.46456	4.40606	0.0470103	0.201881	1.6763	2.46456	11.3927	0.00261499	0.0243653	2.14284	2.46456	16.3844	0.000501161	0.00488843
55521	TRIM36	tripartite motif containing 36	2.03468	3.71303	21.1365	0.000127503	0.00397915	1.92656	3.71303	19.1145	0.000223606	0.00625364	2.07238	3.71303	22.4196	9.05485e-05	0.00217141	1.5691	3.71303	13.4052	0.0013023	0.0100516
55568	GALNT10	polypeptide N-acetylgalactosaminyltransferase 10	1.79461	7.53161	14.5393	0.000896324	0.0149101	2.25983	7.53161	22.3257	9.2813e-05	0.0036036	1.79252	7.53161	14.4958	0.00090904	0.0114826	1.44089	7.53161	9.5598	0.00515315	0.0275579
55577	NAGK	N-acetylglucosamine kinase	1.16304	5.0743	11.0034	0.0030091	0.0328614	1.11035	5.0743	10.055	0.00427097	0.0434846	0.910835	5.0743	6.78552	0.0158494	0.0856805	1.01804	5.0743	8.44035	0.00798421	0.0378367
55612	FERMT1	fermitin family member 1	2.90274	4.34319	42.2383	1.25589e-06	0.000188901	1.21345	4.34319	8.61995	0.00743278	0.0622146	5.91797	4.34319	131.119	5.73627e-11	5.70408e-08	6.01963	4.34319	134.252	4.54567e-11	3.87443e-08
55614	KIF16B	kinesin family member 16B	1.19507	5.59004	54.9378	1.56814e-07	4.25275e-05	0.888652	5.59004	30.7842	1.21792e-05	0.000908318	0.640493	5.59004	16.006	0.000563207	0.00823387	0.64612	5.59004	16.284	0.000516862	0.00500071
55672	NBPF1	NBPF member 1	1.14598	6.88826	9.38396	0.00551308	0.0486102	0.889448	6.88826	5.71196	0.02545	0.136101	0.932578	6.88826	6.26271	0.0198984	0.0998424	1.58491	6.88826	17.534	0.000354188	0.00374461
55680	RUFY2	RUN and FYVE domain containing 2	0.706539	4.758	9.40536	0.00546784	0.0484739	0.718447	4.758	9.72414	0.00483998	0.0473084	1.67476	4.758	50.309	3.2059e-07	3.23489e-05	1.57559	4.758	44.7914	8.00871e-07	4.14201e-05
55810	FOXJ2	forkhead box J2	1.23869	4.16192	19.4138	0.000205392	0.00557863	0.63922	4.16192	5.30266	0.0306985	0.154389	0.761876	4.16192	7.43036	0.0120617	0.0714578	0.914348	4.16192	10.6427	0.00343298	0.0202728
55901	THSD1	thrombospondin type 1 domain containing 1	1.63373	2.76033	20.3456	0.000158297	0.00464507	1.71054	2.76033	22.084	9.89272e-05	0.00378354	2.20398	2.76033	31.9835	9.38697e-06	0.000411807	3.48539	2.76033	69.0143	2.26604e-08	3.09617e-06
55917	CTTNBP2NL	CTTNBP2 N-terminal like	1.17741	5.57477	35.7796	4.27384e-06	0.00039636	1.13853	5.57477	33.5211	6.78019e-06	0.000641632	1.16818	5.57477	35.1696	4.83224e-06	0.000252901	1.04966	5.57477	28.5356	2.01822e-05	0.000454802
55970	GNG12	G protein subunit gamma 12	2.20923	8.27198	48.816	4.07778e-07	8.60936e-05	2.5979	8.27198	65.5107	3.56005e-08	1.38525e-05	1.01768	8.27198	11.0796	0.00292711	0.0263251	0.773334	8.27198	6.45221	0.0183113	0.0683674
56171	DNAH7	dynein axonemal heavy chain 7	2.18349	1.71745	10.3152	0.00387517	0.0387158	3.83808	1.71745	26.6038	3.17402e-05	0.00170819	3.42637	1.71745	25.5496	4.09596e-05	0.00119209	3.43765	1.71745	25.6645	3.98253e-05	0.000745641
56907	SPIRE1	spire type actin nucleation factor 1	4.53397	6.82276	79.6532	6.35337e-09	4.06139e-06	4.3378	6.82276	74.3102	1.1822e-08	5.71895e-06	1.29352	6.82276	8.40443	0.00809982	0.0546059	2.151	6.82276	22.0452	9.99493e-05	0.00145447
56911	MAP3K7CL	MAP3K7 C-terminal like	1.97975	2.73139	21.3675	0.000119791	0.00381519	1.15783	2.73139	7.75401	0.0105476	0.0774685	2.3479	2.73139	28.9762	1.82475e-05	0.000665198	2.35804	2.73139	29.1989	1.73475e-05	0.000405356
56912	IFT46	intraflagellar transport 46	1.55133	4.49977	17.4583	0.000362255	0.00814572	1.57803	4.49977	18.0378	0.000305248	0.00769525	1.30256	4.49977	12.5717	0.00172858	0.0182443	1.41264	4.49977	14.6849	0.000855144	0.00735169
56986	DTWD1	DTW domain containing 1	0.600885	3.98538	7.32122	0.0126253	0.0834185	0.627885	3.98538	7.98898	0.00957992	0.0728424	0.612916	3.98538	7.67976	0.0108754	0.0669849	0.867344	3.98538	15.2324	0.000717844	0.00643959
57045	TWSG1	twisted gastrulation BMP signaling modulator 1	1.22641	5.72046	20.1374	0.000167692	0.00480244	1.1322	5.72046	17.2455	0.000386028	0.00903203	2.92215	5.72046	101.579	6.72942e-10	3.16974e-07	2.36816	5.72046	69.873	2.03395e-08	2.86759e-06
57120	GOPC	golgi associated PDZ and coiled-coil motif containing	0.8444	6.67269	9.94568	0.00445045	0.0423942	0.957352	6.67269	12.7342	0.00163474	0.0229672	0.954753	6.67269	12.6632	0.00167505	0.0178889	0.774678	6.67269	8.38722	0.00815584	0.0383455
57142	RTN4	reticulon 4	0.87624	8.8464	16.8926	0.000429281	0.00920295	1.10615	8.8464	26.6853	3.1128e-05	0.00168943	1.07372	8.8464	25.1714	4.49481e-05	0.00127906	1.00621	8.8464	22.1648	9.68352e-05	0.00141954
57146	TMEM159	transmembrane protein 159	5.1209	5.09727	84.9835	3.53019e-09	2.34025e-06	5.75461	5.09727	98.2825	9.18129e-10	8.21477e-07	3.3929	5.09727	36.4625	3.73072e-06	0.000212516	4.621	5.09727	59.6973	7.85469e-08	7.59927e-06
57213	SPRYD7	SPRY domain containing 7	0.648734	4.21804	5.61806	0.026559	0.135652	0.817065	4.21804	8.85514	0.00677313	0.0589094	0.712837	4.21804	6.59637	0.0171979	0.0903453	0.637138	4.21804	5.28047	0.0310158	0.100808
57515	SERINC1	serine incorporator 1	0.790399	8.23423	6.76846	0.0159661	0.0977018	1.15287	8.23423	14.2061	0.000998976	0.0169004	1.01634	8.23423	11.1028	0.00290263	0.026213	0.960299	8.23423	9.93295	0.00447188	0.0246739
57519	STARD9	StAR related lipid transfer domain containing 9	1.04383	4.72171	12.0191	0.00209442	0.0257473	2.40493	4.72171	57.9916	1.00151e-07	2.8913e-05	2.26432	4.72171	51.7917	2.5371e-07	2.769e-05	3.21016	4.72171	95.7979	1.16702e-09	3.54042e-07
57520	HECW2	HECT, C2 and WW domain containing E3 ubiquitin protein ligase 2	3.01229	4.00621	27.3852	2.63703e-05	0.00136024	2.73571	4.00621	23.2117	7.36807e-05	0.00311776	3.9137	4.00621	41.8156	1.35538e-06	9.78227e-05	3.19393	4.00621	29.9045	1.48001e-05	0.000363554
57528	KCTD16	potassium channel tetramerization domain containing 16	3.5895	1.87592	19.6931	0.000189847	0.00526018	4.34851	1.87592	26.0343	3.64015e-05	0.00187767	4.68972	1.87592	32.0581	9.23789e-06	0.000407263	3.59151	1.87592	22.5345	8.78603e-05	0.00132375
57539	WDR35	WD repeat domain 35	0.864097	5.72777	9.33518	0.00561777	0.0491939	1.09703	5.72777	14.9124	0.000794886	0.0147284	0.886496	5.72777	9.83276	0.00464451	0.0368848	0.9635	5.72777	11.5788	0.00244693	0.0158744
57559	STAMBPL1	STAM binding protein like 1	2.45773	4.06429	25.9378	3.72635e-05	0.00170148	1.2741	4.06429	12.0606	0.00206424	0.0269692	7.05789	4.06429	74.611	1.14054e-08	2.55182e-06	6.32198	4.06429	65.9941	3.34134e-08	4.15324e-06
57584	ARHGAP21	Rho GTPase activating protein 21	0.622801	7.57284	6.16925	0.020737	0.116128	0.853501	7.57284	11.5088	0.00250873	0.0304991	1.32958	7.57284	27.3655	2.64924e-05	0.000874885	1.12027	7.57284	19.6155	0.000194031	0.00243716
57633	LRRN1	leucine rich repeat neuronal 1	1.88902	3.87475	7.20814	0.0138852	0.0888941	2.40396	3.87475	11.2287	0.00303357	0.0352004	3.26834	3.87475	19.3819	0.000249284	0.00450246	3.40981	3.87475	20.8151	0.000170254	0.00220504
58499	ZNF462	zinc finger protein 462	2.36006	5.5611	123.627	1.0206e-10	1.82677e-07	1.03883	5.5611	48.2911	4.44313e-07	8.83639e-05	3.4592	5.5611	106.952	4.12649e-10	2.38258e-07	3.50526	5.5611	109.329	3.34554e-10	1.46053e-07
58527	ABRACL	ABRA C-terminal like	2.31762	5.38785	91.2567	1.83365e-09	1.49184e-06	2.03144	5.38785	71.6348	1.63468e-08	7.69977e-06	1.82631	5.38785	58.4768	9.3414e-08	1.26987e-05	1.6241	5.38785	46.8285	5.66261e-07	3.19732e-05
59277	NTN4	netrin 4	2.68526	6.84797	15.1935	0.00072676	0.0129436	3.0485	6.84797	18.9802	0.000232348	0.00642781	3.37785	6.84797	22.5483	8.75429e-05	0.00212295	2.88629	6.84797	17.1921	0.000392255	0.00406664
59339	PLEKHA2	pleckstrin homology domain containing A2	1.05913	6.25707	16.086	0.000549423	0.010783	0.58735	6.25707	5.02558	0.0349369	0.168306	1.24982	6.25707	22.1918	9.61473e-05	0.00227939	0.890939	6.25707	11.4447	0.00256682	0.0163733
60312	AFAP1	actin filament associated protein 1	1.85021	6.90478	26.927	2.93864e-05	0.00146924	1.29019	6.90478	13.5199	0.00125327	0.0195063	1.6685	6.90478	22.1453	9.7335e-05	0.00228936	1.19926	6.90478	11.7282	0.00232047	0.0152706
60492	CCDC90B	coiled-coil domain containing 90B	0.859947	5.28901	14.1151	0.00102918	0.0161591	0.596891	5.28901	6.85593	0.0153777	0.0984804	0.737256	5.28901	10.4228	0.00372326	0.0314769	0.858496	5.28901	14.073	0.00104348	0.00855189
64073	C19orf33	chromosome 19 open reading frame 33	3.00233	2.0721	41.2803	1.84628e-06	0.000241216	3.60799	2.0721	49.1867	4.93844e-07	9.36377e-05	2.41212	2.0721	11.8358	0.00234024	0.0225568	2.74171	2.0721	14.835	0.000868053	0.00742345
64417	TMEM267	transmembrane protein 267	1.04301	4.99233	16.8133	0.000439716	0.0093252	1.12743	4.99233	19.5736	0.000196334	0.00576094	1.57099	4.99233	36.9259	3.40516e-06	0.000199832	1.23739	4.99233	23.3149	7.17471e-05	0.00113616
64780	MICAL1	microtubule associated monooxygenase, calponin and LIM domain containing 1	1.63746	5.07163	35.9222	4.15372e-06	0.000393076	1.13573	5.07163	17.7537	0.000331861	0.00810366	1.71021	5.07163	38.9809	2.29098e-06	0.000145412	2.43251	5.07163	74.9011	1.10188e-08	1.82615e-06
65009	NDRG4	NDRG family member 4	2.29165	3.58089	9.98019	0.00439294	0.0422051	2.71348	3.58089	13.4555	0.00128054	0.0197624	4.64857	3.58089	32.2319	8.90081e-06	0.000396199	3.14762	3.58089	17.1367	0.000398834	0.00410508
65250	CPLANE1	ciliogenesis and planar polarity effector 1	0.905476	5.87974	8.24894	0.00862198	0.0654196	1.00026	5.87974	10.0312	0.00430949	0.0436797	0.95123	5.87974	9.07815	0.00620677	0.0453819	1.50179	5.87974	22.0496	9.98342e-05	0.00145397
65977	PLEKHA3	pleckstrin homology domain containing A3	0.832718	4.42743	10.4128	0.00373718	0.037899	0.804827	4.42743	9.73861	0.00481342	0.0471883	0.988631	4.42743	14.5683	0.000887955	0.0112481	1.01305	4.42743	15.2778	0.000707577	0.00637389
66008	TRAK2	trafficking kinesin protein 2	1.53148	7.14552	14.3301	0.000959344	0.0154141	1.62537	7.14552	16.0548	0.00055476	0.011573	1.41222	7.14552	12.2564	0.00192785	0.0196283	1.14909	7.14552	8.21771	0.00873128	0.0402475
79015	LINC01260	long intergenic non-protein coding RNA 1260	1.82131	-1.74194	14.5135	0.000961095	0.0154284	2.19752	-1.74194	16.7664	0.000480419	0.0105883	1.23734	-1.74194	10.3248	0.00401241	0.033203	2.38573	-1.74194	17.4071	0.000397669	0.00410016
79083	MLPH	melanophilin	3.5132	5.7642	14.367	0.00100709	0.0159099	4.34493	5.7642	19.1881	0.000239194	0.00654639	4.9456	5.7642	26.0928	4.0807e-05	0.00119152	6.36529	5.7642	34.7047	6.33785e-06	0.000201494
79161	TMEM243	transmembrane protein 243	1.33475	3.99458	11.9322	0.00215937	0.0262571	1.08996	3.99458	8.06959	0.00927086	0.0714331	1.4899	3.99458	14.6085	0.000876494	0.0111741	1.96989	3.99458	24.7187	5.02872e-05	0.000874724
79365	BHLHE41	basic helix-loop-helix family member e41	1.40913	3.3888	7.84842	0.0101463	0.0726728	1.26324	3.3888	6.36092	0.0190575	0.112733	3.40501	3.3888	40.7598	1.6434e-06	0.000112702	4.02129	3.3888	53.2365	2.02901e-07	1.51955e-05
79628	SH3TC2	SH3 domain and tetratricopeptide repeats 2	1.18549	3.05339	10.8937	0.00313161	0.0337667	0.791347	3.05339	6.09195	0.0214603	0.121556	5.09405	3.05339	50.3181	3.20125e-07	3.23489e-05	4.05717	3.05339	35.776	4.27695e-06	0.00014981
79659	DYNC2H1	dynein cytoplasmic 2 heavy chain 1	2.4467	5.15485	51.662	2.58905e-07	6.17884e-05	2.60322	5.15485	57.7181	1.04182e-07	2.95992e-05	1.71934	5.15485	37.9414	2.7947e-06	0.000170725	4.91921	5.15485	188.493	1.48448e-12	2.65708e-09
79710	MORC4	MORC family CW-type zinc finger 4	2.52824	7.13585	15.7539	0.000609186	0.0115338	2.54261	7.13585	15.916	0.000579168	0.0118882	2.81919	7.13585	19.102	0.000224405	0.00417528	2.34438	7.13585	13.7232	0.00117124	0.0092926
79741	CCDC7	coiled-coil domain containing 7	1.60829	3.36574	15.7015	0.000619243	0.0116638	1.96077	3.36574	22.4057	9.08787e-05	0.00355938	1.27786	3.36574	9.39112	0.0054979	0.0418037	0.891125	3.36574	4.6991	0.0407963	0.122478
79744	ZNF419	zinc finger protein 419	0.898663	4.16675	5.89244	0.0234605	0.125461	1.13723	4.16675	9.33566	0.00561674	0.0519278	1.03545	4.16675	7.71991	0.0106967	0.0662264	1.61575	4.16675	18.2297	0.000288586	0.00323647
79745	CLIP4	CAP-Gly domain containing linker protein family member 4	3.30968	5.51242	61.1122	6.44566e-08	2.06019e-05	2.75672	5.51242	46.0937	6.40908e-07	0.000113161	1.56371	5.51242	12.9166	0.00153602	0.0168566	1.24822	5.51242	8.36804	0.0082188	0.0386213
79780	CCDC82	coiled-coil domain containing 82	1.15163	4.60154	9.01565	0.00636005	0.0534704	1.15128	4.60154	9.0114	0.00637063	0.0563972	1.22369	4.60154	10.1553	0.00411339	0.0338197	1.28954	4.60154	11.2373	0.00276508	0.0172745
79819	WDR78	WD repeat domain 78	1.51136	2.59729	7.23113	0.0131125	0.0854206	1.79881	2.59729	10.0311	0.00430964	0.0436797	1.53858	2.59729	7.45666	0.0119301	0.0710132	2.47673	2.59729	17.9356	0.000314546	0.00344979
79864	JHY	junctional cadherin complex regulator	1.6129	1.50963	16.1204	0.000543601	0.0107276	1.22465	1.50963	11.887	0.00219395	0.0277916	0.695344	1.50963	7.89876	0.00993935	0.0626644	0.696257	1.50963	7.86245	0.0100882	0.0444531
79901	CYBRD1	cytochrome b reductase 1	3.72823	6.3872	39.1246	2.22952e-06	0.000275215	3.21296	6.3872	31.8914	9.57455e-06	0.000774744	6.12609	6.3872	74.8828	1.10427e-08	2.53402e-06	8.5045	6.3872	111.294	2.82051e-10	1.32853e-07
80003	PCNX2	pecanex homolog 2	1.5673	5.07016	15.1783	0.000730265	0.0129722	1.51513	5.07016	14.2287	0.000991615	0.0168236	2.5481	5.07016	38.1879	2.66518e-06	0.00016503	2.39379	5.07016	34.1384	5.96551e-06	0.000192044
80013	MINDY3	MINDY lysine 48 deubiquitinase 3	0.65891	6.09859	5.24911	0.0314705	0.150935	0.668422	6.09859	5.40164	0.0293265	0.149492	1.2207	6.09859	17.6418	0.000343039	0.00572073	1.06833	6.09859	13.6021	0.00121938	0.00959368
80176	SPSB1	splA/ryanodine receptor domain and SOCS box containing 1	2.50127	4.96799	75.2947	1.05168e-08	6.0262e-06	2.50902	4.96799	75.7268	9.99422e-09	4.96907e-06	1.14347	4.96799	16.8542	0.000434307	0.00674798	0.917133	4.96799	10.9424	0.00307654	0.0186478
80184	CEP290	centrosomal protein 290	1.24111	5.12996	7.94848	0.00973946	0.070951	1.12152	5.12996	6.52722	0.0177223	0.108079	1.15879	5.12996	6.96774	0.0146604	0.0812654	1.4621	5.12996	10.9202	0.0031015	0.0187737
80201	HKDC1	hexokinase domain containing 1	5.02528	7.41429	29.9373	1.46922e-05	0.000910687	4.31116	7.41429	23.6016	6.66619e-05	0.00294613	5.02305	7.41429	30.202	1.3851e-05	0.000542491	5.15982	7.41429	31.441	1.05526e-05	0.000282756
80210	ARMC9	armadillo repeat containing 9	1.37546	4.79131	11.3781	0.00262875	0.0299885	1.03795	4.79131	6.59248	0.0172269	0.105961	1.79852	4.79131	18.885	0.000238766	0.00436534	2.55161	4.79131	35.9358	4.14246e-06	0.000145957
80237	ELL3	elongation factor for RNA polymerase II 3	1.96155	2.34492	15.8133	0.000597994	0.0114232	2.43432	2.34492	23.3024	7.19792e-05	0.00307827	1.15212	2.34492	5.88401	0.0235495	0.111633	1.32322	2.34492	7.65102	0.0110053	0.0473859
80256	FAM214B	family with sequence similarity 214 member B	1.56677	4.42586	10.1593	0.00410718	0.0403482	1.01454	4.42586	4.39868	0.0471801	0.20227	2.08613	4.42586	17.1564	0.000396486	0.00631941	2.1957	4.42586	18.849	0.000241248	0.00284085
80263	TRIM45	tripartite motif containing 45	0.648005	3.03958	5.29421	0.0308189	0.149008	1.77719	3.03958	37.333	3.14457e-06	0.000375231	0.960171	3.03958	11.5406	0.00248045	0.0234041	0.927875	3.03958	10.7897	0.00325282	0.0194528
81606	LBH	limb bud and heart development	4.63912	5.50524	11.6401	0.00239412	0.0280631	3.45294	5.50524	7.7229	0.0106836	0.0779874	7.99243	5.50524	24.0742	5.91169e-05	0.0015793	8.05126	5.50524	24.2801	5.61254e-05	0.000946172
81855	SFXN3	sideroflexin 3	2.02451	5.84184	13.2518	0.00137117	0.0195558	1.88174	5.84184	11.5646	0.00245926	0.0300877	1.39419	5.84184	6.49816	0.0179479	0.0931429	1.4279	5.84184	6.80309	0.0157302	0.0611412
84102	SLC41A2	solute carrier family 41 member 2	1.87468	4.92011	18.6692	0.000254054	0.00638667	1.96248	4.92011	20.3332	0.000158841	0.00501427	1.52554	4.92011	12.4693	0.00179072	0.0186708	1.43516	4.92011	11.0901	0.00291603	0.0179277
84189	SLITRK6	SLIT and NTRK like family member 6	6.89415	2.75374	46.3871	1.2644e-05	0.000822023	7.31722	2.75374	49.8718	8.68061e-06	0.000739877	2.87821	2.75374	17.0508	0.00119471	0.0140685	3.99041	2.75374	25.8786	0.000210669	0.00258161
84254	CAMKK1	calcium/calmodulin dependent protein kinase kinase 1	2.98345	2.9517	68.8452	2.31504e-08	1.01066e-05	1.46954	2.9517	21.0286	0.000131291	0.00448208	1.54251	2.9517	20.1618	0.000166561	0.00334526	3.71329	2.9517	90.455	1.98965e-09	4.74837e-07
84334	APOPT1	apoptogenic 1, mitochondrial	1.08678	5.00933	19.1131	0.000223697	0.00589502	0.784796	5.00933	10.0882	0.00421818	0.0432176	0.921164	5.00933	13.8361	0.00112824	0.0134719	1.06646	5.00933	18.4287	0.000272351	0.00311489
84441	MAML2	mastermind like transcriptional coactivator 2	1.18845	4.35742	6.98914	0.0145273	0.0915532	1.46679	4.35742	10.478	0.00364802	0.0393586	4.23041	4.35742	70.5761	1.86314e-08	3.747e-06	4.16388	4.35742	68.8444	2.31527e-08	3.13948e-06
84548	TMEM185A	transmembrane protein 185A	1.0973	3.34203	15.1771	0.000730544	0.0129722	1.32023	3.34203	21.6679	0.000110509	0.00402034	2.30358	3.34203	67.4836	2.7544e-08	4.9414e-06	2.79312	3.34203	93.5485	1.45651e-09	3.83384e-07
84777	DLGAP1-AS2	DLGAP1 antisense RNA 2	2.56973	1.82991	21.4958	0.000115727	0.00369894	2.29843	1.82991	17.6822	0.000338958	0.00822088	2.28529	1.82991	23.2416	7.31142e-05	0.00186953	2.98156	1.82991	34.7756	5.2349e-06	0.000175467
84830	ADTRP	androgen dependent TFPI regulating protein	2.12859	1.13969	46.753	7.28791e-07	0.000121912	1.93382	1.13969	43.732	1.20552e-06	0.000176865	3.60964	1.13969	34.0399	7.23845e-06	0.000343663	3.06429	1.13969	27.2995	3.08062e-05	0.000620247
84902	CEP89	centrosomal protein 89	1.16751	5.21349	24.7823	4.94968e-05	0.00208457	1.22683	5.21349	27.2906	2.69638e-05	0.00154879	0.767533	5.21349	10.8139	0.00322412	0.0283784	1.0381	5.21349	19.5836	0.000195782	0.00245056
84910	TMEM87B	transmembrane protein 87B	1.86494	5.69907	27.7552	2.41798e-05	0.00127668	1.36809	5.69907	15.3835	0.00068433	0.0134013	1.3281	5.69907	14.5013	0.000907425	0.0114703	0.822102	5.69907	5.67431	0.0258883	0.0882283
84947	SERAC1	serine active site containing 1	0.703418	4.53835	7.48175	0.011806	0.0798623	0.652658	4.53835	6.45167	0.0183156	0.110176	0.615874	4.53835	5.74332	0.0250913	0.115809	0.839114	4.53835	10.5864	0.0035049	0.0205933
84978	FRMD5	FERM domain containing 5	6.37571	4.50892	95.858	1.16021e-09	1.08727e-06	5.51441	4.50892	79.1115	6.75603e-09	3.90084e-06	8.23117	4.50892	147.108	1.83333e-11	2.05092e-08	8.10295	4.50892	144.562	2.18211e-11	2.29751e-08
85016	CFAP300	cilia and flagella associated protein 300	1.17344	1.33937	13.9514	0.0010861	0.0167045	0.765125	1.33937	8.35475	0.00826277	0.066291	1.32926	1.33937	5.21496	0.0319742	0.136426	1.70451	1.33937	8.02311	0.00944771	0.0424673
85027	SMIM3	small integral membrane protein 3	0.926185	3.33322	5.92614	0.0231085	0.124347	1.16635	3.33322	9.2607	0.00578186	0.0529156	1.46168	3.33322	14.2227	0.000993552	0.0122561	1.76166	3.33322	20.1893	0.000165295	0.0021659
85480	TSLP	thymic stromal lymphopoietin	2.59179	2.18863	27.1159	2.80995e-05	0.00141677	1.22072	2.18863	12.644	0.00168612	0.0234315	3.73999	2.18863	32.2796	8.81042e-06	0.000395233	4.16095	2.18863	36.2748	3.87213e-06	0.000138062
89782	LMLN	leishmanolysin like peptidase	1.49974	3.12637	14.1535	0.00101631	0.0160056	0.955397	3.12637	5.92306	0.0231405	0.127719	1.05999	3.12637	7.25796	0.0129653	0.0750313	1.82675	3.12637	20.5466	0.000149768	0.00201701
89837	ULK4P3	ULK4 pseudogene 3	0.944387	1.57557	8.26601	0.00856289	0.0652201	1.35076	1.57557	15.5886	0.000641545	0.0127165	0.773112	1.57557	38.5001	1.86175e-05	0.000675931	1.16788	1.57557	56.8181	1.18736e-07	1.00454e-05
89838	ULK4P1	ULK4 pseudogene 1	0.897641	0.978497	7.43373	0.0120448	0.0810182	1.20949	0.978497	12.5623	0.00173419	0.0237856	0.676433	0.978497	29.7768	0.000136319	0.00289097	1.042	0.978497	45.5667	7.01004e-07	3.71965e-05
89927	C16orf45	chromosome 16 open reading frame 45	4.4684	3.52032	76.6486	8.9713e-09	5.35258e-06	4.7367	3.52032	83.3667	4.20564e-09	2.89526e-06	4.28274	3.52032	78.776	7.01924e-09	1.77563e-06	3.5946	3.52032	61.6633	5.97338e-08	6.28927e-06
90226	UCN2	urocortin 2	1.7852	-1.16341	11.0135	0.00299813	0.0327816	1.96394	-1.16341	12.0828	0.00204825	0.0268386	2.5166	-1.16341	14.9125	0.000794852	0.010572	3.97766	-1.16341	22.9783	7.82639e-05	0.00120451
90952	ESAM	endothelial cell adhesion molecule	1.57798	1.51544	9.71306	0.00486043	0.0447751	1.06901	1.51544	4.66528	0.041464	0.186473	3.73061	1.51544	45.8233	6.71011e-07	5.6653e-05	3.36777	1.51544	39.0426	2.26438e-06	9.31726e-05
91147	TMEM67	transmembrane protein 67	0.950954	3.80482	7.21965	0.0131761	0.0856787	1.29377	3.80482	13.139	0.0014244	0.0210748	0.870714	3.80482	6.23498	0.0201432	0.100522	1.57126	3.80482	19.4485	0.000203388	0.00251332
91526	ANKRD44	ankyrin repeat domain 44	1.62636	4.60451	27.6588	2.47304e-05	0.00129383	2.13694	4.60451	46.0035	6.50783e-07	0.000113161	1.48374	4.60451	23.7619	6.39918e-05	0.0016721	1.08251	4.60451	12.974	0.00150632	0.0111504
91624	NEXN	nexilin F-actin binding protein	1.62247	4.29916	8.66217	0.00730935	0.0586312	1.80574	4.29916	10.5963	0.00349215	0.0383237	3.07906	4.29916	27.5452	2.53973e-05	0.000849886	2.19915	4.29916	15.1393	0.000739368	0.00658405
92285	ZNF585B	zinc finger protein 585B	0.955818	4.1775	7.11452	0.0137743	0.0884352	0.913612	4.1775	6.51305	0.0178319	0.108599	1.74025	4.1775	22.8675	8.0547e-05	0.00200238	1.73545	4.1775	22.7419	8.32251e-05	0.00127211
92745	SLC38A5	solute carrier family 38 member 5	1.80008	0.555307	17.4955	0.000421356	0.00908767	1.3678	0.555307	11.7549	0.00252891	0.0307026	4.23455	0.555307	44.9279	1.2543e-06	9.31567e-05	4.41598	0.555307	47.6686	8.11703e-07	4.15105e-05
94115	CGB8	chorionic gonadotropin beta subunit 8	2.61622	-1.75059	27.215	3.62251e-05	0.00168431	0.920792	-1.75059	14.3943	0.0010653	0.0176227	1.41422	-1.75059	18.2308	0.000342275	0.0057149	3.30816	-1.75059	30.9945	1.60335e-05	0.000386185
94120	SYTL3	synaptotagmin like 3	1.74455	1.3054	8.81956	0.00686865	0.0563634	2.07236	1.3054	11.327	0.00267738	0.0320828	2.27194	1.3054	9.30104	0.00569235	0.0427201	3.65357	1.3054	19.7082	0.00018904	0.00239974
113026	PLCD3	phospholipase C delta 3	2.74899	5.89992	23.2042	7.38223e-05	0.00275655	2.55784	5.89992	20.4119	0.000155429	0.00497679	2.14749	5.89992	14.8966	0.000798927	0.0106083	2.51753	5.89992	19.8833	0.000179996	0.00230784
113146	AHNAK2	AHNAK nucleoprotein 2	6.56484	8.80798	20.1981	0.000164892	0.00475266	4.39816	8.80798	11.3614	0.00264453	0.0317895	7.99491	8.80798	26.8029	3.02669e-05	0.000968254	9.46202	8.80798	33.0182	7.53375e-06	0.000225874
113730	KLHDC7B	kelch domain containing 7B	4.8268	0.333883	21.6273	0.000111717	0.00361595	2.42139	0.333883	8.68064	0.00725605	0.0614644	2.43669	0.333883	6.91306	0.0150065	0.0825448	3.24831	0.333883	10.8011	0.00323934	0.0193986
114781	BTBD9	BTB domain containing 9	1.40472	3.96014	13.2387	0.00137726	0.019556	1.40293	3.96014	13.2081	0.00139156	0.0207735	1.11827	3.96014	8.6693	0.00728871	0.0507993	1.74371	3.96014	20.2434	0.000162836	0.00214624
114793	FMNL2	formin like 2	1.10398	7.55942	8.55383	0.00763074	0.060328	1.60476	7.55942	17.6249	0.000344756	0.00832765	1.06876	7.55942	8.03165	0.00941495	0.0604441	1.43757	7.55942	14.2792	0.000975385	0.00810512
114876	OSBPL1A	oxysterol binding protein like 1A	1.2225	5.86816	10.3237	0.00386282	0.0386781	1.65725	5.86816	18.537	0.000263942	0.0070302	5.51745	5.86816	152.098	1.31285e-11	1.84092e-08	6.50195	5.86816	191.313	1.27415e-12	2.65708e-09
116211	TM4SF19	transmembrane 4 L six family member 19	1.20886	2.8824	18.6022	0.000308665	0.00739597	0.782974	2.8824	13.4364	0.00144521	0.0211964	4.16908	2.8824	35.3813	6.70533e-06	0.000325254	5.18412	2.8824	43.746	1.52198e-06	6.79349e-05
116496	FAM129A	family with sequence similarity 129 member A	7.2779	7.5345	176.085	2.98214e-12	1.27465e-08	5.49427	7.5345	119.951	1.36903e-10	2.29899e-07	6.9268	7.5345	168.397	4.69818e-12	9.34364e-09	8.57085	7.5345	220.858	2.87397e-13	7.34874e-10
116987	AGAP1	ArfGAP with GTPase domain, ankyrin repeat and PH domain 1	1.23816	6.13959	11.7658	0.00228986	0.0272696	0.850251	6.13959	5.63689	0.0263324	0.13928	1.19558	6.13959	11.0172	0.00299412	0.0267691	1.13622	6.13959	9.97507	0.00440141	0.0243979
117144	CATSPER1	cation channel sperm associated 1	2.0716	-1.07549	17.1335	0.000467503	0.00967837	0.988639	-1.07549	9.21961	0.00628709	0.0559308	1.13338	-1.07549	9.98307	0.00473452	0.0373318	1.90546	-1.07549	15.5221	0.000752666	0.00667259
118812	MORN4	MORN repeat containing 4	2.74789	3.5702	11.6419	0.00239258	0.0280631	1.81415	3.5702	5.50748	0.0279348	0.144803	2.10065	3.5702	7.08705	0.0139355	0.0788075	2.56492	3.5702	10.1638	0.00410038	0.0231304
118924	FRA10AC1	FRA10A associated CGG repeat 1	1.27134	4.34453	28.4807	2.04383e-05	0.0011361	0.896236	4.34453	14.403	0.000936852	0.0162657	0.642648	4.34453	7.46291	0.0118991	0.0708521	0.94899	4.34453	16.0911	0.00054855	0.00523095
122786	FRMD6	FERM domain containing 6	2.26908	7.68765	21.1747	0.00012619	0.00395718	2.21676	7.68765	20.2884	0.000160819	0.00505496	2.36905	7.68765	22.9288	7.92755e-05	0.00197626	2.16839	7.68765	19.4985	0.000200535	0.00249263
124220	ZG16B	zymogen granule protein 16B	5.27586	1.29029	24.2792	5.61384e-05	0.00227879	3.67735	1.29029	14.5508	0.000892995	0.0158255	1.835	1.29029	4.33771	0.0486089	0.179429	2.74926	1.29029	8.62201	0.00742671	0.0358111
124930	ANKRD13B	ankyrin repeat domain 13B	1.51057	2.53309	9.96213	0.00442293	0.0423029	1.0186	2.53309	4.70251	0.0407296	0.184468	1.46227	2.53309	9.24421	0.0058189	0.043362	2.53196	2.53309	25.3085	4.34551e-05	0.00079045
127544	RNF19B	ring finger protein 19B	1.95352	4.77745	35.1759	4.82611e-06	0.000432967	1.04677	4.77745	10.6671	0.00340232	0.0375451	1.13389	4.77745	12.3375	0.0018743	0.0192805	1.64715	4.77745	25.3192	4.33404e-05	0.000789166
128710	SLX4IP	SLX4 interacting protein	0.836181	2.89416	6.43121	0.01848	0.107569	0.902338	2.89416	7.46767	0.0118755	0.0835861	1.07733	2.89416	10.5586	0.00354102	0.0303548	0.784558	2.89416	5.67794	0.0258457	0.0881166
130162	CLHC1	clathrin heavy chain linker domain containing 1	1.16995	2.51993	7.71596	0.0107142	0.0755314	1.41928	2.51993	11.1949	0.00280771	0.0331498	1.54519	2.51993	13.9715	0.00107893	0.0130309	2.14826	2.51993	25.5744	4.07116e-05	0.000756695
132864	CPEB2	cytoplasmic polyadenylation element binding protein 2	2.16441	4.88418	11.2198	0.00278254	0.031128	1.69406	4.88418	7.1525	0.0135547	0.0910381	3.73758	4.88418	28.2461	2.15743e-05	0.000754771	4.01904	4.88418	31.7811	9.80458e-06	0.000272811
134147	CMBL	carboxymethylenebutenolidase homolog	2.4315	4.63598	35.4488	4.56741e-06	0.000419241	2.82976	4.63598	46.2808	6.20928e-07	0.000112263	0.988166	4.63598	6.26988	0.0198356	0.0997036	1.73752	4.63598	18.5626	0.00026199	0.00301761
134553	C5orf24	chromosome 5 open reading frame 24	1.11179	6.71781	15.9938	0.000565339	0.0110229	1.68037	6.71781	35.475	4.54339e-06	0.000498909	1.34075	6.71781	22.9997	7.78316e-05	0.00196212	0.874822	6.71781	9.98615	0.00438309	0.0243402
135228	CD109	CD109 molecule	6.41054	6.39925	114.802	2.09283e-10	3.12164e-07	6.72207	6.39925	122.455	1.11989e-10	2.29899e-07	3.1234	6.39925	36.0228	4.07112e-06	0.000223525	3.5787	6.39925	45.376	7.24242e-07	3.80153e-05
137392	FAM92A	family with sequence similarity 92 member A	1.50641	4.0924	22.8203	8.15431e-05	0.00291325	1.93426	4.0924	36.471	3.72446e-06	0.000426244	2.91305	4.0924	79.8447	6.21733e-09	1.63653e-06	3.44383	4.0924	105.316	4.77867e-10	1.85942e-07
137994	LETM2	leucine zipper and EF-hand containing transmembrane protein 2	1.40087	1.80824	13.3392	0.00133147	0.0191575	1.4669	1.80824	14.5266	0.000900035	0.0158754	2.24655	1.80824	29.3249	1.68595e-05	0.000628683	0.995065	1.80824	6.38692	0.0188416	0.0698503
144501	KRT80	keratin 80	3.92716	6.6854	12.7807	0.00160891	0.0217519	3.57795	6.6854	10.9611	0.00305568	0.0353101	6.84218	6.6854	29.9702	1.45845e-05	0.000567497	6.82455	6.6854	29.8644	1.49336e-05	0.000365159
144717	PHETA1	PH domain containing endocytic trafficking adaptor 1	1.30953	3.962	9.49519	0.00528232	0.0472977	1.22292	3.962	8.3209	0.00837586	0.0669582	1.42328	3.962	11.029	0.00298128	0.0267058	1.09088	3.962	6.58573	0.0172775	0.0656202
145483	FAM161B	family with sequence similarity 161 member B	0.954608	2.66252	5.34468	0.0301074	0.146797	0.969621	2.66252	5.51095	0.0278904	0.144657	0.834166	2.66252	4.46218	0.0457419	0.173021	1.74445	2.66252	17.9968	0.000308937	0.00341156
145788	C15orf65	chromosome 15 open reading frame 65	2.04616	1.08604	18.3084	0.000282044	0.00695415	1.96525	1.08604	17.034	0.00041135	0.00946369	1.6113	1.08604	14.578	0.000885185	0.0112354	2.21827	1.08604	24.9833	4.70868e-05	0.000837781
145864	HAPLN3	hyaluronan and proteoglycan link protein 3	1.72502	1.67207	8.28345	0.00850298	0.064985	1.23464	1.67207	5.10098	0.033722	0.164645	1.02757	1.67207	8.26648	0.00856127	0.0568413	1.99428	1.67207	16.7179	0.000452639	0.00452361
146198	ZFP90	ZFP90 zinc finger protein	1.27958	5.42516	6.1373	0.0210327	0.117205	1.52242	5.42516	8.5755	0.00756523	0.0626609	1.08801	5.42516	4.4711	0.0455439	0.172491	1.44628	5.42516	7.76038	0.0105199	0.0458365
147166	TRIM16L	tripartite motif containing 16 like	1.91211	6.96901	10.8188	0.00321835	0.0343707	1.33133	6.96901	5.43802	0.0288395	0.147617	1.95366	6.96901	11.3566	0.00264902	0.02458	3.45538	6.96901	31.2392	1.10257e-05	0.000291505
147463	ANKRD29	ankyrin repeat domain 29	1.88144	3.00122	6.10195	0.0213652	0.11803	1.81538	3.00122	5.71442	0.0254216	0.13599	6.0666	3.00122	52.4364	2.29505e-07	2.53574e-05	5.95098	3.00122	51.2828	2.74775e-07	1.87004e-05
148189	LINC00662	long intergenic non-protein coding RNA 662	1.16199	2.77238	18.8585	0.000240593	0.0061696	1.23871	2.77238	21.3362	0.000120805	0.00427329	0.808297	2.77238	9.23078	0.00584926	0.0434423	0.978535	2.77238	13.4114	0.0012996	0.0100439
148418	SAMD13	sterile alpha motif domain containing 13	1.08735	0.569662	4.88664	0.0373064	0.169178	1.04759	0.569662	4.5566	0.0436941	0.192726	1.76867	0.569662	13.086	0.00145015	0.016194	1.44251	0.569662	9.08571	0.00618851	0.0313814
150381	PRR34-AS1	PRR34 antisense RNA 1	2.73149	1.77257	30.0446	1.66805e-05	0.000975699	2.40002	1.77257	24.5646	5.8897e-05	0.00271002	2.03064	1.77257	30.0881	1.65238e-05	0.000619976	2.11928	1.77257	31.7343	1.16264e-05	0.000302914
150465	TTL	tubulin tyrosine ligase	1.28145	7.15827	33.4608	6.86605e-06	0.000549221	1.06921	7.15827	23.5183	6.80986e-05	0.00297292	0.863291	7.15827	15.4491	0.000670307	0.00932956	0.7574	7.15827	11.9309	0.00216034	0.0144661
151009	LINC01106	long intergenic non-protein coding RNA 1106	1.86541	1.04496	20.1206	0.000168478	0.00480956	1.75919	1.04496	18.5903	0.000259901	0.00695361	2.57052	1.04496	20.4784	0.000152604	0.00313655	2.79232	1.04496	23.4267	6.97164e-05	0.00111715
151056	PLB1	phospholipase B1	3.47431	-0.237637	45.3915	7.22331e-07	0.000121912	2.36207	-0.237637	30.7107	1.23776e-05	0.000915486	2.66471	-0.237637	19.905	0.000178906	0.00348855	1.66489	-0.237637	9.63768	0.00500206	0.0270081
151963	MB21D2	Mab-21 domain containing 2	0.928326	4.45095	7.98768	0.00958498	0.070111	1.6456	4.45095	24.0595	5.93366e-05	0.00271954	4.81193	4.45095	198.251	8.82335e-13	2.60295e-09	5.78666	4.45095	248.466	8.35029e-14	3.73655e-10
153733	CCDC112	coiled-coil domain containing 112	2.0306	4.15265	30.6897	1.24348e-05	0.000814145	1.34869	4.15265	14.1722	0.0010101	0.0170404	2.86019	4.15265	57.9726	1.00426e-07	1.33054e-05	3.30705	4.15265	74.2202	1.19497e-08	1.94444e-06
153769	SH3RF2	SH3 domain containing ring finger 2	1.96115	4.60123	27.1919	2.75992e-05	0.00140196	2.47218	4.60123	41.4772	1.44121e-06	0.000201533	3.27997	4.60123	67.2363	2.84353e-08	4.9414e-06	2.72752	4.60123	48.8207	4.07472e-07	2.53241e-05
154214	RNF217	ring finger protein 217	1.09709	4.0292	12.0819	0.00204885	0.0253613	1.00937	4.0292	10.271	0.00393949	0.0414198	3.17456	4.0292	88.8606	2.34457e-09	7.918e-07	3.71283	4.0292	115.199	2.02437e-10	1.08889e-07
157378	TMEM65	transmembrane protein 65	3.40355	6.03801	65.4106	3.60725e-08	1.29132e-05	3.19427	6.03801	58.7235	9.01789e-08	2.72029e-05	1.67457	6.03801	18.0824	0.000301286	0.00522045	1.65135	6.03801	17.6069	0.0003466	0.00369054
158219	TTC39B	tetratricopeptide repeat domain 39B	2.73707	2.78221	19.7255	0.000188124	0.00522863	2.20575	2.78221	13.9457	0.00108812	0.0178027	2.6093	2.78221	17.3231	0.000377167	0.00610389	3.05744	2.78221	22.3588	9.20058e-05	0.0013693
159195	USP54	ubiquitin specific peptidase 54	1.77268	5.42245	68.1205	2.53854e-08	1.05668e-05	1.4514	5.42245	46.559	5.92482e-07	0.000110467	1.25378	5.42245	34.9659	5.03607e-06	0.000261277	0.973199	5.42245	21.3212	0.000121293	0.00169611
160428	ALDH1L2	aldehyde dehydrogenase 1 family member L2	6.37306	3.78333	59.2646	8.35e-08	2.49095e-05	6.21746	3.78333	57.6031	1.05928e-07	2.96252e-05	4.84173	3.78333	32.2199	8.92362e-06	0.000396199	4.89779	3.78333	32.7844	7.91463e-06	0.000234543
161357	MDGA2	MAM domain containing glycosylphosphatidylinositol anchor 2	4.36248	2.21894	70.8097	1.8099e-08	8.30651e-06	3.54898	2.21894	55.4716	1.44808e-07	3.71438e-05	1.7202	2.21894	9.68823	0.00490658	0.0383841	1.5901	2.21894	8.35591	0.00825891	0.0387487
161582	DNAAF4	dynein axonemal assembly factor 4	1.48698	2.63379	10.6212	0.00346033	0.0358892	1.4038	2.63379	9.52318	0.00522592	0.0493608	2.14998	2.63379	22.4165	9.06221e-05	0.00217141	2.65989	2.63379	32.4893	8.42559e-06	0.000246641
161835	FSIP1	fibrous sheath interacting protein 1	1.56979	0.859241	23.9475	6.10448e-05	0.00243256	2.33742	0.859241	47.6116	4.96988e-07	9.36377e-05	1.85519	0.859241	36.0298	4.06547e-06	0.000223525	1.40562	0.859241	22.4852	8.90032e-05	0.00133423
162073	ITPRIPL2	ITPRIP like 2	1.12011	5.71485	12.5645	0.00173285	0.0227224	0.809478	5.71485	6.64381	0.0168482	0.104638	1.2384	5.71485	15.2276	0.000718937	0.00983751	1.44449	5.71485	20.5003	0.000151689	0.00203529
164781	DAW1	dynein assembly factor with WD repeats 1	2.35518	2.42775	10.7469	0.00330425	0.0348852	2.9842	2.42775	13.6912	0.00118373	0.0189312	4.88228	2.42775	16.7186	0.000452544	0.0069425	3.37616	2.42775	10.2832	0.00392159	0.0224114
164832	LONRF2	LON peptidase N-terminal domain and ring finger 2	7.33906	4.82042	40.7206	1.65529e-06	0.000228912	7.95531	4.82042	45.0665	7.63773e-07	0.000126581	2.68177	4.82042	10.5979	0.00349007	0.0300941	3.46478	4.82042	15.4753	0.000664801	0.00609594
166824	RASSF6	Ras association domain family member 6	2.62731	2.58513	12.007	0.00210338	0.0257866	3.12587	2.58513	16.2013	0.000530195	0.0112707	2.69585	2.58513	12.5365	0.00174964	0.0184108	2.12521	2.58513	8.20077	0.00879119	0.0403647
166929	SGMS2	sphingomyelin synthase 2	1.32136	5.42458	18.9528	0.000234175	0.00604834	1.57634	5.42458	26.5945	3.18106e-05	0.00170819	6.3808	5.42458	292.145	1.49755e-14	2.68046e-10	5.72302	5.42458	250.987	7.50681e-14	3.73655e-10
169611	OLFML2A	olfactomedin like 2A	3.8498	4.62033	34.5742	5.45477e-06	0.000469398	3.60455	4.62033	31.0696	1.1441e-05	0.000868836	4.5484	4.62033	45.0231	7.69489e-07	6.31793e-05	5.42476	4.62033	58.6242	9.14652e-08	8.48406e-06
170954	PPP1R18	protein phosphatase 1 regulatory subunit 18	2.3392	6.70942	36.6269	3.61147e-06	0.000363155	2.10707	6.70942	30.2329	1.37561e-05	0.000988835	2.85615	6.70942	52.5266	2.26326e-07	2.51887e-05	3.59573	6.70942	77.9001	7.76043e-09	1.34858e-06
197259	MLKL	mixed lineage kinase domain like pseudokinase	2.42577	3.72277	15.0156	0.000769103	0.0134043	1.27807	3.72277	4.8336	0.0382582	0.177727	3.86905	3.72277	36.0252	4.0692e-06	0.000223525	4.55058	3.72277	45.0592	7.6473e-07	3.97904e-05
199704	ZNF585A	zinc finger protein 585A	0.886252	4.41352	18.1648	0.000294104	0.00712337	0.764898	4.41352	13.5985	0.00122081	0.0192192	1.0461	4.41352	25.0077	4.68036e-05	0.00131927	1.0047	4.41352	23.1035	7.57676e-05	0.00117519
201134	CEP112	centrosomal protein 112	1.92489	3.5549	16.5967	0.000469656	0.00969594	1.97202	3.5549	17.3429	0.000374936	0.00885354	1.51817	3.5549	9.93368	0.00447064	0.0358834	1.3829	3.5549	8.31207	0.00840562	0.0391978
201799	TMEM154	transmembrane protein 154	3.4243	2.15993	52.6273	2.2283e-07	5.55037e-05	1.3759	2.15993	15.8206	0.000596637	0.0121493	5.07152	2.15993	80.1932	5.97784e-09	1.63653e-06	4.54035	2.15993	70.1015	1.97665e-08	2.83041e-06
203197	TMEM268	transmembrane protein 268	1.38867	4.83689	13.1929	0.0013987	0.0197569	0.897962	4.83689	5.64401	0.0262473	0.138912	1.87819	4.83689	23.7036	6.49493e-05	0.00168972	2.87416	4.83689	51.2025	2.7827e-07	1.88665e-05
203228	C9orf72	chromosome 9 open reading frame 72	1.26898	3.93822	14.5002	0.000907742	0.0150025	0.76438	3.93822	5.392	0.0294571	0.149958	0.705863	3.93822	4.54744	0.0438882	0.168141	1.19022	3.93822	12.6683	0.0016721	0.012073
221336	BEND6	BEN domain containing 6	2.587	2.00046	6.08821	0.021496	0.118423	2.1496	2.00046	4.38514	0.0474931	0.202786	3.00237	2.00046	9.18385	0.00595671	0.0439848	3.7872	2.00046	13.0511	0.00146743	0.0109602
221656	KDM1B	lysine demethylase 1B	1.34429	5.60757	21.1284	0.000127783	0.00397915	0.841274	5.60757	8.45379	0.00794142	0.0647874	0.930026	5.60757	10.3361	0.00384513	0.0322393	1.26989	5.60757	18.9825	0.000232194	0.00275783
221710	SMIM13	small integral membrane protein 13	1.11943	6.30658	15.585	0.000642259	0.0119004	1.04397	6.30658	13.5984	0.00122086	0.0192192	0.836246	6.30658	8.81211	0.00688886	0.0486981	0.686453	6.30658	5.96415	0.0227186	0.0801347
221749	PXDC1	PX domain containing 1	2.87531	6.01089	46.2124	6.28157e-07	0.000114728	2.65184	6.01089	40.0541	1.87271e-06	0.000248294	1.91125	6.01089	21.9853	0.000101549	0.00236055	2.30264	6.01089	31.0256	1.15518e-05	0.000301847
222255	ATXN7L1	ataxin 7 like 1	1.40748	2.87949	20.2821	0.0001611	0.00470398	0.844992	2.87949	7.59459	0.0112653	0.0806126	1.48697	2.87949	21.8208	0.00010609	0.00242208	1.82086	2.87949	31.9696	9.41512e-06	0.000266054
222537	HS3ST5	heparan sulfate-glucosamine 3-sulfotransferase 5	1.76364	0.334436	8.17996	0.0134354	0.0869728	3.62066	0.334436	27.2196	0.000167929	0.00519131	2.57049	0.334436	22.9046	0.000359165	0.00587633	2.97533	0.334436	27.8318	0.000151812	0.00203542
245972	ATP6V0D2	ATPase H+ transporting V0 subunit d2	5.56325	0.880384	26.7583	4.01556e-05	0.00180266	2.05394	0.880384	8.42116	0.00853981	0.0678447	3.5209	0.880384	11.6658	0.00260742	0.0243201	3.71475	0.880384	12.602	0.00190001	0.0132225
253982	ASPHD1	aspartate beta-hydroxylase domain containing 1	1.2755	1.31474	4.88997	0.0372476	0.169064	1.78046	1.31474	8.30967	0.00841373	0.0671111	2.64959	1.31474	11.5958	0.00243215	0.0230946	3.15989	1.31474	15.4306	0.000674221	0.00615708
256435	ST6GALNAC3	ST6 N-acetylgalactosaminide alpha-2,6-sialyltransferase 3	5.0512	3.6367	70.8409	1.80291e-08	8.30651e-06	5.47642	3.6367	78.7562	7.03513e-09	3.93506e-06	3.07174	3.6367	27.2565	2.71818e-05	0.000891077	1.9612	3.6367	12.2369	0.00194097	0.0134344
283208	P4HA3	prolyl 4-hydroxylase subunit alpha 3	2.31815	0.179889	14.9151	0.00079419	0.0137121	1.99129	0.179889	12.9515	0.00151788	0.0218925	5.0018	0.179889	25.7804	3.87163e-05	0.00115113	5.13768	0.179889	26.5194	3.23878e-05	0.000645557
283209	PGM2L1	phosphoglucomutase 2 like 1	2.82026	5.15887	20.2274	0.000163561	0.0047469	3.41502	5.15887	28.0603	2.25224e-05	0.00139491	3.01101	5.15887	22.3565	9.20633e-05	0.002203	3.14501	5.15887	24.0992	5.87443e-05	0.000978107
283403	C12orf80	chromosome 12 open reading frame 80	2.00721	-2.55175	10.0599	0.00442388	0.0423029	1.66474	-2.55175	8.46786	0.00812857	0.0657151	0.697238	-2.55175	9.8645	0.00475723	0.0374943	1.36687	-2.55175	14.4815	0.000970944	0.00808698
283417	DPY19L2	dpy-19 like 2	1.00707	2.3099	12.9171	0.00153574	0.0211091	1.85231	2.3099	28.6614	1.9608e-05	0.00127161	1.37202	2.3099	15.1574	0.000735131	0.00995318	2.41415	2.3099	33.059	7.46935e-06	0.000225074
283635	FAM177A1	family with sequence similarity 177 member A1	1.2504	6.05138	20.8236	0.000138828	0.00423318	1.1282	6.05138	17.0494	0.000409449	0.00943208	0.885093	6.05138	10.5791	0.00351434	0.0302199	0.726701	6.05138	7.16705	0.0134717	0.0547525
284021	MILR1	mast cell immunoglobulin like receptor 1	1.18455	0.0334206	10.0918	0.00475044	0.0441542	1.24698	0.0334206	10.5366	0.004056	0.042282	1.14667	0.0334206	9.55895	0.00576211	0.0430451	1.42731	0.0334206	11.1912	0.0032301	0.0193687
284080	PICART1	p53-inducible cancer-associated RNA transcript 1	2.70555	0.101257	29.0944	2.39599e-05	0.00126881	1.98975	0.101257	23.3426	8.98232e-05	0.00354129	2.17873	0.101257	19.8086	0.000222197	0.00414283	4.78287	0.101257	39.0722	3.3951e-06	0.000127022
284677	SNHG28	small nucleolar RNA host gene 28	1.6652	0.058674	24.811	4.91446e-05	0.00207741	1.72941	0.058674	25.7622	3.88878e-05	0.0019552	1.77451	0.058674	8.0441	0.00936739	0.0602901	2.5452	0.058674	14.8326	0.000815469	0.00708891
284716	RIMKLA	ribosomal modification protein rimK like family member A	2.32453	3.10759	13.4167	0.00129731	0.018809	3.0542	3.10759	21.4679	0.000116596	0.00418229	0.912215	3.10759	6.00189	0.0223387	0.107832	1.7124	3.10759	15.25	0.000713831	0.00641785
285590	SH3PXD2B	SH3 and PX domains 2B	1.42777	5.42083	6.28412	0.0197117	0.112506	2.0223	5.42083	12.1485	0.00200173	0.0264225	1.65395	5.42083	8.3219	0.00837249	0.0558759	2.61005	5.42083	19.345	0.000209431	0.0025693
286343	LURAP1L	leucine rich adaptor protein 1 like	1.73625	4.33173	8.89839	0.006659	0.0551245	1.35987	4.33173	5.58427	0.0269712	0.141737	1.38463	4.33173	5.84321	0.0239854	0.112978	2.18183	4.33173	13.7272	0.00116967	0.00928425
338645	LUZP2	leucine zipper protein 2	3.43479	-0.220401	18.4027	0.000326243	0.00766328	3.12204	-0.220401	16.0712	0.000638283	0.0126799	2.65034	-0.220401	12.2459	0.00214048	0.0210856	2.50724	-0.220401	11.2427	0.00301876	0.0183785
338699	ANKRD42	ankyrin repeat domain 42	2.08554	3.42473	28.2485	2.15622e-05	0.00118387	1.67668	3.42473	18.862	0.000240347	0.00656791	1.81438	3.42473	21.6476	0.000111111	0.00249773	1.88491	3.42473	23.2338	7.32611e-05	0.00115202
339483	MTMR9LP	myotubularin related protein 9-like, pseudogene	1.50516	-0.0938886	6.72852	0.016243	0.0990526	1.8729	-0.0938886	9.62701	0.00502246	0.0483317	2.17226	-0.0938886	11.0083	0.00300374	0.0268156	2.91311	-0.0938886	17.5953	0.000347803	0.00370115
339665	SLC35E4	solute carrier family 35 member E4	1.47854	1.46879	31.6209	1.01495e-05	0.0007209	1.17321	1.46879	21.6854	0.000109996	0.004017	1.40046	1.46879	19.7317	0.000187799	0.00361816	1.13977	1.46879	13.4664	0.00127589	0.00991811
339761	CYP27C1	cytochrome P450 family 27 subfamily C member 1	1.58711	1.49235	5.55241	0.0273664	0.138331	2.797	1.49235	14.6623	0.000861414	0.0154134	3.77644	1.49235	40.5365	1.71248e-06	0.000116546	5.36951	1.49235	57.6287	1.05536e-07	9.21458e-06
340075	ARSI	arylsulfatase family member I	3.17901	1.41967	6.08091	0.0223805	0.121664	2.65141	1.41967	4.58826	0.0440968	0.194229	6.26401	1.41967	21.8309	0.000131033	0.00281218	4.1298	1.41967	14.6145	0.000994479	0.00820464
345557	PLCXD3	phosphatidylinositol specific phospholipase C X domain containing 3	3.63383	5.05913	22.8658	8.05833e-05	0.00289651	5.77503	5.05913	45.9998	6.51186e-07	0.000113161	7.99116	5.05913	71.3441	1.69421e-08	3.4856e-06	7.33943	5.05913	63.8412	4.44368e-08	5.00235e-06
345651	ACTBL2	actin, beta like 2	2.37727	-0.601754	12.0429	0.00207707	0.0256397	1.96562	-0.601754	9.26079	0.00578166	0.0529156	2.67279	-0.601754	12.0706	0.00205697	0.0205027	1.5179	-0.601754	5.03322	0.0348116	0.109468
347902	AMIGO2	adhesion molecule with Ig like domain 2	3.30097	6.57663	31.2639	1.09666e-05	0.000751342	3.46143	6.57663	33.8774	6.29623e-06	0.000619117	1.81626	6.57663	10.6187	0.00346343	0.0299044	2.14226	6.57663	14.446	0.000923854	0.00779635
374383	NCR3LG1	natural killer cell cytotoxicity receptor 3 ligand 1	3.31985	5.32613	47.3038	5.23045e-07	0.000101761	2.8848	5.32613	37.1392	3.2658e-06	0.000387117	1.46654	5.32613	10.5807	0.00351228	0.0302199	1.55562	5.32613	11.8442	0.0022273	0.0148147
375033	PEAR1	platelet endothelial aggregation receptor 1	5.15077	1.13954	36.4672	3.72722e-06	0.000366558	1.35632	1.13954	8.66891	0.00728984	0.0615572	3.1346	1.13954	13.8977	0.00110551	0.0132891	4.33101	1.13954	21.8517	0.000105221	0.00152005
377677	CA13	carbonic anhydrase 13	2.60142	2.90586	15.1902	0.000727505	0.012944	2.86689	2.90586	17.8626	0.000321375	0.00794178	2.16804	2.90586	10.7054	0.00335485	0.0292065	1.96557	2.90586	8.98956	0.00642527	0.032163
387104	SOGA3	SOGA family member 3	3.31556	3.47395	22.9383	7.90799e-05	0.00287975	2.75865	3.47395	18.9326	0.000235532	0.00648582	6.27872	3.47395	42.4872	1.20105e-06	9.03262e-05	8.88827	3.47395	60.8997	6.6385e-08	6.78985e-06
389336	C5orf46	chromosome 5 open reading frame 46	2.99558	0.136693	12.2722	0.00191729	0.0243655	2.51129	0.136693	9.72523	0.00483797	0.0473084	4.06891	0.136693	23.011	7.76042e-05	0.00195915	2.43123	0.136693	13.517	0.00125449	0.00981388
389337	ARHGEF37	Rho guanine nucleotide exchange factor 37	2.77383	1.62518	9.5521	0.00516835	0.0467199	2.04928	1.62518	6.36079	0.0190587	0.112733	2.56839	1.62518	6.21828	0.0202922	0.101025	4.54443	1.62518	14.697	0.000851831	0.00733025
390980	ZNF805	zinc finger protein 805	0.706071	5.21251	6.3393	0.0192392	0.110514	0.812251	5.21251	8.3621	0.00823842	0.0661358	1.46305	5.21251	26.3125	3.40372e-05	0.00104679	1.76939	5.21251	37.7837	2.88113e-06	0.000111622
399473	SPRED3	sprouty related EVH1 domain containing 3	2.49833	0.453909	22.9345	7.91575e-05	0.00287975	1.49838	0.453909	10.1484	0.00412406	0.0426193	1.82203	0.453909	11.3439	0.00266111	0.0246666	1.58361	0.453909	8.84097	0.00681102	0.0336119
399665	FAM102A	family with sequence similarity 102 member A	1.56734	4.77881	11.1621	0.00284109	0.0315284	1.54933	4.77881	10.9203	0.00310142	0.0356763	1.86692	4.77881	15.5975	0.000639749	0.00903037	2.52237	4.77881	27.0876	2.82888e-05	0.000585366
399694	SHC4	SHC adaptor protein 4	1.78283	0.53375	8.20544	0.00877461	0.0662419	1.17463	0.53375	4.86377	0.0377135	0.176019	2.74947	0.53375	12.4123	0.00182633	0.0189207	3.35633	0.53375	15.7351	0.00061276	0.00571835
400508	CRYM-AS1	CRYM antisense RNA 1	0.854591	0.125179	5.78648	0.0246066	0.129463	0.732285	0.125179	4.45843	0.0458255	0.198844	1.85113	0.125179	24.6398	5.12868e-05	0.00141228	2.41398	0.125179	35.4243	4.59004e-06	0.000158605
401321	LINC00997	long intergenic non-protein coding RNA 997	0.884272	1.90167	5.59787	0.0268045	0.136377	0.829899	1.90167	4.94644	0.0362652	0.172086	0.971783	1.90167	7.25515	0.0129806	0.0750935	1.02848	1.90167	8.07892	0.00923581	0.0418299
401491	VLDLR-AS1	VLDLR antisense RNA 1	1.41553	0.136784	10.201	0.00404364	0.0399432	0.932655	0.136784	4.66372	0.041495	0.186519	2.41065	0.136784	39.9381	1.91365e-06	0.000127807	2.42317	0.136784	40.1852	1.82762e-06	7.82598e-05
404201	WDFY3-AS2	WDFY3 antisense RNA 2	1.75006	-0.246691	13.8141	0.00113648	0.0171661	1.55438	-0.246691	11.4111	0.00259784	0.0313545	1.00626	-0.246691	4.35694	0.0481531	0.178557	1.14708	-0.246691	5.51229	0.0278733	0.0934372
414236	C10orf55	chromosome 10 open reading frame 55	0.804553	-0.713949	9.11887	0.00630882	0.0531645	0.634795	-0.713949	7.19147	0.013641	0.0913089	0.888859	-0.713949	5.65817	0.0264998	0.120661	0.894055	-0.713949	5.64297	0.0266818	0.0903909
440894	LINC01123	long intergenic non-protein coding RNA 1123	2.33465	3.21519	18.6877	0.000252699	0.00637949	2.67562	3.21519	23.184	7.42082e-05	0.00312007	2.00424	3.21519	11.0785	0.00292828	0.0263251	2.3163	3.21519	14.3839	0.000942675	0.00791414
441172	FLJ46906	uncharacterized LOC441172	1.22341	1.9056	9.59317	0.00508779	0.0462266	1.60701	1.9056	16.1005	0.00054696	0.0114633	1.09076	1.9056	7.99491	0.00955679	0.0611573	1.60599	1.9056	16.5965	0.000469681	0.00465494
441242	LOC441242	uncharacterized LOC441242	1.28994	0.583683	9.04571	0.00628582	0.0530707	1.24656	0.583683	8.49304	0.0078179	0.0641598	1.04274	0.583683	6.83122	0.0155415	0.0844497	1.56669	0.583683	14.2804	0.000975009	0.00810512
441389	LINC01239	long intergenic non-protein coding RNA 1239	4.06173	-0.159237	10.9359	0.00371587	0.037747	4.14861	-0.159237	11.2144	0.00338156	0.0374584	2.40131	-0.159237	4.71557	0.0427919	0.164965	2.99722	-0.159237	6.43556	0.0201356	0.0734775
441459	ANKRD18B	ankyrin repeat domain 18B	1.14007	2.4896	7.2193	0.013178	0.0856787	1.67454	2.4896	14.6665	0.00086025	0.015413	2.37667	2.4896	37.6558	2.95332e-06	0.000178586	3.15519	2.4896	56.4009	1.26221e-07	1.05081e-05
493869	GPX8	glutathione peroxidase 8 (putative)	2.26536	6.84627	22.1429	9.73978e-05	0.00327078	1.27272	6.84627	7.85026	0.0101387	0.0753623	6.78123	6.84627	117.162	1.7195e-10	1.09919e-07	6.54587	6.84627	111.591	2.74932e-10	1.32853e-07
619208	FAM229B	family with sequence similarity 229 member B	1.35476	4.05608	14.6662	0.00086033	0.0145	1.44029	4.05608	16.4949	0.000484484	0.0106012	1.44928	4.05608	16.7863	0.000443342	0.00684232	2.19148	4.05608	36.3759	3.79521e-06	0.00013559
642819	ZNF487	zinc finger protein 487	1.0602	0.92915	4.91967	0.0367273	0.167785	1.56467	0.92915	10.112	0.00418058	0.0428815	1.32628	0.92915	8.06231	0.00929833	0.0600832	1.90897	0.92915	15.3589	0.00068966	0.00627566
644353	ZCCHC18	zinc finger CCHC-type containing 18	1.44158	0.538961	5.34373	0.0301207	0.146822	1.56145	0.538961	6.18815	0.0205643	0.118544	1.59419	0.538961	18.3121	0.000281741	0.00495859	3.21838	0.538961	40.0316	1.8806e-06	7.99547e-05
644873	LINC01184	long intergenic non-protein coding RNA 1184	0.904219	3.50169	5.52903	0.0276605	0.139346	0.922444	3.50169	5.75078	0.0250067	0.134449	0.966416	3.50169	6.34884	0.0191588	0.0973282	0.837731	3.50169	4.79602	0.0389489	0.118542
645638	WFDC21P	WAP four-disulfide core domain 21, pseudogene	1.40032	1.56626	8.14173	0.0090036	0.0676555	2.16592	1.56626	13.6523	0.00119914	0.0190448	4.16858	1.56626	20.1491	0.000167153	0.0033466	3.67051	1.56626	16.8929	0.000429244	0.00434747
645954	SVILP1	supervillin pseudogene 1	1.42958	2.69952	11.3207	0.00268342	0.0303869	1.22482	2.69952	8.45673	0.0079321	0.0647494	4.5824	2.69952	124.3	9.6801e-11	7.53323e-08	5.10605	2.69952	140.058	2.98953e-11	2.81629e-08
651746	ANKRD33B	ankyrin repeat domain 33B	0.643726	4.86204	6.84305	0.0154628	0.0954376	1.09571	4.86204	19.4243	0.000204785	0.00592155	0.86865	4.86204	12.0316	0.00208528	0.0207128	1.08576	4.86204	18.6184	0.0002578	0.00298278
653121	ZBTB8A	zinc finger and BTB domain containing 8A	0.943537	4.1962	10.1487	0.00412364	0.0404655	1.05278	4.1962	12.5771	0.00172532	0.0237186	2.50609	4.1962	67.2848	2.8258e-08	4.9414e-06	2.69975	4.1962	76.6478	8.97209e-09	1.54415e-06
677772	SCARNA6	small Cajal body-specific RNA 6	0.921308	4.28978	6.79268	0.0158007	0.0970213	1.09455	4.28978	9.51189	0.00524859	0.0495488	1.34943	4.28978	14.2251	0.000992793	0.0122561	1.17452	4.28978	10.8755	0.00315248	0.0190244
728723	ZBED3-AS1	ZBED3 antisense RNA 1	1.14867	0.318469	7.13449	0.0136583	0.0879707	0.944553	0.318469	4.94358	0.0363141	0.1721	1.239	0.318469	11.0311	0.00297906	0.0267012	1.31897	0.318469	12.2597	0.00192562	0.013354
100129434	LOC100129434	uncharacterized LOC100129434	1.63442	0.0269376	5.62858	0.0284091	0.141406	1.60718	0.0269376	5.49252	0.030154	0.152638	5.02805	0.0269376	34.1846	1.25676e-05	0.000507782	5.19421	0.0269376	35.3415	1.01951e-05	0.00027978
100216001	MANCR	mitotically associated long non coding RNA	2.9882	0.604457	30.6794	1.2463e-05	0.000814145	3.91901	0.604457	42.6503	1.16652e-06	0.000173997	3.99742	0.604457	34.0969	6.01675e-06	0.00029886	2.33725	0.604457	15.0569	0.000759029	0.00671238
100268168	LOC100268168	uncharacterized LOC100268168	1.58178	0.523843	8.62688	0.00741238	0.0591503	1.4731	0.523843	7.69124	0.010824	0.0785	1.19299	0.523843	5.66757	0.0259677	0.118934	1.37589	0.523843	7.16269	0.0134965	0.0548215
100287314	LINC00941	long intergenic non-protein coding RNA 941	2.47972	1.85805	13.6861	0.00118574	0.0177017	1.63593	1.85805	6.73507	0.0161973	0.102191	2.98183	1.85805	17.6846	0.000338715	0.00568695	2.57275	1.85805	13.8467	0.00112427	0.0090197
100287482	SMKR1	small lysine rich protein 1	1.27832	0.23715	10.1282	0.0041553	0.0406425	0.872942	0.23715	5.61371	0.0266117	0.140384	2.5077	0.23715	20.119	0.000168555	0.00337091	2.55827	0.23715	20.7413	0.000141986	0.00193557
100288380	ULK4P2	ULK4 pseudogene 2	0.897641	0.978497	7.43373	0.0120448	0.0810182	1.20949	0.978497	12.5623	0.00173419	0.0237856	0.676433	0.978497	29.7768	0.000136319	0.00289097	1.042	0.978497	45.5667	7.01004e-07	3.71965e-05
100505702	LINC01094	long intergenic non-protein coding RNA 1094	1.82182	-0.449259	30.1282	1.40801e-05	0.00088119	1.3467	-0.449259	22.1179	9.80444e-05	0.00375781	3.25775	-0.449259	41.0352	1.56235e-06	0.000109154	2.15331	-0.449259	24.8544	4.8617e-05	0.00085559
100505715	LOC100505715	uncharacterized LOC100505715	0.674555	1.45587	4.64824	0.041805	0.18206	1.05181	1.45587	10.7599	0.00328851	0.0368858	1.08122	1.45587	9.56053	0.0051517	0.0398056	1.05446	1.45587	9.10392	0.00614477	0.0312735
100506334	LINC00649	long intergenic non-protein coding RNA 649	1.77689	2.25985	9.60955	0.00505606	0.0460551	1.29892	2.25985	5.31607	0.0305084	0.153736	1.1488	2.25985	4.33588	0.0486526	0.179553	1.31832	2.25985	5.63409	0.0263659	0.0894812
100506343	FAM212B-AS1	FAM212B antisense RNA 1	2.23341	0.698103	5.81063	0.02434	0.128476	2.80244	0.698103	8.40605	0.00809454	0.0655682	2.26917	0.698103	6.71582	0.0163322	0.0872626	2.56662	0.698103	8.11987	0.00908369	0.0413607
100506428	CBR3-AS1	CBR3 antisense RNA 1	2.7069	0.371424	25.4439	4.20335e-05	0.00187154	2.00717	0.371424	15.5766	0.000643958	0.0127502	1.24406	0.371424	6.99096	0.0145161	0.0808409	1.49871	0.371424	9.67454	0.00493224	0.0267036
100532736	MINOS1-NBL1	MINOS1-NBL1 readthrough	1.03039	4.92951	5.76987	0.0247919	0.130056	1.10535	4.92951	6.61929	0.0170279	0.105388	2.9841	4.92951	44.3869	8.59027e-07	6.83365e-05	3.07948	4.92951	46.7869	5.70222e-07	3.20956e-05
101926940	LINC02104	long intergenic non-protein coding RNA 2104	2.78491	0.582739	33.956	6.19456e-06	0.000508834	4.27819	0.582739	59.0076	8.66031e-08	2.72029e-05	2.08947	0.582739	16.021	0.000560589	0.00821111	1.83142	0.582739	12.8155	0.00158992	0.0116202
101926978	LINC01111	long intergenic non-protein coding RNA 1111	3.23252	0.997738	10.145	0.00412931	0.040499	1.76063	0.997738	5.4014	0.0293297	0.149492	1.92294	0.997738	6.90508	0.0150577	0.0827758	1.96533	0.997738	7.02295	0.0143199	0.057171
101927027	LOC101927027	uncharacterized LOC101927027	1.77547	3.14993	19.7836	0.000185085	0.00515215	2.09376	3.14993	26.8088	3.02247e-05	0.00167774	1.36147	3.14993	11.6698	0.00236902	0.0226916	1.13869	3.14993	8.2649	0.00856672	0.0397172
101927151	LOC101927151	uncharacterized LOC101927151	1.73919	3.33179	17.0247	0.000412506	0.00899401	1.23142	3.33179	8.8689	0.00673661	0.0588762	0.936443	3.33179	4.9596	0.0360404	0.147264	0.901665	3.33179	4.6036	0.0427136	0.126431
101927178	LOC101927178	uncharacterized LOC101927178	1.22575	4.3049	23.1887	7.41196e-05	0.00275655	1.20218	4.3049	22.3354	9.25759e-05	0.00360221	0.922232	4.3049	13.2301	0.00138127	0.0156175	0.684737	4.3049	7.35319	0.0124572	0.0517938
101927359	LOC101927359	uncharacterized LOC101927359	1.51952	-1.60912	6.90412	0.0176705	0.104592	1.15776	-1.60912	5.16336	0.0363751	0.172243	2.87525	-1.60912	8.12809	0.0110726	0.0679428	1.90443	-1.60912	4.52936	0.0482848	0.137597
101927630	LOC101927630	uncharacterized LOC101927630	2.34988	-1.14166	11.0589	0.00294913	0.0324043	3.56741	-1.14166	17.9371	0.000314402	0.0078706	2.12015	-1.14166	10.9596	0.0030574	0.0272085	2.32754	-1.14166	12.1384	0.00200883	0.0137279
101928489	LOC101928489	uncharacterized LOC101928489	0.840783	-1.43773	9.10591	0.00613999	0.0523324	0.970913	-1.43773	10.6948	0.00336796	0.0373965	1.1376	-1.43773	13.8459	0.00112459	0.0134513	1.29444	-1.43773	15.7885	0.000602633	0.00564739
101928578	RAP2C-AS1	RAP2C antisense RNA 1	2.57788	0.209397	25.8965	3.76387e-05	0.00171424	2.11207	0.209397	19.3158	0.00021117	0.00604273	1.44925	0.209397	7.32757	0.0125917	0.0735092	2.00893	0.209397	13.0625	0.00146178	0.0109428
102724105	ZNF528-AS1	ZNF528 antisense RNA 1	2.2076	2.09867	9.60693	0.00506112	0.0460687	2.25743	2.09867	10.0031	0.00435524	0.0440494	2.02814	2.09867	9.28588	0.00572581	0.0428993	3.03173	2.09867	18.3238	0.000280781	0.00317079
36	ACADSB	acyl-CoA dehydrogenase short/branched chain	-1.63166	5.11735	11.2258	0.00277661	0.0310832	-1.68487	5.11735	11.9383	0.00215471	0.0275873	-2.00692	5.11735	16.5427	0.000477453	0.00720919	-2.87477	5.11735	31.7687	9.83087e-06	0.000272811
39	ACAT2	acetyl-CoA acetyltransferase 2	-2.68038	7.26508	30.907	1.18555e-05	0.0007918	-1.16334	7.26508	6.42364	0.0185412	0.110804	-1.01225	7.26508	4.89482	0.0371621	0.150048	-3.06926	7.26508	39.2332	2.18426e-06	9.05e-05
95	ACY1	aminoacylase 1	-1.83269	3.94391	19.6445	0.000192456	0.00531601	-1.80483	3.94391	19.0899	0.000225179	0.00627458	-1.86291	3.94391	20.2547	0.000162328	0.00329417	-2.07454	3.94391	24.7759	4.95763e-05	0.000865723
107	ADCY1	adenylate cyclase 1	-1.4281	2.33703	5.30355	0.0306857	0.148645	-2.38266	2.33703	13.9863	0.00107368	0.0176987	-0.897744	2.33703	7.81855	0.0102714	0.0640937	-0.900426	2.33703	7.55231	0.0114646	0.0487425
142	PARP1	poly(ADP-ribose) polymerase 1	-0.862087	8.44317	10.2489	0.00397207	0.0394747	-1.34308	8.44317	24.3838	5.4681e-05	0.00256886	-0.621612	8.44317	5.36495	0.0298269	0.130086	-2.24328	8.44317	64.2906	4.18442e-08	4.81386e-06
152	ADRA2C	adrenoceptor alpha 2C	-2.15767	1.07803	7.47702	0.0118293	0.0799188	-2.23215	1.07803	7.98502	0.0095954	0.0728672	-3.1301	1.07803	18.2113	0.000290141	0.00508642	-3.50058	1.07803	23.3773	7.06065e-05	0.00112465
174	AFP	alpha fetoprotein	-7.64739	9.59958	65.54	3.54634e-08	1.29132e-05	-3.79307	9.59958	22.9952	7.79213e-05	0.00321855	-8.66388	9.59958	76.9551	8.65688e-09	2.1226e-06	-11.1586	9.59958	105.939	4.5179e-10	1.79702e-07
189	AGXT	alanine--glyoxylate and serine--pyruvate aminotransferase	-5.23244	-0.42482	31.6296	4.89903e-05	0.00207741	-4.85583	-0.42482	26.3584	0.000123434	0.00432992	-2.94578	-0.42482	31.1813	5.27659e-05	0.00144412	-2.94578	-0.42482	29.53	6.98243e-05	0.00111788
197	AHSG	alpha 2-HS glycoprotein	-5.39231	7.45065	28.6965	3.63335e-05	0.0016848	-5.31579	7.45065	28.0961	4.11227e-05	0.00203893	-8.36926	7.45065	55.4498	4.85172e-07	4.49953e-05	-8.27809	7.45065	54.0016	5.86275e-07	3.26775e-05
210	ALAD	aminolevulinate dehydratase	-0.804143	4.7496	14.2699	0.000978351	0.0156632	-0.649917	4.7496	9.36113	0.00556181	0.0516999	-0.731875	4.7496	11.8372	0.00223279	0.0217554	-1.00472	4.7496	22.1083	9.8293e-05	0.00143503
213	ALB	albumin	-4.88154	11.6656	15.3931	0.000682252	0.0124351	-2.4655	11.6656	4.88819	0.037279	0.174995	-2.7521	11.6656	5.952	0.0228425	0.109262	-6.31745	11.6656	22.5059	8.85209e-05	0.00133002
259	AMBP	alpha-1-microglobulin/bikunin precursor	-2.83187	8.03903	9.53606	0.00520019	0.0468671	-2.00053	8.03903	5.072	0.0341832	0.165902	-6.48686	8.03903	35.639	4.39606e-06	0.000234182	-9.31628	8.03903	58.011	9.98725e-08	9.02837e-06
335	APOA1	apolipoprotein A1	-7.3208	4.63503	56.2762	2.30405e-07	5.573e-05	-3.81702	4.63503	20.8906	0.000166933	0.00516945	-6.19904	4.63503	46.1107	1.0372e-06	7.96776e-05	-7.41322	4.63503	61.8404	1.09941e-07	9.50643e-06
336	APOA2	apolipoprotein A2	-2.15588	9.21227	4.93388	0.0387165	0.173377	-3.60377	9.21227	12.2141	0.00243023	0.0297733	-9.44594	9.21227	50.6642	9.20593e-07	7.25889e-05	-9.37177	9.21227	49.9411	1.01811e-06	4.91382e-05
338	APOB	apolipoprotein B	-4.11786	10.2602	8.95403	0.00695339	0.0567527	-2.7874	10.2602	4.62615	0.0433115	0.191981	-4.55765	10.2602	10.5205	0.00389721	0.0325659	-8.93594	10.2602	27.3177	3.54008e-05	0.0006865
344	APOC2	apolipoprotein C2	-3.03719	5.34679	29.8428	6.61612e-05	0.0025688	-1.68854	5.34679	10.1927	0.00607392	0.0547142	-9.43746	5.34679	170.859	1.38271e-09	5.75563e-07	-10.4045	5.34679	202.702	4.21359e-10	1.7258e-07
345	APOC3	apolipoprotein C3	-4.89054	1.24219	23.467	0.000113389	0.0036437	-4.38183	1.24219	19.2108	0.000321444	0.00794178	-4.4451	1.24219	20.0514	0.000259169	0.00465283	-5.93285	1.24219	37.4727	7.01679e-06	0.000215426
350	APOH	apolipoprotein H	-5.13889	6.15245	32.7139	8.03356e-06	0.000609291	-3.26497	6.15245	15.7414	0.000611553	0.0123407	-2.81868	6.15245	12.2608	0.00192493	0.0196097	-3.32141	6.15245	16.2894	0.000516014	0.0049952
383	ARG1	arginase 1	-4.19693	-0.867845	21.7639	0.000260531	0.00652651	-4.07814	-0.867845	17.4049	0.000723553	0.0139107	-4.73327	-0.867845	20.9835	0.000309831	0.00532213	-3.36106	-0.867845	7.60675	0.014028	0.0562975
432	ASGR1	asialoglycoprotein receptor 1	-2.58073	3.72769	8.49992	0.00779647	0.0612594	-2.64453	3.72769	8.88352	0.00669801	0.0586248	-6.61412	3.72769	42.0289	1.30414e-06	9.56674e-05	-5.67044	3.72769	32.3194	8.73599e-06	0.000252534
433	ASGR2	asialoglycoprotein receptor 2	-1.80133	5.42094	8.6888	0.00827877	0.0638715	-2.58747	5.42094	16.949	0.000589167	0.0120382	-6.97085	5.42094	83.8485	2.17701e-08	4.282e-06	-7.48615	5.42094	92.5974	9.96071e-09	1.68195e-06
475	ATOX1	antioxidant 1 copper chaperone	-0.955127	5.00293	24.3549	5.50795e-05	0.00225084	-1.21176	5.00293	38.85	2.3486e-06	0.000293969	-0.608042	5.00293	9.9304	0.00447618	0.0358957	-0.594947	5.00293	9.50574	0.00526098	0.0279011
491	ATP2B2	ATPase plasma membrane Ca2+ transporting 2	-7.48757	3.05442	57.1417	2.0464e-07	5.38653e-05	-7.51384	3.05442	57.7524	1.88363e-07	4.37859e-05	-8.10317	3.05442	77.0426	1.83731e-08	3.73705e-06	-7.7892	3.05442	65.3155	7.10315e-08	7.10275e-06
622	BDH1	3-hydroxybutyrate dehydrogenase 1	-3.71274	-0.683421	26.7483	3.06636e-05	0.00151198	-3.00558	-0.683421	16.9798	0.000418131	0.00950158	-2.92498	-0.683421	24.1955	5.73342e-05	0.00154088	-2.34279	-0.683421	13.4663	0.0012759	0.00991811
731	C8A	complement C8 alpha chain	-3.52347	-0.540206	20.6159	0.00108632	0.0167045	-2.78947	-0.540206	10.6397	0.00859715	0.0681489	-4.12691	-0.540206	34.4056	0.000161071	0.00327987	-4.06064	-0.540206	28.3488	0.0003408	0.00365706
732	C8B	complement C8 beta chain	-3.48706	-0.607697	17.0508	0.00168867	0.0223673	-2.10219	-0.607697	6.01241	0.0322123	0.159759	-4.0228	-0.607697	41.0037	5.15258e-05	0.00141456	-4.0228	-0.607697	39.2275	6.2583e-05	0.00103082
746	TMEM258	transmembrane protein 258	-0.640692	6.40271	6.5866	0.017271	0.102883	-0.936499	6.40271	13.9501	0.00108654	0.0178027	-0.678541	6.40271	7.37556	0.0123411	0.0724661	-1.63404	6.40271	41.0506	1.55795e-06	6.91955e-05
788	SLC25A20	solute carrier family 25 member 20	-1.39309	4.48462	22.7314	8.34526e-05	0.00296373	-1.32983	4.48462	20.7827	0.000140386	0.00467928	-0.652673	4.48462	5.07866	0.0340766	0.14211	-1.46798	4.48462	24.8998	4.80727e-05	0.000848574
890	CCNA2	cyclin A2	-2.21109	7.20485	26.6344	3.15084e-05	0.00154936	-1.3486	7.20485	10.4509	0.00368478	0.0396596	-1.34458	7.20485	10.391	0.00376751	0.0318088	-2.60236	7.20485	35.8058	4.25148e-06	0.00014921
891	CCNB1	cyclin B1	-1.89848	8.48132	14.6423	0.000866988	0.0145574	-1.00504	8.48132	4.30098	0.0494934	0.2081	-1.24226	8.48132	6.50464	0.0178973	0.09297	-2.78817	8.48132	29.5391	1.60642e-05	0.000386185
899	CCNF	cyclin F	-1.86602	5.62925	12.6381	0.00168951	0.0223673	-1.27764	5.62925	6.12091	0.0211861	0.120524	-1.32876	5.62925	6.604	0.0171411	0.0902556	-2.0778	5.62925	15.445	0.000671179	0.00613557
924	CD7	CD7 molecule	-3.41523	1.19267	33.3999	0.00012495	0.00393053	-3.2674	1.19267	30.7146	0.000177445	0.00541393	-4.51841	1.19267	49.1407	2.28869e-05	0.000788947	-4.67156	1.19267	52.009	1.76549e-05	0.000410929
949	SCARB1	scavenger receptor class B member 1	-1.03436	5.96559	4.71172	0.0405502	0.178375	-1.50516	5.96559	9.76364	0.00476787	0.0470427	-2.58989	5.96559	26.8081	3.02297e-05	0.000968254	-2.42172	5.96559	23.739	6.43663e-05	0.00105214
995	CDC25C	cell division cycle 25C	-1.8633	4.79397	17.9383	0.000314294	0.00747084	-1.18863	4.79397	7.56046	0.011426	0.0813821	-1.71505	4.79397	15.318	0.00069864	0.00963401	-2.67232	4.79397	34.8189	5.18896e-06	0.000175217
1033	CDKN3	cyclin dependent kinase inhibitor 3	-1.80825	5.9812	17.0463	0.000409826	0.00895663	-0.957936	5.9812	4.98616	0.0355916	0.16989	-0.973897	5.9812	5.13127	0.0332473	0.139792	-2.24471	5.9812	25.3812	4.2686e-05	0.00077963
1050	CEBPA	CCAAT enhancer binding protein alpha	-2.13541	5.88427	12.099	0.00203668	0.0252769	-2.24847	5.88427	13.3067	0.00134608	0.0203837	-5.97027	5.88427	67.3209	2.81271e-08	4.9414e-06	-5.54119	5.88427	60.203	7.31598e-08	7.19498e-06
1119	CHKA	choline kinase alpha	-0.757669	6.9635	5.56904	0.0271594	0.137713	-1.31726	6.9635	16.4675	0.000488571	0.0106645	-0.792403	6.9635	6.08819	0.0214962	0.105241	-0.826924	6.9635	6.62245	0.0170046	0.0649534
1152	CKB	creatine kinase B	-3.16852	5.7331	23.0305	7.72116e-05	0.00283781	-1.92643	5.7331	9.3612	0.00556166	0.0516999	-2.74289	5.7331	17.7782	0.000329474	0.00557543	-2.39776	5.7331	13.9581	0.00108369	0.00878886
1158	CKM	creatine kinase, M-type	-6.75186	0.673772	35.5329	4.49077e-06	0.000414332	-6.12143	0.673772	26.7939	3.0332e-05	0.00167774	-2.17991	0.673772	14.8669	0.000806545	0.0106463	-2.10085	0.673772	11.8056	0.00225783	0.0149527
1163	CKS1B	CDC28 protein kinase regulatory subunit 1B	-1.24793	6.28047	14.0793	0.00104134	0.0162578	-1.53623	6.28047	21.0331	0.000131128	0.00448208	-0.827243	6.28047	6.286	0.0196953	0.0991078	-1.66695	6.28047	24.557	5.23579e-05	0.000900245
1196	CLK2	CDC like kinase 2	-1.26084	4.75621	17.8948	0.000318339	0.00753697	-1.22504	4.75621	16.9235	0.00042529	0.00962249	-0.700006	4.75621	5.61794	0.0265605	0.120737	-1.50444	4.75621	25.1268	4.54448e-05	0.000815047
1235	CCR6	C-C motif chemokine receptor 6	-3.94544	2.75182	22.6772	8.46417e-05	0.00299408	-2.9641	2.75182	12.8621	0.00156483	0.0222717	-4.44719	2.75182	22.697	8.42058e-05	0.00206763	-6.65269	2.75182	44.793	8.00647e-07	4.14201e-05
1280	COL2A1	collagen type II alpha 1 chain	-7.14015	2.54459	29.0242	1.80492e-05	0.00103879	-7.75299	2.54459	33.6193	6.64283e-06	0.000635829	-4.40622	2.54459	23.2963	7.20923e-05	0.00184868	-4.43618	2.54459	23.4343	6.95809e-05	0.00111597
1361	CPB2	carboxypeptidase B2	-5.40455	3.04096	51.7843	7.1251e-06	0.000564302	-2.37573	3.04096	12.0973	0.00410126	0.042605	-5.10168	3.04096	43.8579	1.68538e-05	0.000628683	-7.38341	3.04096	81.5556	5.94971e-07	3.29702e-05
1368	CPM	carboxypeptidase M	-1.97734	4.41093	35.8484	4.21539e-06	0.000393076	-0.688075	4.41093	4.5758	0.0432904	0.191977	-2.30463	4.41093	46.5443	5.9395e-07	5.26292e-05	-2.69683	4.41093	61.8319	5.83655e-08	6.21836e-06
1369	CPN1	carboxypeptidase N subunit 1	-3.20922	1.60983	15.643	0.000725667	0.0129436	-2.35268	1.60983	8.83004	0.00729098	0.0615572	-4.6829	1.60983	32.7962	1.11083e-05	0.000461316	-4.8936	1.60983	35.8332	6.15418e-06	0.000197055
1370	CPN2	carboxypeptidase N subunit 2	-4.32046	-0.200538	17.2138	0.000989974	0.0157507	-5.82135	-0.200538	38.1737	2.43452e-05	0.00146719	-1.43244	-0.200538	11.918	0.00390372	0.0326022	-1.42465	-0.200538	10.8465	0.00535189	0.0282455
1376	CPT2	carnitine palmitoyltransferase 2	-0.795716	4.61086	5.61769	0.0265635	0.135652	-1.03499	4.61086	9.43396	0.005408	0.0507529	-1.54544	4.61086	20.4932	0.000151986	0.0031341	-1.94266	4.61086	31.6191	1.01535e-05	0.000279166
1441	CSF3R	colony stimulating factor 3 receptor	-3.69419	-1.40203	12.3621	0.00205852	0.0254519	-3.74924	-1.40203	15.1165	0.00085163	0.0153353	-4.02717	-1.40203	13.2039	0.00155848	0.0170509	-4.09405	-1.40203	15.162	0.000839842	0.00724799
1510	CTSE	cathepsin E	-2.13504	1.85182	12.7902	0.00189459	0.0242396	-2.1833	1.85182	15.113	0.000918177	0.016065	-2.38593	1.85182	4.61943	0.044062	0.168503	-7.11133	1.85182	42.8756	2.24218e-06	9.24717e-05
1515	CTSV	cathepsin V	-1.13191	4.61353	18.1495	0.000295423	0.00714564	-0.589839	4.61353	5.01027	0.0351895	0.168998	-2.27944	4.61353	69.0569	2.25385e-08	4.38497e-06	-2.3524	4.61353	73.1055	1.36638e-08	2.12668e-06
1543	CYP1A1	cytochrome P450 family 1 subfamily A member 1	-1.91636	3.57844	5.28567	0.0309411	0.149384	-3.05577	3.57844	12.469	0.00179091	0.0243953	-6.25084	3.57844	40.2203	1.81574e-06	0.000121722	-5.91251	3.57844	36.5416	3.67284e-06	0.000133347
1672	DEFB1	defensin beta 1	-5.19789	1.2735	16.6499	0.000705312	0.0127134	-6.34857	1.2735	31.0976	2.73819e-05	0.00156086	-5.58207	1.2735	25.8375	7.81755e-05	0.00196283	-5.70468	1.2735	29.8683	3.46106e-05	0.000675566
1717	DHCR7	7-dehydrocholesterol reductase	-2.25606	6.82378	13.5224	0.00125223	0.0183719	-2.51751	6.82378	16.5109	0.000482127	0.0105883	-1.45465	6.82378	5.91333	0.0232416	0.11066	-2.74297	6.82378	19.2269	0.00021657	0.0026372
1728	NQO1	NAD(P)H quinone dehydrogenase 1	-1.90717	9.97811	17.5493	0.000352578	0.00801879	-1.05404	9.97811	5.60358	0.0267348	0.140743	-3.76869	9.97811	58.3484	9.51475e-08	1.27093e-05	-4.62903	9.97811	81.1465	5.37252e-09	1.05673e-06
1763	DNA2	DNA replication helicase/nuclease 2	-1.64562	5.51861	19.0353	0.000228717	0.00597636	-0.852235	5.51861	5.28969	0.0308835	0.155101	-1.04629	5.51861	7.90597	0.00991007	0.062568	-1.83014	5.51861	23.228	7.33705e-05	0.00115202
1820	ARID3A	AT-rich interaction domain 3A	-1.01825	5.28704	12.2451	0.00193548	0.0245175	-1.35714	5.28704	21.4344	0.000117651	0.00420325	-1.77448	5.28704	35.7948	4.26084e-06	0.000229713	-1.81438	5.28704	37.3183	3.15356e-06	0.000119842
1840	DTX1	deltex E3 ubiquitin ligase 1	-1.73244	-0.905834	11.6735	0.00274102	0.0307978	-1.80824	-0.905834	16.5082	0.000609468	0.0123407	-3.72717	-0.905834	26.5059	4.92458e-05	0.00136573	-3.66106	-0.905834	21.3455	0.000166305	0.00217277
1852	DUSP9	dual specificity phosphatase 9	-3.05404	5.31751	15.9737	0.000568873	0.0110288	-2.92531	5.31751	14.8222	0.000818214	0.0149441	-4.83287	5.31751	33.8255	6.36434e-06	0.000314683	-6.87831	5.31751	56.8777	1.17707e-07	1.00326e-05
1894	ECT2	epithelial cell transforming 2	-1.77393	7.91914	19.2747	0.000213648	0.00572469	-0.868332	7.91914	4.82622	0.0383928	0.178076	-1.05496	7.91914	7.07701	0.0139949	0.0789458	-1.8182	7.91914	20.1967	0.000164957	0.00216306
1942	EFNA1	ephrin A1	-1.70658	4.95548	4.35185	0.0482733	0.198768	-2.26818	4.95548	7.41258	0.0121516	0.0846784	-2.61953	4.95548	9.61187	0.00505157	0.0392099	-2.61767	4.95548	9.59424	0.00508572	0.0272927
1945	EFNA4	ephrin A4	-0.822436	3.27782	6.82953	0.0155527	0.0957613	-1.29277	3.27782	16.6419	0.000463232	0.0103255	-0.782329	3.27782	6.17313	0.0207014	0.102499	-1.07795	3.27782	11.6201	0.00241126	0.015712
2001	ELF5	E74 like ETS transcription factor 5	-4.19924	-0.372056	22.8729	0.000130243	0.00401244	-3.92595	-0.372056	19.9278	0.000267419	0.00705979	-1.9464	-0.372056	14.9145	0.0010541	0.0128175	-1.91159	-0.372056	13.4601	0.00163694	0.0118622
2027	ENO3	enolase 3	-1.84358	3.38198	7.18788	0.0133537	0.0864756	-2.9226	3.38198	16.7344	0.000450376	0.0100892	-2.62722	3.38198	13.9232	0.00109622	0.0132167	-2.95194	3.38198	17.1412	0.000398292	0.00410185
2029	ENSA	endosulfine alpha	-1.22047	7.12398	49.5286	3.63321e-07	8.03356e-05	-1.14275	7.12398	43.575	9.90118e-07	0.000155457	-0.817587	7.12398	22.6103	8.61344e-05	0.00209758	-1.23798	7.12398	50.9879	2.87848e-07	1.94422e-05
2042	EPHA3	EPH receptor A3	-3.78565	2.46873	18.9736	0.000432521	0.00924347	-4.37025	2.46873	26.5375	8.05774e-05	0.00326014	-2.76666	2.46873	8.89552	0.00837833	0.0558941	-2.67619	2.46873	8.37847	0.0100984	0.044476
2056	EPO	erythropoietin	-3.16004	-1.49119	11.1274	0.00287695	0.031826	-3.17808	-1.49119	11.637	0.00239679	0.0295049	-3.59493	-1.49119	10.0955	0.00420661	0.0343652	-3.61001	-1.49119	10.0908	0.00421406	0.023608
2147	F2	coagulation factor II, thrombin	-3.7375	4.05218	22.4437	0.000112248	0.00362658	-5.1041	4.05218	37.0152	4.93372e-06	0.000535204	-4.8114	4.05218	34.276	8.29569e-06	0.000378787	-6.58835	4.05218	56.4135	2.26093e-07	1.63179e-05
2161	F12	coagulation factor XII	-3.52955	-1.36038	16.3584	0.000636351	0.0118523	-2.91049	-1.36038	8.67986	0.0079985	0.0650751	-3.85624	-1.36038	24.3261	8.08417e-05	0.00200424	-3.71044	-1.36038	17.2479	0.000493852	0.00483823
2168	FABP1	fatty acid binding protein 1	-7.71597	3.89301	37.987	1.83872e-05	0.00104813	-3.35655	3.89301	10.1313	0.00619478	0.0553572	-6.26601	3.89301	27.8311	9.42246e-05	0.00223977	-8.4683	3.89301	48.0723	4.86333e-06	0.000165807
2181	ACSL3	acyl-CoA synthetase long chain family member 3	-1.72373	8.36288	25.1302	4.54076e-05	0.00196604	-1.20387	8.36288	12.603	0.00171005	0.0235811	-1.54176	8.36288	20.3224	0.000159317	0.00325155	-1.87736	8.36288	29.5254	1.6114e-05	0.000386627
2182	ACSL4	acyl-CoA synthetase long chain family member 4	-3.55461	8.30248	74.7436	1.12269e-08	6.08941e-06	-2.5844	8.30248	42.97	1.10195e-06	0.00016715	-1.83735	8.30248	22.9303	7.92436e-05	0.00197626	-2.59407	8.30248	43.262	1.04634e-06	5.0126e-05
2192	FBLN1	fibulin 1	-1.65274	5.81578	6.29354	0.0196301	0.112275	-1.43128	5.81578	4.77852	0.0392754	0.180439	-6.08597	5.81578	59.0195	8.64563e-08	1.22816e-05	-7.84835	5.81578	86.251	3.08313e-09	6.81297e-07
2203	FBP1	fructose-bisphosphatase 1	-2.22521	0.647424	4.98107	0.035677	0.164668	-4.02337	0.647424	16.1499	0.000538677	0.0113566	-4.98627	0.647424	20.2906	0.000160725	0.00327656	-4.73139	0.647424	18.3039	0.000282413	0.00318119
2222	FDFT1	farnesyl-diphosphate farnesyltransferase 1	-2.0534	7.08576	14.2364	0.000989134	0.0157507	-1.39515	7.08576	6.8394	0.0154871	0.0988951	-1.51656	7.08576	8.02686	0.00943329	0.0605184	-2.38124	7.08576	18.6864	0.000252797	0.00294009
2224	FDPS	farnesyl diphosphate synthase	-2.04857	8.3246	40.1369	1.8441e-06	0.000241216	-1.63748	8.3246	26.3286	3.3906e-05	0.00178701	-0.973962	8.3246	9.61573	0.00504414	0.0392028	-2.74026	8.3246	68.1082	2.54252e-08	3.38378e-06
2242	FES	FES proto-oncogene, tyrosine kinase	-1.21025	1.7423	4.71769	0.0404345	0.177997	-1.39285	1.7423	6.21201	0.0203485	0.117755	-2.2559	1.7423	15.7339	0.000612998	0.00878467	-2.19706	1.7423	14.9485	0.000785753	0.00689759
2264	FGFR4	fibroblast growth factor receptor 4	-2.01783	5.5853	9.32677	0.00563604	0.04926	-1.61955	5.5853	6.16123	0.0208108	0.119389	-2.4903	5.5853	13.7337	0.00116716	0.0138351	-2.86661	5.5853	17.6443	0.000342786	0.00366519
2592	GALT	galactose-1-phosphate uridylyltransferase	-1.02392	3.73297	6.45677	0.0182749	0.106763	-1.36868	3.73297	11.3922	0.00261544	0.0315138	-1.49802	3.73297	13.534	0.00124738	0.0145262	-1.33272	3.73297	10.7852	0.00325823	0.0194786
2593	GAMT	guanidinoacetate N-methyltransferase	-0.89248	4.50818	4.58985	0.0429977	0.185584	-1.09161	4.50818	6.82057	0.0156126	0.0994133	-1.76066	4.50818	17.0825	0.000405386	0.00643833	-2.72304	4.50818	38.1485	2.68547e-06	0.000106109
2624	GATA2	GATA binding protein 2	-2.2697	3.38412	7.25889	0.0129602	0.0849988	-2.60208	3.38412	9.35298	0.00557932	0.0517846	-2.17361	3.38412	6.66409	0.016701	0.0885723	-1.97686	3.38412	5.57167	0.0271268	0.0914737
2626	GATA4	GATA binding protein 4	-0.696524	4.40406	4.4046	0.0470437	0.19564	-0.980448	4.40406	8.65389	0.00733337	0.0617323	-1.50649	4.40406	19.9485	0.000176748	0.0034668	-2.84312	4.40406	64.8473	3.88592e-08	4.51694e-06
2647	BLOC1S1	biogenesis of lysosomal organelles complex 1 subunit 1	-1.23804	5.0189	31.7821	9.80249e-06	0.000707067	-1.05849	5.0189	23.4104	7.0009e-05	0.00301224	-0.653012	5.0189	9.06617	0.00623584	0.0454644	-0.945597	5.0189	18.8438	0.000241605	0.00284318
2649	NR6A1	nuclear receptor subfamily 6 group A member 1	-2.25411	3.63703	32.8139	7.86538e-06	0.000606821	-1.65167	3.63703	18.2753	0.000284779	0.00732364	-1.40966	3.63703	13.5179	0.00125411	0.0145926	-1.02737	3.63703	7.28694	0.0128083	0.0528361
2731	GLDC	glycine decarboxylase	-2.75446	5.72232	6.26123	0.0199113	0.113212	-2.4148	5.72232	4.94421	0.0363033	0.1721	-2.92619	5.72232	6.97732	0.0146007	0.0810479	-5.24834	5.72232	18.1672	0.000293905	0.00327816
2746	GLUD1	glutamate dehydrogenase 1	-1.46652	7.93642	11.8348	0.00223467	0.0268085	-1.07145	7.93642	6.43648	0.0184375	0.110594	-1.27118	7.93642	8.97843	0.00645331	0.0465007	-1.69318	7.93642	15.5698	0.000645333	0.00596633
2747	GLUD2	glutamate dehydrogenase 2	-1.52735	6.41211	13.0699	0.00145809	0.0203058	-0.956688	6.41211	5.2644	0.0312478	0.156493	-1.23394	6.41211	8.6545	0.0073316	0.0509878	-1.61939	6.41211	14.6075	0.000876766	0.00746586
2752	GLUL	glutamate-ammonia ligase	-1.86358	7.565	10.3928	0.00376498	0.0380325	-2.09227	7.565	12.9005	0.00154447	0.0221511	-1.36635	7.565	5.75054	0.0250094	0.11561	-1.33256	7.565	5.47839	0.0283097	0.0944649
2842	GPR19	G protein-coupled receptor 19	-1.19495	0.66415	10.8427	0.00319042	0.0341743	-1.19917	0.66415	10.9775	0.00303754	0.0352004	-1.37871	0.66415	11.0935	0.00291241	0.0262616	-2.2542	0.66415	29.3341	1.68246e-05	0.00039624
3013	HIST1H2AD	histone cluster 1 H2A family member d	-1.72705	5.46196	13.7762	0.00115081	0.0173387	-1.56014	5.46196	11.3522	0.00265328	0.0318518	-1.49861	5.46196	10.5285	0.00358061	0.0306501	-2.23514	5.46196	22.3656	9.18435e-05	0.00136878
3014	H2AFX	H2A histone family member X	-1.90037	4.37661	10.1724	0.00408716	0.0402661	-1.61791	4.37661	7.49162	0.0117576	0.0829981	-1.41487	4.37661	5.79803	0.0244787	0.114398	-1.61656	4.37661	7.4853	0.0117886	0.0497534
3033	HADH	hydroxyacyl-CoA dehydrogenase	-0.920123	5.00245	7.64337	0.0110401	0.0768303	-0.725662	5.00245	4.78298	0.039192	0.180241	-1.33907	5.00245	15.9106	0.000580145	0.00839306	-1.92104	5.00245	31.6858	1.00082e-05	0.000276445
3034	HAL	histidine ammonia-lyase	-3.74241	3.01878	16.6748	0.000458617	0.0095785	-3.72608	3.01878	16.56	0.000474942	0.010521	-5.9585	3.01878	36.7461	3.52766e-06	0.00020577	-5.44751	3.01878	31.4882	1.04453e-05	0.000281718
3053	SERPIND1	serpin family D member 1	-5.24588	4.96268	31.0042	1.60011e-05	0.000956457	-2.72345	4.96268	10.4767	0.00395893	0.0415606	-4.87055	4.96268	27.6345	3.29841e-05	0.00101966	-8.55495	4.96268	64.0497	8.31066e-08	7.8705e-06
3156	HMGCR	3-hydroxy-3-methylglutaryl-CoA reductase	-2.51546	7.87392	32.2037	8.95448e-06	0.000654189	-1.52827	7.87392	12.7116	0.00164742	0.023091	-1.70814	7.87392	15.7125	0.00061711	0.00882846	-3.07524	7.87392	45.9343	6.58472e-07	3.58237e-05
3157	HMGCS1	3-hydroxy-3-methylglutaryl-CoA synthase 1	-2.48818	8.73168	22.2562	9.45259e-05	0.00321748	-1.20926	8.73168	5.701	0.0255767	0.136452	-2.73131	8.73168	26.2889	3.42316e-05	0.00105096	-3.88275	8.73168	47.9496	4.6998e-07	2.80406e-05
3177	SLC29A2	solute carrier family 29 member 2	-2.46701	4.51975	26.8571	2.98787e-05	0.00148658	-2.58536	4.51975	29.2399	1.71868e-05	0.00117191	-1.76506	4.51975	14.4135	0.000933661	0.0117156	-2.72163	4.51975	32.0032	9.34733e-06	0.000265147
3217	HOXB7	homeobox B7	-1.27	2.85099	18.3821	0.000276062	0.00684381	-1.28473	2.85099	19.8218	0.000183118	0.00554589	-1.18626	2.85099	5.96866	0.0226729	0.108843	-1.48697	2.85099	10.3452	0.00383206	0.0220845
3263	HPX	hemopexin	-5.03732	3.02545	23.0187	7.7448e-05	0.00284066	-3.45976	3.02545	12.0008	0.00210789	0.027325	-4.0786	3.02545	15.4505	0.000670009	0.00932956	-3.90658	3.02545	14.3627	0.000949218	0.00795787
3268	AGFG2	ArfGAP with FG repeats 2	-1.94534	5.13734	25.967	3.69998e-05	0.0016981	-2.03511	5.13734	28.2648	2.14815e-05	0.00135215	-1.41129	5.13734	14.052	0.00105071	0.0127936	-2.06924	5.13734	29.0258	1.80428e-05	0.000418328
3270	HRC	histidine rich calcium binding protein	-2.53351	-1.55234	13.2361	0.00145528	0.0203025	-2.56574	-1.55234	13.6818	0.00125675	0.0195436	-1.3611	-1.55234	19.9859	0.000191957	0.00366294	-1.157	-1.55234	9.66442	0.00512745	0.027466
3291	HSD11B2	hydroxysteroid 11-beta dehydrogenase 2	-1.89247	1.50512	9.24065	0.00582693	0.0504595	-1.87416	1.50512	9.07585	0.00621235	0.0554588	-4.6311	1.50512	65.6809	3.48129e-08	5.87846e-06	-4.24801	1.50512	50.744	2.99173e-07	1.98532e-05
3422	IDI1	isopentenyl-diphosphate delta isomerase 1	-2.62119	7.38271	32.4734	8.45416e-06	0.000626548	-1.25245	7.38271	8.1059	0.00913527	0.0708765	-1.17987	7.38271	7.21458	0.0132042	0.0760283	-2.31149	7.38271	25.8493	3.80728e-05	0.000723424
3638	INSIG1	insulin induced gene 1	-3.30357	6.35888	19.3055	0.000211787	0.00570105	-2.00095	6.35888	7.84568	0.0101577	0.0754412	-1.95613	6.35888	7.49824	0.0117253	0.0701438	-2.57576	6.35888	12.4216	0.00182049	0.0128388
3664	IRF6	interferon regulatory factor 6	-2.11197	-0.414082	5.36762	0.0297902	0.145767	-2.27111	-0.414082	6.78782	0.0158337	0.100535	-3.21012	-0.414082	7.31561	0.0126551	0.0737107	-2.70317	-0.414082	4.97742	0.0357385	0.111463
3683	ITGAL	integrin subunit alpha L	-2.71397	1.27208	8.35816	0.00875253	0.0661577	-2.01518	1.27208	4.72882	0.0412619	0.185845	-6.17682	1.27208	34.9648	7.26155e-06	0.000343848	-6.49508	1.27208	39.8955	2.9342e-06	0.000113433
3697	ITIH1	inter-alpha-trypsin inhibitor heavy chain 1	-4.90976	-0.923379	20.4515	0.000578307	0.0111451	-3.17424	-0.923379	7.31913	0.0180537	0.109264	-2.45073	-0.923379	14.0625	0.00244127	0.0231688	-2.28785	-0.923379	9.76905	0.00807099	0.0380866
3699	ITIH3	inter-alpha-trypsin inhibitor heavy chain 3	-2.46321	-1.76612	4.84164	0.0381121	0.171572	-2.99783	-1.76612	9.6411	0.00499552	0.0483063	-3.22259	-1.76612	10.1255	0.00415958	0.0341212	-2.90101	-1.76612	6.68038	0.0165839	0.0637687
3827	KNG1	kininogen 1	-6.53831	3.66804	50.7998	1.72047e-06	0.000235073	-4.48991	3.66804	28.2816	5.7143e-05	0.0026775	-8.14158	3.66804	76.6889	1.06533e-07	1.38176e-05	-8.54509	3.66804	86.816	4.41922e-08	5.00235e-06
3845	KRAS	KRAS proto-oncogene, GTPase	-0.80412	6.64312	12.7683	0.00161574	0.0218101	-0.940361	6.64312	17.3842	0.000370343	0.00880091	-0.893119	6.64312	15.702	0.000619143	0.00883735	-1.1046	6.64312	23.8229	6.3006e-05	0.00103652
3915	LAMC1	laminin subunit gamma 1	-1.31244	8.95166	19.0002	0.000231022	0.00600153	-1.08944	8.95166	13.2247	0.00138377	0.0206889	-0.920504	8.95166	9.50372	0.00526504	0.0404112	-1.43659	8.95166	22.6236	8.58347e-05	0.00129869
3930	LBR	lamin B receptor	-1.99682	7.69331	38.4396	2.53969e-06	0.00029058	-1.86492	7.69331	33.8254	6.36447e-06	0.000619117	-0.994423	7.69331	10.0657	0.00425393	0.0346726	-2.52685	7.69331	59.2184	8.40489e-08	7.91785e-06
3992	FADS1	fatty acid desaturase 1	-1.33519	7.72144	7.96189	0.00968631	0.0707077	-1.52006	7.72144	10.2209	0.00401376	0.0419395	-2.10296	7.72144	18.8547	0.000240852	0.00438539	-2.37086	7.72144	23.4976	6.84613e-05	0.00110098
4040	LRP6	LDL receptor related protein 6	-1.32258	6.81062	17.6987	0.000337308	0.00779198	-0.99084	6.81062	10.0786	0.00423342	0.043278	-1.17274	6.81062	14.011	0.00106497	0.0129059	-1.64978	6.81062	27.0498	2.85428e-05	0.000589019
4041	LRP5	LDL receptor related protein 5	-1.49131	6.20683	7.47552	0.0118367	0.0799188	-2.20477	6.20683	15.6161	0.000636022	0.0126491	-1.55329	6.20683	8.08873	0.00919912	0.0597442	-1.95797	6.20683	12.5332	0.00175166	0.0124652
4085	MAD2L1	mitotic arrest deficient 2 like 1	-1.82428	6.12179	15.8849	0.000584804	0.0112553	-1.16594	6.12179	6.72101	0.0162957	0.102549	-1.57904	6.12179	12.063	0.00206244	0.0205429	-2.68532	6.12179	32.2872	8.79633e-06	0.000252721
4143	MAT1A	methionine adenosyltransferase 1A	-2.51434	0.704312	6.07754	0.0215982	0.118876	-3.90346	0.704312	14.423	0.000930793	0.01623	-3.53835	0.704312	16.7179	0.000452645	0.0069425	-3.57102	0.704312	16.8897	0.00042967	0.00434747
4171	MCM2	minichromosome maintenance complex component 2	-1.56831	7.0917	9.70056	0.0048836	0.0449186	-1.16399	7.0917	5.45355	0.0286345	0.147058	-1.32704	7.0917	7.03634	0.0142386	0.0798926	-1.49509	7.0917	8.8516	0.00678257	0.033541
4224	MEP1A	meprin A subunit alpha	-7.07036	2.12048	24.2223	0.00015457	0.00457296	-7.05936	2.12048	24.2088	0.000154998	0.00497394	-6.46873	2.12048	27.4977	8.10479e-05	0.00200647	-6.6897	2.12048	33.803	2.66819e-05	0.000562519
4355	MPP2	membrane palmitoylated protein 2	-2.50011	3.46432	34.2273	5.85727e-06	0.000494525	-2.15039	3.46432	25.8665	3.79142e-05	0.00192655	-4.70116	3.46432	117.616	1.65629e-10	1.098e-07	-4.50229	3.46432	106.642	4.24242e-10	1.7258e-07
4485	MST1	macrophage stimulating 1	-2.05311	1.32462	4.86835	0.0376316	0.170265	-2.26419	1.32462	5.85613	0.0238464	0.130051	-3.9522	1.32462	16.961	0.000420507	0.00660071	-3.75962	1.32462	15.3769	0.000685741	0.00624953
4521	NUDT1	nudix hydrolase 1	-1.31819	4.03018	15.3178	0.000698676	0.0126319	-1.23799	4.03018	13.5602	0.0012365	0.0193193	-0.94661	4.03018	8.05396	0.00932993	0.0601572	-0.935173	4.03018	7.85365	0.0101246	0.0445596
4547	MTTP	microsomal triglyceride transfer protein	-3.40552	5.88747	14.0752	0.00104274	0.0162578	-3.63933	5.88747	15.7496	0.000609995	0.0123407	-9.62889	5.88747	66.6064	3.08507e-08	5.25901e-06	-10.0217	5.88747	70.2711	1.93525e-08	2.79347e-06
4597	MVD	mevalonate diphosphate decarboxylase	-2.00414	4.62354	8.70032	0.00719973	0.0580225	-1.56821	4.62354	5.4641	0.028496	0.146634	-2.15877	4.62354	9.88113	0.00456027	0.0363319	-2.32941	4.62354	11.3607	0.00264512	0.0167061
4598	MVK	mevalonate kinase	-2.24268	4.38723	27.5043	2.56425e-05	0.00133036	-1.75032	4.38723	17.2641	0.000383879	0.00899352	-1.29268	4.38723	9.5557	0.00516124	0.0398538	-1.55834	4.38723	13.7013	0.0011798	0.00934802
4607	MYBPC3	myosin binding protein C, cardiac	-3.71358	-0.608717	25.7741	0.000214496	0.00573882	-3.80181	-0.608717	28.5484	0.000135168	0.00456487	-1.5814	-0.608717	10.8523	0.00583562	0.0434078	-1.22037	-0.608717	4.96198	0.044267	0.129551
4628	MYH10	myosin heavy chain 10	-0.897908	8.25379	11.6645	0.00237354	0.0280052	-0.712717	8.25379	7.39196	0.0122568	0.0851122	-1.05664	8.25379	16.0632	0.000553315	0.00812172	-1.49568	8.25379	31.518	1.0378e-05	0.000281718
4710	NDUFB4	NADH:ubiquinone oxidoreductase subunit B4	-1.22737	6.59914	33.5864	6.68858e-06	0.000539274	-0.649048	6.59914	9.58791	0.00509803	0.0486665	-1.3521	6.59914	40.4959	1.72537e-06	0.000116979	-1.28308	6.59914	36.5812	3.64423e-06	0.000133326
4720	NDUFS2	NADH:ubiquinone oxidoreductase core subunit S2	-0.617887	7.35928	14.0564	0.00104921	0.0163303	-0.840236	7.35928	25.832	3.82332e-05	0.00193315	-0.596613	7.35928	13.1196	0.00143379	0.0160697	-0.811439	7.35928	24.1229	5.83946e-05	0.000974096
4728	NDUFS8	NADH:ubiquinone oxidoreductase core subunit S8	-0.793733	6.25008	8.19641	0.00880669	0.0663989	-1.4516	6.25008	26.6853	3.11275e-05	0.00168943	-0.86323	6.25008	9.66701	0.00494641	0.0385945	-0.98086	6.25008	12.4264	0.00181745	0.0128224
4811	NID1	nidogen 1	-1.70466	7.50807	16.5226	0.000480394	0.00986075	-1.42011	7.50807	11.6527	0.00238348	0.0293814	-2.98704	7.50807	46.0928	6.40997e-07	5.51596e-05	-3.3707	7.50807	56.7378	1.20139e-07	1.00956e-05
4833	NME4	NME/NM23 nucleoside diphosphate kinase 4	-1.43891	5.4833	34.9061	5.09769e-06	0.000447272	-1.10985	5.4833	21.0899	0.000129123	0.00446173	-1.07863	5.4833	19.971	0.000175644	0.003451	-1.19166	5.4833	24.2499	5.65532e-05	0.000952254
4922	NTS	neurotensin	-5.61487	7.49027	74.1381	2.52758e-08	1.05668e-05	-7.4781	7.49027	111.304	7.70256e-10	7.52809e-07	-10.4234	7.49027	171.933	1.43991e-11	1.84092e-08	-10.2037	7.49027	166.813	1.91156e-11	2.13844e-08
4948	OCA2	OCA2 melanosomal transmembrane protein	-3.83468	0.734802	14.196	0.00130662	0.0188912	-3.87856	0.734802	14.5219	0.00118461	0.0189312	-4.42555	0.734802	30.6574	2.45185e-05	0.000829597	-4.29965	0.734802	26.1714	6.18628e-05	0.00102431
5004	ORM1	orosomucoid 1	-2.74994	5.64551	11.3635	0.00264249	0.0300633	-3.79343	5.64551	19.7278	0.000188004	0.00557596	-4.49648	5.64551	26.0184	3.65418e-05	0.0011018	-6.69081	5.64551	47.1723	5.34636e-07	3.12727e-05
5005	ORM2	orosomucoid 2	-3.16832	4.28647	12.8308	0.00176135	0.02301	-4.38848	4.28647	22.0706	0.000123303	0.00432992	-4.73706	4.28647	25.1342	5.84219e-05	0.00156541	-6.57389	4.28647	41.7548	2.12607e-06	8.84988e-05
5053	PAH	phenylalanine hydroxylase	-5.54685	5.33824	30.1444	4.01844e-05	0.00180266	-2.54058	5.33824	8.31355	0.0103413	0.0764556	-4.54968	5.33824	22.8655	0.000174629	0.00344238	-5.52582	5.33824	31.0629	3.39599e-05	0.000667965
5091	PC	pyruvate carboxylase	-1.13204	5.49091	6.6283	0.0169616	0.10181	-0.989868	5.49091	5.09718	0.0337821	0.164804	-2.04511	5.49091	20.4874	0.000152229	0.0031355	-3.05355	5.49091	42.1952	1.26565e-06	5.82363e-05
5096	PCCB	propionyl-CoA carboxylase beta subunit	-0.897147	6.15857	10.4407	0.00369876	0.0376802	-0.717279	6.15857	6.71175	0.0163609	0.102716	-1.0078	6.15857	13.1291	0.00142919	0.0160282	-0.928731	6.15857	11.1775	0.00282534	0.0175288
5142	PDE4B	phosphodiesterase 4B	-5.2519	3.19505	108.328	3.65277e-10	4.08631e-07	-5.26532	3.19505	111.344	2.80851e-10	3.59068e-07	-5.81899	3.19505	79.917	6.16684e-09	1.63653e-06	-6.34353	3.19505	92.0316	1.69542e-09	4.1897e-07
5225	PGC	progastricsin	-2.06764	-1.38021	5.44065	0.0288047	0.142385	-1.90282	-1.38021	4.45058	0.0460009	0.199085	-2.60042	-1.38021	6.43734	0.0184306	0.0947261	-3.31958	-1.38021	12.0324	0.00208471	0.0140861
5313	PKLR	pyruvate kinase L/R	-3.68231	-0.248288	17.228	0.000419102	0.00907075	-3.58859	-0.248288	16.4577	0.000526886	0.0112459	-3.25504	-0.248288	23.1581	8.35121e-05	0.00205893	-3.63522	-0.248288	38.9866	2.79454e-06	0.000109542
5347	PLK1	polo like kinase 1	-1.96851	6.22823	11.3642	0.00264184	0.0300633	-1.47924	6.22823	6.60996	0.0170969	0.105658	-1.25653	6.22823	4.82467	0.0384211	0.153276	-1.99647	6.22823	11.6696	0.00236925	0.015511
5348	FXYD1	FXYD domain containing ion transport regulator 1	-4.30582	-1.70518	21.7795	0.000222718	0.0058871	-3.87915	-1.70518	11.9792	0.00299508	0.0348789	-1.24231	-1.70518	9.99518	0.00571479	0.0428346	-1.24231	-1.70518	9.3028	0.00725523	0.035231
5349	FXYD3	FXYD domain containing ion transport regulator 3	-1.75083	-1.54556	4.64599	0.0467446	0.195031	-1.83898	-1.54556	6.10475	0.0251414	0.134975	-4.67442	-1.54556	14.5124	0.0015484	0.016965	-4.67442	-1.54556	13.9841	0.00179445	0.0126852
5502	PPP1R1A	protein phosphatase 1 regulatory inhibitor subunit 1A	-3.7941	-0.308065	16.6192	0.00064582	0.0119319	-3.7941	-0.308065	17.078	0.000568519	0.0117234	-4.1753	-0.308065	14.7448	0.00110844	0.0133065	-4.14449	-0.308065	13.867	0.00144414	0.0108471
5566	PRKACA	protein kinase cAMP-activated catalytic subunit alpha	-0.828232	5.34864	6.94472	0.014805	0.0927526	-0.929429	5.34864	8.71759	0.00715072	0.0610643	-0.872919	5.34864	7.70868	0.0107464	0.0663959	-0.923688	5.34864	8.61413	0.00744997	0.0358845
5648	MASP1	mannan binding lectin serine peptidase 1	-4.47652	5.2685	14.6001	0.000878875	0.0147294	-4.35237	5.2685	13.9802	0.00107582	0.0176987	-4.12198	5.2685	12.6448	0.00168565	0.0179423	-4.86933	5.2685	16.4375	0.000493068	0.00483512
5692	PSMB4	proteasome subunit beta 4	-0.596869	8.08091	9.49609	0.00528048	0.0472977	-0.89862	8.08091	21.3382	0.000120739	0.00427329	-1.35732	8.08091	47.7577	4.85108e-07	4.49953e-05	-1.42658	8.08091	52.5604	2.25146e-07	1.63179e-05
5791	PTPRE	protein tyrosine phosphatase, receptor type E	-1.19777	2.12234	27.6401	2.84931e-05	0.00143258	-1.32601	2.12234	51.2143	3.60777e-07	7.50879e-05	-2.44623	2.12234	19.2029	0.000238212	0.00435967	-1.56984	2.12234	8.26326	0.00881501	0.0404564
5858	PZP	PZP, alpha-2-macroglobulin like	-4.23604	0.153123	16.2891	0.000708625	0.0127494	-2.72657	0.153123	4.84377	0.0403425	0.183458	-5.40076	0.153123	16.9552	0.000588151	0.00848293	-5.66796	0.153123	20.6458	0.000223229	0.0026979
5950	RBP4	retinol binding protein 4	-2.98522	5.72588	10.3683	0.00379938	0.0382481	-3.1224	5.72588	11.2131	0.00278933	0.0329982	-5.54618	5.72588	28.2153	2.17286e-05	0.000756084	-6.32384	5.72588	34.1202	5.98794e-06	0.00019242
6119	RPA3	replication protein A3	-1.34171	4.96959	16.6064	0.000468265	0.00967837	-0.800206	4.96959	6.03187	0.0220419	0.123908	-0.822945	4.96959	6.39326	0.0187894	0.0959624	-1.36553	4.96959	17.231	0.000387703	0.00402991
6150	MRPL23	mitochondrial ribosomal protein L23	-0.586015	4.7588	4.39763	0.0472043	0.196035	-1.02234	4.7588	13.2261	0.00138313	0.0206889	-1.01634	4.7588	13.0504	0.00146775	0.0163276	-1.17768	4.7588	17.4024	0.000368336	0.00386677
6291	SAA4	serum amyloid A4, constitutive	-3.3689	2.08011	57.7385	2.53036e-06	0.00029058	-3.30834	2.08011	50.0283	5.66805e-06	0.000576434	-7.55999	2.08011	95.7094	1.2597e-07	1.5991e-05	-7.2972	2.08011	81.4411	3.36334e-07	2.1733e-05
6297	SALL2	spalt like transcription factor 2	-1.49185	4.62341	6.39693	0.0187592	0.108679	-1.3784	4.62341	5.49381	0.0281103	0.145292	-3.10645	4.62341	24.9481	4.75002e-05	0.00133182	-2.69113	4.62341	19.3233	0.000210723	0.00258161
6299	SALL1	spalt like transcription factor 1	-2.88968	2.25564	23.8059	7.10043e-05	0.00270982	-4.82772	2.25564	102.74	9.63798e-10	8.21477e-07	-5.40548	2.25564	88.9221	3.54167e-09	1.13201e-06	-5.45988	2.25564	91.1291	2.84646e-09	6.51825e-07
6322	SCML1	Scm polycomb group protein like 1	-1.84304	3.97801	14.5558	0.000891557	0.0148585	-3.99711	3.97801	58.6455	9.11879e-08	2.72029e-05	-1.22315	3.97801	19.7358	0.000187584	0.00361816	-1.48262	3.97801	33.7592	6.45248e-06	0.000203333
6337	SCNN1A	sodium channel epithelial 1 alpha subunit	-3.26028	2.66005	5.19109	0.0323317	0.153792	-3.16919	2.66005	4.93821	0.0364065	0.1723	-6.99875	2.66005	17.6567	0.000341524	0.0057149	-5.62776	2.66005	12.2032	0.00196387	0.0135249
6491	STIL	STIL, centriolar assembly protein	-1.60818	6.08489	15.5197	0.000655573	0.0120523	-1.25819	6.08489	9.67383	0.00493358	0.0478572	-0.968538	6.08489	5.79613	0.0244997	0.114466	-1.64839	6.08489	16.2478	0.000522658	0.00504588
6502	SKP2	S-phase kinase associated protein 2	-1.60125	7.37761	11.3637	0.00264232	0.0300633	-1.37917	7.37761	8.53263	0.00769545	0.0633582	-2.03723	7.37761	17.883	0.000319444	0.00545065	-3.12586	7.37761	38.6168	2.45519e-06	9.91995e-05
6517	SLC2A4	solute carrier family 2 member 4	-2.75651	0.249454	16.9798	0.000418127	0.0090606	-1.64481	0.249454	6.29396	0.0196264	0.114839	-3.80306	0.249454	46.4003	6.08529e-07	5.36076e-05	-3.53378	0.249454	36.421	3.76146e-06	0.000134923
6538	SLC6A11	solute carrier family 6 member 11	-4.13603	1.85763	18.3186	0.000333983	0.0077636	-6.87746	1.85763	58.8343	1.62903e-07	4.04972e-05	-5.67834	1.85763	44.4163	1.36324e-06	9.79575e-05	-5.70912	1.85763	44.8116	1.27819e-06	5.86624e-05
6576	SLC25A1	solute carrier family 25 member 1	-1.06603	5.99314	9.26926	0.00576274	0.0500736	-1.0341	5.99314	8.73474	0.00710239	0.0608591	-0.965209	5.99314	7.62789	0.0111111	0.0680618	-1.33671	5.99314	14.3951	0.000939259	0.00789289
6594	SMARCA1	SWI/SNF related, matrix associated, actin dependent regulator of chromatin, subfamily a, member 1	-1.59852	7.72925	20.3455	0.000158305	0.00464507	-1.02988	7.72925	8.6821	0.00725186	0.0614644	-2.07963	7.72925	33.3894	6.9693e-06	0.000333539	-2.31566	7.72925	40.6929	1.66377e-06	7.24572e-05
6608	SMO	smoothened, frizzled class receptor	-0.900075	4.91514	5.38848	0.0295049	0.144925	-0.953954	4.91514	6.04323	0.0219307	0.123517	-1.21634	4.91514	9.75377	0.00478579	0.0376451	-1.06306	4.91514	7.49238	0.0117539	0.0496499
6635	SNRPE	small nuclear ribonucleoprotein polypeptide E	-1.3088	5.93109	13.4627	0.00127746	0.01862	-1.30175	5.93109	13.3252	0.00133772	0.0202914	-0.789713	5.93109	5.00543	0.0352698	0.145359	-1.83398	5.93109	25.6965	3.95153e-05	0.000742167
6671	SP4	Sp4 transcription factor	-1.33346	5.28334	12.403	0.00183223	0.02368	-0.800473	5.28334	4.56507	0.0435155	0.192383	-1.43094	5.28334	14.251	0.000984412	0.0121938	-1.603	5.28334	17.7136	0.000335822	0.00362146
6713	SQLE	squalene epoxidase	-2.13778	7.24379	24.2392	5.67062e-05	0.00229634	-1.17505	7.24379	7.74689	0.0105785	0.0775684	-1.18064	7.24379	7.81807	0.0102735	0.0640937	-2.24037	7.24379	26.4192	3.31754e-05	0.000657597
6718	AKR1D1	aldo-keto reductase family 1 member D1	-3.15005	-1.17804	22.6092	0.000138599	0.00423318	-2.14232	-1.17804	8.62962	0.00846423	0.0673638	-2.10656	-1.17804	9.97837	0.00518025	0.0399145	-2.45662	-1.17804	14.6996	0.00112342	0.0090197
6821	SUOX	sulfite oxidase	-1.33481	4.23825	25.7186	3.93032e-05	0.00177648	-1.12386	4.23825	18.4001	0.000274628	0.00714685	-0.666931	4.23825	6.63044	0.0169459	0.0894206	-0.799407	4.23825	9.49025	0.00529233	0.0279927
6822	SULT2A1	sulfotransferase family 2A member 1	-6.39849	2.81459	25.7829	5.02138e-05	0.0021004	-6.53017	2.81459	27.0029	3.79951e-05	0.00192655	-6.4232	2.81459	24.5081	6.77606e-05	0.00175014	-7.98352	2.81459	41.0013	2.41968e-06	9.84316e-05
6881	TAF10	TATA-box binding protein associated factor 10	-0.818286	5.65528	9.45067	0.00537337	0.0478497	-1.30124	5.65528	23.4565	6.91846e-05	0.00299839	-0.766827	5.65528	8.31885	0.00838274	0.0559026	-0.690621	5.65528	6.75902	0.0160311	0.0620545
6906	SERPINA7	serpin family A member 7	-5.18226	-0.0974013	40.4605	5.46419e-05	0.00223807	-3.63488	-0.0974013	17.4492	0.00155739	0.0222071	-2.51942	-0.0974013	12.0409	0.00527094	0.0404391	-3.33794	-0.0974013	26.3484	0.000331028	0.00358397
7018	TF	transferrin	-6.76695	8.71659	24.724	5.02211e-05	0.0021004	-3.3797	8.71659	8.47725	0.00786732	0.0643689	-8.06513	8.71659	31.3907	1.06685e-05	0.000451331	-8.61155	8.71659	34.1984	5.89219e-06	0.000190369
7036	TFR2	transferrin receptor 2	-2.1963	0.0895563	7.16691	0.0165579	0.100091	-1.81304	0.0895563	4.64306	0.0468058	0.20134	-6.1447	0.0895563	38.0535	1.36602e-05	0.000538556	-6.25962	0.0895563	43.0918	6.60551e-06	0.000205807
7060	THBS4	thrombospondin 4	-4.18476	3.80488	14.53	0.00089904	0.0149414	-3.02272	3.80488	8.37921	0.00818208	0.0658513	-8.28549	3.80488	47.1097	5.40241e-07	4.88373e-05	-8.12154	3.80488	44.1659	8.92734e-07	4.47592e-05
7274	TTPA	alpha tocopherol transfer protein	-2.6282	-0.0972975	12.9049	0.00154215	0.0211679	-3.15883	-0.0972975	21.49	0.000115905	0.00416584	-1.67059	-0.0972975	5.2069	0.0320945	0.136656	-2.32641	-0.0972975	10.9322	0.00308805	0.0187049
7704	ZBTB16	zinc finger and BTB domain containing 16	-3.51262	-1.74759	34.8547	3.8938e-05	0.00176443	-3.58902	-1.74759	44.6209	1.06124e-05	0.000836822	-2.55981	-1.74759	35.3758	3.60927e-05	0.0010931	-2.55981	-1.74759	33.5868	4.69988e-05	0.000837046
8153	RND2	Rho family GTPase 2	-2.75732	0.00678069	20.9735	0.00013327	0.0040801	-2.1058	0.00678069	11.1898	0.00281279	0.0331608	-3.55911	0.00678069	22.5465	8.75837e-05	0.00212295	-3.02489	0.00678069	16.5247	0.000480094	0.00474238
8224	SYN3	synapsin III	-2.53145	1.1408	10.4673	0.00436494	0.0420722	-1.6185	1.1408	4.47413	0.0478814	0.203763	-5.23628	1.1408	47.2283	1.50012e-06	0.00010655	-5.60807	1.1408	61.7787	2.21216e-07	1.62276e-05
8309	ACOX2	acyl-CoA oxidase 2	-3.1157	0.221203	19.4492	0.000203348	0.00553149	-2.1034	0.221203	8.97517	0.00646156	0.0570563	-3.89663	0.221203	31.1917	1.11405e-05	0.000461581	-4.48718	0.221203	44.7625	8.04879e-07	4.14201e-05
8334	HIST1H2AC	histone cluster 1 H2A family member c	-0.772946	6.26361	5.61999	0.0265357	0.135587	-1.04291	6.26361	10.1406	0.00413605	0.0426693	-1.33828	6.26361	16.4911	0.00048505	0.00728959	-0.786661	6.26361	5.8183	0.024256	0.0840903
8335	HIST1H2AB	histone cluster 1 H2A family member b	-2.91017	4.64593	23.3345	7.13873e-05	0.00271287	-2.23931	4.64593	14.4919	0.000910189	0.0159877	-1.84585	4.64593	10.0469	0.0042841	0.0348689	-3.35547	4.64593	29.73	1.53898e-05	0.000374527
8336	HIST1H2AM	histone cluster 1 H2A family member m	-1.95229	5.61823	13.996	0.00107024	0.0165425	-1.38732	5.61823	7.30002	0.0127381	0.08719	-1.99257	5.61823	14.6178	0.00087387	0.0111724	-3.03109	5.61823	31.286	1.09139e-05	0.000289403
8337	HIST2H2AA3	histone cluster 2 H2A family member a3	-1.95091	6.26408	10.8698	0.00315904	0.0339806	-2.48123	6.26408	16.9611	0.000420499	0.00952723	-3.21537	6.26408	26.6468	3.1415e-05	0.000986487	-4.22507	6.26408	41.9398	1.32527e-06	6.05129e-05
8338	HIST2H2AC	histone cluster 2 H2A family member c	-2.08635	5.5789	49.0835	3.90435e-07	8.52242e-05	-1.94395	5.5789	43.0302	1.09022e-06	0.000166784	-2.16188	5.5789	52.3363	2.33092e-07	2.55958e-05	-3.43055	5.5789	119.094	1.46765e-10	8.75647e-08
8340	HIST1H2BL	histone cluster 1 H2B family member l	-1.5396	4.48422	10.6194	0.0034626	0.0358892	-1.51585	4.48422	10.3362	0.00384492	0.040796	-1.47982	4.48422	8.98488	0.00643705	0.0464322	-2.03723	4.48422	16.5144	0.000481607	0.00475209
8341	HIST1H2BN	histone cluster 1 H2B family member n	-1.98879	5.13359	26.0721	3.607e-05	0.00168431	-1.63064	5.13359	17.9071	0.000317192	0.00790728	-1.33169	5.13359	12.1738	0.00198412	0.0200303	-1.61108	5.13359	17.5543	0.000352062	0.00372925
8343	HIST1H2BF	histone cluster 1 H2B family member f	-1.4545	5.12131	9.01172	0.00636983	0.0535024	-1.202	5.12131	6.228	0.0202053	0.117456	-1.08884	5.12131	5.17921	0.0325112	0.137895	-2.01496	5.12131	16.923	0.000425357	0.00431474
8347	HIST1H2BC	histone cluster 1 H2B family member c	-1.76946	6.63917	15.6838	0.000622678	0.0116895	-1.40161	6.63917	10.0477	0.00428278	0.0435345	-1.56437	6.63917	12.4171	0.00182329	0.0189079	-2.0738	6.63917	21.1263	0.000127856	0.00177265
8348	HIST1H2BO	histone cluster 1 H2B family member o	-2.29073	5.89397	16.485	0.000485961	0.00992931	-1.82769	5.89397	10.8261	0.00320985	0.0364773	-1.71111	5.89397	9.57179	0.00512956	0.0397063	-2.94372	5.89397	25.9127	3.74912e-05	0.000716777
8349	HIST2H2BE	histone cluster 2 H2B family member e	-2.70949	6.281	43.685	9.71149e-07	0.000152479	-2.9205	6.281	49.9337	3.40417e-07	7.16838e-05	-1.64561	6.281	17.3241	0.000377057	0.00610389	-3.18007	6.281	57.7128	1.04261e-07	9.21458e-06
8351	HIST1H3D	histone cluster 1 H3 family member d	-1.75331	5.66079	11.9055	0.00217973	0.0263776	-1.53055	5.66079	9.19108	0.00594	0.0538893	-2.15978	5.66079	17.568	0.000350628	0.00580026	-2.71788	5.66079	26.6517	3.13783e-05	0.000629642
8358	HIST1H3B	histone cluster 1 H3 family member b	-2.3098	7.11127	14.2011	0.00100061	0.0158355	-1.33238	7.11127	5.02275	0.0349833	0.16846	-2.10734	7.11127	11.993	0.00211369	0.0209011	-3.52969	7.11127	29.9228	1.47397e-05	0.000362897
8359	HIST1H4A	histone cluster 1 H4 family member a	-1.74274	4.54416	7.71828	0.0107039	0.0755179	-1.45409	4.54416	5.45357	0.0286342	0.147058	-1.46538	4.54416	5.5687	0.0271636	0.122253	-1.98716	4.54416	9.94941	0.00444419	0.024559
8360	HIST1H4D	histone cluster 1 H4 family member d	-1.77007	5.33641	8.72192	0.00713847	0.0577628	-1.57083	5.33641	6.94837	0.0147819	0.0962814	-2.21962	5.33641	13.1338	0.00142689	0.0160125	-2.9733	5.33641	22.2255	9.5296e-05	0.00140041
8366	HIST1H4B	histone cluster 1 H4 family member b	-1.44908	6.65176	9.39041	0.00549941	0.0485375	-1.29063	6.65176	7.5097	0.0116695	0.0825493	-1.54122	6.65176	10.5644	0.00353337	0.0303236	-2.12986	6.65176	19.4331	0.000204274	0.00251985
8367	HIST1H4E	histone cluster 1 H4 family member e	-1.28758	7.40782	17.1984	0.000391517	0.00865156	-1.10852	7.40782	12.8509	0.0015708	0.0223142	-0.687091	7.40782	5.01436	0.0351219	0.14505	-0.845589	7.40782	7.55662	0.0114442	0.0487012
8370	HIST2H4A	histone cluster 2 H4 family member a	-2.62556	6.81033	18.6735	0.000253737	0.00638667	-2.86172	6.81033	21.7885	0.000107009	0.00396552	-2.89594	6.81033	22.1481	9.72642e-05	0.00228936	-4.83339	6.81033	51.6965	2.57512e-07	1.79346e-05
8394	PIP5K1A	phosphatidylinositol-4-phosphate 5-kinase type 1 alpha	-0.97786	7.21262	20.6245	0.000146601	0.00439534	-1.41207	7.21262	42.1865	1.26764e-06	0.000181516	-1.24187	7.21262	32.941	7.65721e-06	0.00035785	-1.09407	7.21262	25.7234	3.92576e-05	0.000739077
8497	PPFIA4	PTPRF interacting protein alpha 4	-2.35316	1.58159	7.1119	0.0137895	0.0884972	-2.07393	1.58159	5.33347	0.0302638	0.15302	-4.45206	1.58159	15.645	0.000630282	0.00895351	-4.04964	1.58159	12.959	0.00151405	0.0111891
8503	PIK3R3	phosphoinositide-3-kinase regulatory subunit 3	-2.11934	4.58572	40.0085	1.88869e-06	0.000241925	-0.939481	4.58572	8.34729	0.00828753	0.0664301	-0.682419	4.58572	4.43222	0.0464143	0.174348	-0.785721	4.58572	5.85718	0.0238351	0.0830056
8618	CADPS	calcium dependent secretion activator	-5.45854	-0.704688	27.6291	7.90599e-05	0.00287975	-5.45854	-0.704688	28.2091	7.09205e-05	0.00304414	-1.86611	-0.704688	12.8633	0.00247793	0.0233926	-1.60313	-0.704688	5.63889	0.0304534	0.0995314
8843	HCAR3	hydroxycarboxylic acid receptor 3	-2.2225	1.0735	5.48831	0.0281813	0.14081	-2.40252	1.0735	6.3964	0.0187636	0.111578	-3.00295	1.0735	9.28475	0.00572831	0.0429	-3.94726	1.0735	15.4872	0.000662304	0.00608863
8847	DLEU2	deleted in lymphocytic leukemia 2 (non-protein coding)	-1.91257	1.67231	12.5387	0.00174832	0.0228919	-1.29822	1.67231	5.56326	0.0272312	0.142768	-1.37513	1.67231	5.12409	0.0333591	0.14016	-1.76687	1.67231	8.35348	0.00826697	0.0387738
8858	PROZ	protein Z, vitamin K dependent plasma glycoprotein	-3.10794	0.164811	18.5132	0.000484835	0.00991779	-2.35043	0.164811	10.8091	0.00435597	0.0440494	-5.01048	0.164811	55.7068	9.41898e-07	7.33002e-05	-5.18683	0.164811	64.2842	3.60742e-07	2.31431e-05
8969	HIST1H2AG	histone cluster 1 H2A family member g	-2.63165	6.18363	19.247	0.000215335	0.00575253	-2.14803	6.18363	13.2935	0.00135209	0.0204401	-1.82617	6.18363	9.81776	0.00467098	0.036961	-3.16828	6.18363	26.6913	3.1083e-05	0.000625118
8970	HIST1H2BJ	histone cluster 1 H2B family member j	-2.62179	6.06465	16.327	0.000510079	0.0102583	-1.78348	6.06465	8.01162	0.00949198	0.0724198	-1.88693	6.06465	8.92532	0.006589	0.0472163	-3.1604	6.06465	22.7214	8.36704e-05	0.00127565
9027	NAT8	N-acetyltransferase 8 (putative)	-4.62931	1.16984	37.9848	7.20063e-05	0.00271907	-3.228	1.16984	20.1265	0.000931237	0.01623	-4.34497	1.16984	61.0372	8.38366e-06	0.000380861	-4.37693	1.16984	62.382	7.56514e-06	0.000225991
9131	AIFM1	apoptosis inducing factor mitochondria associated 1	-0.97285	6.45163	32.1325	9.09194e-06	0.000661531	-0.747585	6.45163	19.1181	0.00022338	0.00625364	-0.871795	6.45163	25.8743	3.78419e-05	0.00113266	-1.44494	6.45163	69.326	2.17862e-08	3.0128e-06
9212	AURKB	aurora kinase B	-2.3711	6.05407	18.7744	0.000246473	0.00626937	-1.57608	6.05407	8.74192	0.00708228	0.0608281	-1.82664	6.05407	11.5564	0.0024665	0.0233259	-2.14424	6.05407	15.5815	0.000642975	0.00595068
9350	CER1	cerberus 1, DAN family BMP antagonist	-3.66652	2.5995	15.4676	0.00200223	0.0250439	-4.60874	2.5995	22.7056	0.000464943	0.0103379	-2.23402	2.5995	20.7856	0.000661985	0.0092497	-2.35663	2.5995	28.0366	0.000192312	0.00242421
9415	FADS2	fatty acid desaturase 2	-1.66998	7.29256	8.17903	0.00886877	0.0667545	-2.24069	7.29256	14.1864	0.00100543	0.0169935	-1.52473	7.29256	6.86081	0.0153456	0.0836393	-2.43052	7.29256	16.4056	0.000497911	0.00487
9580	SOX13	SRY-box 13	-1.16021	4.66361	16.3135	0.000512197	0.0102663	-2.17045	4.66361	53.9396	1.82277e-07	4.35011e-05	-1.48553	4.66361	26.3126	3.40366e-05	0.00104679	-1.94084	4.66361	43.712	9.66556e-07	4.73983e-05
9609	RAB36	RAB36, member RAS oncogene family	-2.55105	-2.29214	16.628	0.000995628	0.0158004	-2.45687	-2.29214	13.3488	0.00236281	0.0292273	-2.38204	-2.29214	16.4087	0.00105159	0.0127957	-2.27662	-2.29214	12.3542	0.00313929	0.0189575
9700	ESPL1	extra spindle pole bodies like 1, separase	-2.57857	5.45271	38.9736	2.29418e-06	0.000279343	-2.14552	5.45271	27.8723	2.35284e-05	0.00143243	-0.843583	5.45271	4.63636	0.0420446	0.163138	-1.28408	5.45271	10.5539	0.0035471	0.0207821
9701	PPP6R2	protein phosphatase 6 regulatory subunit 2	-1.07509	5.9333	12.3627	0.00185799	0.0238418	-0.893353	5.9333	8.59547	0.0075054	0.0624833	-1.66235	5.9333	28.6642	1.95952e-05	0.000704287	-1.72277	5.9333	30.6681	1.24943e-05	0.000321776
9868	TOMM70	translocase of outer mitochondrial membrane 70	-0.907115	7.45164	16.9862	0.000417321	0.00905409	-0.806269	7.45164	13.465	0.00127646	0.019747	-0.843687	7.45164	14.7245	0.000844302	0.0109244	-0.83411	7.45164	14.3951	0.000939263	0.00789289
9936	CD302	CD302 molecule	-1.84893	4.81313	17.0964	0.000403691	0.00884414	-1.15395	4.81313	6.87875	0.0152282	0.0979527	-2.17105	4.81313	22.5186	8.8227e-05	0.00213402	-3.04819	4.81313	41.4449	1.44972e-06	6.53614e-05
9965	FGF19	fibroblast growth factor 19	-2.9258	2.15263	6.98357	0.0145618	0.0917109	-2.33848	2.15263	4.61118	0.0425577	0.189818	-4.54498	2.15263	14.4029	0.000936882	0.0117268	-5.17609	2.15263	17.9773	0.000310717	0.00342037
9973	CCS	copper chaperone for superoxide dismutase	-0.732239	4.33198	7.49186	0.0117565	0.0796547	-1.2763	4.33198	22.3585	9.20147e-05	0.00358817	-0.796122	4.33198	8.77535	0.00698941	0.0492286	-1.17402	4.33198	18.8213	0.000243174	0.00285738
10024	TROAP	trophinin associated protein	-2.19683	5.32405	17.3591	0.00037313	0.00833788	-1.51423	5.32405	8.60506	0.00747687	0.0623202	-1.14323	5.32405	5.00396	0.0352942	0.145398	-2.00132	5.32405	14.633	0.000869576	0.00742937
10058	ABCB6	ATP binding cassette subfamily B member 6 (Langereis blood group)	-0.640198	5.31562	7.06981	0.0140378	0.089417	-0.75156	5.31562	9.72188	0.00484415	0.0473084	-1.7503	5.31562	50.2327	3.24518e-07	3.245e-05	-1.75266	5.31562	50.3254	3.19757e-07	2.08881e-05
10063	COX17	COX17, cytochrome c oxidase copper chaperone	-1.16967	3.93637	17.5347	0.000354116	0.00804355	-1.04069	3.93637	13.948	0.00108729	0.0178027	-1.91538	3.93637	44.8267	7.96002e-07	6.41785e-05	-1.66605	3.93637	34.3904	5.66409e-06	0.000185351
10166	SLC25A15	solute carrier family 25 member 15	-0.914347	5.05572	8.63805	0.00737958	0.0589675	-0.757817	5.05572	5.96303	0.02273	0.126164	-0.823453	5.05572	6.99285	0.0145044	0.0808011	-0.75319	5.05572	5.86064	0.0237981	0.0829193
10321	CRISP3	cysteine rich secretory protein 3	-2.03594	-2.10926	13.7323	0.00302272	0.0329098	-1.80687	-2.10926	6.51814	0.0253853	0.135925	-3.51906	-2.10926	14.0931	0.00276785	0.0253151	-3.57619	-2.10926	15.293	0.00208424	0.0140861
10380	BPNT1	3'(2'), 5'-bisphosphate nucleotidase 1	-0.757536	6.08475	12.6897	0.00165989	0.0221885	-0.614462	6.08475	8.38127	0.00817531	0.0658513	-1.05727	6.08475	24.4366	5.39618e-05	0.00146577	-2.04925	6.08475	86.897	2.87927e-09	6.51825e-07
10383	TUBB4B	tubulin beta 4B class IVb	-1.66516	8.65512	11.1386	0.00286532	0.0317562	-1.27493	8.65512	6.66778	0.0166744	0.10386	-1.32563	8.65512	7.18899	0.0133475	0.0765183	-1.71464	8.65512	11.7716	0.00228516	0.0151041
10389	SCML2	Scm polycomb group protein like 2	-1.45992	4.20986	15.9819	0.00056744	0.0110288	-1.15733	4.20986	10.1731	0.00408616	0.0424746	-2.39242	4.20986	39.8733	1.93696e-06	0.000127953	-2.64471	4.20986	47.8026	4.81524e-07	2.86339e-05
10402	ST3GAL6	ST3 beta-galactoside alpha-2,3-sialyltransferase 6	-2.55679	3.54984	10.7904	0.00325201	0.0345241	-3.29417	3.54984	17.0112	0.000414189	0.00947667	-2.65322	3.54984	11.2851	0.00271796	0.0249737	-3.67936	3.54984	19.9145	0.00017843	0.0022927
10432	RBM14	RNA binding motif protein 14	-1.50475	5.70633	22.3459	9.2321e-05	0.0031778	-1.11173	5.70633	12.43	0.0018152	0.0246698	-0.726084	5.70633	5.37571	0.0296792	0.129709	-1.20059	5.70633	14.4433	0.000924662	0.00779671
10460	TACC3	transforming acidic coiled-coil containing protein 3	-1.1093	6.67938	9.71303	0.00486049	0.0447751	-0.880419	6.67938	6.17201	0.0207117	0.119049	-0.953896	6.67938	7.23069	0.0131149	0.0756263	-1.75515	6.67938	23.524	6.79999e-05	0.00109458
10501	SEMA6B	semaphorin 6B	-4.26059	2.45601	25.0266	4.6585e-05	0.00200922	-3.16534	2.45601	14.7626	0.000834026	0.0151489	-5.84832	2.45601	60.5656	6.95445e-08	1.0549e-05	-5.23315	2.45601	40.9441	1.58866e-06	7.0038e-05
10560	SLC19A2	solute carrier family 19 member 2	-1.38288	5.25871	21.9188	0.000103359	0.00339734	-1.43874	5.25871	23.6633	6.56205e-05	0.00292174	-1.55598	5.25871	27.5443	2.5403e-05	0.000849886	-1.82102	5.25871	37.1345	3.26878e-06	0.000123301
10615	SPAG5	sperm associated antigen 5	-1.87322	7.52695	16.46	0.00048969	0.00997151	-0.97118	7.52695	4.6352	0.0420681	0.18843	-1.22438	7.52695	7.28866	0.012799	0.0743556	-2.45721	7.52695	27.1544	2.78452e-05	0.000580212
10721	POLQ	DNA polymerase theta	-2.3429	5.85932	15.0428	0.00076244	0.0133011	-1.56407	5.85932	7.05318	0.0141372	0.0932011	-1.23442	5.85932	4.45853	0.0458233	0.17313	-1.83931	5.85932	9.57225	0.00512865	0.027466
10728	PTGES3	prostaglandin E synthase 3	-0.611565	8.36735	5.51128	0.0278862	0.140038	-0.702047	8.36735	7.24615	0.0130298	0.0886097	-0.824349	8.36735	9.956	0.00443317	0.0356947	-1.06619	8.36735	16.508	0.000482544	0.00475609
10861	SLC26A1	solute carrier family 26 member 1	-2.28912	1.06452	15.1667	0.000732963	0.0130023	-2.02366	1.06452	12.0183	0.00209499	0.0272267	-3.11788	1.06452	27.9822	2.29346e-05	0.000788947	-2.81969	1.06452	23.0648	7.65302e-05	0.00118282
10940	POP1	POP1 homolog, ribonuclease P/MRP subunit	-1.24552	5.52539	7.53558	0.0115446	0.0789898	-1.0714	5.52539	5.61862	0.0265523	0.140112	-1.46099	5.52539	10.2438	0.00397953	0.0330532	-2.57066	5.52539	29.4528	1.63797e-05	0.000390099
10991	SLC38A3	solute carrier family 38 member 3	-3.14393	2.23948	8.91486	0.0066161	0.0549533	-2.72177	2.23948	6.90316	0.0150701	0.0975195	-6.17994	2.23948	37.5419	3.01931e-06	0.000180744	-6.10448	2.23948	35.1886	4.81371e-06	0.000164429
11022	TDRKH	tudor and KH domain containing	-0.940915	4.42847	5.44721	0.028718	0.142152	-0.981348	4.42847	5.91919	0.0231807	0.127833	-2.52435	4.42847	37.9018	2.81614e-06	0.000171449	-1.58745	4.42847	15.6211	0.000635019	0.00589228
11041	B4GAT1	beta-1,4-glucuronyltransferase 1	-1.51619	5.95946	33.1331	7.35377e-06	0.000577303	-1.49578	5.95946	32.2886	8.79364e-06	0.000741936	-1.52424	5.95946	33.4518	6.87905e-06	0.000331882	-2.67304	5.95946	95.0011	1.2617e-09	3.61662e-07
11045	UPK1A	uroplakin 1A	-1.22496	-1.55024	9.19466	0.00593176	0.0510872	-1.06293	-1.55024	6.01487	0.0222096	0.124461	-3.21836	-1.55024	24.4748	5.34468e-05	0.00145608	-2.35535	-1.55024	10.5997	0.0034878	0.0205355
11157	LSM6	LSM6 homolog, U6 small nuclear RNA and mRNA degradation associated	-1.15053	3.86682	14.5177	0.000902634	0.0149828	-1.09513	3.86682	13.184	0.00140292	0.0208955	-0.709552	3.86682	5.61962	0.0265402	0.120723	-1.42613	3.86682	22.1557	9.70696e-05	0.00142181
11161	ERG28	ergosterol biosynthesis 28 homolog	-1.23498	5.2334	14.7796	0.000829476	0.0140995	-0.940733	5.2334	8.67915	0.00726032	0.0614644	-0.704558	5.2334	4.91927	0.0367342	0.148791	-1.52535	5.2334	22.3053	9.3313e-05	0.00138034
11168	PSIP1	PC4 and SFRS1 interacting protein 1	-0.759805	6.59636	8.95113	0.00652267	0.0544036	-0.724672	6.59636	8.15138	0.0089685	0.0699465	-0.823857	6.59636	10.5436	0.00356062	0.0305081	-0.732178	6.59636	8.34452	0.00829674	0.0388528
11209	MST1P2	macrophage stimulating 1 pseudogene 2	-2.29592	0.739371	6.71204	0.0163588	0.0993369	-2.6487	0.739371	8.84795	0.00679233	0.0589781	-4.32017	0.739371	21.001	0.000132276	0.00283208	-3.81875	0.739371	16.5427	0.000477452	0.00471889
11223	MST1L	macrophage stimulating 1 like	-2.05319	0.493457	6.11994	0.0211952	0.117671	-2.12772	0.493457	6.59543	0.0172049	0.105961	-4.0335	0.493457	19.0496	0.000227782	0.00422313	-3.49608	0.493457	14.5359	0.000897327	0.00760116
11243	PMF1	polyamine modulated factor 1	-1.46715	5.47029	43.2294	1.05239e-06	0.000162386	-1.26134	5.47029	32.2837	8.80272e-06	0.000741936	-0.955826	5.47029	18.8177	0.000243425	0.00440999	-1.20191	5.47029	29.4518	1.63835e-05	0.000390099
11251	PTGDR2	prostaglandin D2 receptor 2	-3.95376	-0.978974	22.7131	8.38509e-05	0.00297197	-3.86511	-0.978974	20.5288	0.000150504	0.00487137	-3.33282	-0.978974	17.5172	0.000355956	0.00584519	-3.34795	-0.978974	17.4897	0.000358885	0.00378532
11254	SLC6A14	solute carrier family 6 member 14	-5.85887	2.65364	20.0823	0.00017028	0.00483018	-4.5323	2.65364	13.0958	0.00144536	0.0211964	-3.73154	2.65364	9.96742	0.00441413	0.0355734	-5.65048	2.65364	22.0564	9.96522e-05	0.0014525
23119	HIC2	HIC ZBTB transcriptional repressor 2	-1.66637	4.57388	9.09744	0.00616029	0.0524064	-1.69519	4.57388	9.40248	0.00547391	0.0511098	-1.379	4.57388	6.31249	0.0194672	0.0983574	-1.66759	4.57388	9.08718	0.00618496	0.0313789
23171	GPD1L	glycerol-3-phosphate dehydrogenase 1 like	-1.80859	6.162	33.0128	7.54218e-06	0.000586946	-1.5728	6.162	25.3224	4.33066e-05	0.00212897	-0.756958	6.162	6.05844	0.0217826	0.106092	-1.90228	6.162	36.1892	3.93852e-06	0.000139872
23310	NCAPD3	non-SMC condensin II complex subunit D3	-1.48809	6.83145	16.394	0.000499695	0.0101063	-0.84883	6.83145	5.48449	0.0282308	0.145746	-0.812002	6.83145	5.02361	0.0349693	0.14462	-1.49316	6.83145	16.4934	0.000484714	0.00477222
23528	ZNF281	zinc finger protein 281	-1.18598	7.33035	17.7673	0.000330531	0.00773356	-1.02408	7.33035	13.338	0.00133198	0.0202708	-1.11269	7.33035	15.6881	0.000621836	0.0088546	-1.58136	7.33035	30.9553	1.17306e-05	0.00030474
23649	POLA2	DNA polymerase alpha 2, accessory subunit	-1.5522	5.33906	12.9283	0.00152991	0.0210483	-1.71048	5.33906	15.5624	0.00064683	0.0127929	-0.971883	5.33906	5.23114	0.0317345	0.135889	-1.45868	5.33906	11.5334	0.00248683	0.0160488
25874	MPC2	mitochondrial pyruvate carrier 2	-2.68906	6.7571	55.0936	1.53201e-07	4.21869e-05	-1.7596	6.7571	25.2314	4.42879e-05	0.00215997	-1.85947	6.7571	28.0115	2.2779e-05	0.000787109	-2.67174	6.7571	54.4789	1.68004e-07	1.31215e-05
25936	NSL1	NSL1, MIS12 kinetochore complex component	-0.807552	6.2126	9.7917	0.00471736	0.0439771	-0.896524	6.2126	12.0354	0.00208251	0.0271286	-0.8034	6.2126	9.68589	0.00491095	0.0384016	-2.21013	6.2126	67.9968	2.57899e-08	3.38378e-06
25976	TIPARP	TCDD inducible poly(ADP-ribose) polymerase	-0.878244	6.31515	13.5445	0.00124301	0.0182666	-0.888806	6.31515	13.8699	0.0011157	0.0181365	-1.19896	6.31515	24.9442	4.75463e-05	0.00133182	-0.951948	6.31515	15.8743	0.000586723	0.00554183
25994	HIGD1A	HIG1 hypoxia inducible domain family member 1A	-0.976038	6.90537	13.7572	0.00115809	0.0174045	-0.76156	6.90537	8.43598	0.00799817	0.0650751	-0.930011	6.90537	12.4906	0.00177759	0.0185956	-1.56895	6.90537	34.5068	5.53051e-06	0.000183166
26112	CCDC69	coiled-coil domain containing 69	-3.31593	3.02142	15.1282	0.000741999	0.0130719	-3.67876	3.02142	18.3562	0.000278152	0.00720498	-2.97845	3.02142	11.8571	0.00221721	0.0216545	-3.56162	3.02142	16.2355	0.000524637	0.00505408
26577	PCOLCE2	procollagen C-endopeptidase enhancer 2	-5.04303	4.54433	38.6453	2.44188e-06	0.000287547	-3.60235	4.54433	22.2597	9.44407e-05	0.00365096	-3.13914	4.54433	17.497	0.000358106	0.00587299	-4.49192	4.54433	31.8465	9.66742e-06	0.000271218
26996	GPR160	G protein-coupled receptor 160	-0.994819	3.67268	6.45056	0.0183245	0.106976	-0.932412	3.67268	5.67942	0.0258284	0.137386	-3.03591	3.67268	54.8823	1.58123e-07	1.91233e-05	-2.86601	3.67268	49.3946	3.71258e-07	2.35644e-05
26998	FETUB	fetuin B	-3.17246	-1.36071	10.6598	0.00523851	0.0470519	-2.70327	-1.36071	7.47565	0.0154001	0.0985474	-1.96974	-1.36071	19.0118	0.000563523	0.00823387	-1.96974	-1.36071	17.8762	0.000734942	0.00655116
27018	BEX3	brain expressed X-linked 3	-0.791143	6.98838	13.3238	0.00133837	0.0192106	-0.724176	6.98838	11.1866	0.00281604	0.0331608	-1.22391	6.98838	31.3808	1.06913e-05	0.000451331	-0.886041	6.98838	16.6632	0.000460239	0.00458421
27258	LSM3	LSM3 homolog, U6 small nuclear RNA and mRNA degradation associated	-1.77043	6.25498	29.5788	1.59212e-05	0.000956289	-1.07567	6.25498	11.3167	0.00268723	0.0321516	-0.701411	6.25498	4.87122	0.0375804	0.15109	-1.30843	6.25498	16.5627	0.000474545	0.00469534
27329	ANGPTL3	angiopoietin like 3	-4.33284	4.49039	50.8958	1.94975e-05	0.00109744	-2.21758	4.49039	15.8961	0.00215022	0.02756	-9.99375	4.49039	202.781	2.06278e-08	4.1024e-06	-9.63235	4.49039	176.905	4.19555e-08	4.81386e-06
27346	TMEM97	transmembrane protein 97	-2.56316	6.98635	32.616	8.20196e-06	0.000611695	-1.30932	6.98635	9.23869	0.00583135	0.0531985	-2.26307	6.98635	26.0234	3.64978e-05	0.0011018	-3.73575	6.98635	62.5859	5.26488e-08	5.71128e-06
28959	TMEM176B	transmembrane protein 176B	-4.32477	2.84407	7.20177	0.0151927	0.0944217	-4.53504	2.84407	10.0557	0.0053006	0.0499082	-7.67639	2.84407	13.4062	0.00179171	0.0186708	-7.67673	2.84407	13.1263	0.0019515	0.0134616
28982	FLVCR1	feline leukemia virus subgroup C cellular receptor 1	-1.21319	5.47536	27.2574	2.71758e-05	0.00138977	-1.133	5.47536	23.8616	6.23895e-05	0.00281998	-1.32006	5.47536	32.0818	9.19113e-06	0.000406203	-2.77566	5.47536	128.62	6.92964e-11	4.88909e-08
28999	KLF15	Kruppel like factor 15	-2.23631	1.14799	9.40904	0.00546009	0.0484292	-2.54295	1.14799	11.9631	0.00213601	0.0275053	-4.39304	1.14799	50.396	3.1618e-07	3.23489e-05	-3.19061	1.14799	21.7257	0.000108817	0.00155942
29089	UBE2T	ubiquitin conjugating enzyme E2 T	-1.44971	6.2473	15.2726	0.000708736	0.0127494	-1.10987	6.2473	9.09638	0.00616284	0.0551543	-1.1276	6.2473	9.38352	0.00551401	0.0418733	-2.27577	6.2473	35.7183	4.32663e-06	0.00015096
29841	GRHL1	grainyhead like transcription factor 1	-1.59421	3.2391	22.2949	9.35687e-05	0.00321456	-1.09281	3.2391	10.6928	0.0033704	0.0374004	-1.97989	3.2391	33.7773	6.42826e-06	0.000316098	-1.81425	3.2391	28.5861	1.99494e-05	0.000453139
29881	NPC1L1	NPC1 like intracellular cholesterol transporter 1	-4.36748	2.76628	19.4671	0.00020232	0.00552873	-2.48214	2.76628	7.32988	0.0125795	0.0867004	-3.98471	2.76628	17.529	0.000354714	0.00584087	-4.36581	2.76628	20.5395	0.000150063	0.00201802
29887	SNX10	sorting nexin 10	-1.39993	4.46846	7.7541	0.0105472	0.0747658	-3.04689	4.46846	33.0625	7.46378e-06	0.000671328	-4.70641	4.46846	68.5561	2.40151e-08	4.49186e-06	-4.93185	4.46846	73.8652	1.24688e-08	2.01062e-06
29944	PNMA3	PNMA family member 3	-1.8967	3.14353	14.5768	0.000885518	0.0148268	-1.54466	3.14353	9.86716	0.00458442	0.0458673	-4.38183	3.14353	106.975	4.11826e-10	2.38258e-07	-4.41864	3.14353	107.765	3.83925e-10	1.63616e-07
29965	CDIP1	cell death inducing p53 target 1	-1.02192	4.63717	12.269	0.0019194	0.0243655	-1.11934	4.63717	14.6719	0.000858749	0.0154015	-1.45985	4.63717	24.4997	5.31141e-05	0.00144922	-1.69373	4.63717	32.5471	8.32273e-06	0.000244211
50814	NSDHL	NAD(P) dependent steroid dehydrogenase-like	-1.65707	5.28814	32.6321	8.1739e-06	0.000611695	-1.29587	5.28814	20.3379	0.000158634	0.00501427	-0.608825	5.28814	4.59765	0.0428363	0.165101	-1.66009	5.28814	32.7457	7.97961e-06	0.000235688
51027	BOLA1	bolA family member 1	-0.803968	2.89649	6.95917	0.014714	0.0923482	-1.11017	2.89649	13.1808	0.0014044	0.0208955	-0.758744	2.89649	6.26341	0.0198922	0.0998424	-1.58086	2.89649	26.612	3.16776e-05	0.000633517
51156	SERPINA10	serpin family A member 10	-2.5254	1.51714	7.75347	0.0118334	0.0799188	-2.89514	1.51714	9.95939	0.00521517	0.0493113	-3.18469	1.51714	13.3815	0.00167743	0.0179036	-3.24351	1.51714	13.7985	0.00147473	0.0110076
51162	EGFL7	EGF like domain multiple 7	-1.68392	2.73293	9.39932	0.00548057	0.0485147	-2.47513	2.73293	19.6942	0.000189787	0.00560917	-3.02106	2.73293	26.6532	3.13672e-05	0.000986487	-2.45714	2.73293	18.3075	0.00028212	0.00317989
51203	NUSAP1	nucleolar and spindle associated protein 1	-2.45591	7.4174	33.1389	7.34492e-06	0.000577303	-1.07218	7.4174	6.87123	0.0152773	0.0981509	-1.24383	7.4174	9.18185	0.00596133	0.0439854	-2.34639	7.4174	30.5082	1.29424e-05	0.000329526
51471	NAT8B	N-acetyltransferase 8B (putative, gene/pseudogene)	-3.32761	-1.86518	24.3037	0.000825589	0.0140602	-2.0296	-1.86518	7.34216	0.024117	0.131207	-0.847251	-1.86518	19.9192	0.00158986	0.0173096	-0.847251	-1.86518	18.381	0.00205161	0.0139414
51478	HSD17B7	hydroxysteroid 17-beta dehydrogenase 7	-1.72363	3.85386	20.5488	0.000149677	0.00447257	-1.78052	3.85386	21.8644	0.000104865	0.00391037	-1.55671	3.85386	16.9589	0.000420772	0.00660071	-2.08375	3.85386	29.4801	1.62791e-05	0.000389025
54058	C21orf58	chromosome 21 open reading frame 58	-1.20784	2.11788	8.75921	0.00703407	0.0571506	-1.03975	2.11788	6.50928	0.0178613	0.108643	-1.27432	2.11788	9.76249	0.00476996	0.0375451	-1.32501	2.11788	10.5263	0.00358344	0.0209471
54507	ADAMTSL4	ADAMTS like 4	-2.5516	1.83678	8.71217	0.00716606	0.0578357	-3.08806	1.83678	12.3699	0.00185338	0.0250179	-3.03826	1.83678	12.0882	0.00204436	0.0204311	-2.06679	1.83678	5.89677	0.023415	0.0820165
54583	EGLN1	egl-9 family hypoxia inducible factor 1	-1.31977	7.01853	16.1865	0.000532628	0.0105478	-1.06791	7.01853	10.7186	0.00333867	0.0371742	-0.895589	7.01853	7.58304	0.0113194	0.0688824	-2.5995	7.01853	57.6737	1.04852e-07	9.21458e-06
54892	NCAPG2	non-SMC condensin II complex subunit G2	-1.23189	6.62594	8.20031	0.00879284	0.0663224	-0.913793	6.62594	4.57088	0.0433936	0.192084	-0.916372	6.62594	4.60158	0.042755	0.164894	-1.44452	6.62594	11.1691	0.00283397	0.0175695
54948	MRPL16	mitochondrial ribosomal protein L16	-0.852287	5.6675	19.3051	0.000211811	0.00570105	-1.06789	5.6675	30.0869	1.421e-05	0.00100438	-0.989522	5.6675	25.8972	3.76322e-05	0.00112958	-1.6943	5.6675	73.3731	1.32292e-08	2.11419e-06
55020	TTC38	tetratricopeptide repeat domain 38	-1.09195	5.30759	10.303	0.00389271	0.0387949	-0.934421	5.30759	7.59105	0.0112819	0.0806126	-0.884167	5.30759	6.81757	0.0156327	0.0848424	-1.73751	5.30759	25.2817	4.3743e-05	0.000793268
55107	ANO1	anoctamin 1	-3.94587	0.234062	13.3815	0.00138694	0.0196244	-3.9902	0.234062	14.0895	0.00110095	0.0179799	-1.63522	0.234062	5.50703	0.0283738	0.125615	-1.88517	0.234062	10.4355	0.00385313	0.0221759
55365	TMEM176A	transmembrane protein 176A	-3.33943	1.55314	6.8377	0.0175651	0.104174	-3.49965	1.55314	9.81282	0.00576752	0.0528586	-5.85354	1.55314	12.892	0.00209757	0.0207846	-5.84579	1.55314	12.4394	0.00241569	0.0157314
55374	TMCO6	transmembrane and coiled-coil domains 6	-1.08502	3.31219	9.16675	0.00599639	0.0514276	-0.763573	3.31219	4.57824	0.0432396	0.191941	-1.10121	3.31219	9.55998	0.00515278	0.0398056	-1.36643	3.31219	14.5845	0.000883316	0.00750022
55532	SLC30A10	solute carrier family 30 member 10	-2.8443	3.26541	11.1283	0.00314202	0.0338585	-1.81697	3.26541	4.87369	0.038554	0.17861	-6.95781	3.26541	52.7363	3.79726e-07	3.65415e-05	-7.53543	3.26541	64.9139	7.46399e-08	7.26076e-06
55553	SOX6	SRY-box 6	-2.09836	4.90375	13.8791	0.00111232	0.016901	-1.28294	4.90375	5.44014	0.0288114	0.147552	-1.43431	4.90375	6.73593	0.0161912	0.0869246	-2.2469	4.90375	15.7043	0.000618699	0.00576476
55699	IARS2	isoleucyl-tRNA synthetase 2, mitochondrial	-1.03879	8.12871	15.9311	0.000576464	0.0111307	-1.25028	8.12871	22.8703	8.04883e-05	0.00326014	-0.69838	8.12871	7.28383	0.012825	0.0744825	-1.52718	8.12871	33.6421	6.61147e-06	0.000205807
55723	ASF1B	anti-silencing function 1B histone chaperone	-2.30518	5.12872	30.7686	1.2221e-05	0.000807175	-1.53636	5.12872	14.3526	0.000952341	0.0163746	-1.47772	5.12872	13.3404	0.00133094	0.0152026	-2.21881	5.12872	28.718	1.93553e-05	0.000442454
55811	ADCY10	adenylate cyclase 10	-3.33885	1.3904	22.1847	9.63266e-05	0.00325311	-5.40428	1.3904	53.2144	2.03589e-07	4.6629e-05	-2.83837	1.3904	19.5266	0.000198953	0.00377631	-3.34739	1.3904	27.3705	2.64611e-05	0.000559183
55827	DCAF6	DDB1 and CUL4 associated factor 6	-1.532	6.79611	31.4986	1.04217e-05	0.000734404	-0.786357	6.79611	8.5699	0.0075821	0.0627586	-0.596596	6.79611	4.95764	0.0360738	0.147274	-0.704075	6.79611	6.88466	0.0151898	0.059728
55937	APOM	apolipoprotein M	-2.67349	2.20362	20.9713	0.000133352	0.0040801	-2.29918	2.20362	15.912	0.000579894	0.0118895	-3.41235	2.20362	33.4565	6.87217e-06	0.000331882	-3.02667	2.20362	26.89	2.9646e-05	0.000604366
56891	LGALS14	galectin 14	-2.04079	2.06411	9.45207	0.0106234	0.0752167	-2.16903	2.06411	14.6173	0.00284789	0.0334697	-8.63759	2.06411	37.7869	7.36579e-05	0.00187807	-8.70424	2.06411	40.0274	5.72872e-05	0.000960996
56935	SMCO4	single-pass membrane protein with coiled-coil domains 4	-1.26271	3.2423	9.95706	0.00443139	0.0423029	-0.865747	3.2423	4.74474	0.0399144	0.182391	-1.20391	3.2423	9.0972	0.00616085	0.0451199	-1.01363	3.2423	6.48765	0.0180303	0.067608
56944	OLFML3	olfactomedin like 3	-2.04683	6.03159	10.4024	0.0037516	0.0379855	-1.93283	6.03159	9.34734	0.00559148	0.0518022	-2.61885	6.03159	16.6313	0.000464724	0.00709003	-2.9263	6.03159	20.18	0.000165723	0.00216833
56957	OTUD7B	OTU deubiquitinase 7B	-0.739666	6.35383	4.37921	0.0476311	0.197212	-1.22836	6.35383	11.8641	0.00221172	0.0278983	-1.29243	6.35383	13.0787	0.00145375	0.0162223	-2.03459	6.35383	31.0269	1.15485e-05	0.000301847
56997	COQ8A	coenzyme Q8A	-1.51068	5.07964	10.432	0.00371066	0.037737	-2.24097	5.07964	21.9448	0.000102648	0.00385986	-3.05863	5.07964	38.1882	2.66503e-06	0.00016503	-2.88734	5.07964	34.5018	5.53621e-06	0.000183166
56998	CTNNBIP1	catenin beta interacting protein 1	-1.64457	4.7026	12.7411	0.00163086	0.0219644	-1.18479	4.7026	6.76794	0.0159697	0.101111	-1.62336	4.7026	12.467	0.00179208	0.0186708	-1.80317	4.7026	15.2145	0.000721915	0.00646401
57116	ZNF695	zinc finger protein 695	-2.63093	3.55942	31.4772	1.04701e-05	0.00073492	-2.65724	3.55942	32.0669	9.22049e-06	0.000753596	-1.23996	3.55942	7.5523	0.0114647	0.0693546	-2.03543	3.55942	19.5323	0.000198633	0.00247414
57127	RHBG	Rh family B glycoprotein (gene/pseudogene)	-3.20041	-1.71779	18.3409	0.000331906	0.00775558	-3.11609	-1.71779	16.1448	0.000624459	0.0124606	-2.40268	-1.71779	7.83755	0.0107542	0.0664214	-2.64278	-1.71779	10.2283	0.00432999	0.024114
57171	DOLPP1	dolichyldiphosphatase 1	-1.01525	4.71019	12.988	0.0014992	0.0207534	-0.891678	4.71019	10.0637	0.00425704	0.0434169	-1.07503	4.71019	14.5878	0.000882376	0.0112251	-1.47138	4.71019	26.8389	3.00085e-05	0.000608293
57462	MYORG	myogenesis regulating glycosidase (putative)	-2.27285	4.77676	41.8792	1.33987e-06	0.000198181	-1.21666	4.77676	12.7794	0.00160963	0.0227035	-1.89604	4.77676	29.8962	1.48277e-05	0.000575705	-2.77691	4.77676	60.0943	7.42829e-08	7.26076e-06
57650	CIP2A	cell proliferation regulating inhibitor of protein phosphatase 2A	-2.18454	6.20503	16.2978	0.000514673	0.0102929	-1.45641	6.20503	7.58119	0.0113281	0.080846	-1.21858	6.20503	5.3668	0.0298015	0.130038	-1.6043	6.20503	9.1165	0.00611474	0.0311632
57678	GPAM	glycerol-3-phosphate acyltransferase, mitochondrial	-6.66411	2.84087	14.0304	0.00119483	0.0177332	-8.37184	2.84087	24.0001	7.65449e-05	0.00319204	-5.12223	2.84087	9.44684	0.00577291	0.0431078	-6.03742	2.84087	12.5029	0.00196382	0.0135249
57817	HAMP	hepcidin antimicrobial peptide	-3.79102	1.66435	12.1424	0.00248746	0.0288736	-3.84872	1.66435	13.0283	0.00187348	0.0252321	-8.03321	1.66435	29.3014	3.21248e-05	0.00100638	-7.9155	1.66435	26.8635	5.33037e-05	0.000912125
58497	PRUNE1	prune exopolyphosphatase 1	-1.09757	5.03838	12.2698	0.00191891	0.0243655	-1.55589	5.03838	24.136	5.82003e-05	0.00270579	-1.08592	5.03838	12.0898	0.0020432	0.0204308	-0.875632	5.03838	7.91143	0.00988797	0.0439807
64577	ALDH8A1	aldehyde dehydrogenase 8 family member A1	-3.88967	1.27178	36.9499	3.38918e-06	0.000354754	-2.65246	1.27178	16.3961	0.000499371	0.0108606	-3.90368	1.27178	29.5196	1.61348e-05	0.000611859	-3.48033	1.27178	23.8691	6.22706e-05	0.00102821
64718	UNKL	unkempt family like zinc finger	-1.04574	3.51239	9.37144	0.00553976	0.0487722	-1.36279	3.51239	15.7607	0.000607884	0.0123407	-2.26088	3.51239	40.3171	1.78343e-06	0.000120006	-1.99017	3.51239	31.7593	9.85069e-06	0.000272937
64757	2001-03-01	mitochondrial amidoxime reducing component 1	-2.05032	4.66477	15.2055	0.000723996	0.0129329	-2.50644	4.66477	21.992	0.000101369	0.00382787	-2.16792	4.66477	16.9539	0.00042141	0.00660445	-2.97633	4.66477	30.055	1.43114e-05	0.000355422
64881	PCDH20	protocadherin 20	-3.62995	1.14847	14.7109	0.00111967	0.0169696	-2.67417	1.14847	8.33441	0.0094616	0.0722805	-6.71494	1.14847	50.606	9.28052e-07	7.28561e-05	-5.94875	1.14847	34.1286	1.2697e-05	0.000324662
65003	MRPL11	mitochondrial ribosomal protein L11	-1.44007	6.73949	34.0526	6.07209e-06	0.000503168	-1.65834	6.73949	44.6177	8.25303e-07	0.000134292	-0.791806	6.73949	10.5785	0.00351516	0.0302199	-1.8098	6.73949	52.6402	2.22386e-07	1.62469e-05
65094	JMJD4	jumonji domain containing 4	-1.09003	4.42798	5.52366	0.0277286	0.139532	-1.27631	4.42798	7.51852	0.0116268	0.0824022	-1.28535	4.42798	7.60933	0.0111968	0.0683529	-1.30038	4.42798	7.77973	0.0104366	0.0455508
79071	ELOVL6	ELOVL fatty acid elongase 6	-0.951511	5.19743	7.04145	0.0142077	0.0901468	-1.0503	5.19743	8.55158	0.00763759	0.0631404	-0.838512	5.19743	5.47458	0.0283594	0.125604	-2.29295	5.19743	37.8223	2.8597e-06	0.000111273
79153	GDPD3	glycerophosphodiester phosphodiesterase domain containing 3	-3.11006	1.08344	40.2106	1.81902e-06	0.000241176	-3.23727	1.08344	43.296	1.04008e-06	0.000160486	-3.64359	1.08344	59.4407	8.14454e-08	1.1852e-05	-1.92312	1.08344	17.1657	0.000395371	0.00408353
79191	IRX3	iroquois homeobox 3	-1.88223	0.0180146	7.07372	0.0140144	0.0893442	-1.58171	0.0180146	4.73142	0.0401695	0.18295	-1.95901	0.0180146	11.6098	0.00242008	0.0230042	-1.58512	0.0180146	6.15199	0.0208961	0.0752894
79733	E2F8	E2F transcription factor 8	-3.14003	4.4544	16.8923	0.000429324	0.00920295	-2.13708	4.4544	8.40032	0.00811316	0.0656202	-1.65936	4.4544	5.15278	0.0329147	0.138883	-2.9891	4.4544	15.2184	0.00072102	0.00645923
79762	C1orf115	chromosome 1 open reading frame 115	-2.00735	5.05357	9.26915	0.00576298	0.0500736	-1.45856	5.05357	5.05661	0.0344311	0.166642	-3.55076	5.05357	25.599	4.04672e-05	0.00118547	-4.63834	5.05357	39.5519	2.05707e-06	8.64309e-05
80063	ATF7IP2	activating transcription factor 7 interacting protein 2	-1.54981	3.47726	28.2277	2.16664e-05	0.00118596	-1.36283	3.47726	22.0166	0.000100711	0.00381425	-2.21869	3.47726	54.9817	1.55787e-07	1.89689e-05	-1.95375	3.47726	43.3318	1.03352e-06	4.97286e-05
80178	TEDC2	tubulin epsilon and delta complex 2	-0.964578	2.46971	4.49455	0.0450279	0.190353	-0.979256	2.46971	4.63471	0.0420781	0.18843	-0.961722	2.46971	4.3734	0.0477666	0.177548	-0.991476	2.46971	4.64079	0.041955	0.124784
80339	PNPLA3	patatin like phospholipase domain containing 3	-3.18799	2.94963	23.1929	7.40377e-05	0.00275655	-1.60955	2.94963	6.58527	0.0172809	0.1062	-6.13719	2.94963	74.6835	1.13074e-08	2.55182e-06	-6.85926	2.94963	97.6169	9.78589e-10	3.18468e-07
81571	MIR600HG	MIR600 host gene	-1.59235	3.12798	18.0717	0.000302226	0.00726114	-1.58324	3.12798	17.8792	0.000319804	0.00794178	-1.38943	3.12798	14.0863	0.00103896	0.0126764	-1.42261	3.12798	14.7361	0.00084117	0.00725006
81610	FAM83D	family with sequence similarity 83 member D	-2.53141	6.54259	25.4052	4.24345e-05	0.0018847	-1.77851	6.54259	13.2226	0.00138473	0.0206889	-1.63178	6.54259	11.218	0.00278439	0.0254405	-2.97546	6.54259	33.8034	6.39358e-06	0.000202546
81611	ANP32E	acidic nuclear phosphoprotein 32 family member E	-1.11847	7.72432	8.25065	0.00861603	0.0654022	-1.18252	7.72432	9.1977	0.00592478	0.0538586	-0.894946	7.72432	5.32811	0.030339	0.131837	-2.52963	7.72432	38.6422	2.44331e-06	9.89431e-05
81691	REXO5	RNA exonuclease 5	-1.56405	3.66542	30.1461	1.40242e-05	0.000880767	-1.25654	3.66542	19.7249	0.00018816	0.00557596	-0.921057	3.66542	10.8328	0.00320198	0.0282604	-0.904444	3.66542	10.4392	0.00370073	0.0214714
81704	DOCK8	dedicator of cytokinesis 8	-3.28947	3.02358	9.85777	0.00495719	0.0453623	-3.78881	3.02358	12.553	0.00193128	0.0257715	-6.61257	3.02358	37.467	4.53966e-06	0.000239691	-6.23898	3.02358	31.9756	1.31079e-05	0.000333265
81932	HDHD3	haloacid dehalogenase like hydrolase domain containing 3	-1.34347	3.43265	7.80904	0.0103116	0.0735622	-1.23316	3.43265	6.61153	0.0170853	0.105658	-3.99185	3.43265	60.156	7.36427e-08	1.09748e-05	-4.75031	3.43265	82.0344	4.86827e-09	1.00011e-06
83758	RBP5	retinol binding protein 5	-1.74761	-0.153392	6.46136	0.0182382	0.106763	-2.68834	-0.153392	15.0127	0.000769817	0.014493	-3.88332	-0.153392	45.8635	6.66444e-07	5.65341e-05	-3.56768	-0.153392	33.944	6.20991e-06	0.000198484
83903	HASPIN	histone H3 associated protein kinase	-1.77675	4.47145	15.82	0.000596737	0.0114113	-1.00992	4.47145	5.29762	0.0307702	0.154663	-1.02892	4.47145	5.50535	0.027962	0.12447	-1.47697	4.47145	11.1259	0.00287852	0.0177358
83988	NCALD	neurocalcin delta	-2.76228	4.15964	18.7168	0.000250594	0.00633528	-1.74212	4.15964	7.95166	0.00972684	0.0735223	-3.95744	4.15964	34.4358	5.61151e-06	0.000284534	-4.02167	4.15964	35.3111	4.696e-06	0.000161331
84107	ZIC4	Zic family member 4	-1.39951	0.458406	5.02736	0.0349076	0.162246	-1.35975	0.458406	4.75095	0.039796	0.181944	-2.12129	0.458406	9.69014	0.00490302	0.038373	-1.73717	0.458406	6.57956	0.0173238	0.0657224
84134	TOMM40L	translocase of outer mitochondrial membrane 40 like	-1.04001	5.3184	5.26927	0.0311773	0.15002	-1.1259	5.3184	6.15503	0.020868	0.119602	-1.79143	5.3184	15.1523	0.000736316	0.00996169	-2.29984	5.3184	24.1265	5.83415e-05	0.000974096
84226	C2orf16	chromosome 2 open reading frame 16	-5.28169	1.05593	36.5382	3.67528e-06	0.000365827	-3.94624	1.05593	21.5731	0.000113351	0.00409045	-1.15151	1.05593	4.66243	0.0415207	0.161561	-1.13491	1.05593	4.45159	0.0459783	0.132994
84305	PYM1	PYM homolog 1, exon junction complex associated factor	-0.932276	4.59984	12.8427	0.00157523	0.0214737	-1.10269	4.59984	17.8593	0.000321682	0.00794178	-0.653176	4.59984	6.39801	0.0187504	0.0958893	-0.92065	4.59984	12.6129	0.00170422	0.012254
84467	FBN3	fibrillin 3	-3.20308	2.35443	12.1177	0.00250757	0.0290316	-2.08148	2.35443	5.55722	0.0293095	0.149492	-3.16611	2.35443	31.4011	2.12106e-05	0.000744408	-2.81963	2.35443	18.8526	0.000352881	0.0037352
84647	PLA2G12B	phospholipase A2 group XIIB	-3.10925	2.91999	14.7962	0.000825062	0.0140602	-2.53433	2.91999	10.2619	0.00395281	0.0415208	-7.41023	2.91999	68.5311	2.40917e-08	4.49186e-06	-7.52863	2.91999	71.214	1.72162e-08	2.54672e-06
84649	DGAT2	diacylglycerol O-acyltransferase 2	-0.816439	4.16237	4.44654	0.0460914	0.193163	-1.51811	4.16237	15.0794	0.000753615	0.0142472	-1.50207	4.16237	14.1681	0.00101146	0.0124086	-3.20142	4.16237	56.9763	1.16026e-07	9.93658e-06
84722	PSRC1	proline and serine rich coiled-coil 1	-1.88558	4.88399	14.0456	0.00105293	0.0163739	-1.43854	4.88399	8.38352	0.00816794	0.0658253	-1.11036	4.88399	5.11358	0.0335236	0.140557	-1.34188	4.88399	7.38936	0.0122701	0.0512061
84791	LINC00467	long intergenic non-protein coding RNA 467	-1.07276	2.97806	4.42768	0.046517	0.194262	-1.45778	2.97806	8.06227	0.00929846	0.0715566	-1.4555	2.97806	8.03257	0.0094114	0.060443	-2.48677	2.97806	22.168	9.67533e-05	0.0014195
84894	LINGO1	leucine rich repeat and Ig domain containing 1	-2.87137	0.619605	5.48347	0.0291576	0.143772	-4.07315	0.619605	10.5231	0.00389357	0.0411885	-3.59327	0.619605	15.2978	0.00080572	0.0106432	-3.09557	0.619605	9.25023	0.00621493	0.0314596
84904	ARHGEF39	Rho guanine nucleotide exchange factor 39	-3.10249	3.63026	29.4531	1.63784e-05	0.00097072	-1.97028	3.63026	12.8835	0.00155345	0.0221839	-2.00109	3.63026	13.3831	0.00131196	0.0150531	-2.79808	3.63026	24.7961	4.93278e-05	0.000862402
84986	ARHGAP19	Rho GTPase activating protein 19	-1.61389	5.47696	11.4531	0.00255907	0.0294754	-1.07609	5.47696	5.22575	0.0318141	0.158178	-1.92358	5.47696	15.9142	0.000579491	0.00839184	-2.44668	5.47696	24.7977	4.93074e-05	0.000862402
85235	HIST1H2AH	histone cluster 1 H2A family member h	-2.91818	5.13533	16.2415	0.000523666	0.0104146	-2.1896	5.13533	9.63817	0.00500111	0.0483132	-2.23249	5.13533	9.95813	0.0044296	0.035682	-3.28469	5.13533	19.8621	0.000181063	0.00231489
89846	FGD3	FYVE, RhoGEF and PH domain containing 3	-3.95209	-0.273467	47.1415	5.37388e-07	0.00010298	-2.9332	-0.273467	22.9735	7.83613e-05	0.00321855	-3.45667	-0.273467	43.6857	9.71034e-07	7.49161e-05	-2.47469	-0.273467	18.2203	0.000289377	0.00324331
90381	TICRR	TOPBP1 interacting checkpoint and replication regulator	-2.8035	4.85336	22.95	7.88399e-05	0.00287975	-1.74976	4.85336	9.62897	0.0050187	0.0483215	-1.33061	4.85336	5.70626	0.0255159	0.117285	-2.53619	4.85336	19.2214	0.000216909	0.00263932
91464	ISX	intestine specific homeobox	-5.6807	2.62215	75.6781	1.62144e-06	0.000228406	-5.75554	2.62215	78.1507	1.3705e-06	0.000194686	-7.85323	2.62215	130.588	8.63277e-08	1.22816e-05	-8.13166	2.62215	158.935	2.90084e-08	3.73541e-06
93474	ZNF670	zinc finger protein 670	-0.83755	3.99962	6.39554	0.0187706	0.108687	-0.946076	3.99962	8.13647	0.0090228	0.0701865	-1.42864	3.99962	18.0676	0.000302587	0.00523285	-1.64769	3.99962	23.7501	6.41849e-05	0.00105206
114571	SLC22A9	solute carrier family 22 member 9	-4.48072	3.93812	24.5965	0.000263708	0.00658313	-3.39399	3.93812	15.4946	0.00171583	0.0236244	-6.84289	3.93812	47.3367	1.13874e-05	0.000467485	-8.19438	3.93812	64.5933	2.17517e-06	9.03325e-05
116039	OSR2	odd-skipped related transciption factor 2	-1.1366	2.60163	7.36117	0.0124157	0.0824902	-1.38543	2.60163	10.8879	0.00313826	0.0359048	-2.5533	2.60163	32.9026	7.71943e-06	0.000358883	-4.0394	2.60163	74.2211	1.19484e-08	1.94444e-06
116519	APOA5	apolipoprotein A5	-2.86232	-2.67845	16.7718	0.00218106	0.0263776	-2.74318	-2.67845	11.1671	0.00751485	0.0624969	-1.76253	-2.67845	12.9059	0.00494429	0.0385945	-1.76253	-2.67845	12.2035	0.00582974	0.0300959
117143	TADA1	transcriptional adaptor 1	-1.16461	4.87792	21.0726	0.000129732	0.00400416	-1.18697	4.87792	21.8745	0.000104586	0.00390811	-0.588243	4.87792	5.5091	0.027914	0.124411	-0.603857	4.87792	5.80009	0.024456	0.0845075
119467	CLRN3	clarin 3	-0.981476	1.14447	13.0227	0.0025903	0.0296633	-0.980655	1.14447	13.723	0.00212934	0.0274392	-7.55776	1.14447	85.3289	1.43958e-07	1.78937e-05	-7.49138	1.14447	76.0654	2.99479e-07	1.98532e-05
123264	SLC51B	solute carrier family 51 beta subunit	-2.8032	-0.886827	10.218	0.00476118	0.0441785	-2.68864	-0.886827	9.3171	0.00656681	0.0576456	-2.43846	-0.886827	7.25633	0.0144014	0.080503	-3.29938	-0.886827	14.635	0.00114524	0.00914301
125113	KRT222	keratin 222	-1.55764	1.58017	76.4573	4.45011e-08	1.53178e-05	-1.55764	1.58017	79.7606	3.21134e-08	1.3068e-05	-1.8607	1.58017	87.877	1.50664e-08	3.2104e-06	-1.8607	1.58017	82.0261	2.58386e-08	3.38378e-06
126282	TNFAIP8L1	TNF alpha induced protein 8 like 1	-2.31914	5.51387	52.8683	2.14704e-07	5.55037e-05	-1.36758	5.51387	19.5249	0.000199045	0.00582141	-1.62058	5.51387	27.2081	2.74937e-05	0.000898012	-1.83649	5.51387	34.4694	5.57301e-06	0.000183368
126961	HIST2H3C	histone cluster 2 H3 family member c	-2.21387	5.83332	8.02147	0.00945402	0.0695291	-2.74772	5.83332	11.9084	0.0021775	0.0277206	-3.53346	5.83332	18.1961	0.000291429	0.00509756	-5.04964	5.83332	32.3383	8.70085e-06	0.000252001
131405	TRIM71	tripartite motif containing 71	-3.26709	2.9431	9.32065	0.00605245	0.0517612	-3.05326	2.9431	8.28234	0.0090164	0.0701865	-7.44348	2.9431	41.4357	2.24534e-06	0.000144048	-7.08638	2.9431	35.8981	6.07918e-06	0.000195002
131870	NUDT16	nudix hydrolase 16	-0.734026	5.52761	11.3584	0.00264734	0.0300633	-1.06471	5.52761	23.6405	6.60031e-05	0.00292646	-0.965696	5.52761	19.4965	0.000200646	0.00380441	-0.681366	5.52761	9.79013	0.00472018	0.0257502
132158	GLYCTK	glycerate kinase	-2.76332	3.02365	28.7675	1.91377e-05	0.00108058	-2.13083	3.02365	17.8719	0.000320493	0.00794178	-1.68425	3.02365	11.5485	0.00247348	0.0233753	-1.95279	3.02365	15.2858	0.000705792	0.00636101
133686	NADK2	NAD kinase 2, mitochondrial	-1.96375	6.77299	57.1058	1.13857e-07	3.23481e-05	-2.21067	6.77299	71.1447	1.73641e-08	7.96924e-06	-0.741712	6.77299	8.65324	0.00733525	0.0509878	-0.707946	6.77299	7.89004	0.00997488	0.0442041
134429	STARD4	StAR related lipid transfer domain containing 4	-2.86445	5.25307	34.0832	6.03377e-06	0.000502319	-1.24206	5.25307	7.10941	0.0138041	0.0918763	-1.33406	5.25307	8.12948	0.00904838	0.0590868	-2.49577	5.25307	26.4192	3.31756e-05	0.000657597
135892	TRIM50	tripartite motif containing 50	-3.13466	-1.73615	14.4153	0.00122304	0.0180408	-3.28131	-1.73615	16.7041	0.000630673	0.0125566	-2.20559	-1.73615	10.4102	0.00445242	0.035812	-1.874	-1.73615	6.51376	0.0194907	0.0717384
138311	FAM69B	family with sequence similarity 69 member B	-1.18954	3.33789	4.30742	0.0493369	0.201571	-1.4525	3.33789	6.35777	0.0190839	0.112845	-3.89035	3.33789	38.0435	2.74024e-06	0.000167971	-3.59331	3.33789	33.1656	7.30373e-06	0.000221952
139728	PNCK	pregnancy up-regulated nonubiquitous CaM kinase	-3.88277	0.122107	9.39368	0.00549248	0.0485296	-3.97882	0.122107	10.1508	0.00412035	0.0426155	-5.71329	0.122107	15.22	0.000720663	0.00983751	-5.64889	0.122107	14.6152	0.000874591	0.00745443
139760	GPR119	G protein-coupled receptor 119	-1.4536	-2.83267	16.7507	0.00127907	0.0186246	-1.39745	-2.83267	11.5003	0.00484475	0.0473084	-1.93522	-2.83267	19.7722	0.000664181	0.00927315	-1.86992	-2.83267	13.042	0.00317883	0.0191356
146909	KIF18B	kinesin family member 18B	-2.00455	4.98819	16.2461	0.000522921	0.0104146	-1.28766	4.98819	6.97833	0.0145944	0.0953722	-1.1764	4.98819	5.87223	0.0236744	0.111957	-1.72458	4.98819	12.2704	0.00191846	0.0133198
147841	SPC24	SPC24, NDC80 kinetochore complex component	-2.27893	3.22443	19.2755	0.000213598	0.00572469	-1.59565	3.22443	9.76086	0.00477292	0.0470427	-1.71405	3.22443	11.2964	0.00270698	0.0248983	-2.55187	3.22443	24.0369	5.96767e-05	0.000992708
148738	HJV	hemojuvelin BMP co-receptor	-5.18772	0.460944	33.8239	1.34276e-05	0.000855304	-5.2769	0.460944	36.5042	8.29988e-06	0.00073182	-5.72407	0.460944	40.2296	4.41967e-06	0.000234741	-5.84154	0.460944	43.7151	2.54073e-06	0.000101737
151648	SGO1	shugoshin 1	-1.94436	4.98324	27.8691	2.35464e-05	0.00125434	-1.36616	4.98324	14.2191	0.000994731	0.0168446	-0.850964	4.98324	5.62522	0.0264726	0.120568	-1.66005	4.98324	20.6337	0.000146228	0.00198434
152189	CMTM8	CKLF like MARVEL transmembrane domain containing 8	-1.98067	3.57157	22.2576	9.4492e-05	0.00321748	-1.55638	3.57157	14.0824	0.00104027	0.0174017	-1.63915	3.57157	15.5951	0.000640234	0.00903037	-1.57421	3.57157	14.4256	0.000929988	0.00783703
157983	C9orf66	chromosome 9 open reading frame 66	-2.15679	-2.12357	8.67502	0.00906772	0.0680516	-2.14062	-2.12357	8.54332	0.00950997	0.0725262	-1.52133	-2.12357	21.2134	0.000253557	0.0045658	-1.52133	-2.12357	19.9133	0.000344246	0.00367422
158160	HSD17B7P2	hydroxysteroid 17-beta dehydrogenase 7 pseudogene 2	-1.27761	2.1179	10.0248	0.00431985	0.0417951	-1.11081	2.1179	7.60801	0.0112029	0.0802082	-1.29829	2.1179	10.3529	0.00382122	0.032149	-1.34268	2.1179	11.0483	0.00296052	0.0181164
158326	FREM1	FRAS1 related extracellular matrix 1	-5.97004	1.45204	13.0544	0.00185816	0.0238418	-5.26942	1.45204	8.98423	0.00741846	0.0622146	-3.45281	1.45204	5.03652	0.0369546	0.149514	-4.12944	1.45204	8.08555	0.0104054	0.045448
161291	TMEM30B	transmembrane protein 30B	-3.29435	1.24681	9.89008	0.00454487	0.0429507	-6.93795	1.24681	45.293	7.34623e-07	0.000122888	-4.12012	1.24681	24.1294	5.82976e-05	0.00156442	-4.19992	1.24681	25.4877	4.15853e-05	0.000768941
163183	SYNE4	spectrin repeat containing nuclear envelope family member 4	-2.70429	-1.0047	12.0876	0.00204477	0.0253283	-2.41345	-1.0047	9.59533	0.0050836	0.0486526	-2.99401	-1.0047	24.8854	4.82441e-05	0.00134296	-2.39471	-1.0047	12.7762	0.00161138	0.0117483
164656	TMPRSS6	transmembrane serine protease 6	-3.89961	1.17384	22.3994	0.000491205	0.00997965	-4.14846	1.17384	25.0491	0.000310294	0.00778956	-6.54246	1.17384	80.2414	1.19316e-06	9.03262e-05	-6.39681	1.17384	65.9053	3.31522e-06	0.000124662
166012	CHST13	carbohydrate sulfotransferase 13	-3.07634	1.25157	36.7651	3.51449e-06	0.000358458	-3.00502	1.25157	35.2646	4.74029e-06	0.000517357	-4.39743	1.25157	78.7459	7.04341e-09	1.77563e-06	-4.23386	1.25157	72.2149	1.52256e-08	2.29012e-06
166979	CDC20B	cell division cycle 20B	-3.01175	-1.45285	13.3867	0.00131038	0.0189302	-2.57617	-1.45285	8.94454	0.00653953	0.0574625	-0.840311	-1.45285	4.45904	0.0458119	0.17313	-0.85429	-1.45285	4.58886	0.0430183	0.127144
171019	ADAMTS19	ADAM metallopeptidase with thrombospondin type 1 motif 19	-2.07559	1.27233	8.7895	0.00870212	0.065888	-2.65884	1.27233	14.0999	0.00158402	0.0224484	-4.45301	1.27233	44.7626	3.85035e-06	0.000216042	-4.95108	1.27233	66.0838	2.98843e-07	1.98532e-05
200845	KCTD6	potassium channel tetramerization domain containing 6	-2.13233	2.99173	47.04	5.4657e-07	0.00010298	-1.19197	2.99173	15.3562	0.000690244	0.0134729	-0.884518	2.99173	8.64907	0.0073474	0.0510525	-0.999232	2.99173	11.0024	0.00301017	0.0183324
201232	SLC16A13	solute carrier family 16 member 13	-1.95306	1.53321	9.46163	0.0053508	0.04772	-1.6686	1.53321	6.99931	0.0144645	0.0948008	-2.12729	1.53321	11.4094	0.00259939	0.0242578	-1.79125	1.53321	8.18133	0.00886052	0.0406132
201299	RDM1	RAD52 motif containing 1	-2.71885	0.653496	26.1885	3.50702e-05	0.00165941	-3.12407	0.653496	36.5563	3.66218e-06	0.000422899	-2.56827	0.653496	45.2799	7.3628e-07	6.10124e-05	-2.40451	0.653496	34.3859	5.66932e-06	0.000185351
202333	CMYA5	cardiomyopathy associated 5	-1.76739	0.613118	14.4815	0.000913274	0.0150051	-1.78891	0.613118	14.8795	0.000803313	0.0147937	-1.76603	0.613118	14.8546	0.000809752	0.0106663	-1.39553	0.613118	9.14806	0.00604013	0.0309246
206426	PIP5K1P1	phosphatidylinositol-4-phosphate 5-kinase type 1 pseudogene 1	-0.975785	1.81494	7.67699	0.0108878	0.0761255	-1.60961	1.81494	20.6986	0.000143653	0.00474399	-0.87086	1.81494	6.73619	0.0161894	0.0869246	-1.12051	1.81494	11.1969	0.00280567	0.0174552
220001	VWCE	von Willebrand factor C and EGF domains	-2.24316	2.00518	10.4493	0.0036869	0.0375808	-2.92919	2.00518	16.9854	0.000417418	0.00950158	-3.01829	2.00518	27.9164	2.32881e-05	0.000797007	-2.51088	2.00518	17.8578	0.00032183	0.00351032
254263	CNIH2	cornichon family AMPA receptor auxiliary protein 2	-2.69533	1.05828	14.8196	0.000818899	0.0139995	-1.49371	1.05828	4.7706	0.0394242	0.180752	-1.6567	1.05828	6.78478	0.0158545	0.0856814	-2.52594	1.05828	16.2456	0.000523012	0.00504657
255738	PCSK9	proprotein convertase subtilisin/kexin type 9	-6.34506	4.03721	23.1668	7.45387e-05	0.00275655	-3.79671	4.03721	9.85647	0.004603	0.0459761	-4.08011	4.03721	10.9183	0.00310364	0.0275146	-6.11256	4.03721	20.5776	0.000148498	0.00200449
256394	SERPINA11	serpin family A member 11	-2.50736	-2.33737	25.5374	0.00100208	0.0158447	-2.28645	-2.33737	13.3884	0.00647287	0.057101	-3.01919	-2.33737	28.7831	0.000686436	0.00950233	-3.01919	-2.33737	27.5243	0.000791537	0.00693137
259266	ASPM	abnormal spindle microtubule assembly	-2.74877	7.96911	32.464	8.47112e-06	0.000626548	-1.86512	7.96911	15.9614	0.000571059	0.0117622	-1.36983	7.96911	8.8637	0.00675038	0.0479845	-2.61262	7.96911	29.6666	1.56104e-05	0.000378605
266971	PIPSL	PIP5K1A and PSMD4-like, pseudogene	-0.602532	6.12422	8.06749	0.00927877	0.068906	-0.991947	6.12422	21.6146	0.000112098	0.00406174	-0.998863	6.12422	21.9455	0.00010263	0.00237643	-1.18574	6.12422	30.6775	1.24684e-05	0.000321573
283130	SLC25A45	solute carrier family 25 member 45	-2.2132	1.20666	16.2424	0.00052352	0.0104146	-1.85934	1.20666	11.6648	0.00237328	0.0292961	-1.85733	1.20666	13.2581	0.00136827	0.0155299	-1.29374	1.20666	6.38651	0.018845	0.0698503
283298	OLFML1	olfactomedin like 1	-1.33297	0.724373	6.3678	0.0197692	0.112727	-1.33297	0.724373	6.66401	0.0174252	0.106776	-2.31352	0.724373	7.94761	0.0102919	0.0641864	-2.2108	0.724373	6.17674	0.0214676	0.0768498
283335	LOC283335	uncharacterized LOC283335	-1.57134	0.468604	6.7818	0.0158748	0.0974005	-1.59312	0.468604	6.98034	0.0145818	0.0953418	-1.81846	0.468604	11.464	0.00254911	0.0239383	-1.4729	0.468604	7.25148	0.0130006	0.0534202
283416	LINC01465	long intergenic non-protein coding RNA 1465	-1.45401	-1.04829	13.4391	0.00128759	0.0187066	-1.1871	-1.04829	8.58377	0.00754039	0.0625419	-0.621316	-1.04829	5.67256	0.0259089	0.118787	-0.64154	-1.04829	6.10947	0.0212939	0.076396
283431	GAS2L3	growth arrest specific 2 like 3	-1.17159	6.17017	13.9352	0.00109189	0.0167614	-0.78418	6.17017	6.33276	0.0192945	0.113669	-2.74034	6.17017	68.572	2.39667e-08	4.49186e-06	-3.1987	6.17017	89.8365	2.11987e-09	4.99257e-07
283927	NUDT7	nudix hydrolase 7	-1.36123	1.97031	7.04406	0.014192	0.0901109	-2.53085	1.97031	26.4957	3.25724e-05	0.00173001	-2.19711	1.97031	14.9934	0.000774575	0.0103735	-2.07518	1.97031	13.4202	0.00129578	0.010023
284111	SLC13A5	solute carrier family 13 member 5	-2.36178	1.81116	8.43861	0.00946184	0.0695291	-2.43729	1.81116	11.0746	0.00375381	0.040161	-6.64682	1.81116	15.6576	0.000928193	0.0116669	-4.20875	1.81116	6.85223	0.0174627	0.0660482
284276	LINC00908	long intergenic non-protein coding RNA 908	-2.5944	-2.30479	14.4072	0.00176722	0.0230259	-2.76511	-2.30479	21.1968	0.000346839	0.00836667	-2.40169	-2.30479	24.4657	0.000177314	0.00347173	-2.40169	-2.30479	23.2615	0.000225428	0.0027153
284358	MAMSTR	MEF2 activating motif and SAP domain containing transcriptional regulator	-1.11187	0.400928	6.11076	0.0212818	0.11775	-0.94994	0.400928	4.4561	0.0458775	0.198925	-1.28206	0.400928	8.05884	0.00931143	0.0601028	-0.96421	0.400928	4.53192	0.0442194	0.129475
285830	HLA-F-AS1	HLA-F antisense RNA 1	-2.09244	0.840179	23.7378	6.43861e-05	0.0025273	-2.09569	0.840179	24.0969	5.87781e-05	0.00271002	-2.83209	0.840179	37.0411	3.32913e-06	0.000196336	-3.0955	0.840179	46.0541	6.45223e-07	3.52099e-05
286336	FAM78A	family with sequence similarity 78 member A	-1.7442	0.0577319	6.17451	0.0206888	0.116084	-2.27901	0.0577319	10.6787	0.00338785	0.0374775	-1.90696	0.0577319	12.39	0.0018405	0.0190313	-1.57181	0.0577319	7.54729	0.0114886	0.048821
317772	HIST2H2AB	histone cluster 2 H2A family member b	-1.94523	4.82885	24.1052	5.86549e-05	0.00235395	-2.12236	4.82885	28.405	2.07979e-05	0.00132061	-1.08043	4.82885	7.82715	0.0102353	0.0640563	-2.98776	4.82885	53.8616	1.84448e-07	1.39891e-05
326625	MMAB	methylmalonic aciduria (cobalamin deficiency) cblB type	-1.79929	4.52304	32.719	8.02483e-06	0.000609291	-1.36918	4.52304	19.3867	0.000206971	0.0059655	-1.89428	4.52304	35.8657	4.20089e-06	0.000228346	-2.32471	4.52304	52.4458	2.29172e-07	1.64737e-05
333932	HIST2H3A	histone cluster 2 H3 family member a	-2.21387	5.83332	8.02147	0.00945402	0.0695291	-2.74772	5.83332	11.9084	0.0021775	0.0277206	-3.53346	5.83332	18.1961	0.000291429	0.00509756	-5.04964	5.83332	32.3383	8.70085e-06	0.000252001
337875	HIST2H2BA	histone cluster 2 H2B family member a (pseudogene)	-2.24879	5.28106	17.6385	0.000343371	0.00787884	-2.59458	5.28106	22.9534	7.87706e-05	0.00322635	-2.27926	5.28106	17.9802	0.000310445	0.00532756	-3.81141	5.28106	44.4488	8.49836e-07	4.29076e-05
338094	FAM151A	family with sequence similarity 151 member A	-2.07611	-1.80029	11.1481	0.00345799	0.0358892	-1.73239	-1.80029	5.62974	0.0283947	0.146332	-3.28007	-1.80029	15.2532	0.000954281	0.0119029	-3.18594	-1.80029	13.1166	0.0018222	0.0128458
338442	HCAR2	hydroxycarboxylic acid receptor 2	-2.34593	0.0488656	8.50287	0.00778731	0.0612143	-2.46534	0.0488656	9.46959	0.00533447	0.0501479	-2.72493	0.0488656	10.6361	0.00344135	0.0297939	-3.61392	0.0488656	19.1658	0.000220366	0.00267232
339500	ZNF678	zinc finger protein 678	-0.762349	4.99383	7.12809	0.0136954	0.0881459	-0.872525	4.99383	9.30888	0.00567512	0.0523871	-0.746707	4.99383	6.8404	0.0154804	0.0841433	-1.8187	4.99383	38.65	2.43967e-06	9.89431e-05
344838	PAQR9	progestin and adipoQ receptor family member 9	-4.48808	3.40817	34.4042	5.64802e-06	0.0004814	-2.77031	3.40817	15.1371	0.000739901	0.0141042	-3.51841	3.40817	23.1577	7.47144e-05	0.0018969	-4.65333	3.40817	36.9179	3.41049e-06	0.000127176
346606	MOGAT3	monoacylglycerol O-acyltransferase 3	-1.26986	0.796246	6.59258	0.0200013	0.113364	-2.03743	0.796246	16.9229	0.000728453	0.013945	-3.64153	0.796246	44.1869	4.17518e-06	0.00022784	-4.2927	0.796246	59.4698	6.09943e-07	3.35919e-05
387601	SLC22A25	solute carrier family 22 member 25	-2.60922	-2.36033	22.189	0.000646324	0.0119319	-2.06672	-2.36033	8.78472	0.0129378	0.0882522	-1.96163	-2.36033	18.3349	0.00130655	0.0150102	-1.96326	-2.36033	17.5169	0.00153632	0.011321
387787	LIPT2	lipoyl(octanoyl) transferase 2	-0.817663	-0.255793	6.16869	0.0207421	0.116128	-0.760562	-0.255793	5.32328	0.0304068	0.153484	-1.19221	-0.255793	11.0265	0.00298403	0.0267058	-1.08808	-0.255793	9.09004	0.00617808	0.0313617
388323	GLTPD2	glycolipid transfer protein domain containing 2	-2.39194	0.446484	10.6415	0.00460297	0.0432713	-2.25666	0.446484	9.50381	0.00676437	0.0589094	-3.85992	0.446484	23.191	0.000162572	0.00329417	-5.08641	0.446484	40.2743	7.39849e-06	0.00022407
400043	LINC02381	long intergenic non-protein coding RNA 2381	-4.52331	2.56751	9.75956	0.00477526	0.0442175	-5.77834	2.56751	19.4984	0.000200539	0.005846	-4.12044	2.56751	7.94353	0.00975915	0.0619102	-5.35253	2.56751	13.4796	0.00127025	0.00990685
401022	HAGLR	HOXD antisense growth-associated long non-coding RNA	-4.24051	1.83018	7.83584	0.0110909	0.0770936	-4.62922	1.83018	12.7534	0.00191736	0.0256303	-4.26808	1.83018	7.49881	0.0126822	0.0738124	-4.5721	1.83018	9.38394	0.00614497	0.0312735
401541	CENPP	centromere protein P	-0.880783	3.12572	6.11153	0.0212745	0.11775	-0.737452	3.12572	4.29764	0.0495746	0.208202	-0.848849	3.12572	5.63735	0.0263269	0.12021	-1.2497	3.12572	12.0704	0.00205713	0.0139684
401720	FIGNL2	fidgetin like 2	-3.54878	-0.559816	14.5525	0.000949252	0.0152931	-4.16458	-0.559816	21.366	0.000132578	0.00449206	-2.99464	-0.559816	24.2393	6.37871e-05	0.00166919	-3.05319	-0.559816	27.6292	2.85641e-05	0.000589019
414332	LCN10	lipocalin 10	-4.35693	0.26521	17.9496	0.000558799	0.0109192	-4.26244	0.26521	17.2133	0.000675242	0.0132524	-4.1316	0.26521	19.0761	0.000421749	0.00660445	-3.27329	0.26521	11.2739	0.0037458	0.0216767
440689	HIST2H2BF	histone cluster 2 H2B family member f	-2.49815	6.15193	22.4874	8.89521e-05	0.00309156	-2.28273	6.15193	19.0864	0.000225407	0.00627458	-1.95848	6.15193	14.3565	0.000951118	0.0118717	-3.85365	6.15193	47.6521	4.93665e-07	2.92586e-05
554313	HIST2H4B	histone cluster 2 H4 family member b	-2.62556	6.81033	18.6735	0.000253737	0.00638667	-2.86172	6.81033	21.7885	0.000107009	0.00396552	-2.89594	6.81033	22.1481	9.72642e-05	0.00228936	-4.83339	6.81033	51.6965	2.57512e-07	1.79346e-05
641746	LOC641746	glycine cleavage system protein H (aminomethyl carrier) pseudogene	-1.1541	1.5179	10.3036	0.00389184	0.0387949	-0.761714	1.5179	4.491	0.0451057	0.197118	-0.97019	1.5179	7.30998	0.012685	0.0738124	-1.06844	1.5179	8.85124	0.00678354	0.033541
652995	UCA1	urothelial cancer associated 1 (non-protein coding)	-3.22394	2.77648	8.60819	0.00821972	0.0636372	-3.06734	2.77648	7.08908	0.0149709	0.0971238	-9.07683	2.77648	22.5208	0.000124333	0.00272199	-9.2071	2.77648	24.7438	7.33729e-05	0.00115202
653604	HIST2H3D	histone cluster 2 H3 family member d	-2.59569	3.10564	7.78712	0.0104049	0.0740799	-2.79271	3.10564	9.26913	0.00576303	0.0528586	-3.96852	3.10564	12.3258	0.0018819	0.0193365	-5.44747	3.10564	22.0742	9.91841e-05	0.00144686
653808	ZG16	zymogen granule protein 16	-3.26031	-0.768138	52.7893	1.64856e-05	0.000973845	-3.18667	-0.768138	48.8945	2.34162e-05	0.00143047	-4.34787	-0.768138	66.723	5.49869e-06	0.000280402	-4.53566	-0.768138	78.3882	2.53283e-06	0.000101648
723790	HIST2H2AA4	histone cluster 2 H2A family member a4	-1.95091	6.26408	10.8698	0.00315904	0.0339806	-2.48123	6.26408	16.9611	0.000420499	0.00952723	-3.21537	6.26408	26.6468	3.1415e-05	0.000986487	-4.22507	6.26408	41.9398	1.32527e-06	6.05129e-05
728655	HULC	hepatocellular carcinoma up-regulated long non-coding RNA	-2.28625	3.23516	16.7115	0.00077017	0.0134098	-2.11488	3.23516	14.4683	0.00142515	0.0210748	-2.73912	3.23516	23.4999	0.000151986	0.0031341	-5.90368	3.23516	89.947	3.42623e-08	4.22938e-06
729080	LOC729080	glycine cleavage system protein H (aminomethyl carrier) pseudogene	-1.16739	3.34882	10.1657	0.00409745	0.0402969	-0.906041	3.34882	6.17267	0.0207056	0.119049	-0.858537	3.34882	5.55546	0.0273283	0.122748	-1.24275	3.34882	11.5038	0.00251317	0.0161636
100113407	TMEM170B	transmembrane protein 170B	-1.9484	4.64556	9.69368	0.00489641	0.0449902	-1.30232	4.64556	4.49087	0.0451084	0.197118	-2.40996	4.64556	14.5993	0.000879101	0.0111993	-1.64905	4.64556	7.15248	0.0135549	0.0549499
100129518	SOD2-OT1	SOD2 overlapping transcript 1	-2.69501	-0.390738	31.7556	9.85861e-06	0.000707067	-1.47565	-0.390738	9.25999	0.00578344	0.0529156	-1.25372	-0.390738	8.36032	0.00824431	0.0552057	-2.25603	-0.390738	31.6479	1.00905e-05	0.00027829
100133545	MRPL23-AS1	MRPL23 antisense RNA 1	-2.75281	-0.685828	17.8047	0.00100979	0.0159283	-2.92557	-0.685828	20.1993	0.000608601	0.0123407	-2.71083	-0.685828	21.821	0.000441342	0.00682764	-1.59209	-0.685828	6.8303	0.0214998	0.0769188
100289361	LOC100289361	uncharacterized LOC100289361	-0.944434	0.101041	9.88431	0.00455478	0.0429765	-0.654	0.101041	4.64442	0.041882	0.187834	-1.36773	0.101041	21.1548	0.000126873	0.00275302	-1.78735	0.101041	37.3921	3.10854e-06	0.000118888
100505663	LINC01370	long intergenic non-protein coding RNA 1370	-2.91423	-2.19899	12.8692	0.00498627	0.0455585	-3.19971	-2.19899	24.743	0.000565773	0.0117073	-1.73297	-2.19899	16.9222	0.00211825	0.0209011	-1.73297	-2.19899	15.9469	0.00256835	0.0163773
100506492	DSCAM-AS1	DSCAM antisense RNA 1	-1.08986	-1.78354	21.2835	0.000340438	0.00784739	-1.08986	-1.78354	22.2068	0.00028004	0.00723296	-3.39761	-1.78354	22.3643	0.000271001	0.00480262	-3.7816	-1.78354	33.5211	3.60994e-05	0.000697779
100507006	LOC100507006	uncharacterized LOC100507006	-2.89232	-1.40599	29.1177	1.76698e-05	0.00102353	-1.72785	-1.40599	7.74771	0.0105749	0.0775684	-1.01558	-1.40599	7.87276	0.0100457	0.0631569	-0.945968	-1.40599	6.1383	0.0210232	0.0756828
100507389	LOC100507389	uncharacterized LOC100507389	-2.91167	-2.63733	15.8667	0.00537158	0.0478497	-2.91167	-2.63733	16.2811	0.00503142	0.0483919	-1.84417	-2.63733	12.3795	0.00985051	0.0622799	-1.84417	-2.63733	11.7159	0.0112033	0.0479388
100526664	LY75-CD302	LY75-CD302 readthrough	-1.84268	4.82185	17.0068	0.000414739	0.009009	-1.15093	4.82185	6.85167	0.0154058	0.0985474	-2.17678	4.82185	22.6553	8.51276e-05	0.00208726	-3.02631	4.82185	40.9748	1.57975e-06	6.9817e-05
100526760	ABHD14A-ACY1	ABHD14A-ACY1 readthrough	-1.7576	4.04234	20.141	0.000167527	0.00480244	-1.76184	4.04234	20.2413	0.000162931	0.00510537	-1.70265	4.04234	18.9557	0.00023398	0.0042954	-1.83207	4.04234	21.7698	0.000107544	0.00154737
100527963	PMF1-BGLAP	PMF1-BGLAP readthrough	-1.32472	4.58076	31.4075	1.06296e-05	0.000743199	-1.07865	4.58076	21.048	0.000130598	0.00448208	-0.843081	4.58076	13.0273	0.00147931	0.0164054	-1.18593	4.58076	25.4551	4.19185e-05	0.000772708
100528017	SAA2-SAA4	SAA2-SAA4 readthrough	-3.36292	2.08858	23.4522	9.93354e-05	0.00332337	-3.30236	2.08858	20.3169	0.000216094	0.00615903	-7.38716	2.08858	35.0923	8.64288e-06	0.000388691	-6.69887	2.08858	26.664	4.75521e-05	0.000842696
100528022	BLOC1S1-RDH5	BLOC1S1-RDH5 readthrough	-1.04524	3.68563	16.7716	0.000445313	0.00941046	-0.829587	3.68563	10.6372	0.00343995	0.0378669	-0.690274	3.68563	7.47355	0.0118464	0.0706561	-0.930102	3.68563	13.4866	0.00126731	0.0098882
100533111	ZNF670-ZNF695	ZNF670-ZNF695 readthrough (NMD candidate)	-1.8936	2.2695	20.5051	0.000151488	0.00449667	-2.00477	2.2695	22.9233	7.93877e-05	0.00323681	-1.27627	2.2695	9.30249	0.00568915	0.0427168	-1.61517	2.2695	14.721	0.000845275	0.00728083
100533184	ARHGAP19-SLIT1	ARHGAP19-SLIT1 readthrough (NMD candidate)	-1.61117	3.78993	11.4841	0.00253092	0.0292452	-1.04386	3.78993	4.93239	0.0365068	0.172593	-1.84493	3.78993	14.6372	0.000868405	0.0111264	-2.44988	3.78993	24.7952	4.93379e-05	0.000862402
100533789	LRRC37A8P	leucine rich repeat containing 37 member A8, pseudogene	-2.4323	-1.29868	9.06206	0.00624583	0.0528577	-2.59399	-1.29868	10.7882	0.00325457	0.036753	-1.60428	-1.29868	14.1559	0.00101551	0.0124412	-1.54227	-1.29868	10.8472	0.0031852	0.0191535
100533990	APOC4-APOC2	APOC4-APOC2 readthrough (NMD candidate)	-3.03419	5.34797	29.7363	2.08826e-05	0.00115721	-1.68648	5.34797	10.1502	0.00445453	0.0447931	-9.43798	5.34797	170.552	1.55306e-11	1.85322e-08	-10.4051	5.34797	202.332	3.08433e-12	4.60054e-09
100862728	UPK1A-AS1	UPK1A antisense RNA 1	-3.11569	-0.47206	11.61	0.00241986	0.0282698	-3.13367	-0.47206	11.8939	0.00218862	0.0277633	-3.73136	-0.47206	15.0623	0.000757724	0.0101974	-2.50862	-0.47206	6.0079	0.0222789	0.0789956
100996492	CTXND1	cortexin domain containing 1	-3.90672	2.45567	16.1468	0.00080979	0.0139236	-4.27856	2.45567	26.7471	6.46136e-05	0.00289854	-5.24474	2.45567	16.0578	0.000830009	0.0108203	-7.47184	2.45567	34.9249	1.37053e-05	0.000345023
101101775	TMEM220-AS1	TMEM220 antisense RNA 1	-2.11679	-1.06701	9.56651	0.00661903	0.0549533	-1.81361	-1.06701	6.84934	0.018057	0.109264	-1.99484	-1.06701	8.13049	0.0110628	0.0679059	-2.08674	-1.06701	8.90849	0.00833967	0.0390049
101927167	GATA2-AS1	GATA2 antisense RNA 1	-1.82017	2.48934	7.58552	0.0113078	0.0778455	-1.92077	2.48934	8.40365	0.00810234	0.0655682	-1.368	2.48934	4.44748	0.0460703	0.173603	-2.25635	2.48934	11.5975	0.00243067	0.0158053
101927832	PAQR9-AS1	PAQR9 antisense RNA 1	-1.76926	-2.51896	9.53768	0.00558055	0.0489399	-1.5067	-2.51896	5.11375	0.0344977	0.16684	-1.89885	-2.51896	7.00103	0.0151282	0.0829593	-2.10713	-2.51896	10.5945	0.00379529	0.0219277
101928292	LINC01488	long intergenic non-protein coding RNA 1488	-4.76245	0.0705007	29.5959	4.45058e-05	0.00193352	-4.41792	0.0705007	23.3203	0.000158044	0.00500678	-5.29237	0.0705007	32.5011	2.62653e-05	0.000873835	-5.41819	0.0705007	35.3756	1.60739e-05	0.000386185
101928857	CTD-3080P12.3	uncharacterized LOC101928857	-2.20555	-0.820983	10.8078	0.00591185	0.0510203	-2.17227	-0.820983	10.4874	0.00649674	0.0572008	-4.55941	-0.820983	56.2354	4.60052e-06	0.00024148	-4.55941	-0.820983	54.0273	5.69438e-06	0.000185653
101930452	LINC02367	long intergenic non-protein coding RNA 2367	-1.70904	-1.99414	6.28344	0.0220273	0.120608	-1.65859	-1.99414	5.5687	0.0298093	0.151364	-2.94653	-1.99414	17.2482	0.00060017	0.00861464	-2.78318	-1.99414	10.6881	0.00427147	0.0238624
103689912	TBX2-AS1	TBX2 antisense RNA 1	-1.08092	-0.490219	6.45731	0.0182705	0.106763	-0.994653	-0.490219	5.41689	0.0291213	0.148799	-1.22474	-0.490219	7.32676	0.012596	0.0735103	-1.91231	-0.490219	19.3995	0.000206223	0.00253864

## Sheet: siYAP TAZ HLE  
Geneid	SYMBOL	GENENAME	logFC	logCPM	F	PValue	FDR
3486	IGFBP3	insulin like growth factor binding protein 3	-3.65933	7.92292	1476.69	4.37099e-18	6.26494e-14
284415	VSTM1	V-set and transmembrane domain containing 1	-3.62049	2.08751	369.509	4.8092e-13	8.72535e-11
440107	PLEKHG7	pleckstrin homology and RhoGEF domain containing G7	-3.384	1.87539	306.709	2.20833e-12	2.31036e-10
6374	CXCL5	C-X-C motif chemokine ligand 5	-3.06181	2.87681	670.469	3.41647e-15	2.72046e-12
27063	ANKRD1	ankyrin repeat domain 1	-2.97125	1.9379	73.0153	1.37204e-07	1.3163e-06
55287	TMEM40	transmembrane protein 40	-2.66029	3.92625	384.269	3.48485e-13	6.75483e-11
10413	YAP1	Yes associated protein 1	-2.48225	7.71598	1258.14	1.69911e-17	1.21767e-13
284581	LOC284581	uncharacterized LOC284581	-2.46881	0.612887	80.2189	7.0431e-08	7.55039e-07
2246	FGF1	fibroblast growth factor 1	-2.45563	4.23528	317.041	1.68554e-12	1.94829e-10
57574	2004-03-01	membrane associated ring-CH-type finger 4	-2.45147	6.29828	941.389	1.97123e-16	7.8205e-13
101927476	LOC101927476	uncharacterized LOC101927476	-2.41644	1.62699	332.682	1.13732e-12	1.53202e-10
101926978	LINC01111	long intergenic non-protein coding RNA 1111	-2.33455	0.297579	147.745	7.4006e-10	1.96431e-08
10631	POSTN	periostin	-2.19006	2.10536	251.981	1.08606e-11	7.70622e-10
207107	SFTA1P	surfactant associated 1, pseudogene	-2.17314	4.44666	582.647	1.10493e-14	5.46103e-12
64084	CLSTN2	calsyntenin 2	-2.16887	4.61418	445.779	1.02314e-13	3.38646e-11
2920	CXCL2	C-X-C motif chemokine ligand 2	-2.1646	1.22813	99.6638	1.45489e-08	2.10423e-07
1490	CTGF	connective tissue growth factor	-2.15481	5.40456	417.232	1.76821e-13	4.44628e-11
401491	VLDLR-AS1	VLDLR antisense RNA 1	-2.09215	2.2989	214.506	3.94978e-11	2.09675e-09
51316	PLAC8	placenta specific 8	-2.09212	2.89678	309.691	2.0409e-12	2.19941e-10
9568	GABBR2	gamma-aminobutyric acid type B receptor subunit 2	-2.08126	-0.886819	52.1048	1.36205e-06	8.80173e-06
54742	LY6K	lymphocyte antigen 6 family member K	-2.06025	2.19998	194.583	8.57066e-11	3.7001e-09
8710	SERPINB7	serpin family B member 7	-2.01873	5.64557	445.884	1.02116e-13	3.38646e-11
3491	CYR61	cysteine rich angiogenic inducer 61	-1.99117	8.01985	519.394	2.87849e-14	1.33088e-11
1839	HBEGF	heparin binding EGF like growth factor	-1.93696	3.81306	217.453	3.54231e-11	1.89447e-09
6675	UAP1	UDP-N-acetylglucosamine pyrophosphorylase 1	-1.90609	7.70366	793.92	8.27382e-16	9.64796e-13
540	ATP7B	ATPase copper transporting beta	-1.87542	4.2138	385.057	3.42655e-13	6.75483e-11
7226	TRPM2	transient receptor potential cation channel subfamily M member 2	-1.87042	-0.668452	55.5902	8.87823e-07	6.1653e-06
283120	H19	H19, imprinted maternally expressed transcript (non-protein coding)	-1.86987	-0.780786	71.232	1.63188e-07	1.51292e-06
730755	KRTAP2-3	keratin associated protein 2-3	-1.82857	1.17736	51.4354	1.48245e-06	9.48571e-06
60676	PAPPA2	pappalysin 2	-1.8133	-1.5422	56.31	8.14849e-07	5.7223e-06
3856	KRT8	keratin 8	-1.81029	10.7633	788.645	8.75068e-16	9.64796e-13
133	ADM	adrenomedullin	-1.79764	5.25482	293.882	3.12652e-12	3.04846e-10
164781	DAW1	dynein assembly factor with WD repeats 1	-1.78578	0.988869	57.4292	7.1431e-07	5.12679e-06
400120	SERTM1	serine rich and transmembrane domain containing 1	-1.77784	-0.935078	35.378	1.53022e-05	7.00498e-05
8140	SLC7A5	solute carrier family 7 member 5	-1.76284	6.01291	454.298	8.74729e-14	3.29934e-11
158401	C9orf84	chromosome 9 open reading frame 84	-1.75833	0.267286	66.9584	2.50987e-07	2.14642e-06
400745	SH2D5	SH2 domain containing 5	-1.74759	5.72263	412.937	1.92591e-13	4.67867e-11
5806	PTX3	pentraxin 3	-1.72961	4.25683	247.172	1.26841e-11	8.74047e-10
316	AOX1	aldehyde oxidase 1	-1.72496	4.39908	404.161	2.29934e-13	5.31554e-11
3875	KRT18	keratin 18	-1.7112	9.57944	779.837	9.61688e-16	9.84563e-13
140458	ASB5	ankyrin repeat and SOCS box containing 5	-1.70828	4.00035	438.22	1.17867e-13	3.45943e-11
330	BIRC3	baculoviral IAP repeat containing 3	-1.70743	6.06321	210.883	4.52405e-11	2.33249e-09
1907	EDN2	endothelin 2	-1.66177	-0.991518	31.0186	3.27967e-05	0.000134598
693207	MIR622	microRNA 622	-1.65618	2.63372	195.726	8.18218e-11	3.56897e-09
10053	AP1M2	adaptor related protein complex 1 mu 2 subunit	-1.63212	4.66303	386.259	3.33979e-13	6.74214e-11
89795	NAV3	neuron navigator 3	-1.62833	4.77391	342.357	8.99454e-13	1.32906e-10
9050	PSTPIP2	proline-serine-threonine phosphatase interacting protein 2	-1.60698	0.0949117	66.2017	2.71493e-07	2.29575e-06
23657	SLC7A11	solute carrier family 7 member 11	-1.6035	4.76809	92.7482	2.46745e-08	3.18386e-07
2065	ERBB3	erb-b2 receptor tyrosine kinase 3	-1.60247	6.14831	657.947	4.00066e-15	2.86708e-12
3897	L1CAM	L1 cell adhesion molecule	-1.59918	1.59436	132.188	1.74086e-09	3.76914e-08
440	ASNS	asparagine synthetase (glutamine-hydrolyzing)	-1.59139	5.96563	213.14	4.15613e-11	2.18599e-09
4734	NEDD4	neural precursor cell expressed, developmentally down-regulated 4, E3 ubiquitin protein ligase	-1.58438	7.86839	332.454	1.14369e-12	1.53202e-10
8076	MFAP5	microfibril associated protein 5	-1.58123	0.241392	61.9442	4.28282e-07	3.3818e-06
389136	VGLL3	vestigial like family member 3	-1.57728	2.31373	137.106	1.31604e-09	3.04731e-08
100130967	C6orf99	chromosome 6 open reading frame 99	-1.56553	-1.33147	44.842	3.58337e-06	2.0047e-05
259232	NALCN	sodium leak channel, non-selective	-1.55993	0.634636	53.6313	1.12626e-06	7.50124e-06
25937	WWTR1	WW domain containing transcription regulator 1	-1.5582	7.18632	395.04	2.77533e-13	6.107e-11
114548	NLRP3	NLR family pyrin domain containing 3	-1.55115	0.558726	34.712	1.71178e-05	7.7033e-05
9699	RIMS2	regulating synaptic membrane exocytosis 2	-1.52678	-0.259934	32.8957	2.34213e-05	0.000100992
284207	METRNL	meteorin like, glial cell differentiation regulator	-1.51618	1.09325	58.1026	6.60537e-07	4.79609e-06
3815	KIT	KIT proto-oncogene receptor tyrosine kinase	-1.50584	3.21184	227.273	2.48838e-11	1.49238e-09
8291	DYSF	dysferlin	-1.50493	4.98308	311.508	1.94583e-12	2.16072e-10
4015	LOX	lysyl oxidase	-1.49549	3.29499	171.787	2.2879e-10	8.05713e-09
10769	PLK2	polo like kinase 2	-1.49177	6.96381	430.964	1.35318e-13	3.72983e-11
116362	RBP7	retinol binding protein 7	-1.49152	2.71993	145.528	8.31759e-10	2.14417e-08
595135	PGM5P2	phosphoglucomutase 5 pseudogene 2	-1.48981	1.38858	38.0273	9.93483e-06	4.81067e-05
266727	MDGA1	MAM domain containing glycosylphosphatidylinositol anchor 1	-1.48084	9.05061	380.969	3.74113e-13	7.14954e-11
79789	CLMN	calmin	-1.47865	3.98378	154.178	5.31947e-10	1.531e-08
152225	LINC02085	long intergenic non-protein coding RNA 2085	-1.46735	-1.64375	40.0862	7.20589e-06	3.66378e-05
6364	CCL20	C-C motif chemokine ligand 20	-1.45935	-1.282	35.5053	1.49801e-05	6.86852e-05
64757	2001-03-01	mitochondrial amidoxime reducing component 1	-1.4523	0.794479	61.2317	4.63356e-07	3.58794e-06
254827	NAALADL2	N-acetylated alpha-linked acidic dipeptidase like 2	-1.44517	1.31131	56.6481	7.82903e-07	5.53321e-06
4919	ROR1	receptor tyrosine kinase like orphan receptor 1	-1.4403	2.32297	172.559	2.20884e-10	7.8171e-09
3569	IL6	interleukin 6	-1.41643	0.230297	48.8812	2.06445e-06	1.25754e-05
11343	MGLL	monoglyceride lipase	-1.41336	5.70798	318.28	1.63274e-12	1.91821e-10
5069	PAPPA	pappalysin 1	-1.40623	6.02697	441.389	1.11047e-13	3.38646e-11
4311	MME	membrane metalloendopeptidase	-1.40496	7.75347	249.92	1.16034e-11	8.1525e-10
729220	FLJ45513	uncharacterized LOC729220	-1.3994	2.61656	158.753	4.23771e-10	1.27069e-08
3885	KRT34	keratin 34	-1.39341	-1.40927	25.6746	0.000111056	0.000381718
23127	COLGALT2	collagen beta(1-O)galactosyltransferase 2	-1.38747	2.10757	149.214	6.85548e-10	1.85046e-08
51400	PPME1	protein phosphatase methylesterase 1	-1.38436	8.2938	448.48	9.73238e-14	3.38646e-11
1288	COL4A6	collagen type IV alpha 6 chain	-1.38365	1.68537	73.5362	1.30512e-07	1.26651e-06
7480	WNT10B	Wnt family member 10B	-1.37839	1.19583	97.9648	1.65156e-08	2.34143e-07
65078	RTN4R	reticulon 4 receptor	-1.36636	-0.157415	35.2915	1.55255e-05	7.09361e-05
59277	NTN4	netrin 4	-1.36235	7.50841	373.878	4.3663e-13	8.12755e-11
4884	NPTX1	neuronal pentraxin 1	-1.36053	0.201651	24.0238	0.00013137	0.000441277
100506394	GAS6-AS2	GAS6 antisense RNA 2 (head to head)	-1.35117	-0.416718	31.1469	3.20372e-05	0.000131913
5205	ATP8B1	ATPase phospholipid transporting 8B1	-1.34294	7.41106	400.528	2.47707e-13	5.54747e-11
122953	JDP2	Jun dimerization protein 2	-1.33858	0.907659	71.0167	1.6668e-07	1.53734e-06
692086	SNORD17	small nucleolar RNA, C/D box 17	-1.32869	0.189288	65.3142	2.97965e-07	2.46578e-06
100132724	DCAF13P3	DDB1 and CUL4 associated factor 13 pseudogene 3	-1.32399	0.711867	6.02571	0.0250603	0.0434275
24147	FJX1	four jointed box 1	-1.31706	6.49349	248.085	1.2313e-11	8.56712e-10
168667	BMPER	BMP binding endothelial regulator	-1.3113	0.812688	54.7832	9.78453e-07	6.68773e-06
10748	KLRA1P	killer cell lectin like receptor A1, pseudogene	-1.29867	0.118262	42.505	5.01503e-06	2.68311e-05
4803	NGF	nerve growth factor	-1.29285	2.12408	91.1669	2.79739e-08	3.52019e-07
9299	SNORD30	small nucleolar RNA, C/D box 30	-1.27668	-0.943899	24.8265	0.000110684	0.000380621
80329	ULBP1	UL16 binding protein 1	-1.26779	-1.73296	23.4386	0.000149183	0.000492909
100268168	LOC100268168	uncharacterized LOC100268168	-1.26622	2.33092	80.0555	7.14643e-08	7.64972e-07
26091	HERC4	HECT and RLD domain containing E3 ubiquitin protein ligase 4	-1.26523	7.94457	377.545	4.0296e-13	7.5995e-11
58504	ARHGAP22	Rho GTPase activating protein 22	-1.26514	1.80949	70.1317	1.81942e-07	1.65581e-06
154	ADRB2	adrenoceptor beta 2	-1.25935	2.27948	106.667	8.79184e-09	1.3787e-07
79745	CLIP4	CAP-Gly domain containing linker protein family member 4	-1.24758	3.29048	163.525	3.36414e-10	1.07152e-08
5792	PTPRF	protein tyrosine phosphatase, receptor type F	-1.24094	8.14615	590.745	9.84692e-15	5.24794e-12
2288	FKBP4	FK506 binding protein 4	-1.23676	6.91659	442.354	1.09058e-13	3.38646e-11
1506	CTRL	chymotrypsin like	-1.23075	0.474659	43.0123	4.65689e-06	2.51734e-05
10602	CDC42EP3	CDC42 effector protein 3	-1.22412	4.38263	332.887	1.13161e-12	1.53202e-10
8313	AXIN2	axin 2	-1.22257	-0.232188	19.8304	0.000341979	0.00101272
29968	PSAT1	phosphoserine aminotransferase 1	-1.20571	6.9264	186.638	1.19168e-10	4.88012e-09
4616	GADD45B	growth arrest and DNA damage inducible beta	-1.20092	5.49748	207.387	5.16812e-11	2.57204e-09
1438	CSF2RA	colony stimulating factor 2 receptor alpha subunit	-1.19511	0.840472	37.7688	1.03527e-05	4.99313e-05
3352	HTR1D	5-hydroxytryptamine receptor 1D	-1.19023	0.69006	35.2527	1.56267e-05	7.13531e-05
57595	PDZD4	PDZ domain containing 4	-1.19021	-1.10475	32.0159	2.73793e-05	0.000115284
7262	PHLDA2	pleckstrin homology like domain family A member 2	-1.1897	1.8774	29.4828	4.36457e-05	0.000172097
9076	CLDN1	claudin 1	-1.1885	6.82594	352.417	7.09429e-13	1.1298e-10
56256	SERTAD4	SERTA domain containing 4	-1.18479	3.6947	161.718	3.66876e-10	1.13573e-08
216	ALDH1A1	aldehyde dehydrogenase 1 family member A1	-1.18346	10.6281	617.579	6.79438e-15	4.28624e-12
201294	UNC13D	unc-13 homolog D	-1.18095	0.386848	29.0796	4.71227e-05	0.000183585
5669	PSG1	pregnancy specific beta-1-glycoprotein 1	-1.17862	-1.09974	30.5094	3.60177e-05	0.00014579
541565	C8orf58	chromosome 8 open reading frame 58	-1.17126	1.00662	52.7187	1.26117e-06	8.24649e-06
79974	CPED1	cadherin like and PC-esterase domain containing 1	-1.17044	6.61944	291.625	3.32868e-12	3.20201e-10
339983	NAT8L	N-acetyltransferase 8 like	-1.16857	3.23591	112.135	6.05056e-09	1.01517e-07
5352	PLOD2	procollagen-lysine,2-oxoglutarate 5-dioxygenase 2	-1.16838	7.04145	230.938	2.18905e-11	1.36416e-09
7128	TNFAIP3	TNF alpha induced protein 3	-1.16624	1.41712	45.2672	3.37553e-06	1.90929e-05
122786	FRMD6	FERM domain containing 6	-1.15812	7.32994	321.806	1.4923e-12	1.81264e-10
390	RND3	Rho family GTPase 3	-1.15745	2.89268	53.0636	1.20816e-06	7.95801e-06
8739	HRK	harakiri, BCL2 interacting protein	-1.15428	-0.567598	23.7275	0.000140072	0.000466461
2921	CXCL3	C-X-C motif chemokine ligand 3	-1.15207	-0.265972	13.5377	0.00183544	0.0044177
84144	SYDE2	synapse defective Rho GTPase homolog 2	-1.15162	3.4244	141.673	1.02301e-09	2.49953e-08
283316	CD163L1	CD163 molecule like 1	-1.15067	-0.533084	16.7991	0.000736333	0.00198083
7037	TFRC	transferrin receptor	-1.14709	7.59607	323.208	1.44022e-12	1.7846e-10
55509	BATF3	basic leucine zipper ATF-like transcription factor 3	-1.14215	2.42644	111.917	6.13958e-09	1.02119e-07
85294	KRTAP2-4	keratin associated protein 2-4	-1.13936	-0.386769	21.782	0.000295875	0.000893546
84665	MYPN	myopalladin	-1.13799	3.29616	194.655	8.54578e-11	3.7001e-09
5307	PITX1	paired like homeodomain 1	-1.1377	1.19903	51.4358	1.48238e-06	9.48571e-06
126374	WTIP	WT1 interacting protein	-1.13632	5.16101	245.342	1.34656e-11	9.19058e-10
2919	CXCL1	C-X-C motif chemokine ligand 1	-1.13235	-1.09197	17.4967	0.00061327	0.00169266
84419	C15orf48	chromosome 15 open reading frame 48	-1.12667	4.6007	61.6859	4.40643e-07	3.44745e-06
642636	RAD21L1	RAD21 cohesin complex component like 1	-1.12636	1.05634	42.4296	5.07087e-06	2.71047e-05
84707	BEX2	brain expressed X-linked 2	-1.12331	2.55763	77.6158	8.90908e-08	9.20648e-07
1901	S1PR1	sphingosine-1-phosphate receptor 1	-1.11847	2.07337	111.328	6.38736e-09	1.05716e-07
11077	HSF2BP	heat shock transcription factor 2 binding protein	-1.11703	1.07156	60.5599	4.99393e-07	3.81343e-06
168507	PKD1L1	polycystin 1 like 1, transient receptor potential channel interacting	-1.11701	-0.8908	25.5514	9.50979e-05	0.000334899
3823	KLRC3	killer cell lectin like receptor C3	-1.11415	0.229616	46.4355	2.87048e-06	1.65898e-05
642475	MROH6	maestro heat like repeat family member 6	-1.10533	-0.435389	27.7994	6.03905e-05	0.000226117
84962	AJUBA	ajuba LIM protein	-1.10522	7.02217	365.139	5.3029e-13	9.31445e-11
284119	CAVIN1	caveolae associated protein 1	-1.09692	10.6088	299.754	2.6618e-12	2.66795e-10
57452	GALNT16	polypeptide N-acetylgalactosaminyltransferase 16	-1.09665	2.9062	84.7364	4.7536e-08	5.42031e-07
5239	PGM5	phosphoglucomutase 5	-1.09275	0.521377	36.3315	1.30658e-05	6.10206e-05
253935	ANGPTL5	angiopoietin like 5	-1.09204	1.17496	63.9658	3.43883e-07	2.78783e-06
132851	SPATA4	spermatogenesis associated 4	-1.08376	0.775734	45.4762	3.2783e-06	1.85863e-05
10683	DLL3	delta like canonical Notch ligand 3	-1.08359	1.99223	69.6883	1.9017e-07	1.71836e-06
100507178	SLFNL1-AS1	SLFNL1 antisense RNA 1	-1.08019	1.09247	47.1926	2.58851e-06	1.52241e-05
9020	MAP3K14	mitogen-activated protein kinase kinase kinase 14	-1.07958	5.71482	356.04	6.52345e-13	1.05057e-10
65072	CFLAR-AS1	CFLAR antisense RNA 1	-1.07863	-1.36393	27.963	5.8482e-05	0.00022011
8727	CTNNAL1	catenin alpha like 1	-1.07764	6.1998	299.088	2.71042e-12	2.69781e-10
115572	FAM46B	family with sequence similarity 46 member B	-1.07711	4.65967	191.265	9.82028e-11	4.15204e-09
1411	CRYBA1	crystallin beta A1	-1.07352	-1.69241	11.9355	0.00299344	0.00674924
5876	RABGGTB	Rab geranylgeranyltransferase beta subunit	-1.07154	5.53677	437.154	1.20265e-13	3.45943e-11
100287226	ZNF729	zinc finger protein 729	-1.07021	-0.131597	39.5381	7.83973e-06	3.92891e-05
5631	PRPS1	phosphoribosyl pyrophosphate synthetase 1	-1.06569	9.03537	154.88	5.13506e-10	1.48573e-08
645638	WFDC21P	WAP four-disulfide core domain 21, pseudogene	-1.06123	4.29146	152.239	5.86815e-10	1.64725e-08
7042	TGFB2	transforming growth factor beta 2	-1.06111	5.18451	179.903	1.59209e-10	6.20095e-09
100128054	PLCE1-AS1	PLCE1 antisense RNA 1	-1.0596	-1.80646	16.7488	0.000746226	0.00200594
23034	SAMD4A	sterile alpha motif domain containing 4A	-1.05822	5.69896	205.565	5.54386e-11	2.73059e-09
58538	MPP4	membrane palmitoylated protein 4	-1.056	-0.983689	21.347	0.000238893	0.000741342
57110	HRASLS	HRAS like suppressor	-1.05023	0.815125	39.1406	8.33852e-06	4.14123e-05
6356	CCL11	C-C motif chemokine ligand 11	-1.04945	-1.53704	15.7204	0.000985049	0.00255774
8601	RGS20	regulator of G protein signaling 20	-1.0475	4.45605	135.52	1.43882e-09	3.27344e-08
5054	SERPINE1	serpin family E member 1	-1.04704	11.6956	135.71	1.42352e-09	3.24376e-08
3953	LEPR	leptin receptor	-1.04254	2.7086	72.2896	1.47175e-07	1.39515e-06
3099	HK2	hexokinase 2	-1.04232	4.61239	149.23	6.84964e-10	1.85046e-08
1272	CNTN1	contactin 1	-1.04155	-0.395536	18.852	0.000434701	0.00125238
54507	ADAMTSL4	ADAMTS like 4	-1.04083	3.70051	102.697	1.16546e-08	1.75914e-07
9645	MICAL2	microtubule associated monooxygenase, calponin and LIM domain containing 2	-1.03876	8.50011	178.305	1.70779e-10	6.52469e-09
27074	LAMP3	lysosomal associated membrane protein 3	-1.03853	-0.592864	21.6697	0.000221764	0.000696592
57683	ZDBF2	zinc finger DBF-type containing 2	-1.03671	2.96656	53.7497	1.10998e-06	7.42037e-06
26049	FAM169A	family with sequence similarity 169 member A	-1.03616	4.71074	111.987	6.11095e-09	1.01965e-07
11322	TMC6	transmembrane channel like 6	-1.03131	2.22681	45.9632	3.06374e-06	1.7523e-05
2318	FLNC	filamin C	-1.02899	11.2414	184.388	1.31135e-10	5.27967e-09
2828	GPR4	G protein-coupled receptor 4	-1.02869	0.02282	26.6051	7.66323e-05	0.000277998
8847	DLEU2	deleted in lymphocytic leukemia 2 (non-protein coding)	-1.02803	1.46752	87.6456	3.72459e-08	4.43275e-07
3263	HPX	hemopexin	-1.02722	-0.303042	15.9693	0.000920229	0.00241336
3709	ITPR2	inositol 1,4,5-trisphosphate receptor type 2	-1.02532	5.56487	133.203	1.64194e-09	3.59296e-08
79469	DLEU2L	deleted in lymphocytic leukemia 2-like	-1.02344	-0.356968	20.6255	0.000282804	0.000860053
1849	DUSP7	dual specificity phosphatase 7	-1.02341	5.3653	185.179	1.26782e-10	5.14777e-09
143903	LAYN	layilin	-1.02336	3.51742	73.746	1.27921e-07	1.24877e-06
153	ADRB1	adrenoceptor beta 1	-1.02184	0.840822	49.8555	1.81671e-06	1.12918e-05
643650	LINC00842	long intergenic non-protein coding RNA 842	-1.0202	0.529583	37.0311	1.1657e-05	5.52514e-05
399726	CASC10	cancer susceptibility 10	-1.01822	2.63419	135.254	1.46068e-09	3.31021e-08
51421	AMOTL2	angiomotin like 2	-1.01807	7.11956	267.693	6.6644e-12	5.58602e-10
441666	LOC441666	zinc finger protein 91 pseudogene	-1.01722	2.00301	87.741	3.69533e-08	4.40642e-07
2247	FGF2	fibroblast growth factor 2	-1.01705	6.6391	262.003	7.92826e-12	6.14247e-10
2621	GAS6	growth arrest specific 6	-1.01579	3.98144	174.917	1.98571e-10	7.30575e-09
5866	RAB3IL1	RAB3A interacting protein like 1	-1.01574	3.10111	110.236	6.87641e-09	1.12639e-07
64129	TINAGL1	tubulointerstitial nephritis antigen like 1	-1.01148	-0.199613	26.7122	7.49916e-05	0.00027246
343169	OR6F1	olfactory receptor family 6 subfamily F member 1	-1.01001	-0.349432	13.4844	0.00186465	0.00447747
22861	NLRP1	NLR family pyrin domain containing 1	-1.00911	0.22418	20.9583	0.000261518	0.000802813
144453	BEST3	bestrophin 3	-1.00693	3.30747	83.6058	5.23633e-08	5.84064e-07
201161	CENPV	centromere protein V	-1.00551	3.99917	151.118	6.21425e-10	1.71286e-08
133522	PPARGC1B	PPARG coactivator 1 beta	-0.999134	3.38472	102.642	1.17013e-08	1.76356e-07
257000	TINCR	TINCR ubiquitin domain containing	-0.997863	-1.33315	15.9621	0.000922023	0.0024173
254439	C11orf86	chromosome 11 open reading frame 86	-0.997407	-0.877164	13.2162	0.00201999	0.00478809
23764	MAFF	MAF bZIP transcription factor F	-0.992647	3.51923	71.5868	1.57609e-07	1.46594e-06
64064	OXCT2	3-oxoacid CoA-transferase 2	-0.98581	-0.424778	10.6902	0.00447412	0.00962154
8434	RECK	reversion inducing cysteine rich protein with kazal motifs	-0.985031	3.69434	164.387	3.22889e-10	1.04012e-08
100126311	MIR147B	microRNA 147b	-0.983007	2.11228	33.0863	2.26508e-05	9.81718e-05
5522	PPP2R2C	protein phosphatase 2 regulatory subunit Bgamma	-0.981124	-0.176704	16.3316	0.000834268	0.00221354
255488	RNF144B	ring finger protein 144B	-0.979267	0.906006	25.0167	0.000106336	0.000368055
10060	ABCC9	ATP binding cassette subfamily C member 9	-0.978431	-1.6005	15.8025	0.000963107	0.00250758
84968	PNMA6A	PNMA family member 6A	-0.977388	0.394286	17.3014	0.000645233	0.00177099
59344	ALOXE3	arachidonate lipoxygenase 3	-0.977182	0.846683	13.9187	0.00164078	0.00400159
205	AK4	adenylate kinase 4	-0.974435	4.14348	147.184	7.62153e-10	1.99706e-08
103611157	TGFB2-OT1	TGFB2 overlapping transcript 1	-0.974435	2.52158	57.6412	6.96868e-07	5.01668e-06
5678	PSG9	pregnancy specific beta-1-glycoprotein 9	-0.974076	-0.929157	12.6048	0.00243144	0.0056364
256979	SUN3	Sad1 and UNC84 domain containing 3	-0.973529	4.76685	142.572	9.74386e-10	2.41207e-08
100616483	MIR4751	microRNA 4751	-0.972537	0.617738	33.3022	2.18122e-05	9.50684e-05
1308	COL17A1	collagen type XVII alpha 1 chain	-0.971619	0.713413	34.3156	1.83122e-05	8.18679e-05
301	ANXA1	annexin A1	-0.971361	7.36417	325.654	1.3542e-12	1.73302e-10
221823	PRPS1L1	phosphoribosyl pyrophosphate synthetase 1-like 1	-0.97118	1.84859	31.2615	3.13747e-05	0.000129483
284702	NA	NA	-0.970609	2.0557	38.941	8.60229e-06	4.25689e-05
64859	NABP1	nucleic acid binding protein 1	-0.969787	4.85797	209.743	4.72365e-11	2.39237e-09
100507034	PITRM1-AS1	PITRM1 antisense RNA 1	-0.966231	-0.609645	14.9241	0.00122942	0.00310941
100506457	MIR3681HG	MIR3681 host gene	-0.956835	-0.038798	22.7339	0.000174317	0.000564374
375033	PEAR1	platelet endothelial aggregation receptor 1	-0.95312	4.72671	174.83	1.99346e-10	7.30575e-09
57552	NCEH1	neutral cholesterol ester hydrolase 1	-0.95195	6.08442	263.608	7.54649e-12	5.94306e-10
113835	ZNF257	zinc finger protein 257	-0.951277	1.75116	47.5135	2.47841e-06	1.46729e-05
7052	TGM2	transglutaminase 2	-0.949489	5.39366	158.884	4.21072e-10	1.2679e-08
9829	DNAJC6	DnaJ heat shock protein family (Hsp40) member C6	-0.943653	4.23831	132.75	1.68531e-09	3.65993e-08
875	CBS	cystathionine-beta-synthase	-0.942902	5.33491	90.5423	2.94108e-08	3.66364e-07
56479	KCNQ5	potassium voltage-gated channel subfamily Q member 5	-0.942781	3.51872	64.7975	3.14699e-07	2.576e-06
2113	ETS1	ETS proto-oncogene 1, transcription factor	-0.94266	8.70332	364.562	5.37225e-13	9.31445e-11
100302240	MIR1304	microRNA 1304	-0.941456	-1.02635	16.3653	0.00082674	0.00219764
692213	SNORD110	small nucleolar RNA, C/D box 110	-0.940113	0.00905962	29.1414	4.65704e-05	0.00018168
9455	HOMER2	homer scaffold protein 2	-0.939354	2.91241	77.735	8.81244e-08	9.11977e-07
54566	EPB41L4B	erythrocyte membrane protein band 4.1 like 4B	-0.935883	0.982513	29.7179	4.17514e-05	0.000165673
91624	NEXN	nexilin F-actin binding protein	-0.935853	5.52513	72.2365	1.47936e-07	1.40143e-06
51129	ANGPTL4	angiopoietin like 4	-0.935147	5.9466	118.753	3.93028e-09	7.29698e-08
5021	OXTR	oxytocin receptor	-0.934102	1.72351	71.8834	1.53108e-07	1.43713e-06
4869	NPM1	nucleophosmin 1	-0.932496	10.4553	492.678	4.46442e-14	1.93905e-11
8682	PEA15	proliferation and apoptosis adaptor protein 15	-0.93204	7.98075	232.524	2.07215e-11	1.30838e-09
4502	MT2A	metallothionein 2A	-0.931706	8.108	189.359	1.06296e-10	4.42891e-09
151887	CCDC80	coiled-coil domain containing 80	-0.931052	6.61023	335.181	1.06977e-12	1.48864e-10
4883	NPR3	natriuretic peptide receptor 3	-0.928942	1.51858	25.8764	8.89185e-05	0.000317075
26287	ANKRD2	ankyrin repeat domain 2	-0.926718	1.42048	36.6112	1.24809e-05	5.85559e-05
5606	MAP2K3	mitogen-activated protein kinase kinase 3	-0.926276	7.70402	160.991	3.79996e-10	1.16627e-08
152110	NEK10	NIMA related kinase 10	-0.925051	2.47477	44.0586	4.00486e-06	2.20776e-05
100499227	USP2-AS1	USP2 antisense RNA 1 (head to head)	-0.920245	1.62135	43.4956	4.34203e-06	2.37264e-05
148641	SLC35F3	solute carrier family 35 member F3	-0.918886	2.25264	57.5599	7.035e-07	5.06188e-06
800	CALD1	caldesmon 1	-0.918211	6.63194	96.4868	1.84701e-08	2.5578e-07
7134	TNNC1	troponin C1, slow skeletal and cardiac type	-0.91804	-0.443244	14.4657	0.00140058	0.00348576
9188	DDX21	DExD-box helicase 21	-0.918026	8.52931	176.277	1.86846e-10	6.93799e-09
10686	CLDN16	claudin 16	-0.917998	-0.63838	13.3375	0.00194802	0.0046473
81788	NUAK2	NUAK family kinase 2	-0.917312	5.15118	168.851	2.6187e-10	8.97937e-09
9056	SLC7A7	solute carrier family 7 member 7	-0.917048	-1.16014	12.9388	0.00219605	0.00514734
80155	NAA15	N(alpha)-acetyltransferase 15, NatA auxiliary subunit	-0.916143	7.17109	99.7093	1.45e-08	2.09928e-07
6347	CCL2	C-C motif chemokine ligand 2	-0.913614	6.70531	190.072	1.03186e-10	4.32444e-09
54443	ANLN	anillin actin binding protein	-0.911682	8.7982	105.293	9.68257e-09	1.50009e-07
10049	DNAJB6	DnaJ heat shock protein family (Hsp40) member B6	-0.911267	6.92803	310.038	2.02237e-12	2.19596e-10
91107	TRIM47	tripartite motif containing 47	-0.909658	5.86055	165.509	3.06182e-10	9.97386e-09
1953	MEGF6	multiple EGF like domains 6	-0.907371	7.03938	95.2828	2.02542e-08	2.72585e-07
26468	LHX6	LIM homeobox 6	-0.906108	-1.48483	14.627	0.00133747	0.00334787
195828	ZNF367	zinc finger protein 367	-0.903942	5.34067	171.603	2.3072e-10	8.07182e-09
151176	ERFE	erythroferrone	-0.903463	2.85966	67.6404	2.3398e-07	2.02759e-06
5724	PTAFR	platelet activating factor receptor	-0.902248	-0.198677	21.302	0.000241394	0.000748248
9662	CEP135	centrosomal protein 135	-0.898952	4.94106	42.5579	4.97626e-06	2.66336e-05
26353	HSPB8	heat shock protein family B (small) member 8	-0.898196	3.1998	46.6017	2.80576e-06	1.62773e-05
144406	WDR66	WD repeat domain 66	-0.898101	-0.729362	13.6455	0.00177782	0.00429198
9933	PUM3	pumilio RNA binding family member 3	-0.897989	5.03971	266.203	6.97198e-12	5.6778e-10
5865	RAB3B	RAB3B, member RAS oncogene family	-0.896461	6.41264	162.364	3.55646e-10	1.10708e-08
440730	TRIM67	tripartite motif containing 67	-0.895578	2.17839	21.7134	0.000219551	0.000690547
85358	SHANK3	SH3 and multiple ankyrin repeat domains 3	-0.889379	3.07684	51.784	1.41834e-06	9.13359e-06
1832	DSP	desmoplakin	-0.888375	2.50637	76.868	9.54288e-08	9.74203e-07
30818	KCNIP3	potassium voltage-gated channel interacting protein 3	-0.888299	-0.343664	15.0788	0.00117705	0.00299178
84953	MICALCL	MICAL C-terminal like	-0.887422	0.0601696	22.6415	0.000177951	0.000574436
2250	FGF5	fibroblast growth factor 5	-0.887215	6.41244	138.352	1.22771e-09	2.85663e-08
8669	EIF3J	eukaryotic translation initiation factor 3 subunit J	-0.886473	6.48712	290.722	3.41363e-12	3.26183e-10
692057	SNORD12	small nucleolar RNA, C/D box 12	-0.885458	-0.923369	12.0069	0.00292699	0.00661294
3592	IL12A	interleukin 12A	-0.88528	0.173721	22.7708	0.000172886	0.000560374
79627	OGFRL1	opioid growth factor receptor like 1	-0.884532	5.55797	157.115	4.59404e-10	1.36046e-08
729080	LOC729080	glycine cleavage system protein H (aminomethyl carrier) pseudogene	-0.879002	-0.0898562	13.3635	0.00193295	0.0046175
1503	CTPS1	CTP synthase 1	-0.877666	7.48392	160.192	3.95012e-10	1.20719e-08
7504	XK	X-linked Kx blood group	-0.874021	-0.80676	17.7305	0.000577337	0.00160679
7357	UGCG	UDP-glucose ceramide glucosyltransferase	-0.864931	7.96396	203.241	6.06809e-11	2.91785e-09
55638	SYBU	syntabulin	-0.86485	2.2927	49.0227	2.02623e-06	1.23846e-05
1407	CRY1	cryptochrome circadian regulator 1	-0.86259	5.38315	177.613	1.76083e-10	6.69441e-09
3981	LIG4	DNA ligase 4	-0.86238	2.60707	34.1338	1.88908e-05	8.40946e-05
5420	PODXL	podocalyxin like	-0.860862	3.6121	101.439	1.2769e-08	1.89853e-07
100288181	LOC100288181	uncharacterized LOC100288181	-0.859944	0.697018	18.4425	0.000481618	0.00136938
55646	LYAR	Ly1 antibody reactive	-0.859325	5.12587	165.531	3.05865e-10	9.97386e-09
23037	PDZD2	PDZ domain containing 2	-0.859113	2.41925	51.4177	1.48579e-06	9.50284e-06
863	CBFA2T3	CBFA2/RUNX1 translocation partner 3	-0.859084	-0.616856	11.9738	0.00295764	0.00667378
5672	PSG4	pregnancy specific beta-1-glycoprotein 4	-0.858293	-1.46258	11.9217	0.00300645	0.00677433
163227	ZNF100	zinc finger protein 100	-0.857826	2.6482	53.581	1.13327e-06	7.53393e-06
359845	RFLNB	refilin B	-0.857457	4.5009	141.936	1.00852e-09	2.47824e-08
7047	TGM4	transglutaminase 4	-0.855087	-1.49552	6.43533	0.0211786	0.0375453
10622	POLR3G	RNA polymerase III subunit G	-0.854972	5.06057	100.022	1.41684e-08	2.06168e-07
26524	LATS2	large tumor suppressor kinase 2	-0.854244	5.72129	226.38	2.56805e-11	1.5273e-09
7296	TXNRD1	thioredoxin reductase 1	-0.853618	7.88138	306.415	2.22567e-12	2.31164e-10
5332	PLCB4	phospholipase C beta 4	-0.852618	8.32751	58.6695	6.18763e-07	4.53412e-06
103344926	LINCR-0002	uncharacterized LincR-0002	-0.8523	3.33504	54.085	1.06526e-06	7.17415e-06
5271	SERPINB8	serpin family B member 8	-0.848733	2.98786	51.359	1.49694e-06	9.56136e-06
388523	ZNF728	zinc finger protein 728	-0.848549	1.40341	27.3191	6.64074e-05	0.000245377
5739	PTGIR	prostaglandin I2 receptor	-0.845905	-0.431995	15.0072	0.00120095	0.0030439
55742	PARVA	parvin alpha	-0.843499	6.37797	222.497	2.94924e-11	1.67081e-09
10797	MTHFD2	methylenetetrahydrofolate dehydrogenase (NADP+ dependent) 2, methenyltetrahydrofolate cyclohydrolase	-0.841258	6.7152	108.713	7.62996e-09	1.22739e-07
3714	JAG2	jagged 2	-0.840327	0.798573	27.8748	5.95027e-05	0.000223085
29841	GRHL1	grainyhead like transcription factor 1	-0.840107	1.57873	25.0242	0.000106168	0.000367573
283624	LINC00641	long intergenic non-protein coding RNA 641	-0.839159	2.80745	37.7596	1.0368e-05	4.99846e-05
283102	KRT8P41	keratin 8 pseudogene 41	-0.837914	-0.410503	15.7624	0.000973742	0.00253113
25819	NOCT	nocturnin	-0.836771	4.15027	88.1742	3.56574e-08	4.29116e-07
6769	STAC	SH3 and cysteine rich domain	-0.835484	4.78155	125.087	2.65149e-09	5.26368e-08
124872	B4GALNT2	beta-1,4-N-acetyl-galactosaminyltransferase 2	-0.834498	2.68333	73.5542	1.30288e-07	1.26519e-06
1983	EIF5	eukaryotic translation initiation factor 5	-0.831509	8.03391	264.77	7.28299e-12	5.83168e-10
8565	YARS	tyrosyl-tRNA synthetase	-0.830939	7.96044	182.976	1.39327e-10	5.56259e-09
65083	NOL6	nucleolar protein 6	-0.830894	6.18262	146.182	8.0344e-10	2.08996e-08
51575	ESF1	ESF1 nucleolar pre-rRNA processing protein homolog	-0.830001	5.2454	77.1912	9.26298e-08	9.53096e-07
100506621	LINC01279	long intergenic non-protein coding RNA 1279	-0.82945	1.79912	27.2552	6.72574e-05	0.000248262
5214	PFKP	phosphofructokinase, platelet	-0.828606	9.07264	151.525	6.08617e-10	1.69385e-08
126917	IFFO2	intermediate filament family orphan 2	-0.827456	5.40852	142.183	9.95111e-10	2.45067e-08
57619	SHROOM3	shroom family member 3	-0.825982	0.600152	19.7735	0.00034672	0.00102507
3822	KLRC2	killer cell lectin like receptor C2	-0.825861	1.39186	38.9136	8.63931e-06	4.26991e-05
9510	ADAMTS1	ADAM metallopeptidase with thrombospondin type 1 motif 1	-0.825197	7.65544	252.372	1.07258e-11	7.68665e-10
93099	DMKN	dermokine	-0.825034	0.23016	16.3546	0.000829124	0.00220234
29121	CLEC2D	C-type lectin domain family 2 member D	-0.823653	6.21841	139.428	1.15682e-09	2.73157e-08
7482	WNT2B	Wnt family member 2B	-0.82308	3.06775	78.3881	8.30343e-08	8.68075e-07
5336	PLCG2	phospholipase C gamma 2	-0.822499	2.68373	74.3565	1.20701e-07	1.1908e-06
23415	KCNH4	potassium voltage-gated channel subfamily H member 4	-0.820456	-1.96454	6.3575	0.0218602	0.0386007
57228	SMAGP	small cell adhesion glycoprotein	-0.820329	1.96397	47.2625	2.56406e-06	1.50865e-05
27237	ARHGEF16	Rho guanine nucleotide exchange factor 16	-0.820226	1.70982	42.7611	4.83049e-06	2.59601e-05
54345	SOX18	SRY-box 18	-0.819814	1.36972	25.1961	0.000102407	0.000356348
8411	EEA1	early endosome antigen 1	-0.819811	6.08706	52.5775	1.28361e-06	8.34376e-06
2026	ENO2	enolase 2	-0.815778	5.26558	163.777	3.32391e-10	1.06343e-08
79083	MLPH	melanophilin	-0.815072	3.06364	47.9087	2.35001e-06	1.40696e-05
285958	SNHG15	small nucleolar RNA host gene 15	-0.815031	4.89035	93.1145	2.39736e-08	3.10401e-07
54878	DPP8	dipeptidyl peptidase 8	-0.814962	4.32147	78.1586	8.47846e-08	8.83795e-07
5329	PLAUR	plasminogen activator, urokinase receptor	-0.814744	4.71792	62.0522	4.23229e-07	3.34591e-06
8886	DDX18	DEAD-box helicase 18	-0.812299	6.72937	240.923	1.55849e-11	1.03901e-09
146330	FBXL16	F-box and leucine rich repeat protein 16	-0.811332	1.69739	33.936	1.95437e-05	8.64836e-05
6542	SLC7A2	solute carrier family 7 member 2	-0.810859	-0.918141	13.0415	0.00212897	0.00501696
2114	ETS2	ETS proto-oncogene 2, transcription factor	-0.809532	3.90166	70.7715	1.70761e-07	1.56791e-06
9331	B4GALT6	beta-1,4-galactosyltransferase 6	-0.809126	4.64612	107.872	8.08558e-09	1.28482e-07
3084	NRG1	neuregulin 1	-0.80833	5.31769	251.985	1.0859e-11	7.70622e-10
4642	MYO1D	myosin ID	-0.8079	6.52702	325.211	1.36936e-12	1.7369e-10
126353	MISP	mitotic spindle positioning	-0.807757	-0.495926	14.1146	0.00154979	0.0038082
123283	TARSL2	threonyl-tRNA synthetase like 2	-0.80767	1.49923	37.1639	1.14092e-05	5.42203e-05
340544	MORF4L2-AS1	MORF4L2 antisense RNA 1	-0.807153	-0.206544	18.0766	0.000528382	0.00148467
147372	CCBE1	collagen and calcium binding EGF domains 1	-0.806841	0.280063	11.1585	0.00383737	0.00841766
246184	CDC26	cell division cycle 26	-0.80628	1.47147	28.6363	5.1307e-05	0.000196784
388796	SNHG17	small nucleolar RNA host gene 17	-0.806146	5.73209	114.302	5.24079e-09	9.12713e-08
1827	RCAN1	regulator of calcineurin 1	-0.805796	5.39637	105.585	9.48545e-09	1.47777e-07
22866	CNKSR2	connector enhancer of kinase suppressor of Ras 2	-0.805406	4.01072	55.0244	9.50331e-07	6.52664e-06
374407	DNAJB13	DnaJ heat shock protein family (Hsp40) member B13	-0.804836	-1.48991	6.76059	0.0185804	0.033507
92154	MTSS1L	MTSS1L, I-BAR domain containing	-0.804404	5.06478	129.326	2.05744e-09	4.33667e-08
494143	CHAC2	ChaC cation transport regulator homolog 2	-0.803756	2.84844	53.8155	1.10104e-06	7.37094e-06
2244	FGB	fibrinogen beta chain	-0.803108	8.41257	103.127	1.12995e-08	1.71563e-07
8000	PSCA	prostate stem cell antigen	-0.80137	0.272488	18.3884	0.000488229	0.0013857
4973	OLR1	oxidized low density lipoprotein receptor 1	-0.800905	0.971295	16.9749	0.00070291	0.00190414
79915	ATAD5	ATPase family, AAA domain containing 5	-0.800126	4.39607	56.088	8.36616e-07	5.86367e-06
288	ANK3	ankyrin 3	-0.799647	0.154498	17.0721	0.000685146	0.00186271
610	HCN2	hyperpolarization activated cyclic nucleotide gated potassium and sodium channel 2	-0.799404	-0.0500145	13.8397	0.00167916	0.00408616
1152	CKB	creatine kinase B	-0.799051	3.73859	76.0061	1.03367e-07	1.04482e-06
100288413	ERVMER34-1	endogenous retrovirus group MER34 member 1, envelope	-0.796511	0.799821	31.5878	2.95719e-05	0.000123177
4037	LRP3	LDL receptor related protein 3	-0.795955	2.1506	40.1369	7.15016e-06	3.63932e-05
23160	WDR43	WD repeat domain 43	-0.795884	6.69376	266.288	6.95402e-12	5.6778e-10
3329	HSPD1	heat shock protein family D (Hsp60) member 1	-0.795704	9.45853	402.549	2.37637e-13	5.40642e-11
26770	SNORD79	small nucleolar RNA, C/D box 79	-0.795675	-0.0132376	10.9046	0.00416897	0.0090536
3786	KCNQ3	potassium voltage-gated channel subfamily Q member 3	-0.795536	-1.17468	9.6611	0.00670077	0.0137203
10592	SMC2	structural maintenance of chromosomes 2	-0.793664	6.80895	61.7547	4.37314e-07	3.42782e-06
150094	SIK1	salt inducible kinase 1	-0.79162	3.79536	70.0017	1.84312e-07	1.67305e-06
115123	2003-03-01	membrane associated ring-CH-type finger 3	-0.790854	1.7912	53.2317	1.18325e-06	7.81224e-06
56675	NRIP3	nuclear receptor interacting protein 3	-0.790073	3.65702	36.7675	1.21668e-05	5.73453e-05
7286	TUFT1	tuftelin 1	-0.788889	6.17198	162.661	3.50622e-10	1.09967e-08
5058	PAK1	p21 (RAC1) activated kinase 1	-0.788341	0.103744	16.2908	0.000843472	0.00223424
155370	SBDSP1	SBDS, ribosome maturation factor pseudogene 1	-0.788331	4.65019	159.532	4.07933e-10	1.23875e-08
29094	LGALSL	galectin like	-0.788216	3.40382	67.9495	2.26697e-07	1.97884e-06
728463	TGFB2-AS1	TGFB2 antisense RNA 1 (head to head)	-0.788078	-1.35608	10.2143	0.00524576	0.0110652
63027	SLC22A23	solute carrier family 22 member 23	-0.785302	2.26026	53.0576	1.20907e-06	7.96029e-06
54897	CASZ1	castor zinc finger 1	-0.784567	3.84132	74.1079	1.23584e-07	1.21658e-06
84848	MIR503HG	MIR503 host gene	-0.784317	0.940969	21.2462	0.000244543	0.0007567
4493	MT1E	metallothionein 1E	-0.783326	6.98073	134.098	1.55992e-09	3.45164e-08
256691	MAMDC2	MAM domain containing 2	-0.782847	-1.01482	6.21942	0.0231316	0.0405263
55057	CRYBG2	crystallin beta-gamma domain containing 2	-0.782616	-0.544073	12.2502	0.0027128	0.0061915
1647	GADD45A	growth arrest and DNA damage inducible alpha	-0.781377	5.08836	67.5326	2.36578e-07	2.04516e-06
27085	MTBP	MDM2 binding protein	-0.781105	3.45152	83.4411	5.31109e-08	5.90108e-07
100113393	SNORD12B	small nucleolar RNA, C/D box 12B	-0.780831	-1.29123	10.706	0.00445078	0.00957709
30820	KCNIP1	potassium voltage-gated channel interacting protein 1	-0.779924	2.66102	26.3782	8.02417e-05	0.000289626
10736	SIX2	SIX homeobox 2	-0.779916	0.0163982	10.997	0.00404465	0.00882239
1821	DRP2	dystrophin related protein 2	-0.779352	-0.321025	10.7614	0.00437004	0.00941892
7378	UPP1	uridine phosphorylase 1	-0.779117	6.77946	167.545	2.78271e-10	9.29711e-09
6611	SMS	spermine synthase	-0.777382	8.78551	202.81	6.17148e-11	2.93873e-09
26784	SNORA64	small nucleolar RNA, H/ACA box 64	-0.777024	-0.909657	9.44524	0.00683163	0.0139583
5292	PIM1	Pim-1 proto-oncogene, serine/threonine kinase	-0.776733	5.21608	147.923	7.33195e-10	1.95172e-08
3313	HSPA9	heat shock protein family A (Hsp70) member 9	-0.773518	9.70056	307.609	2.15623e-12	2.27244e-10
84443	FRMPD3	FERM and PDZ domain containing 3	-0.772964	1.61294	34.6653	1.72538e-05	7.75961e-05
84981	MIR22HG	MIR22 host gene	-0.770586	3.81486	100.252	1.393e-08	2.03318e-07
692201	SNORD86	small nucleolar RNA, C/D box 86	-0.770247	1.82926	36.9171	1.18746e-05	5.62083e-05
10370	CITED2	Cbp/p300 interacting transactivator with Glu/Asp rich carboxy-terminal domain 2	-0.770034	5.92425	169.081	2.59091e-10	8.90539e-09
55859	BEX1	brain expressed X-linked 1	-0.76883	2.14192	27.1915	6.81179e-05	0.000250921
79767	ELMO3	engulfment and cell motility 3	-0.765409	-0.542734	9.05997	0.00782501	0.0157327
114294	LACTB	lactamase beta	-0.764891	4.13071	98.9287	1.53658e-08	2.20164e-07
2058	EPRS	glutamyl-prolyl-tRNA synthetase	-0.763338	8.41113	112.002	6.10492e-09	1.01965e-07
5817	PVR	poliovirus receptor	-0.763224	7.53045	221.357	3.0729e-11	1.71377e-09
79080	CCDC86	coiled-coil domain containing 86	-0.762966	7.48408	118.81	3.91591e-09	7.28655e-08
752	FMNL1	formin like 1	-0.762046	2.05845	32.4125	2.55097e-05	0.000108496
2730	GCLM	glutamate-cysteine ligase modifier subunit	-0.761641	5.36247	231.445	2.15088e-11	1.34623e-09
8061	FOSL1	FOS like 1, AP-1 transcription factor subunit	-0.761508	7.67842	46.7736	2.74053e-06	1.59805e-05
586	BCAT1	branched chain amino acid transaminase 1	-0.761431	7.12894	63.3791	3.66286e-07	2.93623e-06
6747	SSR3	signal sequence receptor subunit 3	-0.76119	7.56351	197.282	7.68449e-11	3.45589e-09
258010	SVIP	small VCP interacting protein	-0.759757	2.68668	47.7298	2.40718e-06	1.434e-05
4131	MAP1B	microtubule associated protein 1B	-0.759504	8.28419	99.2739	1.4976e-08	2.1573e-07
9021	SOCS3	suppressor of cytokine signaling 3	-0.759291	7.28135	83.3046	5.37397e-08	5.95248e-07
80854	SETD7	SET domain containing lysine methyltransferase 7	-0.758324	5.44689	184.525	1.30369e-10	5.26359e-09
55165	CEP55	centrosomal protein 55	-0.75762	7.92086	196.19	8.03035e-11	3.55244e-09
627	BDNF	brain derived neurotrophic factor	-0.755518	3.22427	53.921	1.08687e-06	7.29314e-06
8676	STX11	syntaxin 11	-0.755192	2.86272	71.7622	1.54929e-07	1.44853e-06
129446	XIRP2	xin actin binding repeat containing 2	-0.754812	0.936044	21.3842	0.000236844	0.000736054
399949	C11orf88	chromosome 11 open reading frame 88	-0.753709	2.97969	52.6077	1.27877e-06	8.32362e-06
653513	LOC653513	phosphodiesterase 4D interacting protein-like	-0.753591	1.46581	17.5975	0.000597478	0.0016535
114569	MAL2	mal, T cell differentiation protein 2 (gene/pseudogene)	-0.753378	-0.572664	11.1978	0.00378873	0.00832514
3229	HOXC13	homeobox C13	-0.753042	-1.15665	9.0112	0.00796202	0.0159608
6617	SNAPC1	small nuclear RNA activating complex polypeptide 1	-0.752569	3.32707	75.1253	1.12249e-07	1.1196e-06
56852	RAD18	RAD18, E3 ubiquitin protein ligase	-0.752337	5.42356	118.556	3.97974e-09	7.36972e-08
6795	AURKC	aurora kinase C	-0.751639	-0.849327	5.44031	0.0321045	0.0539701
415116	PIM3	Pim-3 proto-oncogene, serine/threonine kinase	-0.75053	5.11957	149.76	6.66423e-10	1.82287e-08
4312	MMP1	matrix metallopeptidase 1	-0.750341	10.175	45.4858	3.27392e-06	1.85695e-05
6935	ZEB1	zinc finger E-box binding homeobox 1	-0.749862	3.95554	29.3457	4.47943e-05	0.000175756
144347	RFLNA	refilin A	-0.747943	-0.434107	9.0416	0.00787632	0.01582
8894	EIF2S2	eukaryotic translation initiation factor 2 subunit beta	-0.747371	7.98507	234.793	1.91687e-11	1.24319e-09
3162	HMOX1	heme oxygenase 1	-0.746507	7.00772	61.923	4.2928e-07	3.38442e-06
441502	RPS26P11	ribosomal protein S26 pseudogene 11	-0.746231	4.02902	96.9328	1.78545e-08	2.48938e-07
219738	FAM241B	family with sequence similarity 241 member B	-0.746088	3.02745	82.6216	5.70138e-08	6.26671e-07
8204	NRIP1	nuclear receptor interacting protein 1	-0.746016	6.74447	42.3499	5.13062e-06	2.7378e-05
857	CAV1	caveolin 1	-0.740953	9.30223	266.699	6.86795e-12	5.65738e-10
7035	TFPI	tissue factor pathway inhibitor	-0.739743	7.12834	90.7388	2.895e-08	3.61762e-07
145773	FAM81A	family with sequence similarity 81 member A	-0.739417	-0.220458	12.749	0.0023265	0.00541882
9669	EIF5B	eukaryotic translation initiation factor 5B	-0.739158	7.35611	50.9763	1.57189e-06	9.96965e-06
6502	SKP2	S-phase kinase associated protein 2	-0.738564	4.14224	125.145	2.64214e-09	5.25969e-08
57622	LRFN1	leucine rich repeat and fibronectin type III domain containing 1	-0.737936	1.26559	31.8905	2.80022e-05	0.000117424
64151	NCAPG	non-SMC condensin I complex subunit G	-0.73768	6.76924	97.9002	1.65961e-08	2.34819e-07
4837	NNMT	nicotinamide N-methyltransferase	-0.735988	4.2152	96.6085	1.82999e-08	2.54159e-07
3320	HSP90AA1	heat shock protein 90 alpha family class A member 1	-0.73561	10.532	167.96	2.72929e-10	9.18286e-09
440028	LOC440028	uncharacterized LOC440028	-0.735551	2.61137	50.8362	1.60037e-06	1.01224e-05
6059	ABCE1	ATP binding cassette subfamily E member 1	-0.735187	7.69341	129.521	2.03401e-09	4.2936e-08
8420	SNHG3	small nucleolar RNA host gene 3	-0.734925	5.55889	126.294	2.46489e-09	5.01125e-08
26064	RAI14	retinoic acid induced 14	-0.733675	6.69787	129.673	2.01584e-09	4.27009e-08
23243	ANKRD28	ankyrin repeat domain 28	-0.733077	6.95602	96.5425	1.83919e-08	2.54944e-07
79762	C1orf115	chromosome 1 open reading frame 115	-0.73298	3.16159	59.7043	5.49896e-07	4.11192e-06
3887	KRT81	keratin 81	-0.732879	-1.20256	5.0691	0.0377441	0.0622968
80324	PUS1	pseudouridylate synthase 1	-0.732218	4.43432	73.4852	1.31151e-07	1.27013e-06
2543	GAGE1	G antigen 1	-0.732099	3.80865	79.9744	7.19834e-08	7.68806e-07
84002	B3GNT5	UDP-GlcNAc:betaGal beta-1,3-N-acetylglucosaminyltransferase 5	-0.731336	2.48492	52.2465	1.33799e-06	8.65404e-06
5376	PMP22	peripheral myelin protein 22	-0.728372	2.32988	36.2385	1.3267e-05	6.18796e-05
57650	CIP2A	cell proliferation regulating inhibitor of protein phosphatase 2A	-0.728259	5.22294	56.5829	7.88947e-07	5.57044e-06
150946	GAREM2	GRB2 associated regulator of MAPK1 subtype 2	-0.727596	2.40955	44.4824	3.77039e-06	2.09461e-05
8412	BCAR3	BCAR3, NSP family adaptor protein	-0.726941	5.05742	87.8995	3.64733e-08	4.37466e-07
1130	LYST	lysosomal trafficking regulator	-0.726927	6.34003	44.2507	3.89665e-06	2.1562e-05
7587	ZNF37A	zinc finger protein 37A	-0.726632	5.48757	32.7898	2.38624e-05	0.000102457
23237	ARC	activity regulated cytoskeleton associated protein	-0.72635	-1.33672	6.46408	0.020933	0.0371695
6535	SLC6A8	solute carrier family 6 member 8	-0.725442	3.0294	61.3579	4.56917e-07	3.55344e-06
27	ABL2	ABL proto-oncogene 2, non-receptor tyrosine kinase	-0.725241	6.56609	71.9279	1.52445e-07	1.43372e-06
148198	ZNF98	zinc finger protein 98	-0.724989	1.81775	21.8102	0.000214742	0.000677951
1284	COL4A2	collagen type IV alpha 2 chain	-0.724931	2.31523	43.2769	4.48145e-06	2.43582e-05
64284	RAB17	RAB17, member RAS oncogene family	-0.724797	-1.42138	6.73278	0.0194384	0.0348394
10319	LAMC3	laminin subunit gamma 3	-0.723804	-1.25237	8.24188	0.0105254	0.0203893
2617	GARS	glycyl-tRNA synthetase	-0.72369	8.27662	134.092	1.5605e-09	3.45164e-08
339500	ZNF678	zinc finger protein 678	-0.722744	2.60213	33.5265	2.09775e-05	9.18356e-05
23406	COTL1	coactosin like F-actin binding protein 1	-0.722123	9.07985	195.871	8.13449e-11	3.56897e-09
374897	SBSN	suprabasin	-0.720727	-1.70738	6.5766	0.0200025	0.0356986
100507421	TMEM178B	transmembrane protein 178B	-0.720127	5.83316	125.354	2.60894e-09	5.20806e-08
255928	SYT14	synaptotagmin 14	-0.7201	1.96219	20.2463	0.000309465	0.000929107
55274	PHF10	PHD finger protein 10	-0.719633	4.43488	101.656	1.25689e-08	1.87434e-07
5318	PKP2	plakophilin 2	-0.719489	5.33418	127.487	2.29474e-09	4.73794e-08
10527	IPO7	importin 7	-0.718633	9.09817	89.215	3.27458e-08	3.98426e-07
677825	SNORA44	small nucleolar RNA, H/ACA box 44	-0.717918	-1.07899	10.9005	0.0041745	0.00906289
284716	RIMKLA	ribosomal modification protein rimK like family member A	-0.717402	-1.40583	5.73831	0.0282699	0.0482947
101927715	LINC01029	long intergenic non-protein coding RNA 1029	-0.716606	3.27836	84.5537	4.82812e-08	5.49218e-07
26973	CHORDC1	cysteine and histidine rich domain containing 1	-0.714944	6.24984	184.311	1.31566e-10	5.28218e-09
5781	PTPN11	protein tyrosine phosphatase, non-receptor type 11	-0.714588	8.16976	144.798	8.64692e-10	2.19356e-08
6884	TAF13	TATA-box binding protein associated factor 13	-0.712908	3.77022	107.231	8.45308e-09	1.33141e-07
11103	KRR1	KRR1, small subunit processome component homolog	-0.712553	5.4846	86.8476	3.97961e-08	4.67922e-07
130340	AP1S3	adaptor related protein complex 1 sigma 3 subunit	-0.712297	5.02693	64.9207	3.10613e-07	2.54984e-06
647033	PA2G4P4	proliferation-associated 2G4 pseudogene 4	-0.712055	5.79079	153.077	5.62379e-10	1.59615e-08
6249	CLIP1	CAP-Gly domain containing linker protein 1	-0.711845	7.06416	63.937	3.44946e-07	2.79487e-06
5036	PA2G4	proliferation-associated 2G4	-0.711208	8.7112	152.224	5.87276e-10	1.64725e-08
5718	PSMD12	proteasome 26S subunit, non-ATPase 12	-0.710364	6.02037	161.764	3.66067e-10	1.13568e-08
2731	GLDC	glycine decarboxylase	-0.709313	3.10797	70.1976	1.80752e-07	1.64699e-06
152	ADRA2C	adrenoceptor alpha 2C	-0.708753	0.513116	12.5641	0.00246197	0.00569795
54888	NSUN2	NOP2/Sun RNA methyltransferase family member 2	-0.706287	6.55533	178.254	1.71163e-10	6.52469e-09
54205	CYCS	cytochrome c, somatic	-0.705385	6.88944	164.202	3.25747e-10	1.0445e-08
3995	FADS3	fatty acid desaturase 3	-0.704837	5.12212	98.3664	1.60254e-08	2.28222e-07
220042	DDIAS	DNA damage induced apoptosis suppressor	-0.704544	5.53261	52.9914	1.21905e-06	8.01368e-06
200916	RPL22L1	ribosomal protein L22 like 1	-0.703446	4.0948	72.4824	1.4445e-07	1.37386e-06
5411	PNN	pinin, desmosome associated protein	-0.70236	6.58978	59.0577	5.91853e-07	4.3727e-06
29028	ATAD2	ATPase family, AAA domain containing 2	-0.701547	7.5737	57.4306	7.14191e-07	5.12679e-06
9603	NFE2L3	nuclear factor, erythroid 2 like 3	-0.700508	4.33941	68.6741	2.10599e-07	1.86443e-06
724102	SNHG4	small nucleolar RNA host gene 4	-0.700345	4.12825	112.105	6.06282e-09	1.01517e-07
9509	ADAMTS2	ADAM metallopeptidase with thrombospondin type 1 motif 2	-0.699979	6.32392	103.267	1.11862e-08	1.70023e-07
10528	NOP56	NOP56 ribonucleoprotein	-0.698882	8.36362	169.474	2.54423e-10	8.76598e-09
9824	ARHGAP11A	Rho GTPase activating protein 11A	-0.698509	6.62161	62.0774	4.22059e-07	3.3385e-06
79596	RNF219	ring finger protein 219	-0.698235	3.45397	84.8922	4.69109e-08	5.37827e-07
87178	PNPT1	polyribonucleotide nucleotidyltransferase 1	-0.697192	5.70611	152.56	5.77328e-10	1.62791e-08
26227	PHGDH	phosphoglycerate dehydrogenase	-0.697107	7.69286	121.005	3.4099e-09	6.53396e-08
93100	NAPRT	nicotinate phosphoribosyltransferase	-0.696254	1.07757	20.4939	0.000291751	0.000883701
55795	PCID2	PCI domain containing 2	-0.695285	5.30142	163.279	3.40393e-10	1.07939e-08
6636	SNRPF	small nuclear ribonucleoprotein polypeptide F	-0.695121	5.78513	169.996	2.48362e-10	8.57776e-09
9819	TSC22D2	TSC22 domain family member 2	-0.692461	6.29769	162.673	3.50419e-10	1.09967e-08
693199	MIR614	microRNA 614	-0.690828	0.580398	11.9762	0.00295539	0.00666975
558	AXL	AXL receptor tyrosine kinase	-0.689934	9.46464	120.643	3.48809e-09	6.63942e-08
6909	TBX2	T-box 2	-0.689921	2.13107	27.6591	6.20823e-05	0.000231466
57460	PPM1H	protein phosphatase, Mg2+/Mn2+ dependent 1H	-0.689904	4.34028	95.8372	1.94098e-08	2.64449e-07
10808	HSPH1	heat shock protein family H (Hsp110) member 1	-0.689413	7.51467	131.939	1.76609e-09	3.81226e-08
51605	TRMT6	tRNA methyltransferase 6	-0.689391	5.75237	166.726	2.89137e-10	9.57092e-09
57670	KIAA1549	KIAA1549	-0.688869	2.28565	53.9248	1.08637e-06	7.29314e-06
3376	IARS	isoleucyl-tRNA synthetase	-0.687881	8.67067	200.993	6.62858e-11	3.0947e-09
10970	CKAP4	cytoskeleton associated protein 4	-0.687771	5.82479	157.62	4.48064e-10	1.33794e-08
26788	SNORD60	small nucleolar RNA, C/D box 60	-0.687313	-1.2218	8.29203	0.0103324	0.0200534
9298	SNORD31	small nucleolar RNA, C/D box 31	-0.686791	-0.328473	11.6948	0.00323025	0.00721548
57615	ZNF492	zinc finger protein 492	-0.68666	1.86529	42.4443	5.05994e-06	2.70612e-05
145864	HAPLN3	hyaluronan and proteoglycan link protein 3	-0.686404	1.94223	21.3883	0.000236619	0.000735626
51195	RAPGEFL1	Rap guanine nucleotide exchange factor like 1	-0.686401	1.41369	28.1545	5.63337e-05	0.000213043
3239	HOXD13	homeobox D13	-0.686165	0.599609	18.9454	0.000424731	0.00122562
4691	NCL	nucleolin	-0.685819	9.73472	219.778	3.25387e-11	1.78688e-09
440915	POTEKP	POTE ankyrin domain family member K, pseudogene	-0.68538	-1.07902	7.39669	0.0144795	0.0269393
1104	RCC1	regulator of chromosome condensation 1	-0.684987	6.95251	198.977	7.18053e-11	3.28813e-09
654320	SNORA8	small nucleolar RNA, H/ACA box 8	-0.68496	-0.0107036	10.8983	0.00417762	0.00906763
440224	CXADRP3	CXADR pseudogene 3	-0.682829	-0.673781	11.2174	0.00381545	0.00837343
54801	HAUS6	HAUS augmin like complex subunit 6	-0.68262	4.82056	52.8609	1.239e-06	8.11635e-06
84777	DLGAP1-AS2	DLGAP1 antisense RNA 2	-0.682538	1.59814	14.0188	0.00159356	0.00390236
64750	SMURF2	SMAD specific E3 ubiquitin protein ligase 2	-0.682373	6.99551	173.812	2.08694e-10	7.55357e-09
135	ADORA2A	adenosine A2a receptor	-0.681498	2.61218	33.1261	2.24935e-05	9.76378e-05
197320	ZNF778	zinc finger protein 778	-0.680709	3.38291	53.9017	1.08945e-06	7.30701e-06
7223	TRPC4	transient receptor potential cation channel subfamily C member 4	-0.680621	4.1046	68.9307	2.05209e-07	1.83063e-06
56935	SMCO4	single-pass membrane protein with coiled-coil domains 4	-0.680516	2.51128	42.7905	4.8098e-06	2.58838e-05
26038	CHD5	chromodomain helicase DNA binding protein 5	-0.680152	2.17896	28.6007	5.16606e-05	0.000197823
57532	NUFIP2	NUFIP2, FMR1 interacting protein 2	-0.679431	6.88612	56.7341	7.75002e-07	5.48637e-06
5365	PLXNB3	plexin B3	-0.679333	-0.750851	12.1902	0.00276389	0.00629207
574040	SNORA6	small nucleolar RNA, H/ACA box 6	-0.678586	-0.740207	7.15634	0.0158944	0.0292295
8761	PABPC4	poly(A) binding protein cytoplasmic 4	-0.677707	7.71757	225.632	2.63699e-11	1.55539e-09
9734	HDAC9	histone deacetylase 9	-0.675204	4.2236	40.4467	6.82018e-06	3.4912e-05
3340	NDST1	N-deacetylase and N-sulfotransferase 1	-0.675029	8.9275	176.735	1.83082e-10	6.88743e-09
64236	PDLIM2	PDZ and LIM domain 2	-0.674522	5.1191	80.6235	6.79434e-08	7.33308e-07
5930	RBBP6	RB binding protein 6, ubiquitin ligase	-0.674497	6.2621	43.1291	4.57847e-06	2.48291e-05
9121	SLC16A5	solute carrier family 16 member 5	-0.673939	0.949688	23.023	0.000163474	0.000533983
7516	XRCC2	X-ray repair cross complementing 2	-0.672619	3.68968	55.9743	8.48007e-07	5.92902e-06
84243	ZDHHC18	zinc finger DHHC-type containing 18	-0.671822	6.573	155.972	4.86236e-10	1.41939e-08
23327	NEDD4L	neural precursor cell expressed, developmentally down-regulated 4-like, E3 ubiquitin protein ligase	-0.671626	7.76194	185.405	1.25565e-10	5.11286e-09
55299	BRIX1	BRX1, biogenesis of ribosomes	-0.671071	5.13291	81.7894	6.13075e-08	6.67721e-07
4185	ADAM11	ADAM metallopeptidase domain 11	-0.67055	2.22497	36.7481	1.22055e-05	5.74708e-05
2048	EPHB2	EPH receptor B2	-0.670456	7.58212	100.311	1.38696e-08	2.03057e-07
54852	PAQR5	progestin and adipoQ receptor family member 5	-0.669505	5.6004	50.1548	1.7474e-06	1.08941e-05
79912	PYROXD1	pyridine nucleotide-disulphide oxidoreductase domain 1	-0.668888	3.56122	25.5658	9.48124e-05	0.000334058
27000	DNAJC2	DnaJ heat shock protein family (Hsp40) member C2	-0.666933	5.16295	82.2894	5.8686e-08	6.43078e-07
89884	LHX4	LIM homeobox 4	-0.666778	-0.243511	7.38365	0.0145524	0.0270426
91074	ANKRD30A	ankyrin repeat domain 30A	-0.666394	3.29839	18.2063	0.000511242	0.00144245
23542	MAPK8IP2	mitogen-activated protein kinase 8 interacting protein 2	-0.665391	2.99969	42.7864	4.81269e-06	2.58838e-05
131076	CCDC58	coiled-coil domain containing 58	-0.665321	3.54174	58.1544	6.5659e-07	4.77469e-06
4141	MARS	methionyl-tRNA synthetase	-0.664998	8.44407	128.98	2.09995e-09	4.40037e-08
28962	OSTM1	osteopetrosis associated transmembrane protein 1	-0.662922	6.21127	103.096	1.13246e-08	1.71762e-07
56902	PNO1	partner of NOB1 homolog	-0.662305	5.96555	78.198	8.44807e-08	8.81268e-07
80273	GRPEL1	GrpE like 1, mitochondrial	-0.662204	5.60171	123.517	2.9183e-09	5.69088e-08
284454	LOC284454	uncharacterized LOC284454	-0.662175	3.99719	60.0298	5.3004e-07	3.98796e-06
10763	NES	nestin	-0.66088	-1.41107	6.16905	0.0236164	0.0412646
51678	MPP6	membrane palmitoylated protein 6	-0.65871	4.66052	69.1391	2.00944e-07	1.80234e-06
84955	NUDCD1	NudC domain containing 1	-0.657882	5.74063	227.954	2.4295e-11	1.48179e-09
8482	SEMA7A	semaphorin 7A (John Milton Hagen blood group)	-0.657754	4.68582	74.8215	1.15507e-07	1.14731e-06
2826	CCR10	C-C motif chemokine receptor 10	-0.657548	-0.512896	6.62349	0.0196287	0.0351014
120939	TMEM52B	transmembrane protein 52B	-0.657397	1.2844	10.5271	0.00472317	0.0100875
3716	JAK1	Janus kinase 1	-0.656782	9.71262	283.746	4.1577e-12	3.84467e-10
677805	SNORA18	small nucleolar RNA, H/ACA box 18	-0.656483	0.770745	21.0162	0.000257996	0.000793532
55635	DEPDC1	DEP domain containing 1	-0.655936	6.30861	46.1881	2.96995e-06	1.70683e-05
51633	OTUD6B	OTU domain containing 6B	-0.655426	4.18603	42.0232	5.38392e-06	2.85036e-05
65266	WNK4	WNK lysine deficient protein kinase 4	-0.654026	-2.33105	8.96845	0.0121199	0.0230544
10051	SMC4	structural maintenance of chromosomes 4	-0.654012	7.34353	41.744	5.6115e-06	2.95263e-05
79084	WDR77	WD repeat domain 77	-0.653681	7.08832	167.46	2.79375e-10	9.31229e-09
23576	DDAH1	dimethylarginine dimethylaminohydrolase 1	-0.652506	4.6294	99.9216	1.4274e-08	2.07495e-07
11141	IL1RAPL1	interleukin 1 receptor accessory protein like 1	-0.652137	2.47155	20.3344	0.000303029	0.000912268
1984	EIF5A	eukaryotic translation initiation factor 5A	-0.652067	8.57456	121.347	3.33772e-09	6.42141e-08
8612	PLPP2	phospholipid phosphatase 2	-0.651676	-0.228649	7.1879	0.0157	0.0289239
100507431	LINC02551	long intergenic non-protein coding RNA 2551	-0.65126	-1.24385	6.12272	0.0240724	0.0419336
64123	ADGRL4	adhesion G protein-coupled receptor L4	-0.651132	-0.787379	5.74669	0.0281699	0.0481583
348093	RBPMS2	RNA binding protein, mRNA processing factor 2	-0.651089	-0.0793713	10.5425	0.00469896	0.0100448
54865	GPATCH4	G-patch domain containing 4	-0.650586	6.33224	119.74	3.69185e-09	6.95338e-08
22809	ATF5	activating transcription factor 5	-0.650496	5.13925	102.347	1.19537e-08	1.79971e-07
143244	EIF5AL1	eukaryotic translation initiation factor 5A-like 1	-0.649726	6.94658	129.21	2.07154e-09	4.35357e-08
1837	DTNA	dystrobrevin alpha	-0.649687	1.91263	16.3927	0.000820673	0.00218313
54962	TIPIN	TIMELESS interacting protein	-0.649382	4.33181	94.989	2.07181e-08	2.77526e-07
55432	YOD1	YOD1 deubiquitinase	-0.648624	3.18912	41.5884	5.74303e-06	3.0092e-05
116461	TSEN15	tRNA splicing endonuclease subunit 15	-0.6484	5.02076	77.5299	8.9794e-08	9.26579e-07
83931	STK40	serine/threonine kinase 40	-0.647682	6.07272	69.5138	1.93521e-07	1.74339e-06
9052	GPRC5A	G protein-coupled receptor class C group 5 member A	-0.647548	7.63742	203.73	5.95331e-11	2.87303e-09
8123	PWAR5	Prader Willi/Angelman region RNA 5	-0.64726	1.48866	8.82997	0.00849539	0.0169047
653720	GOLGA8M	golgin A8 family member M	-0.646683	-0.217639	7.20762	0.0155799	0.0287321
7003	TEAD1	TEA domain transcription factor 1	-0.646183	8.34492	53.3781	1.162e-06	7.69434e-06
25879	DCAF13	DDB1 and CUL4 associated factor 13	-0.646046	6.69292	187.336	1.15709e-10	4.76569e-09
22934	RPIA	ribose 5-phosphate isomerase A	-0.645931	4.22288	81.0258	6.55672e-08	7.11951e-07
51602	NOP58	NOP58 ribonucleoprotein	-0.645869	6.99996	162.339	3.56075e-10	1.10708e-08
79986	ZNF702P	zinc finger protein 702, pseudogene	-0.645841	4.60525	55.9875	8.46683e-07	5.92554e-06
79015	LINC01260	long intergenic non-protein coding RNA 1260	-0.645493	1.16541	11.0612	0.00396081	0.00865138
170960	ZNF721	zinc finger protein 721	-0.645479	4.51855	26.4089	7.9743e-05	0.000288189
3749	KCNC4	potassium voltage-gated channel subfamily C member 4	-0.645314	2.31297	47.9941	2.32323e-06	1.39384e-05
3725	JUN	Jun proto-oncogene, AP-1 transcription factor subunit	-0.644385	7.79102	97.3659	1.72784e-08	2.42557e-07
347733	TUBB2B	tubulin beta 2B class IIb	-0.644088	6.07395	100.994	1.31912e-08	1.94516e-07
9882	TBC1D4	TBC1 domain family member 4	-0.644001	3.85021	70.2859	1.79173e-07	1.63468e-06
9173	IL1RL1	interleukin 1 receptor like 1	-0.64381	-0.723655	5.2204	0.0353183	0.0586987
80014	WWC2	WW and C2 domain containing 2	-0.643583	7.26211	84.2718	4.94567e-08	5.60024e-07
79817	MOB3B	MOB kinase activator 3B	-0.64342	-1.44481	6.1622	0.0236832	0.0413662
27338	UBE2S	ubiquitin conjugating enzyme E2 S	-0.643081	6.46991	112.506	5.9026e-09	9.98842e-08
63979	FIGNL1	fidgetin like 1	-0.642752	5.26283	87.8145	3.673e-08	4.38891e-07
162494	RHBDL3	rhomboid like 3	-0.642262	-0.298569	9.77919	0.00608465	0.0125919
26768	SNORA73B	small nucleolar RNA, H/ACA box 73B	-0.639827	0.160843	8.44984	0.00975067	0.0190794
439949	PRKCQ-AS1	PRKCQ antisense RNA 1	-0.638331	1.30107	19.0664	0.000412195	0.00119329
60559	SPCS3	signal peptidase complex subunit 3	-0.637225	7.35475	126.232	2.47413e-09	5.0229e-08
10200	MPHOSPH6	M-phase phosphoprotein 6	-0.636332	4.01103	75.4983	1.08387e-07	1.08714e-06
729041	FAAHP1	fatty acid amide hydrolase pseudogene 1	-0.6363	0.124025	13.9226	0.00163889	0.00399765
54984	PINX1	PIN2 (TERF1) interacting telomerase inhibitor 1	-0.635996	4.27694	94.3686	2.17375e-08	2.87952e-07
51337	THEM6	thioesterase superfamily member 6	-0.634753	5.64269	112.439	5.92902e-09	1.00095e-07
26095	PTPN20	protein tyrosine phosphatase, non-receptor type 20	-0.634629	3.57524	60.7246	4.90278e-07	3.75784e-06
28989	NTMT1	N-terminal Xaa-Pro-Lys N-methyltransferase 1	-0.633055	5.39601	61.1916	4.65423e-07	3.59811e-06
9349	RPL23	ribosomal protein L23	-0.632796	9.32355	174.264	2.04481e-10	7.43864e-09
55573	CDV3	CDV3 homolog	-0.632514	8.17759	180.593	1.54483e-10	6.04972e-09
4824	NKX3-1	NK3 homeobox 1	-0.632335	4.03525	73.4938	1.31044e-07	1.26995e-06
993	CDC25A	cell division cycle 25A	-0.63233	4.84197	73.3986	1.32244e-07	1.27812e-06
3770	KCNJ14	potassium voltage-gated channel subfamily J member 14	-0.631387	0.353434	13.926	0.00163726	0.0039964
100302401	RASAL2-AS1	RASAL2 antisense RNA 1	-0.631155	0.760042	10.7808	0.00434225	0.0093703
84946	LTV1	LTV1 ribosome biogenesis factor	-0.630316	5.48817	124.05	2.82449e-09	5.54566e-08
1978	EIF4EBP1	eukaryotic translation initiation factor 4E binding protein 1	-0.628616	5.8555	78.1175	8.51021e-08	8.85908e-07
6248	RSC1A1	regulator of solute carriers 1	-0.628229	4.32056	66.1065	2.74202e-07	2.31456e-06
117144	CATSPER1	cation channel sperm associated 1	-0.627668	-0.907565	6.07639	0.0245386	0.0426213
80018	NAA25	N(alpha)-acetyltransferase 25, NatB auxiliary subunit	-0.627499	5.68684	75.9871	1.0355e-07	1.04594e-06
664701	ZNF826P	zinc finger protein 826, pseudogene	-0.62708	-0.251846	4.88329	0.0409897	0.0669979
401588	ZNF674-AS1	ZNF674 antisense RNA 1 (head to head)	-0.627025	3.05187	57.8421	6.80786e-07	4.91572e-06
285116	AHCTF1P1	AT-hook containing transcription factor 1 pseudogene 1	-0.626662	5.46706	39.617	7.74487e-06	3.89636e-05
101927574	LINC01186	long intergenic non-protein coding RNA 1186	-0.626539	0.655802	11.2449	0.00373139	0.00821284
348654	GEN1	GEN1, Holliday junction 5' flap endonuclease	-0.626471	4.72401	27.5859	6.29871e-05	0.000234188
8502	PKP4	plakophilin 4	-0.62625	6.55454	160.374	3.91538e-10	1.19913e-08
4771	NF2	neurofibromin 2	-0.625727	7.79437	101.714	1.25159e-08	1.8706e-07
8629	JRK	Jrk helix-turn-helix protein	-0.625632	6.47281	133.755	1.59084e-09	3.50282e-08
5756	TWF1	twinfilin actin binding protein 1	-0.625509	6.56234	61.7098	4.39482e-07	3.44186e-06
64318	NOC3L	NOC3 like DNA replication regulator	-0.625496	5.98165	69.4066	1.95613e-07	1.76003e-06
1105	CHD1	chromodomain helicase DNA binding protein 1	-0.625427	6.61659	46.7523	2.7485e-06	1.60139e-05
25902	MTHFD1L	methylenetetrahydrofolate dehydrogenase (NADP+ dependent) 1 like	-0.62537	5.83602	112.69	5.83083e-09	9.91062e-08
101929464	LOC101929464	uncharacterized LOC101929464	-0.624869	-0.410166	7.34617	0.0147646	0.0273872
5277	PIGA	phosphatidylinositol glycan anchor biosynthesis class A	-0.624707	4.11199	75.3932	1.09459e-07	1.09635e-06
5902	RANBP1	RAN binding protein 1	-0.623948	6.79695	114.547	5.15713e-09	9.0253e-08
254427	PROSER2	proline and serine rich 2	-0.623233	2.58087	44.0071	4.03445e-06	2.22065e-05
51154	MRTO4	MRT4 homolog, ribosome maturation factor	-0.622778	7.15654	104.195	1.04671e-08	1.60284e-07
89874	SLC25A21	solute carrier family 25 member 21	-0.622744	-0.914699	7.80651	0.0123839	0.0234817
6129	RPL7	ribosomal protein L7	-0.622329	5.58339	53.465	1.14959e-06	7.62828e-06
1903	S1PR3	sphingosine-1-phosphate receptor 3	-0.622277	2.89348	36.1977	1.33563e-05	6.22352e-05
9848	MFAP3L	microfibril associated protein 3 like	-0.622265	2.74715	48.4159	2.19592e-06	1.32411e-05
134265	AFAP1L1	actin filament associated protein 1 like 1	-0.622262	5.78032	145.086	8.51505e-10	2.16863e-08
84807	NFKBID	NFKB inhibitor delta	-0.622214	1.46647	32.1531	2.67158e-05	0.000112955
7019	TFAM	transcription factor A, mitochondrial	-0.621875	5.84754	143.583	9.2272e-10	2.31212e-08
283659	PRTG	protogenin	-0.621721	3.32621	25.7471	9.13218e-05	0.000323588
79784	MYH14	myosin heavy chain 14	-0.621637	-0.477958	5.77213	0.0278689	0.0476892
9928	KIF14	kinesin family member 14	-0.621306	5.65771	20.0538	0.000324065	0.000967642
100507246	SNHG16	small nucleolar RNA host gene 16	-0.621072	7.59426	119.194	3.82165e-09	7.16959e-08
55752	2011-09-01	septin 11	-0.620864	7.16386	69.5762	1.92314e-07	1.73361e-06
6128	RPL6	ribosomal protein L6	-0.619653	9.03509	178.607	1.68527e-10	6.47588e-09
29080	CCDC59	coiled-coil domain containing 59	-0.619652	4.40271	93.6853	2.29256e-08	3.00358e-07
23431	AP4E1	adaptor related protein complex 4 epsilon 1 subunit	-0.619633	4.57349	50.5657	1.65702e-06	1.04213e-05
7347	UCHL3	ubiquitin C-terminal hydrolase L3	-0.619418	3.64401	58.1308	6.58386e-07	4.78531e-06
27042	DIEXF	digestive organ expansion factor homolog (zebrafish)	-0.61924	5.23271	112.078	6.07363e-09	1.01579e-07
908	CCT6A	chaperonin containing TCP1 subunit 6A	-0.619183	8.76993	239.694	1.62392e-11	1.07758e-09
201562	HACD2	3-hydroxyacyl-CoA dehydratase 2	-0.618824	3.76708	40.2693	7.00702e-06	3.57662e-05
200894	ARL13B	ADP ribosylation factor like GTPase 13B	-0.618313	3.90428	36.6788	1.23441e-05	5.80292e-05
2187	FANCB	Fanconi anemia complementation group B	-0.617958	3.53766	30.8446	3.38596e-05	0.000138362
4830	NME1	NME/NM23 nucleoside diphosphate kinase 1	-0.617486	7.75539	127.482	2.29533e-09	4.73794e-08
64968	MRPS6	mitochondrial ribosomal protein S6	-0.616043	5.40839	146.312	7.97972e-10	2.07952e-08
63967	CLSPN	claspin	-0.615978	6.7728	91.11	2.81015e-08	3.53315e-07
83699	SH3BGRL2	SH3 domain binding glutamate rich protein like 2	-0.615641	0.71793	11.7604	0.0031637	0.00708078
84541	KBTBD8	kelch repeat and BTB domain containing 8	-0.615421	1.04409	24.4744	0.000119274	0.000406648
55345	ZGRF1	zinc finger GRF-type containing 1	-0.615359	3.13996	32.7145	2.4181e-05	0.000103521
8407	TAGLN2	transgelin 2	-0.614765	8.74445	99.5031	1.47233e-08	2.12303e-07
8754	ADAM9	ADAM metallopeptidase domain 9	-0.614633	8.6276	71.3184	1.6181e-07	1.50111e-06
51184	GPN3	GPN-loop GTPase 3	-0.614495	4.91961	93.1287	2.3947e-08	3.10401e-07
8706	B3GALNT1	beta-1,3-N-acetylgalactosaminyltransferase 1 (globoside blood group)	-0.614008	2.39841	33.2806	2.18945e-05	9.53262e-05
677838	SNORA61	small nucleolar RNA, H/ACA box 61	-0.613787	0.70164	8.39518	0.00994785	0.0194069
6741	SSB	Sjogren syndrome antigen B	-0.613524	6.94352	130.19	1.95553e-09	4.1959e-08
57211	ADGRG6	adhesion G protein-coupled receptor G6	-0.612738	6.88817	47.6513	2.43279e-06	1.44506e-05
7051	TGM1	transglutaminase 1	-0.612516	-1.04786	5.3478	0.0334138	0.0558702
2324	FLT4	fms related tyrosine kinase 4	-0.612429	3.96316	60.3216	5.12918e-07	3.89226e-06
23594	ORC6	origin recognition complex subunit 6	-0.611503	4.98998	72.8507	1.39398e-07	1.33378e-06
55632	G2E3	G2/M-phase specific E3 ubiquitin protein ligase	-0.611464	4.42575	21.721	0.000219169	0.000689496
387640	SKIDA1	SKI/DACH domain containing 1	-0.611412	1.8148	23.5583	0.00014533	0.000481735
23286	WWC1	WW and C2 domain containing 1	-0.610972	8.0002	195.696	8.19223e-11	3.56897e-09
708	C1QBP	complement C1q binding protein	-0.61069	7.36137	114.406	5.20528e-09	9.0763e-08
79723	SUV39H2	suppressor of variegation 3-9 homolog 2	-0.610642	4.66988	90.1237	3.04198e-08	3.7551e-07
262	AMD1	adenosylmethionine decarboxylase 1	-0.609607	6.8187	122.036	3.19768e-09	6.20195e-08
85377	MICALL1	MICAL like 1	-0.609008	7.08577	54.9457	9.59404e-07	6.58264e-06
9958	USP15	ubiquitin specific peptidase 15	-0.608705	6.29435	62.1323	4.19523e-07	3.32027e-06
113251	LARP4	La ribonucleoprotein domain family member 4	-0.608674	6.70943	45.8802	3.09915e-06	1.77114e-05
23566	LPAR3	lysophosphatidic acid receptor 3	-0.608654	-1.05448	6.84386	0.0179749	0.0325625
9811	CTIF	cap binding complex dependent translation initiation factor	-0.608553	6.32942	87.5813	3.74445e-08	4.44649e-07
83732	RIOK1	RIO kinase 1	-0.608195	5.54315	123.179	2.97956e-09	5.80245e-08
11260	XPOT	exportin for tRNA	-0.608055	8.05248	117.885	4.154e-09	7.65286e-08
49854	ZBTB21	zinc finger and BTB domain containing 21	-0.607846	4.27552	33.7942	2.00274e-05	8.82155e-05
27340	UTP20	UTP20, small subunit processome component	-0.607555	7.11147	64.5092	3.2449e-07	2.64858e-06
643253	CCT6P1	chaperonin containing TCP1 subunit 6 pseudogene 1	-0.606406	3.24621	57.2856	7.26399e-07	5.20314e-06
102157402	AK6	adenylate kinase 6	-0.606326	5.12867	114.469	5.18351e-09	9.04937e-08
56647	BCCIP	BRCA2 and CDKN1A interacting protein	-0.605731	6.68863	209.872	4.70055e-11	2.39237e-09
10675	CSPG5	chondroitin sulfate proteoglycan 5	-0.605199	0.974245	16.1566	0.000874601	0.00230944
55388	MCM10	minichromosome maintenance 10 replication initiation factor	-0.604664	6.14334	84.602	4.80832e-08	5.474e-07
57213	SPRYD7	SPRY domain containing 7	-0.604455	4.60351	79.7209	7.36338e-08	7.84096e-07
10529	NEBL	nebulette	-0.604027	1.55699	7.07261	0.0164238	0.0300795
3998	LMAN1	lectin, mannose binding 1	-0.603545	6.89475	46.1197	2.99812e-06	1.72164e-05
282763	OR51B5	olfactory receptor family 51 subfamily B member 5	-0.602823	3.48676	35.0586	1.61445e-05	7.32545e-05
64423	INF2	inverted formin, FH2 and WH2 domain containing	-0.602545	5.92912	84.0187	5.05395e-08	5.6859e-07
54821	ERCC6L	ERCC excision repair 6 like, spindle assembly checkpoint helicase	-0.602442	6.01081	54.2074	1.04943e-06	7.08766e-06
642280	ZNF876P	zinc finger protein 876, pseudogene	-0.602336	-0.478758	6.323	0.0221702	0.0390288
23075	SWAP70	switching B cell complex subunit SWAP70	-0.602104	6.67637	100.312	1.38683e-08	2.03057e-07
5464	PPA1	pyrophosphatase (inorganic) 1	-0.602097	7.19087	124.312	2.77958e-09	5.46498e-08
84281	C2orf88	chromosome 2 open reading frame 88	-0.602094	1.64367	20.6258	0.000282786	0.000860053
3799	KIF5B	kinesin family member 5B	-0.601705	8.1934	40.0172	7.28244e-06	3.69615e-05
54953	ODR4	odr-4 GPCR localization factor homolog	-0.601045	3.85436	32.1741	2.66156e-05	0.000112631
29091	STXBP6	syntaxin binding protein 6	-0.600895	2.15424	34.4978	1.7752e-05	7.96365e-05
148206	ZNF714	zinc finger protein 714	-0.600063	4.35628	45.8424	3.11546e-06	1.77762e-05
51175	TUBE1	tubulin epsilon 1	-0.599227	3.62153	47.7924	2.38701e-06	1.42495e-05
10465	PPIH	peptidylprolyl isomerase H	-0.59911	4.81349	100.208	1.39756e-08	2.03777e-07
23560	GTPBP4	GTP binding protein 4	-0.598961	6.85545	196.333	7.98391e-11	3.54283e-09
23405	DICER1	dicer 1, ribonuclease III	-0.598433	6.80478	38.5115	9.20212e-06	4.50392e-05
9689	BZW1	basic leucine zipper and W2 domains 1	-0.597984	7.7529	116.643	4.49939e-09	8.1736e-08
9136	RRP9	ribosomal RNA processing 9, U3 small nucleolar RNA binding protein	-0.597623	5.71355	68.4865	2.14642e-07	1.89204e-06
9774	BCLAF1	BCL2 associated transcription factor 1	-0.59741	7.65327	33.4479	2.12658e-05	9.2871e-05
92856	IMP4	IMP4, U3 small nucleolar ribonucleoprotein	-0.597321	5.66638	81.2954	6.40264e-08	6.96275e-07
374393	FAM111B	family with sequence similarity 111 member B	-0.597061	5.36866	22.1242	0.000199929	0.000636937
253714	MMS22L	MMS22 like, DNA repair protein	-0.596817	5.27188	42.9055	4.72979e-06	2.55241e-05
729747	ZNF878	zinc finger protein 878	-0.595956	0.475271	13.0821	0.00210306	0.00496184
6635	SNRPE	small nuclear ribonucleoprotein polypeptide E	-0.595622	3.45038	31.2349	3.15272e-05	0.000130037
26278	SACS	sacsin molecular chaperone	-0.595618	8.2351	22.4672	0.000185038	0.000594386
57697	FANCM	Fanconi anemia complementation group M	-0.595319	3.32735	31.2806	3.1266e-05	0.000129071
55803	ADAP2	ArfGAP with dual PH domains 2	-0.595277	1.16376	10.6177	0.00458294	0.00982606
9126	SMC3	structural maintenance of chromosomes 3	-0.595032	7.59682	32.5228	2.50153e-05	0.000106646
163081	ZNF567	zinc finger protein 567	-0.594902	3.50457	24.5223	0.000118061	0.000402896
160851	DGKH	diacylglycerol kinase eta	-0.594174	5.05441	20.4684	0.000293523	0.000887192
374887	YJEFN3	YjeF N-terminal domain containing 3	-0.594019	0.0356188	12.4185	0.00257493	0.0059259
3931	LCAT	lecithin-cholesterol acyltransferase	-0.593742	1.86977	21.5104	0.000230043	0.000718406
8515	ITGA10	integrin subunit alpha 10	-0.593694	-0.247152	6.18636	0.0234485	0.0410012
8882	ZPR1	ZPR1 zinc finger	-0.593222	6.86059	143.32	9.35897e-10	2.33697e-08
84301	DDI2	DNA damage inducible 1 homolog 2	-0.592746	4.42488	44.6483	3.68276e-06	2.04911e-05
90459	ERI1	exoribonuclease 1	-0.592672	5.09078	91.6706	2.68723e-08	3.4085e-07
6125	RPL5	ribosomal protein L5	-0.591926	9.77241	176.84	1.82227e-10	6.8797e-09
10105	PPIF	peptidylprolyl isomerase F	-0.591343	5.80658	134.624	1.51389e-09	3.39201e-08
439965	FAM35DP	family with sequence similarity 35, member A pseudogene	-0.590691	3.32324	48.5591	2.15449e-06	1.30132e-05
79441	HAUS3	HAUS augmin like complex subunit 3	-0.590656	4.35199	49.7403	1.8442e-06	1.14344e-05
57451	TENM2	teneurin transmembrane protein 2	-0.590594	7.07579	170.879	2.38493e-10	8.28377e-09
55127	HEATR1	HEAT repeat containing 1	-0.590495	7.24908	88.7067	3.41331e-08	4.1355e-07
120103	SLC36A4	solute carrier family 36 member 4	-0.589637	4.8388	49.7392	1.84444e-06	1.14344e-05
91860	CALML4	calmodulin like 4	-0.589305	1.65561	25.2927	0.000100358	0.000350154
25909	AHCTF1	AT-hook containing transcription factor 1	-0.588995	6.35951	32.459	2.52997e-05	0.000107698
1434	CSE1L	chromosome segregation 1 like	-0.587886	8.92847	86.3276	4.15627e-08	4.85508e-07
100507056	CCAT1	colon cancer associated transcript 1 (non-protein coding)	-0.587838	-1.42949	6.91712	0.0174608	0.0317157
54931	TRMT10C	tRNA methyltransferase 10C, mitochondrial RNase P subunit	-0.58759	3.87208	47.1348	2.60888e-06	1.53313e-05
9879	DDX46	DEAD-box helicase 46	-0.586608	7.50666	50.3245	1.70942e-06	1.07179e-05
5468	PPARG	peroxisome proliferator activated receptor gamma	-0.586555	6.59456	179.188	1.64274e-10	6.34843e-09
26354	GNL3	G protein nucleolar 3	-0.586329	7.05867	154.855	5.14143e-10	1.48573e-08
7975	MAFK	MAF bZIP transcription factor K	-0.586184	5.81489	66.3307	2.67869e-07	2.27316e-06
9318	COPS2	COP9 signalosome subunit 2	-0.585841	5.73356	54.7707	9.79943e-07	6.69153e-06
55035	NOL8	nucleolar protein 8	-0.585759	5.37937	43.5872	4.28505e-06	2.34532e-05
5202	PFDN2	prefoldin subunit 2	-0.585152	5.62886	106.945	8.62327e-09	1.35375e-07
23091	ZC3H13	zinc finger CCCH-type containing 13	-0.58495	5.92986	19.2216	0.000396715	0.00115337
8942	KYNU	kynureninase	-0.584232	1.88619	21.9345	0.000208735	0.000661464
4211	MEIS1	Meis homeobox 1	0.584424	1.88465	22.1037	0.000200857	0.000639468
84206	MEX3B	mex-3 RNA binding family member B	0.584901	2.63792	35.0001	1.63045e-05	7.38833e-05
5914	RARA	retinoic acid receptor alpha	0.585171	5.66511	104.376	1.03332e-08	1.58792e-07
9605	VPS9D1	VPS9 domain containing 1	0.585672	3.48848	61.423	4.53634e-07	3.53174e-06
275	AMT	aminomethyltransferase	0.585822	1.83735	10.2365	0.00520669	0.0109973
60686	C14orf93	chromosome 14 open reading frame 93	0.585825	3.60833	56.7327	7.75127e-07	5.48637e-06
822	CAPG	capping actin protein, gelsolin like	0.585969	6.78508	141.26	1.04625e-09	2.53738e-08
56135	PCDHAC1	protocadherin alpha subfamily C, 1	0.58623	4.99272	102.742	1.1617e-08	1.7564e-07
10903	MTMR11	myotubularin related protein 11	0.586503	4.86713	91.2076	2.78831e-08	3.51493e-07
84612	PARD6B	par-6 family cell polarity regulator beta	0.586623	6.16268	52.0687	1.36826e-06	8.8379e-06
22981	NINL	ninein like	0.586711	5.68852	90.259	3.00895e-08	3.73719e-07
102724105	ZNF528-AS1	ZNF528 antisense RNA 1	0.58711	2.24131	28.2004	5.58319e-05	0.000211256
3155	HMGCL	3-hydroxymethyl-3-methylglutaryl-CoA lyase	0.587147	5.23037	78.7747	8.01765e-08	8.43862e-07
112770	GLMP	glycosylated lysosomal membrane protein	0.587259	4.47615	73.0616	1.36595e-07	1.31221e-06
56107	PCDHGA9	protocadherin gamma subfamily A, 9	0.587402	5.55512	134.588	1.51697e-09	3.39201e-08
23336	SYNM	synemin	0.587835	5.99204	90.1363	3.03888e-08	3.7551e-07
53358	SHC3	SHC adaptor protein 3	0.588113	-1.4448	5.68713	0.0288895	0.0492121
3795	KHK	ketohexokinase	0.588597	3.01752	45.6514	3.19926e-06	1.81892e-05
84866	TMEM25	transmembrane protein 25	0.588663	5.29177	97.0503	1.7696e-08	2.47209e-07
54838	WBP1L	WW domain binding protein 1 like	0.589013	6.00507	178.755	1.67434e-10	6.45114e-09
79415	CYBC1	cytochrome b-245 chaperone 1	0.589194	6.52184	134.515	1.52325e-09	3.40074e-08
64855	FAM129B	family with sequence similarity 129 member B	0.589669	8.60433	156.775	4.67193e-10	1.38034e-08
2086	ERV3-1	endogenous retrovirus group 3 member 1, envelope	0.589681	1.13551	23.9901	0.000132329	0.000444152
339479	BRINP3	BMP/retinoic acid inducible neural specific 3	0.59024	2.30219	27.075	6.97207e-05	0.000255773
728039	SSR4P1	signal sequence receptor subunit 4 pseudogene 1	0.590252	0.789898	12.4338	0.00256279	0.00589985
317751	MESTIT1	MEST intronic transcript 1, antisense RNA	0.590268	0.0882261	10.4369	0.00486762	0.0103697
2760	GM2A	GM2 ganglioside activator	0.590403	6.61278	139.563	1.14818e-09	2.72015e-08
2309	FOXO3	forkhead box O3	0.591057	5.55742	97.6014	1.69738e-08	2.39219e-07
100507495	SDCBP2-AS1	SDCBP2 antisense RNA 1	0.591062	2.35799	24.7957	0.000111407	0.000382742
3800	KIF5C	kinesin family member 5C	0.591111	1.52037	25.9076	8.83503e-05	0.000315163
10437	IFI30	IFI30, lysosomal thiol reductase	0.59139	4.03001	60.3297	5.12448e-07	3.89226e-06
2066	ERBB4	erb-b2 receptor tyrosine kinase 4	0.591496	-0.235492	6.23888	0.0229475	0.0402381
116236	ABHD15	abhydrolase domain containing 15	0.591583	2.8552	27.9209	5.89669e-05	0.000221423
360132	FKBP9P1	FK506 binding protein 9 pseudogene 1	0.591773	3.3901	57.7148	6.9093e-07	4.97893e-06
154092	LINC01010	long intergenic non-protein coding RNA 1010	0.591846	-0.619701	7.71449	0.0128226	0.0242207
26269	FBXO8	F-box protein 8	0.592133	4.06746	66.9942	2.50061e-07	2.14105e-06
84662	GLIS2	GLIS family zinc finger 2	0.592566	5.11258	62.4063	4.0712e-07	3.23659e-06
6666	SOX12	SRY-box 12	0.593842	7.13026	156.739	4.68042e-10	1.38034e-08
51161	C3orf18	chromosome 3 open reading frame 18	0.594255	1.15954	20.2085	0.000312269	0.000936545
5696	PSMB8	proteasome subunit beta 8	0.594345	5.30854	93.8865	2.25684e-08	2.96492e-07
9636	ISG15	ISG15 ubiquitin-like modifier	0.594821	4.13361	43.204	4.52902e-06	2.45888e-05
23373	CRTC1	CREB regulated transcription coactivator 1	0.594842	4.32945	67.7089	2.32342e-07	2.01705e-06
2548	GAA	glucosidase alpha, acid	0.594855	5.74714	127.35	2.31351e-09	4.75748e-08
388581	C1QTNF12	C1q and TNF related 12	0.59499	0.614951	12.3875	0.00259975	0.00597356
9528	TMEM59	transmembrane protein 59	0.595047	6.98581	112.186	6.0301e-09	1.01324e-07
55367	PIDD1	p53-induced death domain protein 1	0.595145	4.16111	55.0407	9.48459e-07	6.52003e-06
410	ARSA	arylsulfatase A	0.596049	5.16033	83.5615	5.25632e-08	5.84929e-07
10475	TRIM38	tripartite motif containing 38	0.596086	4.71133	94.5929	2.13627e-08	2.84301e-07
2888	GRB14	growth factor receptor bound protein 14	0.596551	5.67839	63.1408	3.7585e-07	3.00115e-06
3398	ID2	inhibitor of DNA binding 2	0.596822	6.69702	16.0402	0.000902652	0.00237389
780	DDR1	discoidin domain receptor tyrosine kinase 1	0.597351	7.61407	146.707	7.81527e-10	2.04409e-08
64598	MOSPD3	motile sperm domain containing 3	0.597397	3.35413	53.2076	1.18679e-06	7.82775e-06
10044	SH2D3C	SH2 domain containing 3C	0.597559	-0.0668929	8.09678	0.0111072	0.0213749
54981	NMRK1	nicotinamide riboside kinase 1	0.598333	0.879081	12.9535	0.00218634	0.00513046
55716	LMBR1L	limb development membrane protein 1 like	0.598373	4.28248	70.9666	1.67505e-07	1.54395e-06
9672	SDC3	syndecan 3	0.598683	6.31211	130.991	1.8661e-09	4.01605e-08
83853	ROPN1L	rhophilin associated tail protein 1 like	0.598787	0.894896	17.6132	0.00059506	0.00164939
101928161	LOC101928161	uncharacterized LOC101928161	0.598904	1.11243	18.7878	0.000441709	0.00127001
55715	DOK4	docking protein 4	0.598918	4.53269	75.0156	1.13413e-07	1.12885e-06
10567	RABAC1	Rab acceptor 1	0.599005	5.72667	71.6988	1.55892e-07	1.45469e-06
84033	OBSCN	obscurin, cytoskeletal calmodulin and titin-interacting RhoGEF	0.599375	2.28637	15.4311	0.0010669	0.00274687
2735	GLI1	GLI family zinc finger 1	0.599475	3.86553	67.43	2.39084e-07	2.06408e-06
7422	VEGFA	vascular endothelial growth factor A	0.599492	6.22808	108.47	7.75871e-09	1.24391e-07
55643	BTBD2	BTB domain containing 2	0.599577	6.01681	126.134	2.48875e-09	5.04544e-08
161394	SAMD15	sterile alpha motif domain containing 15	0.599667	1.79283	28.7522	5.01744e-05	0.000193128
9235	IL32	interleukin 32	0.600192	2.64191	24.4032	0.000121099	0.0004116
80210	ARMC9	armadillo repeat containing 9	0.600463	4.23712	73.0251	1.37075e-07	1.31593e-06
84858	ZNF503	zinc finger protein 503	0.600731	2.77479	40.5017	6.7634e-06	3.46654e-05
1760	DMPK	DM1 protein kinase	0.601333	5.97737	101.099	1.30899e-08	1.93421e-07
6490	PMEL	premelanosome protein	0.601343	0.864222	10.0739	0.0055014	0.0115246
3673	ITGA2	integrin subunit alpha 2	0.601453	3.80489	18.7323	0.000447859	0.00128499
2896	GRN	granulin precursor	0.60241	8.26155	172.811	2.18371e-10	7.7473e-09
91355	LRP5L	LDL receptor related protein 5 like	0.602507	2.05159	31.6202	2.93992e-05	0.000122529
123096	SLC25A29	solute carrier family 25 member 29	0.602541	3.30572	34.1129	1.89588e-05	8.43117e-05
4921	DDR2	discoidin domain receptor tyrosine kinase 2	0.602634	5.87811	48.3516	2.2148e-06	1.33254e-05
63935	PCIF1	PDX1 C-terminal inhibiting factor 1	0.602844	6.03362	155.735	4.91999e-10	1.4333e-08
56106	PCDHGA10	protocadherin gamma subfamily A, 10	0.602976	5.49352	136.22	1.38315e-09	3.17702e-08
148523	CIART	circadian associated repressor of transcription	0.603014	2.57466	37.8952	1.0146e-05	4.90135e-05
56105	PCDHGA11	protocadherin gamma subfamily A, 11	0.603423	5.48985	139.182	1.1726e-09	2.75523e-08
25874	MPC2	mitochondrial pyruvate carrier 2	0.603513	6.40202	64.5318	3.23708e-07	2.64371e-06
84330	ZNF414	zinc finger protein 414	0.604338	3.15883	39.624	7.73639e-06	3.89483e-05
284618	RUSC1-AS1	RUSC1 antisense RNA 1	0.604524	-0.0441968	11.7563	0.00316776	0.00708766
51171	HSD17B14	hydroxysteroid 17-beta dehydrogenase 14	0.604689	4.23094	96.4681	1.84965e-08	2.55899e-07
2201	FBN2	fibrillin 2	0.604895	1.57183	21.3467	0.000238907	0.000741342
3600	IL15	interleukin 15	0.60492	2.7467	45.0093	3.49995e-06	1.96417e-05
27250	PDCD4	programmed cell death 4	0.605121	5.26994	47.1137	2.61638e-06	1.53571e-05
221424	LRRC73	leucine rich repeat containing 73	0.605513	0.00866122	8.3076	0.0102733	0.019957
23089	PEG10	paternally expressed 10	0.606289	9.41568	111.422	6.34712e-09	1.05209e-07
102682016	LINC01159	long intergenic non-protein coding RNA 1159	0.606392	-0.452601	7.39131	0.0145095	0.0269875
3428	IFI16	interferon gamma inducible protein 16	0.606473	4.98149	35.7005	1.4501e-05	6.68178e-05
154313	CFAP206	cilia and flagella associated protein 206	0.606622	2.63391	25.8126	9.00957e-05	0.000319956
79140	CCDC28B	coiled-coil domain containing 28B	0.606922	3.19732	41.256	6.0356e-06	3.13663e-05
5507	PPP1R3C	protein phosphatase 1 regulatory subunit 3C	0.606943	7.08176	51.7689	1.42105e-06	9.13359e-06
9902	MRC2	mannose receptor C type 2	0.607254	6.77517	123.087	2.9965e-09	5.82752e-08
56099	PCDHGB7	protocadherin gamma subfamily B, 7	0.607393	5.49035	139.129	1.17605e-09	2.7588e-08
101805492	CASC9	cancer susceptibility 9 (non-protein coding)	0.607425	2.27057	21.7519	0.000217625	0.000685544
4125	MAN2B1	mannosidase alpha class 2B member 1	0.607535	5.69852	108.194	7.90753e-09	1.26635e-07
9317	PTER	phosphotriesterase related	0.607627	4.46696	37.4194	1.09489e-05	5.23842e-05
100885776	UGDH-AS1	UGDH antisense RNA 1	0.607696	1.68479	15.053	0.00118561	0.00301033
89801	PPP1R3F	protein phosphatase 1 regulatory subunit 3F	0.60797	1.13065	22.4199	0.000187016	0.000600202
57545	CC2D2A	coiled-coil and C2 domain containing 2A	0.608201	5.4389	134.598	1.51608e-09	3.39201e-08
100506311	HOTAIRM1	HOXA transcript antisense RNA, myeloid-specific 1	0.608223	2.06891	20.4769	0.000292934	0.000886347
197258	FUK	fucokinase	0.608241	2.85388	43.4131	4.39404e-06	2.3974e-05
56098	PCDHGC4	protocadherin gamma subfamily C, 4	0.608481	5.48549	138.776	1.19924e-09	2.79946e-08
56112	PCDHGA3	protocadherin gamma subfamily A, 3	0.60877	5.49399	143.142	9.44864e-10	2.35365e-08
53335	BCL11A	B cell CLL/lymphoma 11A	0.609318	-0.866243	7.04754	0.0165861	0.0303272
3798	KIF5A	kinesin family member 5A	0.609376	1.79375	28.816	4.95626e-05	0.000191271
729438	CASTOR2	cytosolic arginine sensor for mTORC1 subunit 2	0.610198	3.04571	47.5291	2.47322e-06	1.46482e-05
26025	PCDHGA12	protocadherin gamma subfamily A, 12	0.610261	5.48684	139.322	1.16355e-09	2.73846e-08
5118	PCOLCE	procollagen C-endopeptidase enhancer	0.610614	2.11111	29.7496	4.15025e-05	0.00016478
56108	PCDHGA7	protocadherin gamma subfamily A, 7	0.61101	5.48376	138.395	1.2248e-09	2.85447e-08
768213	MIR671	microRNA 671	0.611852	-0.157515	9.35431	0.00705257	0.0143464
100507437	LOC100507437	uncharacterized LOC100507437	0.612178	1.83474	33.4092	2.14094e-05	9.34411e-05
317648	NOP14-AS1	NOP14 antisense RNA 1	0.612258	3.84556	78.0867	8.53414e-08	8.87662e-07
51752	ERAP1	endoplasmic reticulum aminopeptidase 1	0.612413	7.39813	171.586	2.30897e-10	8.07182e-09
3797	KIF3C	kinesin family member 3C	0.612446	6.05609	129.873	1.99234e-09	4.24944e-08
9708	PCDHGA8	protocadherin gamma subfamily A, 8	0.612531	5.48282	139.026	1.18277e-09	2.76552e-08
7070	THY1	Thy-1 cell surface antigen	0.612783	6.23551	98.5383	1.58204e-08	2.26076e-07
4335	MNT	MAX network transcriptional repressor	0.612811	4.88874	110.989	6.53492e-09	1.07909e-07
161835	FSIP1	fibrous sheath interacting protein 1	0.613015	1.29898	19.9432	0.000332798	0.000990241
8641	PCDHGB4	protocadherin gamma subfamily B, 4	0.613232	5.48283	140.213	1.10794e-09	2.64429e-08
21	ABCA3	ATP binding cassette subfamily A member 3	0.61349	6.18735	95.4973	1.99228e-08	2.69715e-07
23635	SSBP2	single stranded DNA binding protein 2	0.613588	4.88311	87.5896	3.74187e-08	4.44649e-07
7114	TMSB4X	thymosin beta 4, X-linked	0.613927	9.73489	113.594	5.49134e-09	9.4714e-08
284131	ENDOV	endonuclease V	0.613997	3.24581	50.2288	1.73072e-06	1.08183e-05
158471	PRUNE2	prune homolog 2	0.614481	2.63133	16.2127	0.000861439	0.00227763
283248	RCOR2	REST corepressor 2	0.614482	2.84323	46.7224	2.75979e-06	1.60658e-05
56114	PCDHGA1	protocadherin gamma subfamily A, 1	0.614494	5.50232	140.199	1.10878e-09	2.64429e-08
50626	CYHR1	cysteine and histidine rich 1	0.614989	4.8582	76.9593	9.46286e-08	9.69486e-07
56097	PCDHGC5	protocadherin gamma subfamily C, 5	0.615041	5.48605	140.373	1.09821e-09	2.63222e-08
158866	ZDHHC15	zinc finger DHHC-type containing 15	0.615681	1.63859	15.7829	0.000968308	0.0025202
55731	FAM222B	family with sequence similarity 222 member B	0.615854	6.05737	168.058	2.7169e-10	9.16267e-09
222223	KIAA1324L	KIAA1324 like	0.616289	4.56555	88.8183	3.38229e-08	4.10138e-07
56111	PCDHGA4	protocadherin gamma subfamily A, 4	0.616442	5.49795	141.546	1.0301e-09	2.51096e-08
341676	NEK5	NIMA related kinase 5	0.616562	-1.53735	6.29966	0.0223828	0.0393636
56103	PCDHGB2	protocadherin gamma subfamily B, 2	0.616598	5.49663	140.924	1.06561e-09	2.57448e-08
56109	PCDHGA6	protocadherin gamma subfamily A, 6	0.616648	5.49198	146.038	8.0961e-10	2.1022e-08
5148	PDE6G	phosphodiesterase 6G	0.616753	2.32768	24.131	0.000128371	0.000433132
56110	PCDHGA5	protocadherin gamma subfamily A, 5	0.616917	5.49205	145.789	8.20324e-10	2.11851e-08
56102	PCDHGB3	protocadherin gamma subfamily B, 3	0.617281	5.48946	143.888	9.07749e-10	2.28259e-08
283	ANG	angiogenin	0.617717	2.90721	23.3622	0.0001517	0.000500188
643827	CNTNAP3P2	contactin associated protein-like 3 pseudogene 2	0.618652	3.66885	62.3234	4.10831e-07	3.25966e-06
27289	RND1	Rho family GTPase 1	0.618711	-0.61647	7.28496	0.0151186	0.027986
341	APOC1	apolipoprotein C1	0.618764	3.70141	60.9436	4.78444e-07	3.68289e-06
4092	SMAD7	SMAD family member 7	0.619041	5.40107	96.8412	1.79789e-08	2.50231e-07
253190	SERHL2	serine hydrolase like 2	0.619087	-1.37321	5.90458	0.0263594	0.0454152
101928605	LOC101928605	uncharacterized LOC101928605	0.619111	0.126106	8.64329	0.00908745	0.017926
9644	SH3PXD2A	SH3 and PX domains 2A	0.619385	5.67873	158.676	4.2538e-10	1.27286e-08
101929057	LOC101929057	uncharacterized LOC101929057	0.619714	-1.13338	5.14357	0.0365269	0.06049
23646	PLD3	phospholipase D family member 3	0.620604	7.0815	167.606	2.77478e-10	9.29228e-09
56136	PCDHA13	protocadherin alpha 13	0.620641	5.01249	129.7	2.01261e-09	4.27009e-08
79867	TCTN2	tectonic family member 2	0.620661	4.66739	94.2104	2.20063e-08	2.90706e-07
153684	LOC153684	uncharacterized LOC153684	0.620693	2.82564	43.963	4.06004e-06	2.23131e-05
284114	TMEM102	transmembrane protein 102	0.620769	2.28471	31.8994	2.79574e-05	0.000117344
157638	FAM84B	family with sequence similarity 84 member B	0.621075	2.34879	24.5325	0.000117806	0.000402219
2036	EPB41L1	erythrocyte membrane protein band 4.1 like 1	0.621646	7.02543	159.314	4.12297e-10	1.24935e-08
116151	FAM210B	family with sequence similarity 210 member B	0.621948	4.6723	59.1166	5.87889e-07	4.35142e-06
57475	PLEKHH1	pleckstrin homology, MyTH4 and FERM domain containing H1	0.622127	2.02561	18.4401	0.000481902	0.00136991
79934	COQ8B	coenzyme Q8B	0.622858	5.33101	104.312	1.03802e-08	1.59225e-07
112476	PRRT2	proline rich transmembrane protein 2	0.622938	3.8342	55.7616	8.69809e-07	6.05781e-06
8292	COLQ	collagen like tail subunit of asymmetric acetylcholinesterase	0.623034	-1.03439	7.87336	0.0120757	0.0229855
121456	SLC9A7P1	solute carrier family 9 member 7 pseudogene 1	0.623541	2.20297	24.4593	0.000119658	0.00040767
10886	NPFFR2	neuropeptide FF receptor 2	0.623805	5.10131	110.598	6.70999e-09	1.10292e-07
100126784	LOC100126784	uncharacterized LOC100126784	0.623934	2.65254	52.2703	1.33399e-06	8.63212e-06
89876	MAATS1	MYCBP associated and testis expressed 1	0.624368	1.92884	28.908	4.86953e-05	0.000188482
1384	CRAT	carnitine O-acetyltransferase	0.624679	1.73099	19.2576	0.000393219	0.00114623
83692	CD99L2	CD99 molecule like 2	0.624732	6.26779	164.423	3.22334e-10	1.04012e-08
23285	KIAA1107	KIAA1107	0.624813	2.85291	17.0778	0.000684124	0.00186099
4858	NOVA2	NOVA alternative splicing regulator 2	0.625008	-1.84332	6.89489	0.017615	0.0319589
55231	CCDC87	coiled-coil domain containing 87	0.625628	-0.215998	12.3195	0.00265504	0.00607611
2188	FANCF	Fanconi anemia complementation group F	0.62589	4.16052	53.2227	1.18457e-06	7.81695e-06
100506714	NUP50-DT	NUP50 divergent transcript	0.625967	0.0534866	5.44389	0.0320551	0.0539002
100874091	TM4SF1-AS1	TM4SF1 antisense RNA 1	0.62623	0.0653855	11.583	0.00334733	0.00745336
84708	LNX1	ligand of numb-protein X 1	0.626435	1.14368	15.8256	0.000957036	0.00249627
118881	COMTD1	catechol-O-methyltransferase domain containing 1	0.626607	2.66343	49.1696	1.98738e-06	1.21888e-05
340554	ZC3H12B	zinc finger CCCH-type containing 12B	0.627547	2.65905	43.1526	4.56292e-06	2.47541e-05
135138	PACRG	parkin coregulated	0.627582	-1.72645	4.92515	0.0411235	0.0671708
5864	RAB3A	RAB3A, member RAS oncogene family	0.627635	0.478801	15.3529	0.00109032	0.00279763
79823	CAMKMT	calmodulin-lysine N-methyltransferase	0.627689	3.03755	51.7092	1.43183e-06	9.1946e-06
55150	C19orf73	chromosome 19 open reading frame 73	0.627737	-0.114487	8.84245	0.00845742	0.0168315
26018	LRIG1	leucine rich repeats and immunoglobulin like domains 1	0.628028	1.74121	21.0325	0.000257018	0.000791202
9993	DGCR2	DiGeorge syndrome critical region gene 2	0.628632	5.90108	161.337	3.7369e-10	1.15433e-08
100996634	NA	NA	0.628995	1.14603	14.2096	0.00150774	0.00371825
6813	STXBP2	syntaxin binding protein 2	0.629475	0.514139	10.8265	0.00427724	0.00924822
1495	CTNNA1	catenin alpha 1	0.629622	10.4587	239.299	1.64553e-11	1.08689e-09
6451	SH3BGRL	SH3 domain binding glutamate rich protein like	0.629913	5.28193	47.0829	2.62738e-06	1.54021e-05
395	ARHGAP6	Rho GTPase activating protein 6	0.630352	-1.49579	5.94077	0.0259634	0.0447976
132160	PPM1M	protein phosphatase, Mg2+/Mn2+ dependent 1M	0.630517	3.76519	57.0111	7.50148e-07	5.34563e-06
494513	PJVK	pejvakin	0.630831	-0.25572	9.9058	0.0058259	0.0121299
200316	APOBEC3F	apolipoprotein B mRNA editing enzyme catalytic subunit 3F	0.63138	3.81748	70.0475	1.83473e-07	1.66755e-06
51301	GCNT4	glucosaminyl (N-acetyl) transferase 4, core 2	0.631406	1.93959	18.5264	0.00047156	0.00134345
374882	TMEM205	transmembrane protein 205	0.631829	5.76166	150.546	6.39945e-10	1.7538e-08
79841	AGBL2	ATP/GTP binding protein like 2	0.631992	3.03262	33.0425	2.28255e-05	9.88392e-05
84826	SFT2D3	SFT2 domain containing 3	0.633664	2.48426	38.5744	9.11132e-06	4.4647e-05
728577	CNTNAP3B	contactin associated protein like 3B	0.634312	3.71133	60.3598	5.10719e-07	3.88336e-06
22864	R3HDM2	R3H domain containing 2	0.634863	6.48723	191.141	9.87083e-11	4.16113e-09
10924	SMPDL3A	sphingomyelin phosphodiesterase acid like 3A	0.635068	0.868923	14.9235	0.00122962	0.00310941
219621	CABCOCO1	ciliary associated calcium binding coiled-coil 1	0.635533	2.42404	33.8948	1.96829e-05	8.70189e-05
27445	PCLO	piccolo presynaptic cytomatrix protein	0.635611	4.57491	18.5595	0.000467661	0.00133393
79777	ACBD4	acyl-CoA binding domain containing 4	0.636635	3.96968	50.3204	1.71032e-06	1.07189e-05
55650	PIGV	phosphatidylinositol glycan anchor biosynthesis class V	0.636912	5.04806	107.69	8.1881e-09	1.2968e-07
23179	RGL1	ral guanine nucleotide dissociation stimulator like 1	0.637078	3.18676	49.0271	2.02507e-06	1.23828e-05
23588	KLHDC2	kelch domain containing 2	0.637914	4.99615	96.1682	1.89246e-08	2.60313e-07
148932	MOB3C	MOB kinase activator 3C	0.638434	4.15901	113.354	5.57904e-09	9.58805e-08
116983	ACAP3	ArfGAP with coiled-coil, ankyrin repeat and PH domains 3	0.63864	5.08275	73.5909	1.29831e-07	1.26375e-06
400073	C12orf76	chromosome 12 open reading frame 76	0.638969	2.5007	24.2515	0.000125094	0.000422672
55616	ASAP3	ArfGAP with SH3 domain, ankyrin repeat and PH domain 3	0.638986	4.7129	95.9412	1.92558e-08	2.63353e-07
23024	PDZRN3	PDZ domain containing ring finger 3	0.639123	-1.26948	6.55861	0.020148	0.0359315
100131320	RAB6C-AS1	RAB6C antisense RNA 1	0.639132	-0.767479	6.5921	0.019878	0.0355029
56143	PCDHA5	protocadherin alpha 5	0.639804	5.07843	133.631	1.6021e-09	3.52193e-08
7348	UPK1B	uroplakin 1B	0.63984	5.48075	156.305	4.78227e-10	1.40748e-08
9641	IKBKE	inhibitor of nuclear factor kappa B kinase subunit epsilon	0.640195	2.9853	38.9726	8.5599e-06	4.24058e-05
100132273	NDUFA6-DT	NDUFA6 divergent transcript	0.640365	1.98725	35.7812	1.43082e-05	6.60906e-05
152404	IGSF11	immunoglobulin superfamily member 11	0.640746	-0.407105	9.30756	0.00716929	0.014559
283554	GPR137C	G protein-coupled receptor 137C	0.641547	2.99064	51.0309	1.56095e-06	9.91715e-06
1268	CNR1	cannabinoid receptor 1	0.641767	3.90336	50.634	1.64252e-06	1.03482e-05
7088	TLE1	transducin like enhancer of split 1	0.642054	5.7631	149.168	6.87158e-10	1.85132e-08
144717	PHETA1	PH domain containing endocytic trafficking adaptor 1	0.64246	3.70528	49.7549	1.84067e-06	1.14209e-05
80127	BBOF1	basal body orientation factor 1	0.642785	2.76313	44.1447	3.95597e-06	2.18501e-05
3706	ITPKA	inositol-trisphosphate 3-kinase A	0.64283	1.07517	20.3689	0.000300547	0.000905177
283788	LOC283788	FSHD region gene 1 pseudogene	0.642854	4.22357	84.9813	4.65572e-08	5.34699e-07
6778	STAT6	signal transducer and activator of transcription 6	0.643497	8.12946	221.719	3.03304e-11	1.69815e-09
56104	PCDHGB1	protocadherin gamma subfamily B, 1	0.644101	5.53268	154.217	5.30905e-10	1.531e-08
79932	KIAA0319L	KIAA0319 like	0.644103	6.80655	244.646	1.37773e-11	9.3146e-10
79873	NUDT18	nudix hydrolase 18	0.644172	2.87267	59.376	5.70768e-07	4.24096e-06
100130581	LINC00910	long intergenic non-protein coding RNA 910	0.645797	2.89253	30.6156	3.53182e-05	0.000143323
1955	MEGF9	multiple EGF like domains 9	0.646045	4.61947	97.974	1.65043e-08	2.34143e-07
2027	ENO3	enolase 3	0.646771	0.728308	18.6311	0.000459334	0.00131279
26050	SLITRK5	SLIT and NTRK like family member 5	0.646807	4.64277	94.1861	2.2048e-08	2.90988e-07
374395	TMEM179B	transmembrane protein 179B	0.647025	5.49064	144.759	8.6646e-10	2.19417e-08
101930071	LOC101930071	uncharacterized LOC101930071	0.647488	-0.275519	9.24936	0.00731768	0.0148183
286527	TMSB15B	thymosin beta 15B	0.648017	2.71676	36.2175	1.33128e-05	6.20732e-05
56133	PCDHB2	protocadherin beta 2	0.648166	5.43604	157.479	4.51195e-10	1.34449e-08
54954	FAM120C	family with sequence similarity 120C	0.64885	4.14705	120.241	3.57726e-09	6.79111e-08
83986	FAM234A	family with sequence similarity 234 member A	0.649269	7.11239	181.433	1.48937e-10	5.88075e-09
9545	RAB3D	RAB3D, member RAS oncogene family	0.649517	5.28847	118.84	3.90858e-09	7.285e-08
441549	CDNF	cerebral dopamine neurotrophic factor	0.650785	-1.27804	5.73587	0.0282991	0.0483389
441094	NR2F1-AS1	NR2F1 antisense RNA 1	0.651091	4.02855	80.9332	6.61061e-08	7.16716e-07
116337	PANX3	pannexin 3	0.651225	-0.0848868	12.901	0.00222139	0.00520164
4313	MMP2	matrix metallopeptidase 2	0.651639	-1.4503	8.90842	0.00825973	0.0164884
64847	SPATA20	spermatogenesis associated 20	0.651642	7.21636	189.187	1.07063e-10	4.44136e-09
23303	KIF13B	kinesin family member 13B	0.651754	5.03824	115.411	4.87369e-09	8.66682e-08
54682	MANSC1	MANSC domain containing 1	0.652474	3.21407	42.7627	4.82938e-06	2.59601e-05
27286	SRPX2	sushi repeat containing protein, X-linked 2	0.653081	3.44144	63.738	3.52395e-07	2.84382e-06
91523	PCED1B	PC-esterase domain containing 1B	0.653661	0.840253	21.2658	0.00024343	0.000753582
670	BPHL	biphenyl hydrolase like	0.654295	4.8266	114.742	5.09151e-09	9.00297e-08
60681	FKBP10	FK506 binding protein 10	0.654639	7.90212	219.592	3.27596e-11	1.79215e-09
25805	BAMBI	BMP and activin membrane bound inhibitor	0.654905	-1.44979	5.91028	0.0262966	0.045318
4671	NAIP	NLR family apoptosis inhibitory protein	0.655607	1.93249	26.3501	8.07013e-05	0.000290991
51157	ZNF580	zinc finger protein 580	0.655634	3.29057	53.9266	1.08613e-06	7.29314e-06
57232	ZNF630	zinc finger protein 630	0.656413	1.73361	20.1803	0.000314385	0.000942497
389072	PLEKHM3	pleckstrin homology domain containing M3	0.656899	3.59196	59.7033	5.49959e-07	4.11192e-06
2319	FLOT2	flotillin 2	0.65717	5.96262	145.435	8.35852e-10	2.15086e-08
2695	GIP	gastric inhibitory polypeptide	0.657266	-0.0325923	11.8823	0.00304401	0.00684497
3958	LGALS3	galectin 3	0.657991	5.13616	89.4676	3.20797e-08	3.92319e-07
23266	ADGRL2	adhesion G protein-coupled receptor L2	0.658019	8.24887	79.1688	7.73757e-08	8.19679e-07
284273	ZADH2	zinc binding alcohol dehydrogenase domain containing 2	0.658191	4.32627	118.987	3.87217e-09	7.23596e-08
1020	CDK5	cyclin dependent kinase 5	0.658492	4.23702	68.5809	2.12597e-07	1.87632e-06
2737	GLI3	GLI family zinc finger 3	0.658664	5.86755	176.443	1.85474e-10	6.92293e-09
100506125	LOC100506125	uncharacterized LOC100506125	0.658849	-1.28752	7.20722	0.0155823	0.0287329
8528	DDO	D-aspartate oxidase	0.659047	3.12036	45.1139	3.44886e-06	1.94254e-05
283232	TMEM80	transmembrane protein 80	0.659527	4.4086	94.7034	2.11806e-08	2.82324e-07
5740	PTGIS	prostaglandin I2 synthase	0.659753	1.51265	25.3887	9.83688e-05	0.000344567
8436	CAVIN2	caveolae associated protein 2	0.660382	5.0105	77.1373	9.309e-08	9.55773e-07
100128782	LINC00476	long intergenic non-protein coding RNA 476	0.660529	2.63568	42.8057	4.79916e-06	2.58595e-05
10312	TCIRG1	T cell immune regulator 1, ATPase H+ transporting V0 subunit a3	0.661066	6.3917	110.86	6.59205e-09	1.08602e-07
3720	JARID2	jumonji and AT-rich interaction domain containing 2	0.661322	4.74509	151.984	5.94493e-10	1.66099e-08
2444	FRK	fyn related Src family tyrosine kinase	0.661432	2.76797	25.5471	9.51826e-05	0.000335115
54492	NEURL1B	neuralized E3 ubiquitin protein ligase 1B	0.661473	4.84832	85.1339	4.59589e-08	5.29099e-07
1946	EFNA5	ephrin A5	0.661505	6.31394	128.939	2.10498e-09	4.40449e-08
56895	AGPAT4	1-acylglycerol-3-phosphate O-acyltransferase 4	0.661538	4.66141	75.9304	1.04098e-07	1.05073e-06
11118	BTN3A2	butyrophilin subfamily 3 member A2	0.662088	5.27527	112.742	5.81073e-09	9.89563e-08
79983	POF1B	POF1B, actin binding protein	0.662136	0.634333	4.76587	0.0432062	0.0701727
55063	ZCWPW1	zinc finger CW-type and PWWP domain containing 1	0.662195	1.7354	21.9813	0.000206524	0.000655471
54972	TMEM132A	transmembrane protein 132A	0.662228	6.26607	104.946	9.92369e-09	1.53272e-07
10307	APBB3	amyloid beta precursor protein binding family B member 3	0.662459	3.86265	75.8762	1.04626e-07	1.05383e-06
501	ALDH7A1	aldehyde dehydrogenase 7 family member A1	0.663057	7.02307	210.491	4.5916e-11	2.35041e-09
6563	SLC14A1	solute carrier family 14 member 1 (Kidd blood group)	0.663249	-0.921945	11.6328	0.00329453	0.00734606
57624	NYAP2	neuronal tyrosine-phosphorylated phosphoinositide-3-kinase adaptor 2	0.663364	-0.675054	7.88981	0.0120013	0.022856
29800	ZDHHC1	zinc finger DHHC-type containing 1	0.663793	2.0336	43.36	4.42789e-06	2.41404e-05
150244	ZDHHC8P1	zinc finger DHHC-type containing 8 pseudogene 1	0.664052	3.12343	28.7316	5.03737e-05	0.000193723
284697	BTBD8	BTB domain containing 8	0.664247	0.432968	9.02144	0.00793304	0.0159203
56113	PCDHGA2	protocadherin gamma subfamily A, 2	0.664444	5.68189	173.194	2.14613e-10	7.67093e-09
10207	PATJ	PATJ, crumbs cell polarity complex component	0.665472	5.38137	91.7494	2.67044e-08	3.39321e-07
9926	LPGAT1	lysophosphatidylglycerol acyltransferase 1	0.665562	7.3053	88.2323	3.54875e-08	4.2743e-07
161142	FAM71D	family with sequence similarity 71 member D	0.666079	-1.09163	8.68765	0.00894266	0.0176891
54805	CNNM2	cyclin and CBS domain divalent metal cation transport mediator 2	0.666119	4.59979	139.501	1.15213e-09	2.725e-08
57731	SPTBN4	spectrin beta, non-erythrocytic 4	0.666198	0.0277613	9.87512	0.00588745	0.0122315
145783	LOC145783	uncharacterized LOC145783	0.666215	3.87575	96.0956	1.90299e-08	2.61009e-07
2042	EPHA3	EPH receptor A3	0.667187	1.71655	18.2097	0.000510799	0.00144214
84557	MAP1LC3A	microtubule associated protein 1 light chain 3 alpha	0.667357	4.03269	87.9172	3.642e-08	4.37192e-07
79603	CERS4	ceramide synthase 4	0.667788	3.58723	58.5854	6.24768e-07	4.57344e-06
5495	PPM1B	protein phosphatase, Mg2+/Mn2+ dependent 1B	0.667835	6.71986	112.677	5.83588e-09	9.91062e-08
57556	SEMA6A	semaphorin 6A	0.66812	-1.09517	5.23768	0.0350528	0.0583115
400954	EML6	echinoderm microtubule associated protein like 6	0.669183	0.825235	12.2531	0.00271037	0.00618694
26959	HBP1	HMG-box transcription factor 1	0.669307	5.54868	126.786	2.393e-09	4.88588e-08
58480	RHOU	ras homolog family member U	0.669714	1.76616	27.1967	6.80463e-05	0.000250722
100506433	LINC00648	long intergenic non-protein coding RNA 648	0.670111	2.81843	60.4402	5.06132e-07	3.85872e-06
100507098	ADAMTS9-AS2	ADAMTS9 antisense RNA 2	0.670346	-0.336351	7.05899	0.0165118	0.0302175
57577	CCDC191	coiled-coil domain containing 191	0.670544	3.14207	27.508	6.39652e-05	0.000237455
100505592	GAPLINC	gastric adenocarcinoma associated, positive CD44 regulator, long intergenic non-coding RNA	0.670607	-0.498052	9.12258	0.00765303	0.0154284
100129716	ARRDC3-AS1	ARRDC3 antisense RNA 1	0.670783	-0.557157	8.03725	0.0113564	0.0217958
4157	MC1R	melanocortin 1 receptor	0.670869	3.36152	46.6632	2.78223e-06	1.61644e-05
1027	CDKN1B	cyclin dependent kinase inhibitor 1B	0.671316	5.46645	156.172	4.81399e-10	1.41352e-08
219285	SAMD9L	sterile alpha motif domain containing 9 like	0.671371	2.64795	17.1893	0.000664414	0.00181599
6580	SLC22A1	solute carrier family 22 member 1	0.67152	-1.3411	6.52175	0.0204501	0.0364204
5076	PAX2	paired box 2	0.671878	4.94307	95.0903	2.05569e-08	2.764e-07
121512	FGD4	FYVE, RhoGEF and PH domain containing 4	0.672509	2.73832	13.1213	0.0020784	0.00491011
3700	ITIH4	inter-alpha-trypsin inhibitor heavy chain family member 4	0.673232	-1.26878	8.39449	0.00995036	0.0194092
6773	STAT2	signal transducer and activator of transcription 2	0.673507	5.87552	193.455	8.97466e-11	3.83981e-09
9945	GFPT2	glutamine-fructose-6-phosphate transaminase 2	0.673741	4.3323	28.6614	5.10595e-05	0.000195992
100130093	NA	NA	0.673803	0.13073	13.1397	0.00206693	0.00488483
92659	MAFG-DT	MAFG divergent transcript	0.674866	1.27486	16.7583	0.000744349	0.00200127
6855	SYP	synaptophysin	0.67539	4.2038	75.2999	1.10422e-07	1.10368e-06
60312	AFAP1	actin filament associated protein 1	0.675556	8.20624	260.289	8.35981e-12	6.37347e-10
10628	TXNIP	thioredoxin interacting protein	0.675912	0.324892	9.16851	0.00752958	0.0151959
4485	MST1	macrophage stimulating 1	0.676004	1.02276	15.5511	0.00103206	0.00266532
23600	AMACR	alpha-methylacyl-CoA racemase	0.676146	3.62491	86.5186	4.09039e-08	4.78983e-07
100861546	LINC00564	long intergenic non-protein coding RNA 564	0.676276	-1.20546	5.61151	0.0298337	0.050568
6303	SAT1	spermidine/spermine N1-acetyltransferase 1	0.676377	3.92531	49.0942	2.00721e-06	1.22946e-05
55152	DALRD3	DALR anticodon binding domain containing 3	0.676738	5.11967	156.137	4.82251e-10	1.41352e-08
2629	GBA	glucosylceramidase beta	0.677119	7.2985	196.609	7.89558e-11	3.52546e-09
3882	KRT32	keratin 32	0.677366	-0.443589	12.7791	0.00230523	0.00537686
53637	S1PR5	sphingosine-1-phosphate receptor 5	0.678	2.26504	56.8624	7.63374e-07	5.42193e-06
197257	LDHD	lactate dehydrogenase D	0.678501	-0.120319	8.77085	0.00867805	0.0172203
57575	PCDH10	protocadherin 10	0.678657	3.64719	80.3885	6.93762e-08	7.45404e-07
3783	KCNN4	potassium calcium-activated channel subfamily N member 4	0.678778	3.37936	52.0027	1.37968e-06	8.90765e-06
26033	ATRNL1	attractin like 1	0.679797	4.60839	90.5381	2.94205e-08	3.66364e-07
29943	PADI1	peptidyl arginine deiminase 1	0.679976	4.04128	121.888	3.22725e-09	6.23398e-08
89849	ATG16L2	autophagy related 16 like 2	0.680379	3.04711	58.0943	6.61172e-07	4.79798e-06
678	ZFP36L2	ZFP36 ring finger protein like 2	0.681303	5.96158	203.032	6.11808e-11	2.92301e-09
200035	NUDT17	nudix hydrolase 17	0.681369	1.64491	24.0291	0.000131219	0.000440975
56140	PCDHA8	protocadherin alpha 8	0.681907	5.21438	151.313	6.15245e-10	1.70335e-08
441150	C6orf226	chromosome 6 open reading frame 226	0.682024	1.8542	26.3946	7.99752e-05	0.000288852
162394	SLFN5	schlafen family member 5	0.682965	2.99361	29.9995	3.96019e-05	0.000157846
22979	EFR3B	EFR3 homolog B	0.683108	5.19987	84.0806	5.02722e-08	5.67709e-07
116412	ZNF837	zinc finger protein 837	0.683149	0.722542	25.6149	9.38539e-05	0.00033125
57538	ALPK3	alpha kinase 3	0.683578	0.0511961	9.85501	0.00592818	0.0123089
79639	TMEM53	transmembrane protein 53	0.683921	3.07665	71.805	1.54283e-07	1.44344e-06
64207	IRF2BPL	interferon regulatory factor 2 binding protein like	0.684372	6.44407	167.246	2.82181e-10	9.36226e-09
27120	DKKL1	dickkopf like acrosomal protein 1	0.684399	0.133269	16.1091	0.000885941	0.00233544
645426	TMEM191C	transmembrane protein 191C	0.68469	-1.40648	6.71693	0.0189072	0.0340192
11046	SLC35D2	solute carrier family 35 member D2	0.684991	4.82893	116.937	4.41473e-09	8.03e-08
285761	DCBLD1	discoidin, CUB and LCCL domain containing 1	0.685741	3.84873	74.0348	1.24447e-07	1.224e-06
4855	NOTCH4	notch 4	0.686248	-1.0848	7.36041	0.0146836	0.0272546
374875	HSD11B1L	hydroxysteroid 11-beta dehydrogenase 1 like	0.687102	1.87595	28.4334	5.33607e-05	0.000203463
1768	DNAH6	dynein axonemal heavy chain 6	0.687213	1.91585	19.0259	0.000416342	0.0012036
3269	HRH1	histamine receptor H1	0.687678	4.07901	23.7456	0.000139521	0.000465059
9752	PCDHA9	protocadherin alpha 9	0.68838	4.96812	145.351	8.39594e-10	2.15661e-08
221914	GPC2	glypican 2	0.688644	-0.156072	13.943	0.00162915	0.00397827
79623	GALNT14	polypeptide N-acetylgalactosaminyltransferase 14	0.688982	1.05373	21.6917	0.00022065	0.000693243
158038	LINGO2	leucine rich repeat and Ig domain containing 2	0.689697	-0.520197	14.9093	0.00123455	0.00311858
1397	CRIP2	cysteine rich protein 2	0.689901	6.25763	95.9051	1.93091e-08	2.63665e-07
4599	MX1	MX dynamin like GTPase 1	0.6902	1.56187	24.5671	0.000116942	0.000399458
26580	BSCL2	BSCL2, seipin lipid droplet biogenesis associated	0.690239	6.81718	192.583	9.30112e-11	3.94417e-09
56142	PCDHA6	protocadherin alpha 6	0.690426	6.1598	235.325	1.88241e-11	1.22639e-09
144571	A2M-AS1	A2M antisense RNA 1	0.690986	1.21344	20.617	0.000283377	0.000861613
1534	CYB561	cytochrome b561	0.691117	1.67954	29.9251	4.01578e-05	0.000159839
84536	LINC01547	long intergenic non-protein coding RNA 1547	0.69145	2.30256	41.5829	5.74768e-06	3.00992e-05
3678	ITGA5	integrin subunit alpha 5	0.691749	7.79352	105.742	9.38079e-09	1.46625e-07
26231	LRRC29	leucine rich repeat containing 29	0.691784	1.36924	24.6701	0.000114412	0.000391282
8935	SKAP2	src kinase associated phosphoprotein 2	0.69205	7.17837	110.457	6.77425e-09	1.1122e-07
93408	MYL10	myosin light chain 10	0.693921	0.014046	13.3118	0.00196299	0.00467757
8406	SRPX	sushi repeat containing protein, X-linked	0.693959	2.18251	41.5456	5.77979e-06	3.02342e-05
90864	SPSB3	splA/ryanodine receptor domain and SOCS box containing 3	0.694112	4.3861	83.9744	5.07319e-08	5.69413e-07
23092	ARHGAP26	Rho GTPase activating protein 26	0.694384	7.68485	142.301	9.88749e-10	2.4392e-08
6595	SMARCA2	SWI/SNF related, matrix associated, actin dependent regulator of chromatin, subfamily a, member 2	0.696056	4.15766	102.769	1.15943e-08	1.75481e-07
7984	ARHGEF5	Rho guanine nucleotide exchange factor 5	0.696085	4.56446	114.772	5.08168e-09	9.00297e-08
114783	LMTK3	lemur tyrosine kinase 3	0.696346	3.73132	61.6299	4.43373e-07	3.46126e-06
5264	PHYH	phytanoyl-CoA 2-hydroxylase	0.697137	5.09244	125.866	2.52934e-09	5.11326e-08
100506637	PRKAR2A-AS1	PRKAR2A antisense RNA 1	0.697538	2.32518	40.7686	6.49521e-06	3.34877e-05
81621	KAZALD1	Kazal type serine peptidase inhibitor domain 1	0.697913	-0.0879046	11.5032	0.00343381	0.00762459
653160	LOC653160	uncharacterized LOC653160	0.698955	-0.934086	6.74085	0.0187274	0.0337464
100128494	LOC100128494	uncharacterized LOC100128494	0.69902	-0.168301	9.0633	0.00781576	0.0157182
3759	KCNJ2	potassium voltage-gated channel subfamily J member 2	0.699112	3.1003	52.9152	1.23066e-06	8.07278e-06
9472	AKAP6	A-kinase anchoring protein 6	0.699229	0.485762	6.55802	0.0201528	0.0359356
113612	CYP2U1	cytochrome P450 family 2 subfamily U member 1	0.699485	2.90862	48.2933	2.23209e-06	1.34186e-05
113622	ADPRHL1	ADP-ribosylhydrolase like 1	0.699873	1.8579	36.6655	1.23707e-05	5.81153e-05
8329	HIST1H2AI	histone cluster 1 H2A family member i	0.700299	-1.45052	6.91708	0.017461	0.0317157
101928656	LINC01099	long intergenic non-protein coding RNA 1099	0.700489	-0.434027	6.15563	0.0237474	0.0414582
84261	FBXW9	F-box and WD repeat domain containing 9	0.700924	3.33221	53.6848	1.11887e-06	7.45893e-06
171024	SYNPO2	synaptopodin 2	0.701119	-0.830918	6.65069	0.0194155	0.0348026
3914	LAMB3	laminin subunit beta 3	0.701398	-1.1132	8.30539	0.0102817	0.0199657
582	BBS1	Bardet-Biedl syndrome 1	0.701729	4.76201	139.365	1.16083e-09	2.73654e-08
3280	HES1	hes family bHLH transcription factor 1	0.701733	0.736644	10.1313	0.00539515	0.0113302
728130	NUTM2D	NUT family member 2D	0.701821	0.747466	16.8317	0.00073001	0.00196714
387646	LRRC37A6P	leucine rich repeat containing 37 member A6, pseudogene	0.701864	2.45318	44.7009	3.6555e-06	2.03552e-05
84171	LOXL4	lysyl oxidase like 4	0.701936	2.589	43.9764	4.05221e-06	2.22786e-05
196743	PAOX	polyamine oxidase	0.701988	2.24734	41.6538	5.68735e-06	2.98596e-05
56141	PCDHA7	protocadherin alpha 7	0.702042	5.32881	198.661	7.27156e-11	3.31921e-09
5212	VIT	vitrin	0.702373	-0.219255	9.27766	0.00724509	0.01469
84954	MPND	MPN domain containing	0.702477	4.06098	65.5628	2.90271e-07	2.41606e-06
387700	SLC16A12	solute carrier family 16 member 12	0.702779	-0.636391	7.27124	0.0151993	0.0281171
100507463	PSMB8-AS1	PSMB8 antisense RNA 1 (head to head)	0.702811	-0.106357	15.3635	0.00108709	0.00279143
7084	TK2	thymidine kinase 2, mitochondrial	0.703354	5.00391	140.199	1.10876e-09	2.64429e-08
728192	LINC00460	long intergenic non-protein coding RNA 460	0.703605	-1.41042	7.98973	0.0115599	0.0221412
641467	TSC22D1-AS1	TSC22D1 antisense RNA 1	0.70376	-0.741314	8.92952	0.00819758	0.0163735
10154	PLXNC1	plexin C1	0.70396	-0.21907	8.3152	0.0102446	0.019918
130589	GALM	galactose mutarotase	0.704511	4.46707	149.558	6.7342e-10	1.82955e-08
100049716	LOC100049716	uncharacterized LOC100049716	0.704986	2.4194	34.0956	1.9015e-05	8.45355e-05
4052	LTBP1	latent transforming growth factor beta binding protein 1	0.705117	2.59079	28.1214	5.66985e-05	0.000214241
6861	SYT5	synaptotagmin 5	0.705393	-1.50083	7.96509	0.011667	0.0223202
842	CASP9	caspase 9	0.705739	4.31779	100.257	1.39246e-08	2.03318e-07
5627	PROS1	protein S	0.706002	4.51915	84.1645	4.99125e-08	5.64192e-07
79937	CNTNAP3	contactin associated protein like 3	0.706055	5.43157	107.412	8.3476e-09	1.31769e-07
6398	SECTM1	secreted and transmembrane 1	0.707188	-0.749215	8.21278	0.0106393	0.0205793
7067	THRA	thyroid hormone receptor alpha	0.708468	5.12507	144.851	8.62256e-10	2.19126e-08
90835	CCDC189	coiled-coil domain containing 189	0.708475	2.38416	46.5976	2.80734e-06	1.62773e-05
10758	TRAF3IP2	TRAF3 interacting protein 2	0.708752	3.12725	50.9288	1.58148e-06	1.0021e-05
150737	TTC30B	tetratricopeptide repeat domain 30B	0.70877	2.23838	36.6838	1.2334e-05	5.80228e-05
1289	COL5A1	collagen type V alpha 1 chain	0.708989	2.96195	40.5004	6.76475e-06	3.46654e-05
253512	SLC25A30	solute carrier family 25 member 30	0.709075	5.74348	126.819	2.38829e-09	4.88588e-08
26960	NBEA	neurobeachin	0.7094	5.33098	35.4818	1.50391e-05	6.89334e-05
2232	FDXR	ferredoxin reductase	0.709639	5.30122	153.189	5.59189e-10	1.59341e-08
90557	CCDC74A	coiled-coil domain containing 74A	0.709942	3.81169	84.0551	5.0382e-08	5.67709e-07
56101	PCDHGB5	protocadherin gamma subfamily B, 5	0.709983	6.08712	218.141	3.45402e-11	1.86817e-09
79176	FBXL15	F-box and leucine rich repeat protein 15	0.71021	2.66839	36.8935	1.19202e-05	5.63869e-05
728118	NUTM2A	NUT family member 2A	0.710679	0.660717	26.8694	7.26551e-05	0.000265519
307	ANXA4	annexin A4	0.710682	6.5307	211.575	4.40747e-11	2.2841e-09
56978	PRDM8	PR/SET domain 8	0.711017	1.78813	39.4109	7.99569e-06	3.99589e-05
51523	CXXC5	CXXC finger protein 5	0.711441	7.31323	201.267	6.55726e-11	3.07377e-09
730102	CRYZL2P	crystallin zeta like 2, pseudogene	0.71159	4.63601	103.485	1.10128e-08	1.67565e-07
27163	NAAA	N-acylethanolamine acid amidase	0.711826	3.97119	94.8356	2.09652e-08	2.8005e-07
2357	FPR1	formyl peptide receptor 1	0.712233	0.221145	21.4466	0.000233453	0.000727726
414149	ACBD7	acyl-CoA binding domain containing 7	0.712625	2.86283	46.2409	2.9484e-06	1.69717e-05
5164	PDK2	pyruvate dehydrogenase kinase 2	0.712852	5.2941	205.244	5.6132e-11	2.74587e-09
2118	ETV4	ETS variant 4	0.713009	2.41256	24.0563	0.000130452	0.000439327
23401	FRAT2	FRAT2, WNT signaling pathway regulator	0.713343	2.22834	36.7775	1.2147e-05	5.72896e-05
55841	WWC3	WWC family member 3	0.713354	1.55446	26.2714	8.20056e-05	0.000294953
7076	TIMP1	TIMP metallopeptidase inhibitor 1	0.713405	7.16594	135.902	1.40816e-09	3.22416e-08
100289656	LOC100289656	Dexi homolog (mouse) pseudogene	0.713462	-1.07447	12.356	0.0026252	0.00602032
1952	CELSR2	cadherin EGF LAG seven-pass G-type receptor 2	0.713546	2.62845	53.3767	1.1622e-06	7.69434e-06
55565	ZNF821	zinc finger protein 821	0.71407	2.81086	61.3836	4.55618e-07	3.54527e-06
445328	ARHGEF35	Rho guanine nucleotide exchange factor 35	0.714451	2.73495	66.0315	2.7636e-07	2.32845e-06
23096	IQSEC2	IQ motif and Sec7 domain 2	0.714805	4.81593	114.512	5.16917e-09	9.03533e-08
56146	PCDHA2	protocadherin alpha 2	0.715113	5.03857	141.287	1.04473e-09	2.53738e-08
56928	SPPL2B	signal peptide peptidase like 2B	0.715343	4.88041	109.708	7.12776e-09	1.16225e-07
1788	DNMT3A	DNA methyltransferase 3 alpha	0.715452	5.09869	181.03	1.51568e-10	5.95185e-09
6326	SCN2A	sodium voltage-gated channel alpha subunit 2	0.716095	-0.229735	8.67628	0.00897951	0.0177399
201229	LYRM9	LYR motif containing 9	0.717162	1.10361	15.1588	0.00115095	0.0029348
90024	FLJ20021	uncharacterized LOC90024	0.7178	1.23395	14.5216	0.00137831	0.00343869
9127	P2RX6	purinergic receptor P2X 6	0.717969	-1.7554	10.1607	0.00534175	0.0112395
78991	PCYOX1L	prenylcysteine oxidase 1 like	0.718296	3.47537	71.9212	1.52545e-07	1.43372e-06
3671	ISLR	immunoglobulin superfamily containing leucine rich repeat	0.718515	-0.0679804	11.1436	0.00385599	0.00845332
101927285	LINC01793	long intergenic non-protein coding RNA 1793	0.718625	2.13462	33.7352	2.02325e-05	8.89277e-05
80737	VWA7	von Willebrand factor A domain containing 7	0.718652	0.00685704	11.2266	0.00375363	0.00825799
101927559	CEBPB-AS1	CEBPB antisense RNA 1	0.718735	0.138377	9.5285	0.00663615	0.0136016
6038	RNASE4	ribonuclease A family member 4	0.719402	2.89022	41.7081	5.64157e-06	2.96736e-05
23363	OBSL1	obscurin like 1	0.719625	4.19994	120.778	3.45873e-09	6.60341e-08
333	APLP1	amyloid beta precursor like protein 1	0.719641	5.77893	174.722	2.00318e-10	7.30575e-09
9887	SMG7	SMG7, nonsense mediated mRNA decay factor	0.71968	6.80708	268.178	6.56751e-12	5.56995e-10
9742	IFT140	intraflagellar transport 140	0.719773	5.63609	197.004	7.77113e-11	3.48074e-09
2683	B4GALT1	beta-1,4-galactosyltransferase 1	0.720171	6.41227	217.821	3.49472e-11	1.87603e-09
154865	IQUB	IQ motif and ubiquitin domain containing	0.720516	-1.02677	5.68315	0.0289384	0.0492781
11152	WDR45	WD repeat domain 45	0.720781	4.92083	82.9818	5.52599e-08	6.08867e-07
5802	PTPRS	protein tyrosine phosphatase, receptor type S	0.721187	5.90524	115.844	4.73816e-09	8.47848e-08
80726	IQCN	IQ motif containing N	0.721362	0.0971953	11.2365	0.00374155	0.00823267
23236	PLCB1	phospholipase C beta 1	0.722105	3.78534	30.0152	3.94858e-05	0.000157471
10046	MAMLD1	mastermind like domain containing 1	0.722117	5.69682	102.691	1.16597e-08	1.75914e-07
4126	MANBA	mannosidase beta	0.722885	3.713	97.4143	1.72153e-08	2.41909e-07
1388	ATF6B	activating transcription factor 6 beta	0.722977	6.61482	267.804	6.64196e-12	5.58602e-10
2135	EXTL2	exostosin like glycosyltransferase 2	0.7235	4.53545	73.8561	1.26584e-07	1.2393e-06
285193	DUSP28	dual specificity phosphatase 28	0.723929	1.05065	22.9522	0.000166057	0.000541547
51704	GPRC5B	G protein-coupled receptor class C group 5 member B	0.724372	5.63662	87.6388	3.72669e-08	4.43275e-07
8875	VNN2	vanin 2	0.724635	2.70011	68.8041	2.07848e-07	1.84807e-06
55620	STAP2	signal transducing adaptor family member 2	0.725175	1.00368	31.7726	2.86021e-05	0.000119659
57106	NAT14	N-acetyltransferase 14 (putative)	0.725341	5.4685	119.755	3.68846e-09	6.95338e-08
3589	IL11	interleukin 11	0.725385	2.65414	18.7497	0.000445922	0.00128033
56131	PCDHB4	protocadherin beta 4	0.725392	1.98282	32.1465	2.67474e-05	0.000113041
4160	MC4R	melanocortin 4 receptor	0.725488	-1.40764	6.72648	0.0188352	0.0339151
3690	ITGB3	integrin subunit beta 3	0.725618	4.53534	49.6277	1.87151e-06	1.15672e-05
101928113	ST3GAL5-AS1	ST3GAL5 antisense RNA 1 (head to head)	0.725655	-1.50521	8.42508	0.00983944	0.0192347
9563	H6PD	hexose-6-phosphate dehydrogenase/glucose 1-dehydrogenase	0.726012	6.74907	201.721	6.44104e-11	3.03682e-09
54477	PLEKHA5	pleckstrin homology domain containing A5	0.726321	6.34342	60.5698	4.98835e-07	3.8122e-06
2053	EPHX2	epoxide hydrolase 2	0.726486	2.42134	54.8337	9.72494e-07	6.6597e-06
56243	KIAA1217	KIAA1217	0.726685	5.02494	91.8947	2.63979e-08	3.36321e-07
100128927	ZBTB42	zinc finger and BTB domain containing 42	0.727654	3.87747	101.166	1.30265e-08	1.92881e-07
90506	LRRC46	leucine rich repeat containing 46	0.728186	2.4052	59.0217	5.94293e-07	4.3862e-06
101926895	CRTC3-AS1	CRTC3 antisense RNA 1	0.729037	-1.62263	9.98364	0.00567299	0.0118477
10962	MLLT11	MLLT11, transcription factor 7 cofactor	0.729685	4.29148	80.6261	6.79282e-08	7.33308e-07
22996	TTC39A	tetratricopeptide repeat domain 39A	0.729767	-1.70806	10.0751	0.00549906	0.0115214
728377	ARHGEF34P	Rho guanine nucleotide exchange factor 34, pseudogene	0.730014	4.47166	112.86	5.7651e-09	9.8723e-08
84861	KLHL22	kelch like family member 22	0.731054	4.86562	173.687	2.09874e-10	7.57715e-09
55885	LMO3	LIM domain only 3	0.731298	1.19225	13.2659	0.00199012	0.00473277
84445	LZTS2	leucine zipper tumor suppressor 2	0.732689	5.74297	184.754	1.29096e-10	5.22695e-09
1278	COL1A2	collagen type I alpha 2 chain	0.733554	9.49764	185.655	1.24241e-10	5.07336e-09
10633	RASL10A	RAS like family 10 member A	0.733881	-1.28334	8.58866	0.00926942	0.0182498
56138	PCDHA11	protocadherin alpha 11	0.734207	5.07758	167.848	2.74362e-10	9.20943e-09
23704	KCNE4	potassium voltage-gated channel subfamily E regulatory subunit 4	0.735374	-0.278512	7.92603	0.0118391	0.0225951
79600	TCTN1	tectonic family member 1	0.735616	4.72145	148.499	7.11484e-10	1.89901e-08
10014	HDAC5	histone deacetylase 5	0.735723	6.08556	226.833	2.52729e-11	1.50932e-09
2120	ETV6	ETS variant 6	0.735762	4.25001	120.794	3.45514e-09	6.60341e-08
11240	PADI2	peptidyl arginine deiminase 2	0.7359	9.62892	278.382	4.8537e-12	4.40304e-10
57216	VANGL2	VANGL planar cell polarity protein 2	0.736313	-0.188944	12.9451	0.00219191	0.00514078
622	BDH1	3-hydroxybutyrate dehydrogenase 1	0.736547	-1.66098	9.28826	0.00721811	0.0146431
649	BMP1	bone morphogenetic protein 1	0.736609	5.34919	125.822	2.53602e-09	5.11955e-08
122773	KLHDC1	kelch domain containing 1	0.736722	-0.329103	7.2281	0.0154562	0.0285297
23098	SARM1	sterile alpha and TIR motif containing 1	0.737319	3.58112	69.1167	2.01398e-07	1.80415e-06
9976	CLEC2B	C-type lectin domain family 2 member B	0.737651	1.89369	20.6264	0.000282748	0.000860053
93210	PGAP3	post-GPI attachment to proteins 3	0.738064	2.99115	59.9785	5.33117e-07	4.0032e-06
7091	TLE4	transducin like enhancer of split 4	0.738337	5.35424	145.079	8.51839e-10	2.16863e-08
1645	AKR1C1	aldo-keto reductase family 1 member C1	0.73893	-0.543044	9.89464	0.0058482	0.0121662
8321	FZD1	frizzled class receptor 1	0.739067	3.9168	92.0618	2.60501e-08	3.32481e-07
161	AP2A2	adaptor related protein complex 2 alpha 2 subunit	0.740444	7.23025	209.744	4.72348e-11	2.39237e-09
11346	SYNPO	synaptopodin	0.741231	6.10356	149.629	6.7096e-10	1.8283e-08
80164	PRR36	proline rich 36	0.741245	2.82255	39.4705	7.92227e-06	3.96473e-05
10221	TRIB1	tribbles pseudokinase 1	0.741284	6.53741	260.594	8.28109e-12	6.34722e-10
100302156	MIR1229	microRNA 1229	0.741386	1.007	28.5844	5.18244e-05	0.000198254
115704	EVI5L	ecotropic viral integration site 5 like	0.741438	4.30468	134.591	1.51673e-09	3.39201e-08
4054	LTBP3	latent transforming growth factor beta binding protein 3	0.741603	6.88692	192.781	9.2259e-11	3.92388e-09
5455	POU3F3	POU class 3 homeobox 3	0.741619	2.24878	63.5648	3.59025e-07	2.88771e-06
375287	RBM43	RNA binding motif protein 43	0.741637	3.50196	85.4726	4.46607e-08	5.17061e-07
54101	RIPK4	receptor interacting serine/threonine kinase 4	0.742122	-1.35038	8.90436	0.00827174	0.0165078
1577	CYP3A5	cytochrome P450 family 3 subfamily A member 5	0.742584	-1.1988	7.70389	0.0128743	0.0243151
3570	IL6R	interleukin 6 receptor	0.742708	5.48227	209.245	4.81398e-11	2.42101e-09
678655	CD27-AS1	CD27 antisense RNA 1	0.742814	3.39512	89.2202	3.2732e-08	3.98426e-07
222962	SLC29A4	solute carrier family 29 member 4	0.74322	3.80537	56.7773	7.7106e-07	5.47109e-06
64332	NFKBIZ	NFKB inhibitor zeta	0.74336	5.11967	66.4679	2.64072e-07	2.24893e-06
100534612	C1QTNF3-AMACR	C1QTNF3-AMACR readthrough (NMD candidate)	0.743778	3.41998	103.07	1.13455e-08	1.71897e-07
9586	CREB5	cAMP responsive element binding protein 5	0.744026	3.68157	27.8965	5.925e-05	0.00022237
101927921	LINC01478	long intergenic non-protein coding RNA 1478	0.744832	3.30847	39.4086	7.99848e-06	3.99589e-05
843	CASP10	caspase 10	0.745176	3.25036	54.771	9.79896e-07	6.69153e-06
30061	SLC40A1	solute carrier family 40 member 1	0.745263	0.832395	17.2075	0.000661255	0.00180874
157285	PRAG1	PEAK1 related, kinase-activating pseudokinase 1	0.745726	3.35473	32.9445	2.32215e-05	0.000100281
22999	RIMS1	regulating synaptic membrane exocytosis 1	0.74612	-1.84992	11.3991	0.00380488	0.00835663
53	ACP2	acid phosphatase 2, lysosomal	0.74612	5.14981	217.98	3.47445e-11	1.87216e-09
10018	BCL2L11	BCL2 like 11	0.746553	3.26599	87.812	3.67375e-08	4.38891e-07
84276	NICN1	nicolin 1	0.746712	5.21566	139.603	1.14567e-09	2.71869e-08
284385	ZNF561-AS1	ZNF561 antisense RNA 1 (head to head)	0.747946	2.04528	39.2609	8.18395e-06	4.0786e-05
2745	GLRX	glutaredoxin	0.748954	3.01253	70.0519	1.83392e-07	1.66755e-06
1277	COL1A1	collagen type I alpha 1 chain	0.749003	5.42158	80.6275	6.79195e-08	7.33308e-07
341880	SLC35F4	solute carrier family 35 member F4	0.749058	2.04396	46.3895	2.88871e-06	1.66816e-05
115817	DHRS1	dehydrogenase/reductase 1	0.74915	4.3162	122.791	3.05165e-09	5.92673e-08
94120	SYTL3	synaptotagmin like 3	0.750335	1.55868	25.9616	8.73738e-05	0.000312068
4669	NAGLU	N-acetyl-alpha-glucosaminidase	0.750938	5.27294	151.042	6.23858e-10	1.71627e-08
401024	FSIP2	fibrous sheath interacting protein 2	0.751122	1.46934	23.5623	0.000145203	0.000481425
64288	ZSCAN31	zinc finger and SCAN domain containing 31	0.751443	2.58404	52.8448	1.24149e-06	8.12522e-06
89953	KLC4	kinesin light chain 4	0.751855	4.77265	144.346	8.85804e-10	2.23525e-08
727910	TLCD2	TLC domain containing 2	0.753696	3.19371	56.7383	7.74615e-07	5.48637e-06
7025	NR2F1	nuclear receptor subfamily 2 group F member 1	0.753977	6.30323	240.922	1.55855e-11	1.03901e-09
215	ABCD1	ATP binding cassette subfamily D member 1	0.754584	3.66164	112.468	5.91762e-09	1.0002e-07
58985	IL22RA1	interleukin 22 receptor subunit alpha 1	0.754899	3.19068	85.3327	4.51921e-08	5.21109e-07
148709	LOC148709	actin gamma 1 pseudogene	0.755005	0.392068	21.9705	0.000207028	0.000656635
140462	ASB9	ankyrin repeat and SOCS box containing 9	0.755037	4.30763	60.0366	5.29633e-07	3.98699e-06
128153	SPATA17	spermatogenesis associated 17	0.755076	-1.90975	6.53006	0.0203815	0.0363117
9026	HIP1R	huntingtin interacting protein 1 related	0.755197	4.90639	113.984	5.35168e-09	9.26396e-08
256435	ST6GALNAC3	ST6 N-acetylgalactosaminide alpha-2,6-sialyltransferase 3	0.755785	-0.140999	11.9708	0.00296036	0.00667887
3748	KCNC3	potassium voltage-gated channel subfamily C member 3	0.756038	-0.165641	15.1199	0.00116355	0.00296167
151050	KANSL1L	KAT8 regulatory NSL complex subunit 1 like	0.756307	1.88177	35.9646	1.38801e-05	6.43203e-05
2006	ELN	elastin	0.75636	-1.0572	10.8127	0.00429682	0.00928484
84514	GHDC	GH3 domain containing	0.756638	3.81033	92.7229	2.47236e-08	3.18386e-07
56144	PCDHA4	protocadherin alpha 4	0.758755	5.1289	172.244	2.24073e-10	7.91043e-09
100507475	IDH1-AS1	IDH1 antisense RNA 1	0.761099	-0.468186	10.67	0.00450418	0.00967748
734	OSGIN2	oxidative stress induced growth inhibitor family member 2	0.761447	6.10331	123.772	2.87305e-09	5.6256e-08
728239	MAGED4	MAGE family member D4	0.761797	3.62141	91.4935	2.7254e-08	3.4508e-07
81557	MAGED4B	MAGE family member D4B	0.761797	3.62141	91.4935	2.7254e-08	3.4508e-07
100506451	RASSF8-AS1	RASSF8 antisense RNA 1	0.762063	2.94151	69.9297	1.85639e-07	1.6819e-06
100506757	LINC00629	long intergenic non-protein coding RNA 629	0.762167	-0.10575	7.89772	0.0119656	0.0227972
100192378	ZFHX4-AS1	ZFHX4 antisense RNA 1	0.762508	-0.458644	10.1601	0.00534275	0.0112399
175	AGA	aspartylglucosaminidase	0.762696	4.27985	128.292	2.18732e-09	4.55682e-08
101927423	PANO1	proapoptotic nucleolar protein 1	0.76274	0.142884	12.2028	0.00275307	0.00627442
284040	CDRT4	CMT1A duplicated region transcript 4	0.763962	2.58099	46.3776	2.89345e-06	1.66956e-05
23409	SIRT4	sirtuin 4	0.763997	0.331591	21.2071	0.000246774	0.000763275
284076	TTLL6	tubulin tyrosine ligase like 6	0.764136	3.19267	51.139	1.53953e-06	9.79846e-06
201456	FBXO15	F-box protein 15	0.764371	-0.924168	8.49086	0.00960559	0.0188263
55267	PRR34	proline rich 34	0.764455	-1.2953	12.6991	0.00236223	0.0054966
144321	GLIPR1L2	GLIPR1 like 2	0.764833	-0.193301	10.7382	0.00440368	0.00948286
102724814	LOC102724814	uncharacterized LOC102724814	0.765763	-1.05358	5.95701	0.0257879	0.0445108
89932	PAPLN	papilin, proteoglycan like sulfated glycoprotein	0.765823	3.42687	59.114	5.88062e-07	4.35142e-06
138162	C9orf116	chromosome 9 open reading frame 116	0.765979	1.66307	29.5731	4.29071e-05	0.000169511
56204	FAM214A	family with sequence similarity 214 member A	0.766058	3.43741	45.1466	3.43306e-06	1.93649e-05
90634	N4BP2L1	NEDD4 binding protein 2 like 1	0.766292	-0.413777	12.0788	0.00286177	0.00648809
646450	ARIH2OS	ariadne RBR E3 ubiquitin protein ligase 2 opposite strand	0.76693	0.390964	14.7982	0.00127396	0.00320907
375295	LINC01116	long intergenic non-protein coding RNA 1116	0.767933	3.5482	100.722	1.34571e-08	1.97826e-07
100507347	VIM-AS1	VIM antisense RNA 1	0.768477	2.12327	12.8615	0.00224819	0.00526008
50853	VILL	villin like	0.768634	-0.360094	10.9905	0.0040533	0.00883858
83987	CCDC8	coiled-coil domain containing 8	0.768838	4.01432	76.5477	9.82965e-08	1.00063e-06
23263	MCF2L	MCF.2 cell line derived transforming sequence like	0.769046	-1.79191	9.01466	0.00795221	0.0159456
7041	TGFB1I1	transforming growth factor beta 1 induced transcript 1	0.769399	6.88138	227.271	2.48852e-11	1.49238e-09
196410	METTL7B	methyltransferase like 7B	0.770278	1.50145	21.4047	0.000235723	0.000733506
441355	MIR2052HG	MIR2052 host gene	0.77033	-1.15367	11.3493	0.00360773	0.00797249
79856	SNX22	sorting nexin 22	0.770952	1.50616	26.1385	8.42619e-05	0.000301856
3037	HAS2	hyaluronan synthase 2	0.770963	-1.72562	10.8975	0.00417859	0.00906763
56145	PCDHA3	protocadherin alpha 3	0.771186	5.30999	192.927	9.17075e-11	3.91204e-09
2028	ENPEP	glutamyl aminopeptidase	0.77127	-1.53669	6.92522	0.0174049	0.0316298
10964	IFI44L	interferon induced protein 44 like	0.771968	-1.24092	9.12435	0.00764822	0.0154223
10966	RAB40B	RAB40B, member RAS oncogene family	0.772656	4.71901	182.775	1.40536e-10	5.59527e-09
352909	DNAAF3	dynein axonemal assembly factor 3	0.773089	3.23474	90.9483	2.84678e-08	3.57293e-07
57153	SLC44A2	solute carrier family 44 member 2	0.773564	5.72308	202.197	6.32148e-11	2.99029e-09
5333	PLCD1	phospholipase C delta 1	0.774145	3.6144	99.0543	1.52227e-08	2.18625e-07
283335	LOC283335	uncharacterized LOC283335	0.774417	2.04651	47.782	2.39033e-06	1.42634e-05
51702	PADI3	peptidyl arginine deiminase 3	0.774729	2.82363	56.8959	7.60376e-07	5.40599e-06
4636	MYL5	myosin light chain 5	0.775581	1.10482	30.576	3.55769e-05	0.000144209
9518	GDF15	growth differentiation factor 15	0.775733	2.79729	66.0138	2.76872e-07	2.32845e-06
8339	HIST1H2BG	histone cluster 1 H2B family member g	0.775987	-0.261408	18.6747	0.000454348	0.00130061
80724	ACAD10	acyl-CoA dehydrogenase family member 10	0.776273	5.67096	213.536	4.09504e-11	2.16584e-09
2706	GJB2	gap junction protein beta 2	0.776609	-1.52522	7.523	0.0137935	0.025813
10636	RGS14	regulator of G protein signaling 14	0.776641	1.10996	23.8617	0.000136054	0.000455303
23086	EXPH5	exophilin 5	0.777237	-0.765056	12.4887	0.00251975	0.0058157
10019	SH2B3	SH2B adaptor protein 3	0.777366	7.31017	100.265	1.39173e-08	2.03318e-07
60489	APOBEC3G	apolipoprotein B mRNA editing enzyme catalytic subunit 3G	0.777379	3.96751	151.409	6.12233e-10	1.70061e-08
79161	TMEM243	transmembrane protein 243	0.777499	2.41776	42.1884	5.25411e-06	2.79433e-05
220164	DOK6	docking protein 6	0.777589	-1.20994	8.04862	0.0113083	0.0217152
4053	LTBP2	latent transforming growth factor beta binding protein 2	0.778594	3.07976	38.6911	8.94582e-06	4.39601e-05
92305	TMEM129	transmembrane protein 129	0.778602	5.47479	200.725	6.69913e-11	3.11749e-09
114881	OSBPL7	oxysterol binding protein like 7	0.779589	3.68631	60.713	4.90912e-07	3.75991e-06
27134	TJP3	tight junction protein 3	0.780189	-1.81859	10.1508	0.0053596	0.0112688
91752	ZNF804A	zinc finger protein 804A	0.780372	4.4874	55.3545	9.13288e-07	6.3146e-06
100287042	LOC100287042	uncharacterized LOC100287042	0.781249	0.89745	36.326	1.30776e-05	6.1056e-05
389792	IER5L	immediate early response 5 like	0.781423	4.00694	81.7079	6.17469e-08	6.71995e-07
6487	ST3GAL3	ST3 beta-galactoside alpha-2,3-sialyltransferase 3	0.781948	3.99834	91.2691	2.77464e-08	3.50696e-07
392617	ELFN1	extracellular leucine rich repeat and fibronectin type III domain containing 1	0.782433	-1.72477	7.22447	0.015478	0.0285663
55344	PLCXD1	phosphatidylinositol specific phospholipase C X domain containing 1	0.782676	6.66366	182.329	1.43272e-10	5.6884e-09
114625	ERMAP	erythroblast membrane associated protein (Scianna blood group)	0.782767	3.3958	72.386	1.45805e-07	1.38399e-06
140467	ZNF358	zinc finger protein 358	0.783024	4.80518	153.82	5.41621e-10	1.54643e-08
158067	AK8	adenylate kinase 8	0.783385	-1.40536	6.72443	0.0188506	0.0339361
283987	HID1	HID1 domain containing	0.784126	-0.0781344	11.6789	0.00324661	0.00724722
100506007	RTCA-AS1	RTCA antisense RNA 1	0.784999	-0.783313	11.0316	0.00399929	0.00872877
30813	VSX1	visual system homeobox 1	0.785437	3.09536	73.379	1.32493e-07	1.2788e-06
114088	TRIM9	tripartite motif containing 9	0.786269	5.33164	242.05	1.50114e-11	1.01013e-09
100131691	MZF1-AS1	MZF1 antisense RNA 1	0.786956	0.379925	21.4569	0.0002329	0.000726317
221981	THSD7A	thrombospondin type 1 domain containing 7A	0.787222	5.35993	62.6915	3.94646e-07	3.14773e-06
441054	C4orf47	chromosome 4 open reading frame 47	0.787305	-1.21369	9.87462	0.00588845	0.0122318
254295	PHYHD1	phytanoyl-CoA dioxygenase domain containing 1	0.787345	3.63524	110.863	6.59081e-09	1.08602e-07
80258	EFHC2	EF-hand domain containing 2	0.787648	-1.40626	7.43352	0.0142755	0.0266144
144699	FBXL14	F-box and leucine rich repeat protein 14	0.787881	4.09507	136.701	1.34621e-09	3.10713e-08
79095	C9orf16	chromosome 9 open reading frame 16	0.788305	3.45068	48.8662	2.06855e-06	1.25949e-05
1731	2001-09-01	septin 1	0.789105	0.44486	23.1031	0.000160603	0.000526154
4023	LPL	lipoprotein lipase	0.789119	-0.177858	19.461	0.000374099	0.00109629
375190	FAM228B	family with sequence similarity 228 member B	0.789879	1.28666	20.7028	0.000277696	0.000846855
8503	PIK3R3	phosphoinositide-3-kinase regulatory subunit 3	0.790519	5.96276	172.817	2.18306e-10	7.7473e-09
100034743	PDZK1P1	PDZ domain containing 1 pseudogene 1	0.790571	-1.60484	8.35391	0.0100997	0.0196657
6609	SMPD1	sphingomyelin phosphodiesterase 1	0.790623	5.24193	183.155	1.38256e-10	5.53525e-09
4091	SMAD6	SMAD family member 6	0.790753	3.11297	74.7986	1.15756e-07	1.14899e-06
4810	NHS	NHS actin remodeling regulator	0.790944	6.39465	63.7981	3.50127e-07	2.83044e-06
272	AMPD3	adenosine monophosphate deaminase 3	0.791639	3.33573	61.5495	4.47331e-07	3.48646e-06
976	ADGRE5	adhesion G protein-coupled receptor E5	0.791713	5.41707	211.535	4.41425e-11	2.2841e-09
91409	CCDC74B	coiled-coil domain containing 74B	0.792283	3.59527	66.9607	2.50927e-07	2.14642e-06
79054	TRPM8	transient receptor potential cation channel subfamily M member 8	0.792339	0.948429	28.1511	5.63704e-05	0.000213125
84960	CCDC183	coiled-coil domain containing 183	0.793032	-0.926917	8.67876	0.00897144	0.0177265
11270	NRM	nurim	0.793152	4.97822	222.201	2.98088e-11	1.68208e-09
140576	S100A16	S100 calcium binding protein A16	0.793818	5.38438	166.01	2.99035e-10	9.83042e-09
23475	QPRT	quinolinate phosphoribosyltransferase	0.795934	6.93801	206.743	5.29762e-11	2.62736e-09
6928	HNF1B	HNF1 homeobox B	0.796971	7.1033	275.537	5.2751e-12	4.7255e-10
3201	HOXA4	homeobox A4	0.797667	4.0519	112.358	5.96135e-09	1.00404e-07
23621	BACE1	beta-secretase 1	0.797904	3.01285	55.8432	8.61367e-07	6.0107e-06
10457	GPNMB	glycoprotein nmb	0.798038	5.12753	49.2836	1.95782e-06	1.20382e-05
643072	LOC643072	uncharacterized LOC643072	0.798114	0.102465	19.6958	0.000353312	0.00104219
91703	ACY3	aminoacylase 3	0.798918	-1.83695	8.81517	0.00854071	0.0169806
5863	RGL2	ral guanine nucleotide dissociation stimulator like 2	0.799198	6.1684	254.724	9.9529e-12	7.20479e-10
6376	CX3CL1	C-X3-C motif chemokine ligand 1	0.799431	5.52702	167.391	2.80271e-10	9.32046e-09
7008	TEF	TEF, PAR bZIP transcription factor	0.799584	3.61953	112.231	6.01215e-09	1.01141e-07
10398	MYL9	myosin light chain 9	0.801899	9.65014	277.196	5.02461e-12	4.52941e-10
54103	GSAP	gamma-secretase activating protein	0.802421	0.201501	14.8871	0.00124232	0.0031371
4060	LUM	lumican	0.803055	-1.97426	6.74601	0.0186889	0.0336855
441295	OR2A9P	olfactory receptor family 2 subfamily A member 9 pseudogene	0.80405	1.14349	44.2595	3.89172e-06	2.15533e-05
1031	CDKN2C	cyclin dependent kinase inhibitor 2C	0.804352	6.25621	222.85	2.91212e-11	1.65633e-09
5190	PEX6	peroxisomal biogenesis factor 6	0.804461	3.62713	93.4414	2.3367e-08	3.05212e-07
113177	IZUMO4	IZUMO family member 4	0.805416	0.947432	22.5237	0.000182707	0.000587822
84818	IL17RC	interleukin 17 receptor C	0.806622	4.94288	195.739	8.17782e-11	3.56897e-09
152002	XXYLT1	xyloside xylosyltransferase 1	0.807447	4.20821	147.903	7.33953e-10	1.95172e-08
11119	BTN3A1	butyrophilin subfamily 3 member A1	0.807823	5.3711	225.933	2.609e-11	1.54524e-09
5796	PTPRK	protein tyrosine phosphatase, receptor type K	0.810056	6.16906	203.855	5.9244e-11	2.87303e-09
7162	TPBG	trophoblast glycoprotein	0.811146	4.49878	148.954	6.9486e-10	1.86856e-08
2323	FLT3LG	fms related tyrosine kinase 3 ligand	0.811916	1.06601	32.8179	2.37446e-05	0.000102109
30817	ADGRE2	adhesion G protein-coupled receptor E2	0.811947	-0.826963	13.5933	0.00180544	0.00435146
414764	HCG23	HLA complex group 23 (non-protein coding)	0.812602	1.18207	24.4974	0.00011869	0.000404755
23417	MLYCD	malonyl-CoA decarboxylase	0.813091	2.57933	72.4071	1.45507e-07	1.38208e-06
401331	RASA4CP	RAS p21 protein activator 4C, pseudogene	0.813531	-0.502919	14.7805	0.00128036	0.0032235
6414	SELENOP	selenoprotein P	0.81455	5.28081	87.082	3.90272e-08	4.60393e-07
440279	UNC13C	unc-13 homolog C	0.814581	1.76345	27.5023	6.40366e-05	0.000237658
3726	JUNB	JunB proto-oncogene, AP-1 transcription factor subunit	0.81483	4.51538	126.719	2.40263e-09	4.89161e-08
83401	ELOVL3	ELOVL fatty acid elongase 3	0.814845	-0.532234	13.315	0.00196114	0.00467472
79132	DHX58	DExH-box helicase 58	0.815677	2.98137	66.089	2.74705e-07	2.31745e-06
56475	RPRM	reprimo, TP53 dependent G2 arrest mediator homolog	0.81613	-1.48506	13.897	0.00165123	0.00402638
148156	ZNF558	zinc finger protein 558	0.816736	5.07186	141.442	1.03596e-09	2.52096e-08
718	C3	complement C3	0.817258	-0.505536	13.7627	0.0017175	0.00416813
101928079	SLC44A3-AS1	SLC44A3 antisense RNA 1	0.817693	-1.26171	11.6606	0.00326554	0.00728709
104326191	LINC01336	long intergenic non-protein coding RNA 1336	0.818828	-0.975644	12.7019	0.00236018	0.00549343
23224	SYNE2	spectrin repeat containing nuclear envelope protein 2	0.820357	8.61585	31.453	3.03021e-05	0.000125781
78987	CRELD1	cysteine rich with EGF like domains 1	0.820829	4.04693	137.858	1.26189e-09	2.92665e-08
344148	NCKAP5	NCK associated protein 5	0.821072	4.67226	129.972	1.98075e-09	4.231e-08
64065	PERP	PERP, TP53 apoptosis effector	0.822513	2.06163	43.2954	4.46946e-06	2.43022e-05
114769	CARD16	caspase recruitment domain family member 16	0.822548	-0.325612	14.3902	0.00143123	0.00355279
9227	LRAT	lecithin retinol acyltransferase	0.823553	1.64985	35.9714	1.38645e-05	6.42897e-05
51310	SLC22A17	solute carrier family 22 member 17	0.82371	-0.954801	6.73017	0.0188074	0.0338736
27113	BBC3	BCL2 binding component 3	0.825526	2.38462	47.8664	2.36337e-06	1.41319e-05
6857	SYT1	synaptotagmin 1	0.826253	3.8506	41.9915	5.40926e-06	2.85987e-05
5139	PDE3A	phosphodiesterase 3A	0.826279	-0.316834	9.24991	0.00731624	0.0148175
283991	UBALD2	UBA like domain containing 2	0.827132	4.46826	133.6	1.60499e-09	3.52287e-08
100506190	LINC00963	long intergenic non-protein coding RNA 963	0.827201	4.80452	125.791	2.54084e-09	5.12207e-08
650669	GAS6-AS1	GAS6 antisense RNA 1	0.827334	-0.738312	12.3092	0.00287504	0.00651303
26261	FBXO24	F-box protein 24	0.828251	-1.48379	9.69206	0.00627025	0.0129349
100134368	LOC100134368	uncharacterized LOC100134368	0.828374	-0.171243	14.187	0.00151764	0.00374072
389337	ARHGEF37	Rho guanine nucleotide exchange factor 37	0.828883	0.878579	25.5457	9.52093e-05	0.000335126
100507053	LOC100507053	uncharacterized LOC100507053	0.829022	-0.0891755	12.2299	0.00273	0.00622678
83450	DRC3	dynein regulatory complex subunit 3	0.829334	2.00828	62.1665	4.17954e-07	3.30969e-06
54858	PGPEP1	pyroglutamyl-peptidase I	0.829368	5.693	233.278	2.01904e-11	1.28617e-09
78990	OTUB2	OTU deubiquitinase, ubiquitin aldehyde binding 2	0.829892	4.20232	145.832	8.1847e-10	2.11753e-08
79641	ROGDI	rogdi homolog	0.830515	4.37084	166.409	2.93468e-10	9.69189e-09
730013	ABCC6P2	ATP binding cassette subfamily C member 6 pseudogene 2	0.830978	-1.23105	9.93164	0.00577462	0.0120354
4093	SMAD9	SMAD family member 9	0.831451	2.20856	38.055	9.89129e-06	4.79283e-05
55526	DHTKD1	dehydrogenase E1 and transketolase domain containing 1	0.831506	5.45314	190.845	9.99285e-11	4.20022e-09
81537	SGPP1	sphingosine-1-phosphate phosphatase 1	0.831509	5.48182	89.9984	3.07291e-08	3.78385e-07
114822	RHPN1	rhophilin Rho GTPase binding protein 1	0.832213	2.67334	73.5078	1.30867e-07	1.2691e-06
100131089	SRP14-AS1	SRP14 antisense RNA1 (head to head)	0.833589	1.80051	29.278	4.53742e-05	0.000177788
56937	PMEPA1	prostate transmembrane protein, androgen induced 1	0.834453	4.8196	116.542	4.52882e-09	8.1959e-08
54413	NLGN3	neuroligin 3	0.834504	-0.377514	16.6869	0.000758603	0.00203539
83982	IFI27L2	interferon alpha inducible protein 27 like 2	0.834974	4.10369	127.505	2.29224e-09	4.73794e-08
10474	TADA3	transcriptional adaptor 3	0.835061	6.46317	179.181	1.64325e-10	6.34843e-09
115948	CCDC151	coiled-coil domain containing 151	0.835177	0.369923	17.4517	0.000620474	0.00170926
3908	LAMA2	laminin subunit alpha 2	0.835673	4.56609	100.097	1.40908e-08	2.05248e-07
3912	LAMB1	laminin subunit beta 1	0.835725	9.71055	316.261	1.71976e-12	1.97195e-10
55592	GOLGA2P5	golgin A2 pseudogene 5	0.835801	1.01823	21.1521	0.000249948	0.00077176
23416	KCNH3	potassium voltage-gated channel subfamily H member 3	0.836968	3.24389	72.1644	1.48975e-07	1.40848e-06
162466	PHOSPHO1	phosphoethanolamine/phosphocholine phosphatase	0.837288	-1.74347	8.68956	0.00893648	0.0176793
89	ACTN3	actinin alpha 3 (gene/pseudogene)	0.837809	-1.63373	8.56554	0.00934766	0.0183811
129080	EMID1	EMI domain containing 1	0.83784	-1.75591	10.4266	0.00488445	0.010401
55890	GPRC5C	G protein-coupled receptor class C group 5 member C	0.837857	1.41164	36.0269	1.37377e-05	6.38053e-05
80206	FHOD3	formin homology 2 domain containing 3	0.839524	3.64146	76.253	1.0102e-07	1.02361e-06
100128288	LOC100128288	uncharacterized LOC100128288	0.841496	0.16076	21.9498	0.000208009	0.000659454
157807	CLVS1	clavesin 1	0.843261	-1.79469	12.678	0.00237753	0.00552627
55184	DZANK1	double zinc ribbon and ankyrin repeat domains 1	0.843597	3.48076	105.341	9.6497e-09	1.49685e-07
50651	SLC45A1	solute carrier family 45 member 1	0.843694	1.62457	34.8116	1.68315e-05	7.60068e-05
23201	FAM168A	family with sequence similarity 168 member A	0.843774	7.65898	349.268	7.63606e-13	1.17686e-10
92126	DSEL	dermatan sulfate epimerase like	0.845419	5.48122	193.703	8.88386e-11	3.81235e-09
101929709	LOC101929709	uncharacterized LOC101929709	0.846044	2.71462	73.8011	1.27251e-07	1.24497e-06
23149	FCHO1	FCH domain only 1	0.846093	3.47426	105.28	9.69152e-09	1.50009e-07
55568	GALNT10	polypeptide N-acetylgalactosaminyltransferase 10	0.846099	7.13296	350.902	7.3494e-13	1.14961e-10
401428	OR2A20P	olfactory receptor family 2 subfamily A member 20 pseudogene	0.846168	1.02633	52.5232	1.29235e-06	8.39295e-06
140825	NEURL2	neuralized E3 ubiquitin protein ligase 2	0.84677	1.73485	41.3943	5.91188e-06	3.08351e-05
3433	IFIT2	interferon induced protein with tetratricopeptide repeats 2	0.84714	2.54465	42.1538	5.281e-06	2.80447e-05
22885	ABLIM3	actin binding LIM protein family member 3	0.847404	3.63203	128.982	2.09973e-09	4.40037e-08
4067	LYN	LYN proto-oncogene, Src family tyrosine kinase	0.84779	4.82866	147.587	7.46216e-10	1.96958e-08
127343	DMBX1	diencephalon/mesencephalon homeobox 1	0.848426	0.901911	29.8304	4.08774e-05	0.000162478
100506334	LINC00649	long intergenic non-protein coding RNA 649	0.848433	1.48164	34.9318	1.64933e-05	7.46441e-05
114814	GNRHR2	gonadotropin releasing hormone receptor 2 (pseudogene)	0.850236	-0.309574	14.8359	0.00126043	0.00317834
1602	DACH1	dachshund family transcription factor 1	0.851062	-1.40166	10.9633	0.00408955	0.00890408
2150	F2RL1	F2R like trypsin receptor 1	0.851519	4.832	166.136	2.97268e-10	9.79483e-09
7049	TGFBR3	transforming growth factor beta receptor 3	0.852164	3.02034	114.282	5.24781e-09	9.12827e-08
3203	HOXA6	homeobox A6	0.852284	-0.217252	21.8138	0.000214564	0.000677537
286	ANK1	ankyrin 1	0.853042	5.34971	129.695	2.0132e-09	4.27009e-08
100131289	LOC100131289	uncharacterized LOC100131289	0.853234	0.426976	23.3215	0.000153062	0.000504213
2946	GSTM2	glutathione S-transferase mu 2	0.853909	-0.27926	13.2889	0.00197648	0.00470502
80325	ABTB1	ankyrin repeat and BTB domain containing 1	0.85445	2.93565	53.9304	1.08562e-06	7.29314e-06
254013	ETFBKMT	electron transfer flavoprotein beta subunit lysine methyltransferase	0.854632	1.70092	61.7812	4.36035e-07	3.42637e-06
389813	AJM1	apical junction component 1 homolog	0.854936	0.836101	28.6959	5.07211e-05	0.000194921
79629	OCEL1	occludin/ELL domain containing 1	0.855094	2.66176	64.9887	3.08386e-07	2.53592e-06
10279	PRSS16	serine protease 16	0.855109	1.18036	29.4361	4.40331e-05	0.000173101
27128	CYTH4	cytohesin 4	0.855391	-1.28663	12.5001	0.00251097	0.00579731
1666	DECR1	2,4-dienoyl-CoA reductase 1	0.856184	4.99319	223.401	2.8552e-11	1.63694e-09
7092	TLL1	tolloid like 1	0.856347	-1.03956	10.2434	0.00519455	0.0109733
169611	OLFML2A	olfactomedin like 2A	0.856391	5.9732	194.039	8.76307e-11	3.7718e-09
150696	PROM2	prominin 2	0.857055	-1.64566	8.57905	0.00930185	0.0183011
130752	MDH1B	malate dehydrogenase 1B	0.858037	1.54439	31.8918	2.79957e-05	0.000117424
7216	TRO	trophinin	0.858258	5.28	173.01	2.16409e-10	7.71589e-09
101929152	P3H2-AS1	P3H2 antisense RNA 1	0.858704	1.10953	32.2465	2.62741e-05	0.000111285
8353	HIST1H3E	histone cluster 1 H3 family member e	0.859157	-0.348637	16.2668	0.000848948	0.00224709
80704	SLC19A3	solute carrier family 19 member 3	0.859193	1.79357	55.7248	8.73642e-07	6.0786e-06
10404	CPQ	carboxypeptidase Q	0.859636	3.42213	74.3551	1.20717e-07	1.1908e-06
196872	LINC00638	long intergenic non-protein coding RNA 638	0.860681	-0.117195	16.5755	0.000781466	0.00209198
5737	PTGFR	prostaglandin F receptor	0.861	1.74776	51.9493	1.38901e-06	8.9558e-06
100507404	TMLHE-AS1	TMLHE antisense RNA 1	0.862427	-0.834929	16.9145	0.000714201	0.00192998
101927830	LOC101927830	uncharacterized LOC101927830	0.862427	-0.834929	16.9145	0.000714201	0.00192998
4772	NFATC1	nuclear factor of activated T cells 1	0.862662	-0.581994	19.2931	0.000389803	0.00113743
57658	CALCOCO1	calcium binding and coiled-coil domain 1	0.862781	6.41205	345.119	8.42162e-13	1.25737e-10
51148	CERCAM	cerebral endothelial cell adhesion molecule	0.863277	5.72486	273.115	5.66608e-12	4.95194e-10
11010	GLIPR1	GLI pathogenesis related 1	0.863327	5.39526	98.9198	1.5376e-08	2.20164e-07
53840	TRIM34	tripartite motif containing 34	0.863872	3.52563	95.402	2.00692e-08	2.71114e-07
8839	WISP2	WNT1 inducible signaling pathway protein 2	0.86398	3.3882	71.871	1.53293e-07	1.43792e-06
22854	NTNG1	netrin G1	0.86417	-1.35968	9.07694	0.00777797	0.0156509
124936	CYB5D2	cytochrome b5 domain containing 2	0.86465	3.82566	117.06	4.37999e-09	7.98707e-08
25861	WHRN	whirlin	0.864798	3.51971	71.6368	1.56839e-07	1.46084e-06
100532735	INO80B-WBP1	INO80B-WBP1 readthrough (NMD candidate)	0.864831	5.91441	203.804	5.93616e-11	2.87303e-09
254896	LOC254896	uncharacterized LOC254896	0.864863	1.42141	46.8049	2.72884e-06	1.59382e-05
148979	GLIS1	GLIS family zinc finger 1	0.865011	4.43122	92.7427	2.46851e-08	3.18386e-07
100131434	LINC00893	long intergenic non-protein coding RNA 893	0.865021	-0.030276	12.3826	0.0026037	0.00597921
283130	SLC25A45	solute carrier family 25 member 45	0.865452	3.73207	127.837	2.24724e-09	4.66131e-08
2052	EPHX1	epoxide hydrolase 1	0.86581	5.28665	244.654	1.37737e-11	9.3146e-10
646405	TPTE2P1	transmembrane phosphoinositide 3-phosphatase and tensin homolog 2 pseudogene 1	0.865893	0.219693	16.8183	0.000732604	0.00197302
5909	RAP1GAP	RAP1 GTPase activating protein	0.866597	2.72503	70.6003	1.73675e-07	1.59162e-06
92565	FANK1	fibronectin type III and ankyrin repeat domains 1	0.866881	-0.982459	11.3633	0.00359156	0.00793799
54541	DDIT4	DNA damage inducible transcript 4	0.866903	4.88078	114.716	5.10041e-09	9.00297e-08
1636	ACE	angiotensin I converting enzyme	0.867024	-1.73749	11.1251	0.0038793	0.00849664
2852	GPER1	G protein-coupled estrogen receptor 1	0.867074	0.488906	19.6551	0.000356822	0.00105082
57594	HOMEZ	homeobox and leucine zipper encoding	0.867429	2.53485	96.1074	1.90126e-08	2.61009e-07
166336	PRICKLE2	prickle planar cell polarity protein 2	0.868597	6.716	220.139	3.21146e-11	1.77377e-09
388228	SBK1	SH3 domain binding kinase 1	0.868948	1.11082	30.4738	3.62562e-05	0.00014659
27293	SMPDL3B	sphingomyelin phosphodiesterase acid like 3B	0.87004	0.158731	17.194	0.000663588	0.00181408
874	CBR3	carbonyl reductase 3	0.87191	2.1143	69.0543	2.02667e-07	1.81325e-06
6710	SPTB	spectrin beta, erythrocytic	0.871922	0.464693	20.798	0.000271536	0.000829303
7942	TFEB	transcription factor EB	0.872189	4.65843	215.77	3.76888e-11	2.00815e-09
2200	FBN1	fibrillin 1	0.872485	1.72915	38.9033	8.65323e-06	4.27531e-05
8611	PLPP1	phospholipid phosphatase 1	0.8731	5.58651	224.436	2.75152e-11	1.59022e-09
402778	IFITM10	interferon induced transmembrane protein 10	0.873708	-0.161954	14.1316	0.00154215	0.00379267
152098	ZCWPW2	zinc finger CW-type and PWWP domain containing 2	0.873731	-0.86686	10.2657	0.00515552	0.0109149
114827	FHAD1	forkhead associated phosphopeptide binding domain 1	0.874093	-0.847071	18.3639	0.000491254	0.00139318
285220	EPHA6	EPH receptor A6	0.87426	3.38714	94.3893	2.17026e-08	2.87755e-07
6498	SKIL	SKI like proto-oncogene	0.874462	5.53617	56.3229	8.13603e-07	5.71656e-06
79955	PDZD7	PDZ domain containing 7	0.874638	0.382092	16.153	0.000875452	0.00231126
4542	MYO1F	myosin IF	0.874966	-1.00031	20.0018	0.000328137	0.000978201
400566	C17orf97	chromosome 17 open reading frame 97	0.875479	2.41921	89.3891	3.22852e-08	3.94387e-07
285943	HOXA-AS2	HOXA cluster antisense RNA 2	0.875579	2.82081	114.687	5.10994e-09	9.0087e-08
441381	LRRC24	leucine rich repeat containing 24	0.875894	0.0912445	16.8544	0.000725634	0.00195793
56977	STOX2	storkhead box 2	0.876152	1.32027	30.8229	3.39952e-05	0.00013874
6622	SNCA	synuclein alpha	0.876232	1.62306	37.1682	1.14014e-05	5.42023e-05
8863	PER3	period circadian regulator 3	0.876708	5.11394	164.337	3.23655e-10	1.04012e-08
550631	CCDC157	coiled-coil domain containing 157	0.877111	0.658404	24.2564	0.000124962	0.000422326
3665	IRF7	interferon regulatory factor 7	0.87799	1.79817	46.6781	2.77656e-06	1.61381e-05
79800	CARF	calcium responsive transcription factor	0.879464	2.58271	47.7783	2.39153e-06	1.42646e-05
7026	NR2F2	nuclear receptor subfamily 2 group F member 2	0.880226	5.98526	143.453	9.29218e-10	2.32434e-08
54863	TOR4A	torsin family 4 member A	0.880769	4.41025	114.608	5.13667e-09	9.01888e-08
3590	IL11RA	interleukin 11 receptor subunit alpha	0.880928	3.73731	107.458	8.32085e-09	1.31492e-07
55701	ARHGEF40	Rho guanine nucleotide exchange factor 40	0.88137	6.39628	357.21	6.35014e-13	1.03428e-10
8448	DOC2A	double C2 domain alpha	0.882414	0.605408	30.2986	3.74535e-05	0.000150665
32	ACACB	acetyl-CoA carboxylase beta	0.883322	4.8885	233.671	1.99197e-11	1.28031e-09
393	ARHGAP4	Rho GTPase activating protein 4	0.88342	-1.86236	13.744	0.00172701	0.00418835
25864	ABHD14A	abhydrolase domain containing 14A	0.884327	3.85883	101.41	1.27962e-08	1.9006e-07
100874214	TM4SF19-AS1	TM4SF19 antisense RNA 1	0.885011	0.0435928	16.5507	0.000786662	0.00210359
3358	HTR2C	5-hydroxytryptamine receptor 2C	0.885334	-0.954918	9.52378	0.00664706	0.013622
55586	MIOX	myo-inositol oxygenase	0.885462	-0.24187	18.9577	0.000423434	0.00122237
23387	SIK3	SIK family kinase 3	0.885854	7.46535	442.703	1.08349e-13	3.38646e-11
4033	LRMP	lymphoid restricted membrane protein	0.886184	-1.64591	11.8666	0.00305911	0.00687353
376497	SLC27A1	solute carrier family 27 member 1	0.887366	3.55482	95.7563	1.95306e-08	2.6559e-07
1114	CHGB	chromogranin B	0.887675	2.29431	48.6976	2.11525e-06	1.28411e-05
5727	PTCH1	patched 1	0.889881	3.42111	98.3589	1.60343e-08	2.28222e-07
114794	ELFN2	extracellular leucine rich repeat and fibronectin type III domain containing 2	0.890721	5.96492	69.2631	1.98452e-07	1.78334e-06
137872	ADHFE1	alcohol dehydrogenase, iron containing 1	0.891275	-0.0552917	10.5324	0.00471491	0.0100729
10916	MAGED2	MAGE family member D2	0.891375	7.6971	258.707	8.78154e-12	6.62452e-10
5961	PRPH2	peripherin 2	0.891775	3.05727	102.299	1.19948e-08	1.80401e-07
729013	ZBED5-AS1	ZBED5 antisense RNA 1	0.893731	2.72832	85.4443	4.47677e-08	5.17464e-07
3694	ITGB6	integrin subunit beta 6	0.893868	1.59156	25.4055	9.80254e-05	0.000343604
158960	CH17-340M24.3	uncharacterized protein BC009467	0.896245	1.53823	45.0642	3.47303e-06	1.95518e-05
2217	FCGRT	Fc fragment of IgG receptor and transporter	0.896778	4.73833	161.177	3.7659e-10	1.16079e-08
6297	SALL2	spalt like transcription factor 2	0.896923	2.84557	71.7125	1.55684e-07	1.45369e-06
127700	OSCP1	organic solute carrier partner 1	0.898011	2.92203	77.4525	9.04336e-08	9.32507e-07
56147	PCDHA1	protocadherin alpha 1	0.900598	5.66385	260.803	8.22769e-12	6.34018e-10
4329	ALDH6A1	aldehyde dehydrogenase 6 family member A1	0.901153	3.85055	95.0536	2.06152e-08	2.76664e-07
9246	UBE2L6	ubiquitin conjugating enzyme E2 L6	0.902418	5.73625	271.445	5.9546e-12	5.1414e-10
339929	LPP-AS2	LPP antisense RNA 2	0.902739	2.38379	87.7492	3.69284e-08	4.40642e-07
8794	TNFRSF10C	TNF receptor superfamily member 10c	0.903387	-0.165881	19.1105	0.000407727	0.00118202
10347	ABCA7	ATP binding cassette subfamily A member 7	0.903508	3.64165	126.807	2.38993e-09	4.88588e-08
51435	SCARA3	scavenger receptor class A member 3	0.903639	6.4994	229.25	2.32164e-11	1.42891e-09
284029	LINC00324	long intergenic non-protein coding RNA 324	0.903919	-1.27803	12.6268	0.00241508	0.00560391
3077	HFE	homeostatic iron regulator	0.904497	4.9525	262.704	7.75886e-12	6.0439e-10
84166	NLRC5	NLR family CARD domain containing 5	0.904514	3.28418	134.471	1.52714e-09	3.40412e-08
51296	SLC15A3	solute carrier family 15 member 3	0.905056	0.188853	26.7798	7.39768e-05	0.000269593
9469	CHST3	carbohydrate sulfotransferase 3	0.905162	7.6177	363.116	5.55053e-13	9.31979e-11
101927592	LINC02405	long intergenic non-protein coding RNA 2405	0.905656	-1.31807	10.6686	0.0045062	0.00968035
115908	CTHRC1	collagen triple helix repeat containing 1	0.905913	-0.569424	11.9035	0.00302374	0.00680579
64077	LHPP	phospholysine phosphohistidine inorganic pyrophosphate phosphatase	0.90623	1.14149	24.0702	0.000130064	0.00043812
3955	LFNG	LFNG O-fucosylpeptide 3-beta-N-acetylglucosaminyltransferase	0.907213	6.38473	82.5422	5.74082e-08	6.30523e-07
200942	KLHDC8B	kelch domain containing 8B	0.908323	4.53233	112.804	5.78672e-09	9.89563e-08
9294	S1PR2	sphingosine-1-phosphate receptor 2	0.90851	1.975	51.9978	1.38054e-06	8.9092e-06
4330	MN1	MN1 proto-oncogene, transcriptional regulator	0.908799	2.94447	60.0955	5.26131e-07	3.96688e-06
652968	CASTOR1	cytosolic arginine sensor for mTORC1 subunit 1	0.909301	1.83533	48.9408	2.04827e-06	1.2498e-05
1307	COL16A1	collagen type XVI alpha 1 chain	0.909417	2.80554	90.8235	2.87539e-08	3.60253e-07
115196	ZNF554	zinc finger protein 554	0.909698	1.29897	38.4901	9.23321e-06	4.51517e-05
115749	C12orf56	chromosome 12 open reading frame 56	0.909726	1.76427	31.4179	3.0496e-05	0.000126455
6094	ROM1	retinal outer segment membrane protein 1	0.910061	1.75554	38.4318	9.31839e-06	4.55061e-05
221481	ARMC12	armadillo repeat containing 12	0.910623	-1.21376	14.5324	0.00137409	0.00342936
113691	TUBA3FP	tubulin alpha 3f pseudogene	0.910739	2.21614	49.7294	1.84681e-06	1.14442e-05
79411	GLB1L	galactosidase beta 1 like	0.910833	3.21017	118.062	4.10729e-09	7.57655e-08
143282	FGFBP3	fibroblast growth factor binding protein 3	0.911367	1.1814	25.2083	0.000102146	0.000355613
25876	SPEF1	sperm flagellar 1	0.911879	0.43303	20.3235	0.000303815	0.000914444
400673	VMAC	vimentin type intermediate filament associated coiled-coil protein	0.912547	1.15272	40.8578	6.4082e-06	3.30867e-05
55793	MINDY1	MINDY lysine 48 deubiquitinase 1	0.912885	3.90244	155.352	5.01521e-10	1.45531e-08
3425	IDUA	iduronidase, alpha-L-	0.91315	1.5084	26.7255	7.47915e-05	0.000271802
56997	COQ8A	coenzyme Q8A	0.913323	4.15932	143.842	9.10028e-10	2.28431e-08
825	CAPN3	calpain 3	0.913348	-1.95722	13.3691	0.00192973	0.00461247
694	BTG1	BTG anti-proliferation factor 1	0.914007	5.41694	205.361	5.58787e-11	2.74284e-09
23208	SYT11	synaptotagmin 11	0.914302	6.48944	323.096	1.44431e-12	1.7846e-10
116071	BATF2	basic leucine zipper ATF-like transcription factor 2	0.914501	0.137724	13.2108	0.00202326	0.00479408
399821	FLJ37035	uncharacterized LOC399821	0.914716	-0.296032	19.3343	0.000385882	0.00112782
4286	MITF	melanogenesis associated transcription factor	0.916505	6.18213	135.955	1.40393e-09	3.21961e-08
4237	MFAP2	microfibril associated protein 2	0.916508	5.02396	228.505	2.38295e-11	1.45961e-09
3889	KRT83	keratin 83	0.916616	-0.682164	10.1347	0.0053889	0.0113204
102467073	HRAT5	heart tissue-associated transcript 5	0.917428	-0.330451	21.7335	0.000218546	0.000688049
2786	GNG4	G protein subunit gamma 4	0.917543	1.94244	47.4727	2.49212e-06	1.47456e-05
10023	FRAT1	FRAT1, WNT signaling pathway regulator	0.918098	-0.954257	23.8378	0.000136759	0.000457235
90288	EFCAB12	EF-hand calcium binding domain 12	0.919054	-0.853042	13.575	0.00181528	0.00437358
84952	CGNL1	cingulin like 1	0.919633	4.93209	232.907	2.04501e-11	1.29695e-09
3338	DNAJC4	DnaJ heat shock protein family (Hsp40) member C4	0.919837	4.37654	151.944	5.95717e-10	1.66117e-08
64881	PCDH20	protocadherin 20	0.920366	-0.909413	8.11311	0.01104	0.0212645
115399	LRRC56	leucine rich repeat containing 56	0.921428	1.94788	64.4286	3.27288e-07	2.66668e-06
79611	ACSS3	acyl-CoA synthetase short chain family member 3	0.921594	1.40371	50.8188	1.60396e-06	1.01365e-05
11280	SCN11A	sodium voltage-gated channel alpha subunit 11	0.922973	1.69972	46.0011	3.04769e-06	1.74382e-05
29911	HOOK2	hook microtubule tethering protein 2	0.923137	3.34002	93.2854	2.36544e-08	3.07658e-07
6375	XCL1	X-C motif chemokine ligand 1	0.923846	0.565938	22.6028	0.000179496	0.000578659
200373	CFAP221	cilia and flagella associated protein 221	0.92413	-0.335964	19.8917	0.000336955	0.00100002
388324	INCA1	inhibitor of CDK, cyclin A1 interacting protein 1	0.925128	0.708001	20.2524	0.000309013	0.000927945
7292	TNFSF4	TNF superfamily member 4	0.927274	-0.972587	11.8015	0.00312272	0.00700108
80221	ACSF2	acyl-CoA synthetase family member 2	0.927286	3.0293	88.3303	3.52027e-08	4.24714e-07
10500	SEMA6C	semaphorin 6C	0.927682	3.1963	139.033	1.18232e-09	2.76552e-08
51147	ING4	inhibitor of growth family member 4	0.927963	4.99902	170.023	2.48054e-10	8.57776e-09
79589	RNF128	ring finger protein 128, E3 ubiquitin protein ligase	0.929107	3.91867	107.779	8.13791e-09	1.2917e-07
221416	C6orf223	chromosome 6 open reading frame 223	0.929395	0.3069	29.3153	4.50535e-05	0.000176676
84518	CNFN	cornifelin	0.930176	0.334365	15.5119	0.00104328	0.00269138
728431	LINC01137	long intergenic non-protein coding RNA 1137	0.932002	2.7567	80.1546	7.08355e-08	7.58808e-07
339942	H1FX-AS1	H1FX antisense RNA 1	0.932159	-1.06325	18.5438	0.000469498	0.00133837
148327	CREB3L4	cAMP responsive element binding protein 3 like 4	0.932594	3.40282	115.739	4.77075e-09	8.51546e-08
126075	CCDC159	coiled-coil domain containing 159	0.933515	1.69368	39.9292	7.38142e-06	3.73844e-05
3397	ID1	inhibitor of DNA binding 1, HLH protein	0.93377	7.02503	28.521	5.24629e-05	0.000200306
4016	LOXL1	lysyl oxidase like 1	0.934038	4.44648	155.349	5.01584e-10	1.45531e-08
352954	CASTOR3	CASTOR family member 3	0.934176	3.94085	165.697	3.03476e-10	9.9536e-09
349075	ZNF713	zinc finger protein 713	0.93519	2.2542	63.3375	3.67938e-07	2.94453e-06
79948	PLPPR3	phospholipid phosphatase related 3	0.935307	1.2526	17.793	0.000568127	0.00158516
440104	TMEM198B	transmembrane protein 198B (pseudogene)	0.936366	2.56953	65.8959	2.80305e-07	2.344e-06
26207	PITPNC1	phosphatidylinositol transfer protein cytoplasmic 1	0.937319	1.74295	54.6184	9.98203e-07	6.79679e-06
1489	CTF1	cardiotrophin 1	0.937348	2.76282	69.6428	1.91037e-07	1.72427e-06
23371	TNS2	tensin 2	0.937573	5.3319	212.384	4.27558e-11	2.23657e-09
4035	LRP1	LDL receptor related protein 1	0.938038	7.93996	238.097	1.71347e-11	1.12656e-09
5947	RBP1	retinol binding protein 1	0.938292	-1.24791	11.3132	0.00364999	0.00805595
54828	BCAS3	BCAS3, microtubule associated cell migration factor	0.93908	3.21338	87.8451	3.66373e-08	4.38891e-07
57162	PELI1	pellino E3 ubiquitin protein ligase 1	0.939745	3.999	168.067	2.71578e-10	9.16267e-09
83882	TSPAN10	tetraspanin 10	0.940118	2.7685	45.1929	3.41086e-06	1.92548e-05
23331	TTC28	tetratricopeptide repeat domain 28	0.941394	6.39653	307.734	2.14912e-12	2.27244e-10
84958	SYTL1	synaptotagmin like 1	0.941497	0.139298	13.0603	0.00211689	0.004992
538	ATP7A	ATPase copper transporting alpha	0.9434	5.53006	78.773	8.01883e-08	8.43862e-07
56139	PCDHA10	protocadherin alpha 10	0.943771	5.39723	317.143	1.68112e-12	1.94829e-10
401093	MBNL1-AS1	MBNL1 antisense RNA 1	0.948306	1.09114	43.9186	4.08591e-06	2.24381e-05
8722	CTSF	cathepsin F	0.950709	3.01674	116.227	4.62196e-09	8.312e-08
10811	NOXA1	NADPH oxidase activator 1	0.951703	-1.05125	15.3584	0.00108865	0.00279435
124751	KRBA2	KRAB-A domain containing 2	0.952054	2.60907	68.744	2.09116e-07	1.85819e-06
57507	ZNF608	zinc finger protein 608	0.953327	6.61747	162.438	3.54387e-10	1.10663e-08
84532	ACSS1	acyl-CoA synthetase short chain family member 1	0.95343	6.2665	338.334	9.90877e-13	1.40616e-10
2537	IFI6	interferon alpha inducible protein 6	0.954124	4.06862	112.64	5.85003e-09	9.9229e-08
157506	RDH10	retinol dehydrogenase 10	0.954165	4.65984	218.817	3.36975e-11	1.82949e-09
26157	GIMAP2	GTPase, IMAP family member 2	0.954614	-1.26423	17.4141	0.000626575	0.00172407
1909	EDNRA	endothelin receptor type A	0.956438	-1.40126	10.8145	0.0042942	0.00928197
6296	ACSM3	acyl-CoA synthetase medium chain family member 3	0.956598	4.20997	73.9854	1.25035e-07	1.22748e-06
285368	PRRT3	proline rich transmembrane protein 3	0.956861	2.23242	101.535	1.26802e-08	1.88728e-07
22998	LIMCH1	LIM and calponin homology domains 1	0.956895	2.1854	74.0224	1.24595e-07	1.224e-06
9886	RHOBTB1	Rho related BTB domain containing 1	0.959386	3.05322	116.3	4.60021e-09	8.28882e-08
55691	FRMD4A	FERM domain containing 4A	0.960931	6.75263	346.975	8.05953e-13	1.21939e-10
10003	NAALAD2	N-acetylated alpha-linked acidic dipeptidase 2	0.961083	2.04021	57.2367	7.30565e-07	5.23003e-06
114987	WDR31	WD repeat domain 31	0.961257	2.51958	76.1401	1.02085e-07	1.0326e-06
54660	PCDHB18P	protocadherin beta 18 pseudogene	0.963762	-0.1612	31.8532	2.81905e-05	0.000118145
26470	SEZ6L2	seizure related 6 homolog like 2	0.964516	5.61466	373.263	4.42583e-13	8.13274e-11
3371	TNC	tenascin C	0.964787	9.42671	340.492	9.4061e-13	1.37204e-10
1154	CISH	cytokine inducible SH2 containing protein	0.965075	1.28191	44.7823	3.61368e-06	2.01711e-05
3975	LHX1	LIM homeobox 1	0.965269	0.667257	32.8527	2.35995e-05	0.000101577
56907	SPIRE1	spire type actin nucleation factor 1	0.96542	7.15991	272.388	5.78969e-12	5.02931e-10
23682	RAB38	RAB38, member RAS oncogene family	0.966298	-0.625975	13.4293	0.00189542	0.00454223
8673	VAMP8	vesicle associated membrane protein 8	0.966905	3.27753	52.989	1.21941e-06	8.01368e-06
5681	PSKH1	protein serine kinase H1	0.967236	4.78894	269.927	6.23108e-12	5.33736e-10
2119	ETV5	ETS variant 5	0.968069	3.3626	133.987	1.56983e-09	3.46693e-08
94241	TP53INP1	tumor protein p53 inducible nuclear protein 1	0.968209	3.81153	116.439	4.55905e-09	8.22989e-08
79819	WDR78	WD repeat domain 78	0.968896	3.35971	76.9233	9.49433e-08	9.70258e-07
84913	ATOH8	atonal bHLH transcription factor 8	0.969016	5.28232	161.083	3.78312e-10	1.16359e-08
116969	ART5	ADP-ribosyltransferase 5	0.969049	2.27414	50.5499	1.66041e-06	1.0438e-05
150864	FAM117B	family with sequence similarity 117 member B	0.969266	4.27001	76.437	9.93094e-08	1.01022e-06
871	SERPINH1	serpin family H member 1	0.969672	7.6864	293.996	3.11665e-12	3.04846e-10
5732	PTGER2	prostaglandin E receptor 2	0.97055	5.2054	154.118	5.33555e-10	1.53255e-08
5099	PCDH7	protocadherin 7	0.97086	0.792778	26.1703	8.37161e-05	0.000300276
57863	CADM3	cell adhesion molecule 3	0.972493	1.16046	40.1141	7.17519e-06	3.65076e-05
124790	HEXIM2	hexamethylene bisacetamide inducible 2	0.972889	3.17293	86.1764	4.20927e-08	4.90101e-07
837	CASP4	caspase 4	0.973433	4.81753	246.755	1.28574e-11	8.8175e-10
404201	WDFY3-AS2	WDFY3 antisense RNA 2	0.973459	0.475009	36.1471	1.3468e-05	6.26947e-05
83641	FAM107B	family with sequence similarity 107 member B	0.973749	2.74982	85.1237	4.59985e-08	5.2913e-07
54800	KLHL24	kelch like family member 24	0.973764	4.23597	70.8298	1.69781e-07	1.55991e-06
6041	RNASEL	ribonuclease L	0.973818	2.40849	60.4062	5.08067e-07	3.87141e-06
3772	KCNJ15	potassium voltage-gated channel subfamily J member 15	0.974065	-1.66721	16.3117	0.000838736	0.00222334
199699	DAND5	DAN domain BMP antagonist family member 5	0.974773	0.00777987	19.6497	0.000357294	0.00105178
56899	ANKS1B	ankyrin repeat and sterile alpha motif domain containing 1B	0.975674	4.40544	99.2014	1.5057e-08	2.16461e-07
3732	CD82	CD82 molecule	0.977151	2.93613	53.2312	1.18331e-06	7.81224e-06
5274	SERPINI1	serpin family I member 1	0.977609	1.03054	41.0592	6.21665e-06	3.22138e-05
3012	HIST1H2AE	histone cluster 1 H2A family member e	0.977669	-0.237017	23.3113	0.000153403	0.00050499
4938	OAS1	2'-5'-oligoadenylate synthetase 1	0.977957	2.99084	110.996	6.53166e-09	1.07909e-07
3437	IFIT3	interferon induced protein with tetratricopeptide repeats 3	0.978258	3.18039	125.119	2.64632e-09	5.2607e-08
5774	PTPN3	protein tyrosine phosphatase, non-receptor type 3	0.979668	6.13026	333.134	1.12476e-12	1.53202e-10
643641	ZNF862	zinc finger protein 862	0.980137	0.737341	31.4597	3.02653e-05	0.0001257
[truncated: 541 more rows]

## Sheet: Legend Dataset EV4
Dataset EV4. The 57 genes down-regulated in expression in siYAP/TAZ-transfected HLE cells and up-regulated in Sorafenib-resistant cells.
