# Supplementary material for: YAP/TAZ and ATF4 drive resistance to Sorafenib in hepatocellular carcinoma by preventing ferroptosis
Source: EMBO Mol Med. 2021 Oct 19;13(12):e14351. doi: 10.15252/emmm.202114351 (PMC8649869; doi:10.15252/emmm.202114351)
Supplement: Supplementary file 6 — Dataset EV5 [file EMMM-13-e14351-s012.xlsx]

## Sheet: Common downregulated elements 
264 common elements in "siY T SRF_DOWN" and "siATF4 SRF_DOWN":
L1CAM
FLT4
TNNC1
PLAC8
GALNT16
C11orf86
MIR3681HG
GAS6-AS2
LAMP3
MDGA1
SLC7A5
ERBB3
SLC7A11
HPX
FBXL16
PSG1
JDP2
SLC6A8
VLDLR-AS1
ATF3
PLK2
STC2
CKB
H19
TAGLN
ADAMTSL4
KRT8
STAC2
DAAM2
C9orf84
ASNS
MATN3
NOTUM
PPP1R14A
C11orf88
SYNGR3
CHAC1
ELF3
WFDC21P
DTNA
WNT2B
CHD5
SOWAHD
MFAP5
MEGF6
PNPLA3
JPH2
TSPAN18
TUBB2B
PALM3
SLC16A14
MTHFD2
PSAT1
CCR10
ADAMTS2
TIAM2
FMNL1
SYNE3
CRYBA1
C20orf141
NTN4
PLXNB3
JAG2
PIM1
TRIB3
MIR503HG
PRPH
CHRFAM7A
LOC284454
PPP1R16B
HAGHL
SOX18
CRISPLD2
SLC16A5
PLEKHG4
HLA-L
TUBA4A
LRRC15
EPAS1
ADAP1
TMC6
MISP
SLC4A3
CSPG4
NNMT
SPEG
SYBU
DUSP9
ULBP1
CREB3L1
LRRC75A
TMEM130
CBS
SNED1
CCDC80
COL4A6
SNX10
PCK2
ACAP1
HSPG2
GPC1
CORO2A
KRT8P41
CEP295NL
GPIHBP1
LIMS2
FAR2P2
VSIR
PAPPA2
TMEM92
PSG9
TUBB2A
NANOS1
TCEA3
CCDC78
ADAP2
TRIM67
TIMP3
LGR6
SEMA3G
ADCY7
GCNT1
PKD1L2
MIR6758
MAMDC2
LDLR
UPK1A-AS1
PSG4
B4GALNT1
S100A3
KALRN
VWDE
ABCG4
ABCC2
NEAT1
PIP5KL1
LZTS3
ULK4P3
VWA7
GLIPR2
CRABP2
C1S
DSG3
TMEM52
MICAL3
MAMDC4
MAPK8IP1
JUND
GALNT6
KREMEN2
CYP3A5
CARS
CACNA1H
PANX2
NFE2
PPL
TINAGL1
SLC1A4
RASGEF1C
LINC01711
ANKRD2
NEURL3
RIMS3
LINC01279
FRMD6-AS1
LRRC3
CDKN2B
DMTN
PLAT
GUCY1A2
ANO7
CFD
ULK4P2
ULK4P1
TJP3
SNAI1
LAMC3
DLK2
INAVA
SDC4
TNRC18P1
HAPLN3
PDGFB
MISP3
NDRG1
RTN4R
PQLC2L
P2RY2
PPFIA4
ARMC3
LINC01431
DLEU2
FLJ16779
LINC00173
GOLGA8J
PLCD3
MYADM
ANKRD29
PHGDH
DUSP16
PSORS1C1
ANXA1
PLAU
KCTD11
RAB39B
SYNC
PDE6G
C2CD4C
CASC10
ATF4
LOC653513
KLC3
MAPK11
C1orf115
CD9
NTF4
C11orf45
ULBP3
CCDC136
SLC17A7
SUSD2
SULT2B1
FOXO6
ADGRG5
DNAJB13
MCAM
SCD
LOC554206
DKKL1
FGFRL1
C16orf74
CAV1
GOLGA8H
PSD2
KIAA0930
LINC-PINT
RHOV
FBXL21
SH2D3C
LOC100507547
SLC27A3
KRT80
KCTD4
NOTCH3
KLHL4
AHNAK2
POTEJ
UPK1A
ROBO3
SLC7A7
ZNF469
TBL1Y
CXADRP3
LAMA5
ATL1
GRIN2D
ARSI
MKNK2
PROC
MIR198
LOC143666
EEF1A2
PKP3
ADM2

## Sheet: downregulation siY T HLE Srf
geneid	symbol	GENENAME	logFC	logCPM	F	PValue	FDR
440107	PLEKHG7	pleckstrin homology and RhoGEF domain containing G7	-3.22419	1.87539	313.446	1.84989e-12	3.23348e-10
3486	IGFBP3	insulin like growth factor binding protein 3	-3.16162	7.92292	1068.35	6.77542e-17	4.85561e-13
284415	VSTM1	V-set and transmembrane domain containing 1	-3.00684	2.08751	187.456	1.15122e-10	6.84667e-09
2246	FGF1	fibroblast growth factor 1	-2.89088	4.23528	267.479	6.70752e-12	8.21699e-10
55287	TMEM40	transmembrane protein 40	-2.74081	3.92625	394.195	2.82476e-13	8.26272e-11
101927476	LOC101927476	uncharacterized LOC101927476	-2.56501	1.62699	275.644	5.25853e-12	6.79014e-10
3897	L1CAM	L1 cell adhesion molecule	-2.54535	1.59436	437.841	1.18713e-13	4.51802e-11
10413	YAP1	Yes associated protein 1	-2.52993	7.71598	1292.57	1.35178e-17	1.93751e-13
1850	DUSP8	dual specificity phosphatase 8	-2.3457	1.68352	231.674	2.13392e-11	1.98607e-09
284581	LOC284581	uncharacterized LOC284581	-2.29306	0.612887	50.9814	1.57086e-06	1.53382e-05
2324	FLT4	fms related tyrosine kinase 4	-2.20893	3.96316	813.229	6.7603e-16	1.93791e-12
8710	SERPINB7	serpin family B member 7	-2.13212	5.64557	420.778	1.64887e-13	5.62697e-11
8291	DYSF	dysferlin	-2.1303	4.98308	742.571	1.4509e-15	2.97081e-12
7134	TNNC1	troponin C1, slow skeletal and cardiac type	-2.12015	-0.443244	87.6097	3.73565e-08	6.96888e-07
27063	ANKRD1	ankyrin repeat domain 1	-2.11825	1.9379	35.5119	1.49638e-05	0.000103114
51316	PLAC8	placenta specific 8	-2.10035	2.89678	362.531	5.62446e-13	1.38992e-10
57574	2004-03-01	membrane associated ring-CH-type finger 4	-2.02993	6.29828	550.134	1.78352e-14	1.34543e-11
64084	CLSTN2	calsyntenin 2	-2.02911	4.61418	448.118	9.79765e-14	4.01228e-11
54742	LY6K	lymphocyte antigen 6 family member K	-2.01918	2.19998	105.971	9.23138e-09	2.13753e-07
57452	GALNT16	polypeptide N-acetylgalactosaminyltransferase 16	-2.01038	2.9062	320.705	1.53463e-12	2.78428e-10
400745	SH2D5	SH2 domain containing 5	-1.99179	5.72263	513.235	3.17869e-14	2.27532e-11
254439	C11orf86	chromosome 11 open reading frame 86	-1.98449	-0.877164	50.6437	1.64046e-06	1.58763e-05
4803	NGF	nerve growth factor	-1.96815	2.12408	176.944	1.81389e-10	9.88535e-09
100506457	MIR3681HG	MIR3681 host gene	-1.92379	-0.038798	84.6739	4.77898e-08	8.54078e-07
100506394	GAS6-AS2	GAS6 antisense RNA 2 (head to head)	-1.90604	-0.416718	65.8521	2.81594e-07	3.68593e-06
5522	PPP2R2C	protein phosphatase 2 regulatory subunit Bgamma	-1.88042	-0.176704	52.3892	1.31423e-06	1.32003e-05
27074	LAMP3	lysosomal associated membrane protein 3	-1.87715	-0.592864	81.4575	6.31197e-08	1.08088e-06
3491	CYR61	cysteine rich angiogenic inducer 61	-1.87058	8.01985	446.315	1.01301e-13	4.0332e-11
643650	LINC00842	long intergenic non-protein coding RNA 842	-1.8682	0.529583	97.7563	1.67768e-08	3.56769e-07
7262	PHLDA2	pleckstrin homology like domain family A member 2	-1.84169	1.8774	37.0188	1.16803e-05	8.34149e-05
266727	MDGA1	MAM domain containing glycosylphosphatidylinositol anchor 1	-1.84098	9.05061	574.715	1.23882e-14	1.04447e-11
6374	CXCL5	C-X-C motif chemokine ligand 5	-1.80189	2.87681	166.133	2.97312e-10	1.42621e-08
10053	AP1M2	adaptor related protein complex 1 mu 2 subunit	-1.78354	4.66303	381.37	3.70888e-13	1.00301e-10
375033	PEAR1	platelet endothelial aggregation receptor 1	-1.78121	4.72671	554.598	1.66737e-14	1.32769e-11
8140	SLC7A5	solute carrier family 7 member 5	-1.76466	6.01291	435.341	1.24471e-13	4.57448e-11
101926978	LINC01111	long intergenic non-protein coding RNA 1111	-1.75946	0.297579	78.3264	8.35011e-08	1.36936e-06
2065	ERBB3	erb-b2 receptor tyrosine kinase 3	-1.75646	6.14831	860.612	4.19772e-16	1.50415e-12
284207	METRNL	meteorin like, glial cell differentiation regulator	-1.75142	1.09325	69.5449	1.92918e-07	2.70029e-06
23657	SLC7A11	solute carrier family 7 member 11	-1.70453	4.76809	139.603	1.14572e-09	3.91922e-08
3263	HPX	hemopexin	-1.6954	-0.303042	40.2802	6.99539e-06	5.39058e-05
100268168	LOC100268168	uncharacterized LOC100268168	-1.68351	2.33092	161.339	3.7366e-10	1.68417e-08
259232	NALCN	sodium leak channel, non-selective	-1.68324	0.634636	58.3804	6.39683e-07	7.29982e-06
146330	FBXL16	F-box and leucine rich repeat protein 16	-1.68096	1.69739	159.157	4.15467e-10	1.82665e-08
164781	DAW1	dynein assembly factor with WD repeats 1	-1.67898	0.988869	39.8795	7.43793e-06	5.6646e-05
5054	SERPINE1	serpin family E member 1	-1.67421	11.6956	334.94	1.07608e-12	2.06498e-10
5669	PSG1	pregnancy specific beta-1-glycoprotein 1	-1.66151	-1.09974	65.0899	3.05104e-07	3.92554e-06
122953	JDP2	Jun dimerization protein 2	-1.65764	0.907659	167.253	2.82095e-10	1.38468e-08
10631	POSTN	periostin	-1.64989	2.10536	132.891	1.67169e-09	5.30095e-08
6535	SLC6A8	solute carrier family 6 member 8	-1.64571	3.0294	282.724	4.28122e-12	5.95754e-10
1490	CTGF	connective tissue growth factor	-1.64208	5.40456	162.985	3.45207e-10	1.60645e-08
401491	VLDLR-AS1	VLDLR antisense RNA 1	-1.61443	2.2989	148.771	7.01489e-10	2.6599e-08
4015	LOX	lysyl oxidase	-1.61346	3.29499	192.038	9.51224e-11	5.93214e-09
5631	PRPS1	phosphoribosyl pyrophosphate synthetase 1	-1.60125	9.03537	336.481	1.03642e-12	2.03493e-10
100288181	LOC100288181	uncharacterized LOC100288181	-1.59772	0.697018	45.6946	3.18008e-06	2.79461e-05
1907	EDN2	endothelin 2	-1.59556	-0.991518	29.1634	4.63752e-05	0.000263664
84665	MYPN	myopalladin	-1.58718	3.29616	280.936	4.50736e-12	6.09471e-10
25937	WWTR1	WW domain containing transcription regulator 1	-1.57864	7.18632	398.023	2.60855e-13	7.95498e-11
24147	FJX1	four jointed box 1	-1.57194	6.49349	337.501	1.01106e-12	2.02556e-10
133	ADM	adrenomedullin	-1.56881	5.25482	230.152	2.24968e-11	2.06696e-09
115572	FAM46B	family with sequence similarity 46 member B	-1.5646	4.65967	421.288	1.63247e-13	5.62697e-11
79789	CLMN	calmin	-1.56408	3.98378	164.157	3.26444e-10	1.53407e-08
467	ATF3	activating transcription factor 3	-1.56357	4.68099	575.691	1.2214e-14	1.04447e-11
10769	PLK2	polo like kinase 2	-1.55024	6.96381	460.935	7.75702e-14	3.4355e-11
8614	STC2	stanniocalcin 2	-1.52963	5.44207	137.361	1.29743e-09	4.32515e-08
5138	PDE2A	phosphodiesterase 2A	-1.5268	-0.113519	23.1054	0.000160522	0.000752619
7226	TRPM2	transient receptor potential cation channel subfamily M member 2	-1.52627	-0.668452	34.1691	1.87769e-05	0.000124309
201294	UNC13D	unc-13 homolog D	-1.51495	0.386848	58.8059	6.09155e-07	7.03315e-06
5307	PITX1	paired like homeodomain 1	-1.50683	1.19903	62.1673	4.17917e-07	5.10221e-06
23127	COLGALT2	collagen beta(1-O)galactosyltransferase 2	-1.49564	2.10757	166.64	2.90307e-10	1.41529e-08
54897	CASZ1	castor zinc finger 1	-1.49278	3.84132	232.272	2.09029e-11	1.95818e-09
1264	CNN1	calponin 1	-1.49247	4.6683	341.992	9.07358e-13	1.88481e-10
1152	CKB	creatine kinase B	-1.48888	3.73859	298.822	2.73008e-12	4.20755e-10
3725	JUN	Jun proto-oncogene, AP-1 transcription factor subunit	-1.48493	7.79102	486.133	4.98868e-14	2.86011e-11
316	AOX1	aldehyde oxidase 1	-1.48367	4.39908	261.408	8.07515e-12	9.25929e-10
283120	H19	H19, imprinted maternally expressed transcript (non-protein coding)	-1.46968	-0.780786	41.1395	6.14205e-06	4.86375e-05
5069	PAPPA	pappalysin 1	-1.46579	6.02697	488.384	4.801e-14	2.86011e-11
8739	HRK	harakiri, BCL2 interacting protein	-1.46447	-0.567598	45.9214	3.08153e-06	2.72639e-05
207107	SFTA1P	surfactant associated 1, pseudogene	-1.45238	4.44666	228.605	2.37459e-11	2.10092e-09
114548	NLRP3	NLR family pyrin domain containing 3	-1.45111	0.558726	21.9207	0.00020939	0.00093509
6876	TAGLN	transgelin	-1.4503	4.14418	113.412	5.55791e-09	1.40994e-07
54507	ADAMTSL4	ADAMTS like 4	-1.44167	3.70051	254.429	1.00462e-11	1.09084e-09
64757	2001-03-01	mitochondrial amidoxime reducing component 1	-1.43433	0.794479	67.3643	2.40704e-07	3.25472e-06
2318	FLNC	filamin C	-1.4268	11.2414	348.219	7.82667e-13	1.6782e-10
23237	ARC	activity regulated cytoskeleton associated protein	-1.42611	-1.33672	24.0726	0.000129995	0.000630798
221823	PRPS1L1	phosphoribosyl pyrophosphate synthetase 1-like 1	-1.42505	1.84859	57.9219	6.74508e-07	7.61238e-06
400120	SERTM1	serine rich and transmembrane domain containing 1	-1.42232	-0.935078	22.3725	0.000189021	0.000858715
84443	FRMPD3	FERM and PDZ domain containing 3	-1.4141	1.61294	85.3631	4.50761e-08	8.13698e-07
8482	SEMA7A	semaphorin 7A (John Milton Hagen blood group)	-1.41147	4.68582	311.694	1.93642e-12	3.26782e-10
4616	GADD45B	growth arrest and DNA damage inducible beta	-1.39743	5.49748	281.801	4.39629e-12	6.05885e-10
3856	KRT8	keratin 8	-1.39565	10.7633	481.277	5.42214e-14	2.98906e-11
284119	CAVIN1	caveolae associated protein 1	-1.3878	10.6088	472.199	6.35003e-14	3.25054e-11
5021	OXTR	oxytocin receptor	-1.3843	1.72351	154.649	5.19489e-10	2.15198e-08
3756	KCNH1	potassium voltage-gated channel subfamily H member 1	-1.36482	-0.349624	40.7403	6.52308e-06	5.09321e-05
342667	STAC2	SH3 and cysteine rich domain 2	-1.36268	0.502613	92.4376	2.52866e-08	5.0761e-07
51200	CPA4	carboxypeptidase A4	-1.35973	8.0567	256.815	9.31765e-12	1.04336e-09
1438	CSF2RA	colony stimulating factor 2 receptor alpha subunit	-1.35509	0.840472	63.8503	3.4817e-07	4.36598e-06
23500	DAAM2	dishevelled associated activator of morphogenesis 2	-1.34984	1.13323	73.4159	1.32025e-07	1.97733e-06
3352	HTR1D	5-hydroxytryptamine receptor 1D	-1.34354	0.69006	34.0981	1.9007e-05	0.000125643
23034	SAMD4A	sterile alpha motif domain containing 4A	-1.33901	5.69896	324.037	1.41041e-12	2.59172e-10
6675	UAP1	UDP-N-acetylglucosamine pyrophosphorylase 1	-1.33858	7.70366	391.869	2.96588e-13	8.50199e-11
124872	B4GALNT2	beta-1,4-N-acetyl-galactosaminyltransferase 2	-1.32792	2.68333	144.949	8.57765e-10	3.13631e-08
140458	ASB5	ankyrin repeat and SOCS box containing 5	-1.32307	4.00035	206.462	5.35516e-11	3.89622e-09
7047	TGM4	transglutaminase 4	-1.31859	-1.49552	15.2947	0.00110811	0.00385592
158401	C9orf84	chromosome 9 open reading frame 84	-1.30769	0.267286	33.2621	2.19652e-05	0.000141559
440	ASNS	asparagine synthetase (glutamine-hydrolyzing)	-1.30734	5.96563	153.09	5.61982e-10	2.23747e-08
57801	HES4	hes family bHLH transcription factor 4	-1.30361	1.55984	57.1099	7.41498e-07	8.21956e-06
4148	MATN3	matrilin 3	-1.29894	-0.130483	24.0546	0.000130501	0.000632773
147111	NOTUM	notum, palmitoleoyl-protein carboxylesterase	-1.29567	-1.00395	28.8023	4.96933e-05	0.000278682
2920	CXCL2	C-X-C motif chemokine ligand 2	-1.29021	1.22813	25.9878	8.69056e-05	0.000451148
94274	PPP1R14A	protein phosphatase 1 regulatory inhibitor subunit 14A	-1.28857	-0.893466	33.6166	2.06521e-05	0.000134426
399949	C11orf88	chromosome 11 open reading frame 88	-1.28812	2.97969	165.328	3.08812e-10	1.45599e-08
23764	MAFF	MAF bZIP transcription factor F	-1.28791	3.51923	63.4536	3.63353e-07	4.54049e-06
9143	SYNGR3	synaptogyrin 3	-1.28486	3.02185	133.439	1.61988e-09	5.21747e-08
9645	MICAL2	microtubule associated monooxygenase, calponin and LIM domain containing 2	-1.28401	8.50011	264.223	7.4057e-12	8.56015e-10
5806	PTX3	pentraxin 3	-1.27893	4.25683	106.034	9.19025e-09	2.13145e-07
79094	CHAC1	ChaC glutathione specific gamma-glutamylcyclotransferase 1	-1.27087	2.95752	106.96	8.6142e-09	2.01087e-07
3569	IL6	interleukin 6	-1.26843	0.230297	34.2746	1.8441e-05	0.000122425
116362	RBP7	retinol binding protein 7	-1.26012	2.71993	104.941	9.92727e-09	2.2766e-07
1999	ELF3	E74 like ETS transcription factor 3	-1.25962	1.33551	43.9858	4.04681e-06	3.42402e-05
595135	PGM5P2	phosphoglucomutase 5 pseudogene 2	-1.25914	1.38858	32.8371	2.36641e-05	0.000150278
151176	ERFE	erythroferrone	-1.25462	2.85966	110.138	6.92219e-09	1.68734e-07
645638	WFDC21P	WAP four-disulfide core domain 21, pseudogene	-1.25378	4.29146	207.476	5.15046e-11	3.84487e-09
1837	DTNA	dystrobrevin alpha	-1.24129	1.91263	85.9474	4.29097e-08	7.78513e-07
7482	WNT2B	Wnt family member 2B	-1.24017	3.06775	213.552	4.0926e-11	3.24084e-09
8061	FOSL1	FOS like 1, AP-1 transcription factor subunit	-1.2379	7.67842	107.363	8.37571e-09	1.9648e-07
1839	HBEGF	heparin binding EGF like growth factor	-1.23613	3.81306	69.9154	1.85904e-07	2.61488e-06
55640	FLVCR2	feline leukemia virus subgroup C cellular receptor family member 2	-1.23487	2.83912	167.917	2.73482e-10	1.34899e-08
94115	CGB8	chorionic gonadotropin beta subunit 8	-1.22825	2.98362	65.1703	3.02522e-07	3.90284e-06
8407	TAGLN2	transgelin 2	-1.22689	8.74445	383.716	3.52643e-13	9.72006e-11
26038	CHD5	chromodomain helicase DNA binding protein 5	-1.22513	2.17896	98.4402	1.5937e-08	3.43495e-07
347454	SOWAHD	sosondowah ankyrin repeat domain family member D	-1.22395	1.00328	66.7233	2.57167e-07	3.44484e-06
89795	NAV3	neuron navigator 3	-1.2213	4.77391	145.631	8.27217e-10	3.0637e-08
3875	KRT18	keratin 18	-1.21882	9.57944	404.082	2.30303e-13	7.3354e-11
8076	MFAP5	microfibril associated protein 5	-1.21687	0.241392	40.4726	6.79335e-06	5.25986e-05
5739	PTGIR	prostaglandin I2 receptor	-1.21663	-0.431995	31.7312	2.88162e-05	0.000176732
8110	DPF3	double PHD fingers 3	-1.21497	1.99299	69.412	1.95507e-07	2.72588e-06
1953	MEGF6	multiple EGF like domains 6	-1.21163	7.03938	175.167	1.96356e-10	1.05478e-08
79083	MLPH	melanophilin	-1.21038	3.06364	96.3933	1.86022e-08	3.90373e-07
80339	PNPLA3	patatin like phospholipase domain containing 3	-1.20488	0.568723	41.7996	5.56537e-06	4.49426e-05
57158	JPH2	junctophilin 2	-1.20449	0.0431369	25.8392	8.96023e-05	0.000463619
84419	C15orf48	chromosome 15 open reading frame 48	-1.20065	4.6007	68.5097	2.14137e-07	2.93987e-06
1827	RCAN1	regulator of calcineurin 1	-1.19793	5.39637	222.73	2.92474e-11	2.49525e-09
90139	TSPAN18	tetraspanin 18	-1.19065	-1.95886	16.0823	0.000892398	0.00321295
347733	TUBB2B	tubulin beta 2B class IIb	-1.19018	6.07395	337.239	1.01751e-12	2.02556e-10
342979	PALM3	paralemmin 3	-1.18471	3.15463	265.385	7.14768e-12	8.46675e-10
151473	SLC16A14	solute carrier family 16 member 14	-1.18344	-1.04252	25.4323	9.74809e-05	0.000495986
10797	MTHFD2	methylenetetrahydrofolate dehydrogenase (NADP+ dependent) 2, methenyltetrahydrofolate cyclohydrolase	-1.18186	6.7152	221.503	3.05677e-11	2.56215e-09
1901	S1PR1	sphingosine-1-phosphate receptor 1	-1.17895	2.07337	116.47	4.54986e-09	1.20185e-07
8676	STX11	syntaxin 11	-1.17587	2.86272	152.34	5.83813e-10	2.29805e-08
29968	PSAT1	phosphoserine aminotransferase 1	-1.17297	6.9264	180.953	1.52075e-10	8.64955e-09
3592	IL12A	interleukin 12A	-1.17252	0.173721	35.6427	1.46412e-05	0.000101134
55859	BEX1	brain expressed X-linked 1	-1.16871	2.14192	70.5408	1.74701e-07	2.49402e-06
7480	WNT10B	Wnt family member 10B	-1.16851	1.19583	71.2212	1.63361e-07	2.35796e-06
2826	CCR10	C-C motif chemokine receptor 10	-1.16787	-0.512896	23.7448	0.000139546	0.000670766
1647	GADD45A	growth arrest and DNA damage inducible alpha	-1.1641	5.08836	157.486	4.51051e-10	1.96502e-08
9509	ADAMTS2	ADAM metallopeptidase with thrombospondin type 1 motif 2	-1.16067	6.32392	295.88	2.95891e-12	4.51171e-10
26230	TIAM2	T cell lymphoma invasion and metastasis 2	-1.15908	3.41764	220.867	3.12784e-11	2.60648e-09
5452	POU2F2	POU class 2 homeobox 2	-1.1563	0.565392	42.6228	4.92917e-06	4.0487e-05
752	FMNL1	formin like 1	-1.15326	2.05845	84.0094	5.058e-08	8.96123e-07
84953	MICALCL	MICAL C-terminal like	-1.15149	0.0601696	27.743	6.10642e-05	0.000333613
2919	CXCL1	C-X-C motif chemokine ligand 1	-1.14781	-1.09197	18.1903	0.000513328	0.0020119
161176	SYNE3	spectrin repeat containing nuclear envelope family member 3	-1.14579	-0.967454	15.8623	0.000947493	0.00338326
5205	ATP8B1	ATPase phospholipid transporting 8B1	-1.14526	7.41106	292.039	3.29047e-12	4.90132e-10
1411	CRYBA1	crystallin beta A1	-1.14438	-1.69241	13.0533	0.00212138	0.00663882
128653	C20orf141	chromosome 20 open reading frame 141	-1.14296	-0.980554	24.3035	0.000123708	0.000605158
59277	NTN4	netrin 4	-1.14193	7.50841	266.775	6.85208e-12	8.25302e-10
2979	GUCA1B	guanylate cyclase activator 1B	-1.1363	-1.47552	12.8267	0.00227209	0.00702304
5365	PLXNB3	plexin B3	-1.13584	-0.750851	40.4408	6.8263e-06	5.27731e-05
5214	PFKP	phosphofructokinase, platelet	-1.13459	9.07264	278.475	4.84058e-12	6.42408e-10
85377	MICALL1	MICAL like 1	-1.13055	7.08577	185.579	1.24642e-10	7.26215e-09
3714	JAG2	jagged 2	-1.12811	0.798573	59.3496	5.72487e-07	6.68742e-06
5292	PIM1	Pim-1 proto-oncogene, serine/threonine kinase	-1.12528	5.21608	311.664	1.93794e-12	3.26782e-10
693207	MIR622	microRNA 622	-1.1239	2.63372	85.3262	4.52166e-08	8.15207e-07
57761	TRIB3	tribbles pseudokinase 3	-1.11986	5.92886	165.968	2.99629e-10	1.42677e-08
26049	FAM169A	family with sequence similarity 169 member A	-1.1197	4.71074	130.041	1.97269e-09	6.07356e-08
540	ATP7B	ATPase copper transporting beta	-1.11934	4.2138	132.964	1.66465e-09	5.29382e-08
55509	BATF3	basic leucine zipper ATF-like transcription factor 3	-1.11745	2.42644	77.7314	8.81534e-08	1.43743e-06
2048	EPHB2	EPH receptor B2	-1.1172	7.58212	271.48	5.94838e-12	7.54497e-10
26353	HSPB8	heat shock protein family B (small) member 8	-1.11582	3.1998	76.5525	9.82525e-08	1.56821e-06
9455	HOMER2	homer scaffold protein 2	-1.11567	2.91241	106.051	9.17959e-09	2.13145e-07
684959	SNORA25	small nucleolar RNA, H/ACA box 25	-1.11352	-1.04537	12.1924	0.00276203	0.00828725
84848	MIR503HG	MIR503 host gene	-1.11305	0.940969	44.3802	3.82552e-06	3.25677e-05
5630	PRPH	peripherin	-1.11279	-1.46696	29.7088	4.18227e-05	0.000242004
89832	CHRFAM7A	CHRNA7 (exons 5-10) and FAM7A (exons A-E) fusion	-1.10845	0.85974	65.048	3.06457e-07	3.939e-06
143903	LAYN	layilin	-1.10835	3.51742	86.2675	4.17724e-08	7.61735e-07
4131	MAP1B	microtubule associated protein 1B	-1.1043	8.28419	208.734	4.90862e-11	3.72178e-09
58538	MPP4	membrane palmitoylated protein 4	-1.10231	-0.983689	22.0787	0.000201999	0.000908171
5866	RAB3IL1	RAB3A interacting protein like 1	-1.10043	3.10111	155.011	5.10156e-10	2.13803e-08
284454	LOC284454	uncharacterized LOC284454	-1.09908	3.99719	173.041	2.16105e-10	1.13459e-08
26051	PPP1R16B	protein phosphatase 1 regulatory subunit 16B	-1.09874	-1.58991	18.8758	0.000432135	0.00173544
84264	HAGHL	hydroxyacylglutathione hydrolase like	-1.09703	1.11675	72.9787	1.3769e-07	2.04508e-06
3815	KIT	KIT proto-oncogene receptor tyrosine kinase	-1.09135	3.21184	108.424	7.78307e-09	1.85307e-07
84777	DLGAP1-AS2	DLGAP1 antisense RNA 2	-1.09062	1.59814	34.8342	1.67674e-05	0.000113149
54345	SOX18	SRY-box 18	-1.09051	1.36972	53.1603	1.19376e-06	1.22128e-05
3995	FADS3	fatty acid desaturase 3	-1.09038	5.12212	243.263	1.44201e-11	1.45894e-09
10763	NES	nestin	-1.08912	-1.41107	14.4311	0.00141454	0.0047426
83716	CRISPLD2	cysteine rich secretory protein LCCL domain containing 2	-1.08855	1.61508	38.4982	9.22138e-06	6.83402e-05
5792	PTPRF	protein tyrosine phosphatase, receptor type F	-1.08809	8.14615	459.851	7.90983e-14	3.4355e-11
9121	SLC16A5	solute carrier family 16 member 5	-1.08696	0.949688	64.5477	3.23163e-07	4.11359e-06
84281	C2orf88	chromosome 2 open reading frame 88	-1.08475	1.64367	71.1571	1.64393e-07	2.36808e-06
25894	PLEKHG4	pleckstrin homology and RhoGEF domain containing G4	-1.08394	4.46178	148.595	7.07946e-10	2.67731e-08
3139	HLA-L	major histocompatibility complex, class I, L (pseudogene)	-1.08233	1.05966	37.5908	1.06517e-05	7.73019e-05
54843	SYTL2	synaptotagmin like 2	-1.0784	-0.0631502	21.7001	0.000220226	0.000975532
7277	TUBA4A	tubulin alpha 4a	-1.07017	-0.0957	20.4545	0.000294493	0.0012477
8601	RGS20	regulator of G protein signaling 20	-1.06945	4.45605	116.953	4.41006e-09	1.17271e-07
256979	SUN3	Sad1 and UNC84 domain containing 3	-1.06662	4.76685	156.858	4.65274e-10	1.98476e-08
131578	LRRC15	leucine rich repeat containing 15	-1.06635	0.514015	29.1025	4.69171e-05	0.000266258
2034	EPAS1	endothelial PAS domain protein 1	-1.06564	3.46693	70.0216	1.83947e-07	2.59499e-06
84968	PNMA6A	PNMA family member 6A	-1.06446	0.394286	23.7532	0.000139291	0.00067001
6382	SDC1	syndecan 1	-1.06316	3.8556	110.501	6.75383e-09	1.65475e-07
100126311	MIR147B	microRNA 147b	-1.06151	2.11228	36.5063	1.26968e-05	8.96911e-05
11033	ADAP1	ArfGAP with dual PH domains 1	-1.05993	4.1641	170.239	2.45603e-10	1.2439e-08
11322	TMC6	transmembrane channel like 6	-1.05794	2.22681	72.3644	1.46111e-07	2.1479e-06
126353	MISP	mitotic spindle positioning	-1.05587	-0.495926	30.4523	3.64007e-05	0.000215413
1130	LYST	lysosomal trafficking regulator	-1.05497	6.34003	95.2661	2.02802e-08	4.20052e-07
6508	SLC4A3	solute carrier family 4 member 3	-1.05335	2.28201	115.7	4.78278e-09	1.24516e-07
6769	STAC	SH3 and cysteine rich domain	-1.05228	4.78155	192.37	9.3828e-11	5.92439e-09
4883	NPR3	natriuretic peptide receptor 3	-1.05099	1.51858	49.63	1.87094e-06	1.78656e-05
1464	CSPG4	chondroitin sulfate proteoglycan 4	-1.05083	-1.1678	12.5792	0.00245057	0.00748911
4837	NNMT	nicotinamide N-methyltransferase	-1.05037	4.2152	198.086	7.44065e-11	4.93736e-09
8682	PEA15	proliferation and apoptosis adaptor protein 15	-1.04975	7.98075	286.463	3.84827e-12	5.57144e-10
6364	CCL20	C-C motif chemokine ligand 20	-1.04971	-1.282	18.8519	0.000434707	0.00174382
10290	SPEG	SPEG complex locus	-1.04724	3.08289	96.7847	1.80563e-08	3.8059e-07
23037	PDZD2	PDZ domain containing 2	-1.04643	2.41925	89.5683	3.18185e-08	6.13802e-07
55638	SYBU	syntabulin	-1.04422	2.2927	93.0348	2.41242e-08	4.89069e-07
151056	PLB1	phospholipase B1	-1.04386	-0.160552	33.7246	2.02698e-05	0.000132359
1852	DUSP9	dual specificity phosphatase 9	-1.04352	-1.49467	15.5229	0.00104012	0.00365931
58504	ARHGAP22	Rho GTPase activating protein 22	-1.04239	1.80949	39.6268	7.73314e-06	5.8614e-05
2069	EREG	epiregulin	-1.0421	0.510268	28.5361	5.23097e-05	0.000291119
1082	CGB3	chorionic gonadotropin beta subunit 3	-1.04161	-0.288353	27.6786	6.18443e-05	0.000337296
2774	GNAL	G protein subunit alpha L	-1.03801	0.0648838	17.0471	0.00068967	0.00258254
116211	TM4SF19	transmembrane 4 L six family member 19	-1.03784	2.93607	46.5472	2.82681e-06	2.54501e-05
415116	PIM3	Pim-3 proto-oncogene, serine/threonine kinase	-1.03729	5.11957	281.448	4.44124e-12	6.0625e-10
7378	UPP1	uridine phosphorylase 1	-1.03393	6.77946	275.2	5.32759e-12	6.81789e-10
2026	ENO2	enolase 2	-1.0325	5.26558	298.981	2.71831e-12	4.20755e-10
728591	CCDC169	coiled-coil domain containing 169	-1.0281	-1.16521	16.951	0.000707352	0.00264092
55165	CEP55	centrosomal protein 55	-1.02622	7.92086	348.121	7.8448e-13	1.6782e-10
8718	TNFRSF25	TNF receptor superfamily member 25	-1.0247	1.90031	60.5554	4.99643e-07	5.94799e-06
205	AK4	adenylate kinase 4	-1.02176	4.14348	163.381	3.38744e-10	1.5815e-08
56256	SERTAD4	SERTA domain containing 4	-1.01988	3.6947	98.6825	1.56508e-08	3.39368e-07
80329	ULBP1	UL16 binding protein 1	-1.01399	-1.73296	15.5768	0.00102476	0.00361238
93099	DMKN	dermokine	-1.01274	0.23016	26.8057	7.35929e-05	0.000392122
57110	HRASLS	HRAS like suppressor	-1.01001	0.815125	29.2504	4.56136e-05	0.000260056
2621	GAS6	growth arrest specific 6	-1.00904	3.98144	171.375	2.33133e-10	1.19767e-08
390	RND3	Rho family GTPase 3	-1.00893	2.89268	35.3686	1.53261e-05	0.000104904
100507421	TMEM178B	transmembrane protein 178B	-1.0088	5.83316	249.295	1.18397e-11	1.24076e-09
10602	CDC42EP3	CDC42 effector protein 3	-1.00782	4.38263	211.471	4.42481e-11	3.42815e-09
4311	MME	membrane metalloendopeptidase	-1.00773	7.75347	132.535	1.70628e-09	5.37497e-08
51129	ANGPTL4	angiopoietin like 4	-1.00056	5.9466	101.827	1.24127e-08	2.7669e-07
90993	CREB3L1	cAMP responsive element binding protein 3 like 1	-0.998303	0.325967	27.1865	6.81846e-05	0.000367817
5817	PVR	poliovirus receptor	-0.99345	7.53045	363.573	5.4935e-13	1.38992e-10
388341	LRRC75A	leucine rich repeat containing 75A	-0.992786	1.09343	65.6586	2.87365e-07	3.73418e-06
144453	BEST3	bestrophin 3	-0.988785	3.30747	59.8773	5.3924e-07	6.36126e-06
222865	TMEM130	transmembrane protein 130	-0.984509	-1.50098	10.4666	0.00481958	0.0132564
863	CBFA2T3	CBFA2/RUNX1 translocation partner 3	-0.984124	-0.616856	17.9879	0.000540468	0.00210389
692073	SNORA16A	small nucleolar RNA, H/ACA box 16A	-0.981167	-1.41623	12.7504	0.00232554	0.00716816
875	CBS	cystathionine-beta-synthase	-0.97953	5.33491	109.492	7.23377e-09	1.74843e-07
348093	RBPMS2	RNA binding protein, mRNA processing factor 2	-0.979408	-0.0793713	15.982	0.000917049	0.00328519
114898	C1QTNF2	C1q and TNF related 2	-0.978122	0.444124	21.7546	0.000217489	0.000965399
79015	LINC01260	long intergenic non-protein coding RNA 1260	-0.977542	1.16541	32.0346	2.72877e-05	0.000168869
5420	PODXL	podocalyxin like	-0.977365	3.6121	128.739	2.13009e-09	6.41398e-08
100507178	SLFNL1-AS1	SLFNL1 antisense RNA 1	-0.975889	1.09247	29.1707	4.6311e-05	0.000263508
25992	SNED1	sushi, nidogen and EGF like domains 1	-0.974245	-1.40239	13.1925	0.00203437	0.0064211
5336	PLCG2	phospholipase C gamma 2	-0.971179	2.68373	121.923	3.22016e-09	9.13952e-08
26091	HERC4	HECT and RLD domain containing E3 ubiquitin protein ligase 4	-0.970548	7.94457	222.166	2.98461e-11	2.52003e-09
79745	CLIP4	CAP-Gly domain containing linker protein family member 4	-0.969693	3.29048	120.682	3.47953e-09	9.67628e-08
151887	CCDC80	coiled-coil domain containing 80	-0.969664	6.61023	362.738	5.59815e-13	1.38992e-10
101927572	LOC101927572	uncharacterized LOC101927572	-0.968538	0.161847	14.4178	0.00141993	0.00475957
1288	COL4A6	collagen type IV alpha 6 chain	-0.968234	1.68537	50.2674	1.72211e-06	1.65658e-05
729220	FLJ45513	uncharacterized LOC729220	-0.967457	2.61656	51.9936	1.38127e-06	1.37772e-05
29887	SNX10	sorting nexin 10	-0.966125	1.50464	45.9311	3.07737e-06	2.72439e-05
8727	CTNNAL1	catenin alpha like 1	-0.965083	6.1998	229.071	2.33618e-11	2.10092e-09
5106	PCK2	phosphoenolpyruvate carboxykinase 2, mitochondrial	-0.95992	4.83054	198.179	7.41325e-11	4.93736e-09
9744	ACAP1	ArfGAP with coiled-coil, ankyrin repeat and PH domains 1	-0.95737	-0.85151	16.1369	0.000879277	0.00317457
3339	HSPG2	heparan sulfate proteoglycan 2	-0.955819	7.98904	154.863	5.13938e-10	2.14242e-08
2817	GPC1	glypican 1	-0.955267	4.82077	157.317	4.54823e-10	1.97545e-08
93659	CGB5	chorionic gonadotropin beta subunit 5	-0.95281	0.482343	21.5562	0.000227625	0.00100263
55282	LRRC36	leucine rich repeat containing 36	-0.952463	1.06471	51.4861	1.47292e-06	1.45597e-05
7464	CORO2A	coronin 2A	-0.951141	0.577833	41.6003	5.73283e-06	4.60587e-05
114336	CGB2	chorionic gonadotropin beta subunit 2	-0.950539	1.30306	17.4594	0.000619234	0.00235749
114880	OSBPL6	oxysterol binding protein like 6	-0.95005	3.37513	103.561	1.09527e-08	2.46832e-07
117144	CATSPER1	cation channel sperm associated 1	-0.94976	-0.907565	12.577	0.00245227	0.00748955
84962	AJUBA	ajuba LIM protein	-0.948146	7.02217	270.977	6.03835e-12	7.5919e-10
283102	KRT8P41	keratin 8 pseudogene 41	-0.94457	-0.410503	23.3172	0.000153206	0.000725198
100653515	CEP295NL	CEP295 N-terminal like	-0.942679	1.55552	62.7396	3.92583e-07	4.86335e-06
6356	CCL11	C-C motif chemokine ligand 11	-0.942666	-1.53704	12.7197	0.00234742	0.00722783
400680	LINC00664	long intergenic non-protein coding RNA 664	-0.94015	1.49638	22.1168	0.000200264	0.000901217
285498	RNF212	ring finger protein 212	-0.939786	-1.83251	12.4694	0.00253483	0.00771048
338328	GPIHBP1	glycosylphosphatidylinositol anchored high density lipoprotein binding protein 1	-0.939487	-1.31087	15.4969	0.00104762	0.00368107
57605	PITPNM2	phosphatidylinositol transfer protein membrane associated 2	-0.938095	3.66262	79.8608	7.27179e-08	1.22045e-06
56675	NRIP3	nuclear receptor interacting protein 3	-0.938026	3.65702	35.3221	1.54459e-05	0.000105521
5271	SERPINB8	serpin family B member 8	-0.93726	2.98786	43.4861	4.34795e-06	3.63801e-05
55240	STEAP3	STEAP3 metalloreductase	-0.936151	5.72361	118.372	4.0267e-09	1.08283e-07
7286	TUFT1	tuftelin 1	-0.93412	6.17198	230.82	2.19801e-11	2.03252e-09
81788	NUAK2	NUAK family kinase 2	-0.934016	5.15118	177.715	1.75291e-10	9.62623e-09
83931	STK40	serine/threonine kinase 40	-0.933353	6.07272	142.27	9.90404e-10	3.54094e-08
101927574	LINC01186	long intergenic non-protein coding RNA 1186	-0.929971	0.655802	23.9989	0.000132079	0.000639557
1843	DUSP1	dual specificity phosphatase 1	-0.92957	6.85204	176.534	1.84721e-10	1.00288e-08
55679	LIMS2	LIM zinc finger domain containing 2	-0.928348	-0.905487	14.5997	0.00134793	0.00455549
254778	C8orf46	chromosome 8 open reading frame 46	-0.928335	1.41962	24.3309	0.000122985	0.000602647
3823	KLRC3	killer cell lectin like receptor C3	-0.926441	0.229616	26.3594	8.05487e-05	0.00042305
22861	NLRP1	NLR family pyrin domain containing 1	-0.925315	0.22418	18.4591	0.00047961	0.00189949
92154	MTSS1L	MTSS1L, I-BAR domain containing	-0.925232	5.06478	186.833	1.1819e-10	6.97127e-09
3656	IRAK2	interleukin 1 receptor associated kinase 2	-0.923091	5.43396	147.197	7.61643e-10	2.85029e-08
100216479	FAR2P2	fatty acyl-CoA reductase 2 pseudogene 2	-0.922616	-0.278176	24.2951	0.000123932	0.000606043
64115	VSIR	V-set immunoregulatory receptor	-0.916079	5.40915	172.243	2.24079e-10	1.16367e-08
389602	LOC389602	uncharacterized LOC389602	-0.914879	-1.4799	14.9122	0.00123353	0.00422971
60676	PAPPA2	pappalysin 2	-0.914776	-1.5422	14.2956	0.00147076	0.00489974
162461	TMEM92	transmembrane protein 92	-0.914757	-1.54166	10.3974	0.00493243	0.0135278
79156	PLEKHF1	pleckstrin homology and FYVE domain containing 1	-0.914237	1.564	40.374	6.89606e-06	5.32263e-05
5678	PSG9	pregnancy specific beta-1-glycoprotein 9	-0.914233	-0.929157	12.2254	0.00273382	0.00821146
25819	NOCT	nocturnin	-0.910848	4.15027	82.4409	5.79167e-08	9.98941e-07
7280	TUBB2A	tubulin beta 2A class IIa	-0.908328	6.20235	190.755	1.003e-10	6.16997e-09
340719	NANOS1	nanos C2HC-type zinc finger 1	-0.907129	2.02622	36.5876	1.25292e-05	8.86818e-05
692087	SNORD49B	small nucleolar RNA, C/D box 49B	-0.903785	0.99056	30.9081	3.34675e-05	0.000200539
1649	DDIT3	DNA damage inducible transcript 3	-0.902871	5.86699	217.749	3.50403e-11	2.85359e-09
6920	TCEA3	transcription elongation factor A3	-0.901743	-0.484459	11.6832	0.00324209	0.0094815
124093	CCDC78	coiled-coil domain containing 78	-0.900711	-0.97844	20.329	0.000303418	0.00127908
137994	LETM2	leucine zipper and EF-hand containing transmembrane protein 2	-0.900609	1.74664	24.4441	0.000120045	0.000590459
55803	ADAP2	ArfGAP with dual PH domains 2	-0.900503	1.16376	23.6006	0.000143994	0.000687726
440730	TRIM67	tripartite motif containing 67	-0.898604	2.17839	37.2642	1.1226e-05	8.06127e-05
7078	TIMP3	TIMP metallopeptidase inhibitor 3	-0.895818	1.1949	37.1137	1.15023e-05	8.2308e-05
59352	LGR6	leucine rich repeat containing G protein-coupled receptor 6	-0.895258	-1.46328	14.6476	0.00132963	0.00450853
30844	EHD4	EH domain containing 4	-0.89401	5.68022	160.361	3.91791e-10	1.75486e-08
162494	RHBDL3	rhomboid like 3	-0.893474	-0.298569	18.4906	0.000475821	0.00188709
3162	HMOX1	heme oxygenase 1	-0.885311	7.00772	85.5264	4.44586e-08	8.04577e-07
9302	SNORD26	small nucleolar RNA, C/D box 26	-0.88433	-0.338853	14.3359	0.00145379	0.00485827
5606	MAP2K3	mitogen-activated protein kinase kinase 3	-0.884113	7.70402	142.963	9.54053e-10	3.44444e-08
56920	SEMA3G	semaphorin 3G	-0.883031	-1.37142	16.8403	0.00072835	0.00270662
84981	MIR22HG	MIR22 host gene	-0.882953	3.81486	117	4.39696e-09	1.17141e-07
113	ADCY7	adenylate cyclase 7	-0.882424	1.99393	83.2846	5.38327e-08	9.35253e-07
2650	GCNT1	glucosaminyl (N-acetyl) transferase 1, core 2	-0.882108	5.81088	104.62	1.01552e-08	2.31775e-07
100506392	SLC16A1-AS1	SLC16A1 antisense RNA 1	-0.880324	2.30954	48.824	2.08014e-06	1.95634e-05
6542	SLC7A2	solute carrier family 7 member 2	-0.879942	-0.918141	16.3802	0.000823437	0.00300543
114780	PKD1L2	polycystin 1 like 2 (gene/pseudogene)	-0.878115	3.00495	58.9874	5.96629e-07	6.91309e-06
102465454	MIR6758	microRNA 6758	-0.877773	-1.47081	14.3467	0.00144924	0.00484645
256691	MAMDC2	MAM domain containing 2	-0.877618	-1.01482	8.36141	0.0100719	0.0245804
9811	CTIF	cap binding complex dependent translation initiation factor	-0.876954	6.32942	187.667	1.14106e-10	6.81453e-09
4147	MATN2	matrilin 2	-0.874772	5.84427	193.935	8.80033e-11	5.60601e-09
3949	LDLR	low density lipoprotein receptor	-0.874682	6.89826	83.6685	5.20817e-08	9.14812e-07
10060	ABCC9	ATP binding cassette subfamily C member 9	-0.873435	-1.6005	11.0631	0.00395834	0.0111969
84793	FOXD2-AS1	FOXD2 adjacent opposite strand RNA 1	-0.873074	2.30344	58.9412	5.99789e-07	6.94409e-06
84707	BEX2	brain expressed X-linked 2	-0.872785	2.55763	67.3288	2.41585e-07	3.26355e-06
100862728	UPK1A-AS1	UPK1A antisense RNA 1	-0.870713	-1.46123	16.6134	0.000773603	0.00285113
84632	AFAP1L2	actin filament associated protein 1 like 2	-0.869177	6.98023	284.576	4.06034e-12	5.76207e-10
5672	PSG4	pregnancy specific beta-1-glycoprotein 4	-0.867455	-1.46258	12.5025	0.00250907	0.00764509
1316	KLF6	Kruppel like factor 6	-0.867405	7.54458	279.611	4.68346e-12	6.27365e-10
4734	NEDD4	neural precursor cell expressed, developmentally down-regulated 4, E3 ubiquitin protein ligase	-0.865431	7.86839	98.3252	1.60749e-08	3.45948e-07
201161	CENPV	centromere protein V	-0.865093	3.99917	105.183	9.75848e-09	2.24508e-07
2583	B4GALNT1	beta-1,4-N-acetyl-galactosaminyltransferase 1	-0.86407	4.25338	122.824	3.04546e-09	8.67805e-08
8835	SOCS2	suppressor of cytokine signaling 2	-0.863129	3.20426	69.033	2.03102e-07	2.81262e-06
558	AXL	AXL receptor tyrosine kinase	-0.858221	9.46464	186.084	1.21999e-10	7.16642e-09
79006	METRN	meteorin, glial cell differentiation regulator	-0.858159	4.95851	94.7788	2.10573e-08	4.3302e-07
6274	S100A3	S100 calcium binding protein A3	-0.857104	2.8226	79.3547	7.60922e-08	1.26377e-06
29841	GRHL1	grainyhead like transcription factor 1	-0.855329	1.57873	20.9683	0.000260908	0.0011274
114818	KLHL29	kelch like family member 29	-0.854998	4.14674	107.539	8.27434e-09	1.94848e-07
3589	IL11	interleukin 11	-0.853764	2.65414	15.7039	0.000989515	0.00350884
8997	KALRN	kalirin RhoGEF kinase	-0.853638	-0.904624	14.7907	0.00127667	0.00435369
146212	KCTD19	potassium channel tetramerization domain containing 19	-0.853362	1.17175	28.1525	5.63559e-05	0.000310792
221806	VWDE	von Willebrand factor D and EGF domains	-0.853099	-0.823371	11.9499	0.00297988	0.00884645
80201	HKDC1	hexokinase domain containing 1	-0.852861	6.71839	250.917	1.12371e-11	1.19305e-09
64137	ABCG4	ATP binding cassette subfamily G member 4	-0.852581	-0.288521	15.4386	0.00106467	0.00373102
1244	ABCC2	ATP binding cassette subfamily C member 2	-0.851933	5.3211	132.362	1.72347e-09	5.41721e-08
283131	NEAT1	nuclear paraspeckle assembly transcript 1 (non-protein coding)	-0.851099	9.18917	69.364	1.96452e-07	2.73373e-06
138429	PIP5KL1	phosphatidylinositol-4-phosphate 5-kinase like 1	-0.85107	1.51556	31.0593	3.25538e-05	0.00019613
9762	LZTS3	leucine zipper tumor suppressor family member 3	-0.850296	4.60832	143.013	9.51452e-10	3.44373e-08
7357	UGCG	UDP-glucose ceramide glucosyltransferase	-0.849841	7.96396	194.81	8.49219e-11	5.45823e-09
57451	TENM2	teneurin transmembrane protein 2	-0.848515	7.07579	348.92	7.69872e-13	1.6782e-10
89837	ULK4P3	ULK4 pseudogene 3	-0.846151	1.67899	55.3211	9.16958e-07	9.82269e-06
314	AOC2	amine oxidase, copper containing 2	-0.845306	-0.105653	13.3435	0.00194454	0.00618944
80737	VWA7	von Willebrand factor A domain containing 7	-0.845223	0.00685704	24.148	0.000127905	0.000622712
100287482	SMKR1	small lysine rich protein 1	-0.845109	0.270669	21.638	0.000223385	0.00098729
9945	GFPT2	glutamine-fructose-6-phosphate transaminase 2	-0.843781	4.3323	40.7496	6.51394e-06	5.09075e-05
269	AMHR2	anti-Mullerian hormone receptor type 2	-0.843144	-0.574724	13.8212	0.00168826	0.00550452
152007	GLIPR2	GLI pathogenesis related 2	-0.841697	5.20367	251.159	1.11502e-11	1.19266e-09
91107	TRIM47	tripartite motif containing 47	-0.837096	5.86055	132.762	1.68412e-09	5.3286e-08
8434	RECK	reversion inducing cysteine rich protein with kazal motifs	-0.836595	3.69434	129.183	2.07493e-09	6.27325e-08
1382	CRABP2	cellular retinoic acid binding protein 2	-0.835914	-0.901465	9.56696	0.006548	0.0171076
23566	LPAR3	lysophosphatidic acid receptor 3	-0.83535	-1.05448	12.616	0.00242305	0.00741926
144481	SOCS2-AS1	SOCS2 antisense RNA 1	-0.835002	0.173165	12.4946	0.00251517	0.00766041
716	C1S	complement C1s	-0.834685	-1.04523	11.0813	0.00393499	0.0111419
100128054	PLCE1-AS1	PLCE1 antisense RNA 1	-0.833841	-1.80646	9.91287	0.00581182	0.0155441
130340	AP1S3	adaptor related protein complex 1 sigma 3 subunit	-0.83193	5.02693	82.9793	5.5272e-08	9.56779e-07
9099	USP2	ubiquitin specific peptidase 2	-0.831911	1.31493	41.3932	5.91288e-06	4.72404e-05
1830	DSG3	desmoglein 3	-0.831215	0.396861	18.1202	0.000522541	0.00204243
1054	CEBPG	CCAAT enhancer binding protein gamma	-0.829612	5.90435	151.127	6.21138e-10	2.40616e-08
10683	DLL3	delta like canonical Notch ligand 3	-0.828859	1.99223	40.5559	6.70798e-06	5.2055e-05
8612	PLPP2	phospholipid phosphatase 2	-0.828602	-0.228649	11.4422	0.00350153	0.0100981
113452	TMEM54	transmembrane protein 54	-0.828128	6.25302	255.572	9.68942e-12	1.06375e-09
126374	WTIP	WT1 interacting protein	-0.828007	5.16101	123.772	2.87294e-09	8.26866e-08
9770	RASSF2	Ras association domain family member 2	-0.827986	6.79455	311.848	1.92862e-12	3.26782e-10
339456	TMEM52	transmembrane protein 52	-0.826744	-0.864477	17.8924	0.000553826	0.00214656
85358	SHANK3	SH3 and multiple ankyrin repeat domains 3	-0.825948	3.07684	43.6605	4.24011e-06	3.56652e-05
57553	MICAL3	microtubule associated monooxygenase, calponin and LIM domain containing 3	-0.825789	8.35644	242.979	1.45558e-11	1.45894e-09
7975	MAFK	MAF bZIP transcription factor K	-0.822178	5.81489	133.163	1.64574e-09	5.26525e-08
158056	MAMDC4	MAM domain containing 4	-0.820598	0.800078	20.0992	0.000320548	0.00134261
5154	PDGFA	platelet derived growth factor subunit A	-0.82058	2.18086	50.7847	1.61099e-06	1.56439e-05
9479	MAPK8IP1	mitogen-activated protein kinase 8 interacting protein 1	-0.817863	4.89125	172.649	2.1998e-10	1.14653e-08
3931	LCAT	lecithin-cholesterol acyltransferase	-0.816623	1.86977	31.6795	2.90859e-05	0.000178005
3727	JUND	JunD proto-oncogene, AP-1 transcription factor subunit	-0.816179	5.36863	165.686	3.0363e-10	1.43997e-08
25893	TRIM58	tripartite motif containing 58	-0.816117	2.56943	41.6172	5.71838e-06	4.60199e-05
132851	SPATA4	spermatogenesis associated 4	-0.815136	0.775734	21.1865	0.000247958	0.0010786
153	ADRB1	adrenoceptor beta 1	-0.815104	0.840822	29.2361	4.57375e-05	0.000260451
11226	GALNT6	polypeptide N-acetylgalactosaminyltransferase 6	-0.810553	3.73566	98.4874	1.58808e-08	3.428e-07
23542	MAPK8IP2	mitogen-activated protein kinase 8 interacting protein 2	-0.810509	2.99969	64.7767	3.15392e-07	4.03257e-06
79412	KREMEN2	kringle containing transmembrane protein 2	-0.810455	2.78909	54.9055	9.64074e-07	1.02118e-05
4627	MYH9	myosin heavy chain 9	-0.809428	10.6944	265.995	7.01618e-12	8.38024e-10
29094	LGALSL	galectin like	-0.808788	3.40382	74.5115	1.18942e-07	1.83311e-06
387254	SLC7A5P2	solute carrier family 7 member 5 pseudogene 2	-0.807871	0.287055	25.6681	9.28253e-05	0.000476357
6549	SLC9A2	solute carrier family 9 member A2	-0.807544	-1.7556	9.37422	0.00700351	0.0180965
1577	CYP3A5	cytochrome P450 family 3 subfamily A member 5	-0.80747	-1.1988	8.8878	0.00832093	0.0209345
221895	JAZF1	JAZF zinc finger 1	-0.806348	2.4434	49.3309	1.9457e-06	1.84321e-05
833	CARS	cysteinyl-tRNA synthetase	-0.806012	6.81479	158.682	4.25267e-10	1.86402e-08
145773	FAM81A	family with sequence similarity 81 member A	-0.805897	-0.220458	15.2742	0.00111446	0.00387425
8912	CACNA1H	calcium voltage-gated channel subunit alpha1 H	-0.805777	3.16343	77.6621	8.8714e-08	1.44329e-06
642636	RAD21L1	RAD21 cohesin complex component like 1	-0.805445	1.05634	15.1847	0.00114266	0.00396173
56666	PANX2	pannexin 2	-0.805256	-1.22137	10.4945	0.0047748	0.0131584
4778	NFE2	nuclear factor, erythroid 2	-0.804484	-1.66382	10.5228	0.00472994	0.0130474
7296	TXNRD1	thioredoxin reductase 1	-0.802799	7.88138	267.029	6.79951e-12	8.25302e-10
4141	MARS	methionyl-tRNA synthetase	-0.802757	8.44407	188.16	1.11764e-10	6.70258e-09
10517	FBXW10	F-box and WD repeat domain containing 10	-0.801898	-1.401	8.25999	0.0104552	0.0253949
5493	PPL	periplakin	-0.801483	9.34772	131.96	1.76397e-09	5.5203e-08
64129	TINAGL1	tubulointerstitial nephritis antigen like 1	-0.800753	-0.199613	13.2723	0.00198635	0.00629457
6509	SLC1A4	solute carrier family 1 member 4	-0.800694	5.2891	128.586	2.14946e-09	6.44523e-08
100420587	LOC100420587	SHC binding and spindle associated 1 pseudogene	-0.800413	0.00921375	11.3059	0.0036586	0.0104856
255426	RASGEF1C	RasGEF domain family member 1C	-0.799311	-0.937326	7.04421	0.0166078	0.037416
653075	GOLGA8T	golgin A8 family member T	-0.799118	-0.416167	16.7046	0.000755049	0.00279244
5376	PMP22	peripheral myelin protein 22	-0.797943	2.32988	37.3314	1.11052e-05	7.98249e-05
79160	LINC01711	long intergenic non-protein coding RNA 1711	-0.797857	-1.01877	12.2556	0.00270829	0.00815159
4493	MT1E	metallothionein 1E	-0.796089	6.98073	141.901	1.01044e-09	3.58481e-08
100616361	MIR4775	microRNA 4775	-0.795851	-0.340899	15.2171	0.00113236	0.00392791
101410535	LAMTOR5-AS1	LAMTOR5 antisense RNA 1	-0.795333	-1.3969	11.5847	0.00334542	0.00973404
5673	PSG5	pregnancy specific beta-1-glycoprotein 5	-0.795142	-1.51215	5.93649	0.0260098	0.0545028
133396	IL31RA	interleukin 31 receptor A	-0.795119	6.48453	121.471	3.31208e-09	9.34488e-08
26287	ANKRD2	ankyrin repeat domain 2	-0.794925	1.42048	31.6707	2.91326e-05	0.000178215
254268	AKNAD1	AKNA domain containing 1	-0.794279	1.43644	28.1256	5.66523e-05	0.000311947
724102	SNHG4	small nucleolar RNA host gene 4	-0.792945	4.12825	159.36	4.11375e-10	1.81423e-08
93082	NEURL3	neuralized E3 ubiquitin protein ligase 3	-0.791885	0.183072	15.604	0.0010171	0.00359065
2626	GATA4	GATA binding protein 4	-0.791005	0.577308	22.9618	0.000165703	0.000773372
9783	RIMS3	regulating synaptic membrane exocytosis 3	-0.79067	2.04711	41.069	6.20753e-06	4.90477e-05
100506621	LINC01279	long intergenic non-protein coding RNA 1279	-0.789738	1.79912	23.5771	0.000144735	0.000690343
145438	FRMD6-AS1	FRMD6 antisense RNA 1	-0.78831	1.36064	23.0897	0.000161077	0.000754975
2274	FHL2	four and a half LIM domains 2	-0.788207	5.77027	135.665	1.4271e-09	4.67001e-08
81543	LRRC3	leucine rich repeat containing 3	-0.788122	1.60269	26.9479	7.15196e-05	0.000382695
7274	TTPA	alpha tocopherol transfer protein	-0.787765	1.07696	18.6029	0.000462595	0.00184126
27111	SDCBP2	syndecan binding protein 2	-0.787606	-0.568136	12.3055	0.0026666	0.00805486
8412	BCAR3	BCAR3, NSP family adaptor protein	-0.78717	5.05742	100.167	1.40175e-08	3.08621e-07
30818	KCNIP3	potassium voltage-gated channel interacting protein 3	-0.787113	-0.343664	12.0934	0.00284874	0.00849408
7185	TRAF1	TNF receptor associated factor 1	-0.785299	2.53397	16.0194	0.000907761	0.00325864
55150	C19orf73	chromosome 19 open reading frame 73	-0.784094	-0.114487	14.6712	0.00132075	0.00448054
1030	CDKN2B	cyclin dependent kinase inhibitor 2B	-0.783917	2.55392	66.0913	2.7464e-07	3.62135e-06
2039	DMTN	dematin actin binding protein	-0.783769	0.175769	24.7902	0.000111537	0.000554469
10516	FBLN5	fibulin 5	-0.783004	0.448175	25.7283	9.16771e-05	0.000471477
692086	SNORD17	small nucleolar RNA, C/D box 17	-0.782896	0.189288	17.5581	0.000603606	0.00230706
344967	LOC344967	acyl-CoA thioesterase 7 pseudogene	-0.782065	2.33757	67.1199	2.46839e-07	3.32513e-06
5327	PLAT	plasminogen activator, tissue type	-0.780905	4.06826	100.951	1.32328e-08	2.92614e-07
57683	ZDBF2	zinc finger DBF-type containing 2	-0.779511	2.96656	35.7781	1.43156e-05	9.93632e-05
285958	SNHG15	small nucleolar RNA host gene 15	-0.779128	4.89035	81.1266	6.49862e-08	1.10755e-06
2977	GUCY1A2	guanylate cyclase 1 soluble subunit alpha 2	-0.778665	2.35606	34.1772	1.87511e-05	0.000124195
9319	TRIP13	thyroid hormone receptor interactor 13	-0.778638	6.52025	175.048	1.97408e-10	1.05478e-08
50636	ANO7	anoctamin 7	-0.777965	0.653082	22.8502	0.00016986	0.000788407
1675	CFD	complement factor D	-0.77572	1.18166	29.9254	4.01555e-05	0.000234058
148641	SLC35F3	solute carrier family 35 member F3	-0.774085	2.25264	39.2948	8.141e-06	6.12841e-05
2288	FKBP4	FK506 binding protein 4	-0.773878	6.91659	169.764	2.51033e-10	1.25368e-08
100288380	ULK4P2	ULK4 pseudogene 2	-0.773123	1.03222	34.4911	1.77722e-05	0.0001187
89838	ULK4P1	ULK4 pseudogene 1	-0.773123	1.03222	34.4911	1.77722e-05	0.0001187
54443	ANLN	anillin actin binding protein	-0.772623	8.7982	75.1265	1.12236e-07	1.75428e-06
51196	PLCE1	phospholipase C epsilon 1	-0.771836	5.88822	134.633	1.51312e-09	4.90667e-08
164045	HFM1	HFM1, ATP dependent DNA helicase homolog	-0.771765	-1.4364	6.66544	0.0193009	0.0423516
6541	SLC7A1	solute carrier family 7 member 1	-0.769735	7.18922	98.1642	1.62702e-08	3.48061e-07
5794	PTPRH	protein tyrosine phosphatase, receptor type H	-0.769647	5.30285	146.583	7.86643e-10	2.93619e-08
27134	TJP3	tight junction protein 3	-0.76798	-1.81859	10.5863	0.00463101	0.0128313
7071	KLF10	Kruppel like factor 10	-0.767902	6.22071	105.48	9.55592e-09	2.20201e-07
1308	COL17A1	collagen type XVII alpha 1 chain	-0.767896	0.713413	17.5461	0.000605482	0.00231177
2617	GARS	glycyl-tRNA synthetase	-0.767253	8.27662	151.335	6.14567e-10	2.38715e-08
100302240	MIR1304	microRNA 1304	-0.766796	-1.02635	10.9526	0.00410389	0.0115585
55300	PI4K2B	phosphatidylinositol 4-kinase type 2 beta	-0.765314	5.09555	102.93	1.14604e-08	2.5706e-07
83851	SYT16	synaptotagmin 16	-0.765027	1.54502	19.404	0.000379352	0.00155306
84830	ADTRP	androgen dependent TFPI regulating protein	-0.76465	-0.0496523	11.7987	0.00312548	0.00919868
64236	PDLIM2	PDZ and LIM domain 2	-0.764109	5.1191	107.062	8.55318e-09	2.00315e-07
100130771	EFCAB10	EF-hand calcium binding domain 10	-0.76397	1.97095	63.9571	3.44202e-07	4.32758e-06
100289187	TMEM225B	transmembrane protein 225B	-0.761839	-1.30494	6.14474	0.0238544	0.0507579
8565	YARS	tyrosyl-tRNA synthetase	-0.761116	7.96044	154.853	5.14193e-10	2.14242e-08
5881	RAC3	Rac family small GTPase 3	-0.75906	4.59669	103.098	1.13229e-08	2.54376e-07
6615	SNAI1	snail family transcriptional repressor 1	-0.758897	2.80384	19.1367	0.000405098	0.00164337
10319	LAMC3	laminin subunit gamma 3	-0.758838	-1.25237	9.41739	0.00689847	0.0178541
100	ADA	adenosine deaminase	-0.758081	7.20922	232.94	2.04272e-11	1.9262e-09
116842	LEAP2	liver enriched antimicrobial peptide 2	-0.757509	-1.25595	7.38163	0.0145638	0.0335384
389136	VGLL3	vestigial like family member 3	-0.756651	2.31373	32.8649	2.35487e-05	0.000149678
541565	C8orf58	chromosome 8 open reading frame 58	-0.75628	1.00662	21.4141	0.000235214	0.00102972
26524	LATS2	large tumor suppressor kinase 2	-0.755814	5.72129	177.15	1.79735e-10	9.83259e-09
65989	DLK2	delta like non-canonical Notch ligand 2	-0.754363	1.8291	50.981	1.57096e-06	1.53382e-05
10272	FSTL3	follistatin like 3	-0.754181	5.73094	167.885	2.73883e-10	1.34899e-08
1903	S1PR3	sphingosine-1-phosphate receptor 3	-0.754171	2.89348	33.9518	1.94909e-05	0.000128089
55765	INAVA	innate immunity activator	-0.752909	-0.194668	15.0473	0.0011875	0.00408753
6385	SDC4	syndecan 4	-0.751248	6.97868	188.371	1.10779e-10	6.68303e-09
94027	CGB7	chorionic gonadotropin beta subunit 7	-0.750587	0.452525	10.4493	0.00484746	0.0133203
644962	TNRC18P1	trinucleotide repeat containing 18 pseudogene 1	-0.750394	-1.58394	5.41656	0.032435	0.0656347
5167	ENPP1	ectonucleotide pyrophosphatase/phosphodiesterase 1	-0.750305	5.27851	141.094	1.0558e-09	3.69093e-08
145864	HAPLN3	hyaluronan and proteoglycan link protein 3	-0.749843	1.94223	24.7889	0.000111567	0.000554469
90423	ATP6V1E2	ATPase H+ transporting V1 subunit E2	-0.749823	2.56712	56.872	7.62513e-07	8.41995e-06
112597	CYTOR	cytoskeleton regulator RNA	-0.749375	4.72191	109.571	7.19488e-09	1.74787e-07
5155	PDGFB	platelet derived growth factor subunit B	-0.749021	5.54731	136.495	1.36188e-09	4.49765e-08
343171	OR2W3	olfactory receptor family 2 subfamily W member 3	-0.748289	-0.491812	11.7479	0.00317618	0.00931538
339983	NAT8L	N-acetyltransferase 8 like	-0.747339	3.23591	54.4423	1.01981e-06	1.07005e-05
1832	DSP	desmoplakin	-0.74651	2.50637	55.4464	9.03266e-07	9.71231e-06
132989	C4orf36	chromosome 4 open reading frame 36	-0.744409	-0.0898653	13.1405	0.00206642	0.0065023
126917	IFFO2	intermediate filament family orphan 2	-0.744286	5.40852	109.355	7.30191e-09	1.76192e-07
100534611	TM4SF19-TCTEX1D2	TM4SF19-TCTEX1D2 readthrough (NMD candidate)	-0.743624	2.99007	32.4228	2.54629e-05	0.00015979
113230	MISP3	MISP family member 3	-0.743546	0.0304695	14.0443	0.00158179	0.00521551
10397	NDRG1	N-myc downstream regulated 1	-0.742966	5.15588	201.384	6.5271e-11	4.56356e-09
728463	TGFB2-AS1	TGFB2 antisense RNA 1 (head to head)	-0.741981	-1.35608	9.45299	0.00681316	0.0176716
65078	RTN4R	reticulon 4 receptor	-0.741928	-0.157415	12.0892	0.00285251	0.00850355
197335	WDR90	WD repeat domain 90	-0.741698	-0.612108	13.6656	0.0017673	0.005715
4771	NF2	neurofibromin 2	-0.740933	7.79437	141.619	1.02602e-09	3.63111e-08
54852	PAQR5	progestin and adipoQ receptor family member 5	-0.74033	5.6004	60.7859	4.86929e-07	5.82516e-06
116461	TSEN15	tRNA splicing endonuclease subunit 15	-0.738886	5.02076	97.7929	1.67307e-08	3.56316e-07
134265	AFAP1L1	actin filament associated protein 1 like 1	-0.737787	5.78032	197.648	7.57256e-11	5.00173e-09
3340	NDST1	N-deacetylase and N-sulfotransferase 1	-0.737384	8.9275	210.123	4.65609e-11	3.58794e-09
57595	PDZD4	PDZ domain containing 4	-0.737132	-1.10475	10.9377	0.00412398	0.0116037
220134	SKA1	spindle and kinetochore associated complex subunit 1	-0.735691	5.50537	112.854	5.76735e-09	1.45534e-07
64859	NABP1	nucleic acid binding protein 1	-0.734223	4.85797	127.219	2.33171e-09	6.90505e-08
152078	PQLC2L	PQ loop repeat containing 2 like	-0.732468	1.28931	25.4847	9.64241e-05	0.000492006
5029	P2RY2	purinergic receptor P2Y2	-0.731814	0.242997	10.7175	0.00443392	0.0123641
132720	FAM241A	family with sequence similarity 241 member A	-0.73074	1.28276	13.411	0.00190576	0.00608901
84541	KBTBD8	kelch repeat and BTB domain containing 8	-0.729235	1.04409	18.7499	0.000445899	0.00178173
440498	HSBP1L1	heat shock factor binding protein 1 like 1	-0.726741	-0.595411	11.9477	0.00298196	0.00884963
9076	CLDN1	claudin 1	-0.726735	6.82594	131.234	1.83989e-09	5.74533e-08
57622	LRFN1	leucine rich repeat and fibronectin type III domain containing 1	-0.726579	1.26559	31.7677	2.86276e-05	0.000175801
51533	PHF7	PHD finger protein 7	-0.724145	3.15374	61.4735	4.51105e-07	5.45628e-06
158158	RASEF	RAS and EF-hand domain containing	-0.724118	1.955	44.7949	3.60727e-06	3.11089e-05
4037	LRP3	LDL receptor related protein 3	-0.723775	2.1506	33.1635	2.23468e-05	0.00014331
11077	HSF2BP	heat shock transcription factor 2 binding protein	-0.723675	1.07156	26.9948	7.08501e-05	0.000379624
1272	CNTN1	contactin 1	-0.723298	-0.395536	7.72941	0.0127503	0.0299788
4327	MMP19	matrix metallopeptidase 19	-0.723059	0.584038	10.1551	0.00535193	0.0144812
8497	PPFIA4	PTPRF interacting protein alpha 4	-0.722479	-1.14172	10.2053	0.00526179	0.0142701
219681	ARMC3	armadillo repeat containing 3	-0.722263	-0.108609	16.9469	0.000708122	0.0026431
55057	CRYBG2	crystallin beta-gamma domain containing 2	-0.722121	-0.544073	13.2906	0.00197546	0.00627117
7037	TFRC	transferrin receptor	-0.721693	7.59607	123.426	2.93464e-09	8.42929e-08
8630	HSD17B6	hydroxysteroid 17-beta dehydrogenase 6	-0.721302	1.03465	21.2993	0.000241546	0.00105455
7832	BTG2	BTG anti-proliferation factor 2	-0.720616	0.42712	14.003	0.00160093	0.0052665
23022	PALLD	palladin, cytoskeletal associated protein	-0.720159	7.54891	216.002	3.73676e-11	2.99212e-09
100505683	LINC01431	long intergenic non-protein coding RNA 1431	-0.718751	-0.837749	10.6138	0.00458895	0.0127369
8847	DLEU2	deleted in lymphocytic leukemia 2 (non-protein coding)	-0.717337	1.46752	32.0835	2.70503e-05	0.000167623
100192386	FLJ16779	uncharacterized LOC100192386	-0.716451	-1.31871	7.32084	0.0149099	0.0342036
8986	RPS6KA4	ribosomal protein S6 kinase A4	-0.715739	7.21852	121.358	3.33548e-09	9.38338e-08
100287569	LINC00173	long intergenic non-protein coding RNA 173	-0.714785	1.75714	35.3194	1.5453e-05	0.000105521
27338	UBE2S	ubiquitin conjugating enzyme E2 S	-0.714742	6.46991	128.607	2.14684e-09	6.44523e-08
653073	GOLGA8J	golgin A8 family member J	-0.714539	-0.566479	11.9315	0.00299724	0.00887409
644815	FAM83G	family with sequence similarity 83 member G	-0.712725	-0.0724698	6.04392	0.0248714	0.0525784
113026	PLCD3	phospholipase C delta 3	-0.712332	4.95502	207.165	5.21233e-11	3.8709e-09
59344	ALOXE3	arachidonate lipoxygenase 3	-0.711462	0.846683	11.7101	0.00321454	0.00941054
91663	MYADM	myeloid associated differentiation marker	-0.71063	6.9784	147.681	7.4255e-10	2.79137e-08
147463	ANKRD29	ankyrin repeat domain 29	-0.71006	3.60853	71.7492	1.55127e-07	2.25958e-06
7421	VDR	vitamin D receptor	-0.709925	2.81888	19.8304	0.000341982	0.00142159
26227	PHGDH	phosphoglycerate dehydrogenase	-0.709604	7.69286	126.975	2.36604e-09	6.99225e-08
80824	DUSP16	dual specificity phosphatase 16	-0.708833	5.56645	100.688	1.34901e-08	2.97466e-07
9699	RIMS2	regulating synaptic membrane exocytosis 2	-0.708416	-0.259934	8.09455	0.0111165	0.0266888
221178	SPATA13	spermatogenesis associated 13	-0.707929	3.03197	45.5806	3.23092e-06	2.82888e-05
541471	MIR4435-2HG	MIR4435-2 host gene	-0.707566	4.10539	72.7519	1.40733e-07	2.08381e-06
170679	PSORS1C1	psoriasis susceptibility 1 candidate 1	-0.707516	-0.3753	13.3231	0.00195637	0.00622157
9829	DNAJC6	DnaJ heat shock protein family (Hsp40) member C6	-0.707391	4.23831	74.4321	1.1984e-07	1.84101e-06
3475	IFRD1	interferon related developmental regulator 1	-0.707136	5.2677	90.2034	3.02245e-08	5.90202e-07
8420	SNHG3	small nucleolar RNA host gene 3	-0.706459	5.55889	120.287	3.56685e-09	9.8126e-08
81786	TRIM7	tripartite motif containing 7	-0.705831	3.74952	67.4958	2.37474e-07	3.21713e-06
4824	NKX3-1	NK3 homeobox 1	-0.705822	4.03525	68.8564	2.06754e-07	2.84943e-06
11343	MGLL	monoglyceride lipase	-0.705754	5.70798	79.8975	7.24797e-08	1.21794e-06
345643	MCIDAS	multiciliate differentiation and DNA synthesis associated cell cycle protein	-0.705651	-0.985708	6.98397	0.0170061	0.0381751
9200	HACD1	3-hydroxyacyl-CoA dehydratase 1	-0.704983	3.65175	68.1339	2.22474e-07	3.03976e-06
343169	OR6F1	olfactory receptor family 6 subfamily F member 1	-0.703169	-0.349432	5.62298	0.0296883	0.0608701
64582	GPR135	G protein-coupled receptor 135	-0.70276	-1.18167	6.56257	0.0201158	0.0438749
116936	SNORD139	small nucleolar RNA, C/D box 139	-0.702624	-0.283936	11.2673	0.00370447	0.0106002
10686	CLDN16	claudin 16	-0.702191	-0.63838	7.36015	0.014685	0.0337796
122786	FRMD6	FERM domain containing 6	-0.701813	7.32994	116.459	4.55317e-09	1.20185e-07
51421	AMOTL2	angiomotin like 2	-0.701688	7.11956	130.024	1.97466e-09	6.07356e-08
4324	MMP15	matrix metallopeptidase 15	-0.701237	3.90762	74.3454	1.20828e-07	1.84994e-06
3749	KCNC4	potassium voltage-gated channel subfamily C member 4	-0.70088	2.31297	41.841	5.53121e-06	4.4765e-05
729041	FAAHP1	fatty acid amide hydrolase pseudogene 1	-0.700712	0.124025	15.7381	0.000980267	0.00348294
57449	PLEKHG5	pleckstrin homology and RhoGEF domain containing G5	-0.699316	4.39862	78.6774	8.0885e-08	1.33256e-06
100507257	MEG9	maternally expressed 9 (non-protein coding)	-0.698981	-1.50656	6.31316	0.0222595	0.0477916
301	ANXA1	annexin A1	-0.698787	7.36417	168.489	2.66299e-10	1.3253e-08
440028	LOC440028	uncharacterized LOC440028	-0.698773	2.61137	53.2681	1.17792e-06	1.20766e-05
5328	PLAU	plasminogen activator, urokinase	-0.698763	9.21864	197.25	7.6944e-11	5.05889e-09
147040	KCTD11	potassium channel tetramerization domain containing 11	-0.697943	4.6753	78.9948	7.85981e-08	1.29936e-06
5332	PLCB4	phospholipase C beta 4	-0.697623	8.32751	40.0207	7.27854e-06	5.55798e-05
22898	DENND3	DENN domain containing 3	-0.696268	5.72963	142.832	9.60786e-10	3.46004e-08
9173	IL1RL1	interleukin 1 receptor like 1	-0.695662	-0.723655	6.95343	0.0172121	0.038553
116442	RAB39B	RAB39B, member RAS oncogene family	-0.6955	3.69255	72.899	1.38751e-07	2.05871e-06
81493	SYNC	syncoilin, intermediate filament protein	-0.694369	6.03569	255.465	9.72242e-12	1.06375e-09
254559	MIR9-3HG	MIR9-3 host gene	-0.694071	-0.565188	7.53824	0.0137133	0.0319337
5148	PDE6G	phosphodiesterase 6G	-0.691493	2.32768	44.8837	3.5624e-06	3.08519e-05
126567	C2CD4C	C2 calcium dependent domain containing 4C	-0.691489	-0.888055	8.25439	0.0104769	0.0254258
1849	DUSP7	dual specificity phosphatase 7	-0.690812	5.3653	74.7204	1.16615e-07	1.80112e-06
150094	SIK1	salt inducible kinase 1	-0.690195	3.79536	52.7005	1.26403e-06	1.28135e-05
9610	RIN1	Ras and Rab interactor 1	-0.689893	5.63538	90.0554	3.05879e-08	5.95675e-07
10333	TLR6	toll like receptor 6	-0.689809	4.26089	37.6969	1.04724e-05	7.63095e-05
399726	CASC10	cancer susceptibility 10	-0.689726	2.63419	46.0038	3.04657e-06	2.7038e-05
3716	JAK1	Janus kinase 1	-0.688092	9.71262	310.703	1.98735e-12	3.31217e-10
152	ADRA2C	adrenoceptor alpha 2C	-0.687299	0.513116	11.3686	0.00358537	0.0103091
10409	BASP1	brain abundant membrane attached signal protein 1	-0.687007	7.17293	147.645	7.43951e-10	2.79137e-08
258010	SVIP	small VCP interacting protein	-0.686555	2.68668	34.4287	1.79622e-05	0.000119857
84807	NFKBID	NFKB inhibitor delta	-0.684302	1.46647	32.6591	2.4419e-05	0.000154252
468	ATF4	activating transcription factor 4	-0.683951	8.02812	179.835	1.59682e-10	9.0107e-09
653513	LOC653513	phosphodiesterase 4D interacting protein-like	-0.683899	1.46581	15.6664	0.000999769	0.00353871
374286	CDRT1	CMT1A duplicated region transcript 1	-0.683708	-0.701527	7.57071	0.013544	0.0315705
9265	CYTH3	cytohesin 3	-0.683482	5.68243	174.01	2.0684e-10	1.09605e-08
4312	MMP1	matrix metallopeptidase 1	-0.68279	10.175	35.2449	1.56471e-05	0.000106592
147700	KLC3	kinesin light chain 3	-0.681713	-0.367763	9.60181	0.00646926	0.0169482
5600	MAPK11	mitogen-activated protein kinase 11	-0.681556	5.03972	95.0743	2.05822e-08	4.25078e-07
1062	CENPE	centromere protein E	-0.681185	5.31879	50.8951	1.58834e-06	1.54658e-05
653125	GOLGA8K	golgin A8 family member K	-0.681136	-0.314234	7.31423	0.0149482	0.0342694
6620	SNCB	synuclein beta	-0.680417	0.530919	11.0891	0.00392491	0.0111177
79762	C1orf115	chromosome 1 open reading frame 115	-0.67955	3.16159	54.2022	1.0501e-06	1.09782e-05
63027	SLC22A23	solute carrier family 22 member 23	-0.678639	2.26026	29.7365	4.16055e-05	0.000240845
5865	RAB3B	RAB3B, member RAS oncogene family	-0.678375	6.41264	91.5565	2.71175e-08	5.40577e-07
5293	PIK3CD	phosphatidylinositol-4,5-bisphosphate 3-kinase catalytic subunit delta	-0.677906	5.64119	156.654	4.70011e-10	1.99901e-08
928	CD9	CD9 molecule	-0.677849	7.17938	137.811	1.26526e-09	4.23713e-08
2491	CENPI	centromere protein I	-0.677649	5.50904	113.625	5.48004e-09	1.39265e-07
8605	PLA2G4C	phospholipase A2 group IVC	-0.676117	-0.489003	7.43524	0.0142661	0.0329753
5239	PGM5	phosphoglucomutase 5	-0.675824	0.521377	19.523	0.000368484	0.00151469
80005	DOCK5	dedicator of cytokinesis 5	-0.675747	6.07559	103.863	1.07182e-08	2.43461e-07
54491	OTULINL	OTU deubiquitinase with linear linkage specificity like	-0.675337	0.309306	13.3615	0.00193408	0.00616353
2151	F2RL2	coagulation factor II thrombin receptor like 2	-0.67513	-1.06386	6.14741	0.0238282	0.0507322
100616387	MIR3064	microRNA 3064	-0.674913	-0.0141761	6.15583	0.0237455	0.0505787
4909	NTF4	neurotrophin 4	-0.674848	1.2652	24.0707	0.00013005	0.000630798
29767	TMOD2	tropomodulin 2	-0.674829	4.39619	40.6418	6.62106e-06	5.15199e-05
7504	XK	X-linked Kx blood group	-0.674459	-0.80676	11.5322	0.00340205	0.00986079
85352	SHISAL1	shisa like 1	-0.671552	0.761656	12.8362	0.00226555	0.00700586
3376	IARS	isoleucyl-tRNA synthetase	-0.671457	8.67067	192.02	9.51923e-11	5.93214e-09
219833	C11orf45	chromosome 11 open reading frame 45	-0.671308	1.47271	22.2339	0.000195023	0.000882621
100652736	LINC01311	long intergenic non-protein coding RNA 1311	-0.670957	0.264936	12.2953	0.00267503	0.00807012
84823	LMNB2	lamin B2	-0.670667	8.30706	151.848	5.98629e-10	2.33156e-08
283638	CEP170B	centrosomal protein 170B	-0.670573	4.4016	73.5717	1.3007e-07	1.96035e-06
133522	PPARGC1B	PPARG coactivator 1 beta	-0.670438	3.38472	56.6381	7.83828e-07	8.6155e-06
2730	GCLM	glutamate-cysteine ligase modifier subunit	-0.670273	5.36247	165.986	2.99369e-10	1.42677e-08
100506658	OCLN	occludin	-0.67024	6.48416	124.032	2.82763e-09	8.19501e-08
7791	ZYX	zyxin	-0.669537	7.95048	120.993	3.4124e-09	9.57142e-08
79465	ULBP3	UL16 binding protein 3	-0.669452	-1.36363	6.44977	0.0210549	0.0456285
64753	CCDC136	coiled-coil domain containing 136	-0.668441	2.20579	47.952	2.33639e-06	2.15631e-05
84617	TUBB6	tubulin beta 6 class V	-0.66831	8.12912	107.595	8.24213e-09	1.9462e-07
57030	SLC17A7	solute carrier family 17 member 7	-0.668214	1.22752	29.1475	4.65162e-05	0.000264255
56241	SUSD2	sushi domain containing 2	-0.665924	-0.573604	13.2839	0.00197946	0.0062769
10589	DRAP1	DR1 associated protein 1	-0.665872	8.00781	156.872	4.64948e-10	1.98476e-08
2113	ETS1	ETS proto-oncogene 1, transcription factor	-0.665806	8.70332	181.544	1.48225e-10	8.49802e-09
6820	SULT2B1	sulfotransferase family 2B member 1	-0.665284	3.21257	65.4982	2.92249e-07	3.78905e-06
7015	TERT	telomerase reverse transcriptase	-0.664334	2.42671	28.3882	5.383e-05	0.000298586
57619	SHROOM3	shroom family member 3	-0.663709	0.600152	10.0493	0.00554758	0.0149321
860	RUNX2	runt related transcription factor 2	-0.663087	2.20711	34.2443	1.85367e-05	0.000123003
148534	TMEM56	transmembrane protein 56	-0.662754	5.00578	30.6339	3.51987e-05	0.000209164
3084	NRG1	neuregulin 1	-0.662284	5.31769	162.234	3.57885e-10	1.63362e-08
11186	RASSF1	Ras association domain family member 1	-0.662233	5.36674	68.7997	2.07942e-07	2.8603e-06
64838	FNDC4	fibronectin type III domain containing 4	-0.66222	-0.237374	12.6265	0.00241531	0.00739874
1482	NKX2-5	NK2 homeobox 5	-0.661976	3.58166	58.573	6.25658e-07	7.16258e-06
26802	SNORD47	small nucleolar RNA, C/D box 47	-0.66132	-1.22679	6.61153	0.0197232	0.0431329
619568	SNORA4	small nucleolar RNA, H/ACA box 4	-0.660678	-0.549375	5.36121	0.0332202	0.066924
6926	TBX3	T-box 3	-0.660078	-1.26533	7.63404	0.0132208	0.0308974
692227	SNORD104	small nucleolar RNA, C/D box 104	-0.660044	0.392099	8.45376	0.0097367	0.0238761
26469	PTPN18	protein tyrosine phosphatase, non-receptor type 18	-0.65971	2.61739	56.8143	7.67712e-07	8.47083e-06
100132074	FOXO6	forkhead box O6	-0.659669	-1.40642	7.54338	0.0136863	0.0318865
9020	MAP3K14	mitogen-activated protein kinase kinase kinase 14	-0.659354	5.71482	127.781	2.25476e-09	6.70488e-08
221188	ADGRG5	adhesion G protein-coupled receptor G5	-0.659253	-1.17984	6.70478	0.0189992	0.0418369
127281	FAM213B	family with sequence similarity 213 member B	-0.658812	3.75446	79.659	7.40428e-08	1.23914e-06
144406	WDR66	WD repeat domain 66	-0.658555	-0.729362	6.92721	0.0173912	0.0388996
57228	SMAGP	small cell adhesion glycoprotein	-0.658456	1.96397	30.3598	3.70304e-05	0.000218239
3675	ITGA3	integrin subunit alpha 3	-0.658154	9.84711	194.971	8.43654e-11	5.45823e-09
153770	PLAC8L1	PLAC8 like 1	-0.657911	-0.866228	8.07506	0.0111974	0.0268247
100874291	ALMS1-IT1	ALMS1 intronic transcript 1	-0.657879	0.720147	13.4508	0.00188337	0.00602686
29780	PARVB	parvin beta	-0.657455	4.9555	115.647	4.7995e-09	1.24516e-07
642475	MROH6	maestro heat like repeat family member 6	-0.656838	-0.435389	7.0452	0.0166014	0.0374073
3953	LEPR	leptin receptor	-0.656338	2.7086	28.3887	5.38252e-05	0.000298586
100507250	LOC100507250	uncharacterized LOC100507250	-0.655736	0.187211	17.6461	0.000590025	0.00226482
374407	DNAJB13	DnaJ heat shock protein family (Hsp40) member B13	-0.655154	-1.48991	4.72765	0.0439571	0.0845461
401431	ATP6V0E2-AS1	ATP6V0E2 antisense RNA 1	-0.652661	1.39894	9.54629	0.00659521	0.0172059
374	AREG	amphiregulin	-0.652446	-0.449575	6.79812	0.0183047	0.0405885
100533183	ZNF664-RFLNA	ZNF664-RFLNA readthrough	-0.652404	1.12464	21.2367	0.000245078	0.00106769
11099	PTPN21	protein tyrosine phosphatase, non-receptor type 21	-0.651822	5.68834	129.686	2.01426e-09	6.15334e-08
4162	MCAM	melanoma cell adhesion molecule	-0.651597	5.30292	95.7034	1.961e-08	4.08532e-07
203427	SLC25A43	solute carrier family 25 member 43	-0.650197	5.36586	124.294	2.78275e-09	8.10674e-08
6319	SCD	stearoyl-CoA desaturase	-0.649652	9.37629	78.4685	8.24304e-08	1.35335e-06
6273	S100A2	S100 calcium binding protein A2	-0.649501	2.36043	27.7421	6.10758e-05	0.000333613
100499227	USP2-AS1	USP2 antisense RNA 1 (head to head)	-0.648858	1.62135	22.1672	0.000197989	0.000893223
554206	LOC554206	leucine carboxyl methyltransferase 1 pseudogene	-0.647302	0.170292	12.3553	0.00262578	0.00795
27120	DKKL1	dickkopf like acrosomal protein 1	-0.647135	0.133269	16.8599	0.000724577	0.0026954
5366	PMAIP1	phorbol-12-myristate-13-acetate-induced protein 1	-0.645542	3.46871	41.7954	5.56883e-06	4.49426e-05
53834	FGFRL1	fibroblast growth factor receptor like 1	-0.644574	5.41062	84.6831	4.77524e-08	8.54078e-07
5820	PVT1	Pvt1 oncogene (non-protein coding)	-0.64454	4.13869	48.6747	2.12168e-06	1.98629e-05
388796	SNHG17	small nucleolar RNA host gene 17	-0.644237	5.73209	72.6523	1.42095e-07	2.09963e-06
80000	GREB1L	GREB1 like retinoic acid receptor coactivator	-0.644133	3.87026	45.5848	3.22906e-06	2.82888e-05
330	BIRC3	baculoviral IAP repeat containing 3	-0.642864	6.06321	27.9041	5.9161e-05	0.000324142
53833	IL20RB	interleukin 20 receptor subunit beta	-0.642799	-1.01622	8.38078	0.0100005	0.0244312
404550	C16orf74	chromosome 16 open reading frame 74	-0.642316	-0.307379	10.214	0.00524627	0.0142414
1748	DLX4	distal-less homeobox 4	-0.641854	0.417766	16.2512	0.000852528	0.00309192
101927045	LOC101927045	uncharacterized LOC101927045	-0.641646	1.3413	16.4236	0.000813884	0.00297587
103344926	LINCR-0002	uncharacterized LincR-0002	-0.640728	3.33504	39.0009	8.52215e-06	6.39183e-05
857	CAV1	caveolin 1	-0.640286	9.30223	199.242	7.10503e-11	4.85194e-09
55173	MRPS10	mitochondrial ribosomal protein S10	-0.640193	6.09502	112.818	5.78133e-09	1.45631e-07
728498	GOLGA8H	golgin A8 family member H	-0.639839	0.762101	20.5405	0.00028855	0.0012287
57167	SALL4	spalt like transcription factor 4	-0.6398	0.278985	8.34341	0.0101388	0.0247142
23555	TSPAN15	tetraspanin 15	-0.63868	3.99099	74.0961	1.23724e-07	1.88252e-06
692057	SNORD12	small nucleolar RNA, C/D box 12	-0.638582	-0.923369	6.25896	0.0227592	0.0486877
138428	PTRH1	peptidyl-tRNA hydrolase 1 homolog	-0.637002	2.78203	38.662	8.98682e-06	6.69829e-05
441478	NRARP	NOTCH regulated ankyrin repeat protein	-0.636536	-0.939678	5.69717	0.0287668	0.059232
8318	CDC45	cell division cycle 45	-0.636302	5.02376	55.3774	9.10778e-07	9.78556e-06
84249	PSD2	pleckstrin and Sec7 domain containing 2	-0.633939	-1.06642	6.02418	0.0250762	0.05291
136	ADORA2B	adenosine A2b receptor	-0.633933	6.78963	62.3295	4.10558e-07	5.04244e-06
11260	XPOT	exportin for tRNA	-0.632869	8.05248	128.202	2.19905e-09	6.56019e-08
23313	KIAA0930	KIAA0930	-0.632626	6.04442	129.349	2.05469e-09	6.23938e-08
378805	LINC-PINT	long intergenic non-protein coding RNA, p53 induced transcript	-0.632542	2.77434	57.2251	7.31563e-07	8.14105e-06
9120	SLC16A6	solute carrier family 16 member 6	-0.632376	-0.0297457	7.07281	0.0164225	0.0370916
100506178	LOC100506178	uncharacterized LOC100506178	-0.631949	2.31271	24.2926	0.000123997	0.000606154
137902	PXDNL	peroxidasin like	-0.631501	3.46316	41.3806	5.92399e-06	4.73028e-05
7022	TFAP2C	transcription factor AP-2 gamma	-0.630841	2.61258	30.8753	3.36695e-05	0.000201581
171177	RHOV	ras homolog family member V	-0.6305	-0.649567	8.77376	0.00866895	0.0216656
9662	CEP135	centrosomal protein 135	-0.629505	4.94106	19.2577	0.000393209	0.00160064
26223	FBXL21	F-box and leucine rich repeat protein 21 (gene/pseudogene)	-0.628892	3.71356	71.649	1.56653e-07	2.27487e-06
283208	P4HA3	prolyl 4-hydroxylase subunit alpha 3	-0.62809	2.22312	21.4761	0.000231868	0.00101881
10044	SH2D3C	SH2 domain containing 3C	-0.627711	-0.0668929	12.8022	0.00228906	0.00706635
26032	SUSD5	sushi domain containing 5	-0.627694	4.99334	73.9913	1.24964e-07	1.89937e-06
80854	SETD7	SET domain containing lysine methyltransferase 7	-0.626809	5.44689	120.298	3.56434e-09	9.8126e-08
348938	NIPAL4	NIPA like domain containing 4	-0.62678	1.48265	17.3609	0.000635305	0.00240895
100507547	LOC100507547	uncharacterized LOC100507547	-0.625491	-0.20379	11.231	0.00374827	0.0107105
5971	RELB	RELB proto-oncogene, NF-kB subunit	-0.625073	4.18453	35.3041	1.54927e-05	0.000105742
9853	RUSC2	RUN and SH3 domain containing 2	-0.62496	6.16322	100.042	1.41474e-08	3.11004e-07
9331	B4GALT6	beta-1,4-galactosyltransferase 6	-0.62387	4.64612	59.0328	5.93539e-07	6.88842e-06
641364	SLC7A11-AS1	SLC7A11 antisense RNA 1	-0.62378	3.12068	45.8188	3.12567e-06	2.75863e-05
8527	DGKD	diacylglycerol kinase delta	-0.62317	6.64469	120.346	3.5537e-09	9.8126e-08
23066	CAND2	cullin associated and neddylation dissociated 2 (putative)	-0.622802	1.90639	20.1263	0.000318475	0.0013351
11000	SLC27A3	solute carrier family 27 member 3	-0.622603	0.355686	8.6875	0.00894315	0.0222345
51175	TUBE1	tubulin epsilon 1	-0.622445	3.62153	54.3663	1.02929e-06	1.07921e-05
22989	MYH15	myosin heavy chain 15	-0.621446	2.4135	29.5622	4.29948e-05	0.000247786
144501	KRT80	keratin 80	-0.62001	6.21078	117.856	4.16161e-09	1.11701e-07
168507	PKD1L1	polycystin 1 like 1, transient receptor potential channel interacting	-0.618894	-0.8908	7.37536	0.0145991	0.0336142
2512	FTL	ferritin light chain	-0.61881	10.5157	97.1451	1.75694e-08	3.70871e-07
170690	ADAMTS16	ADAM metallopeptidase with thrombospondin type 1 motif 16	-0.618501	3.19472	44.9441	3.5322e-06	3.06459e-05
26094	DCAF4	DDB1 and CUL4 associated factor 4	-0.618499	4.4225	72.2613	1.4758e-07	2.16505e-06
23594	ORC6	origin recognition complex subunit 6	-0.618168	4.98998	59.0351	5.93383e-07	6.88842e-06
386618	KCTD4	potassium channel tetramerization domain containing 4	-0.618015	1.31882	15.6264	0.00101085	0.003573
4854	NOTCH3	notch 3	-0.617979	-0.482138	11.1443	0.00385514	0.0109569
100505687	LINC00888	long intergenic non-protein coding RNA 888	-0.617539	0.800133	11.9367	0.00299229	0.00886492
100379345	MIR181A2HG	MIR181A2 host gene	-0.617048	-0.441279	5.88117	0.0266193	0.0555525
51400	PPME1	protein phosphatase methylesterase 1	-0.6166	8.2938	90.4502	2.96295e-08	5.80164e-07
8000	PSCA	prostate stem cell antigen	-0.616103	0.272488	9.4956	0.00671263	0.0174487
7128	TNFAIP3	TNF alpha induced protein 3	-0.616019	1.41712	13.9273	0.00163666	0.00536924
7058	THBS2	thrombospondin 2	-0.615309	4.06922	71.8706	1.53299e-07	2.23751e-06
100500832	MIR3658	microRNA 3658	-0.614868	0.543432	13.7617	0.00171804	0.00558373
16	AARS	alanyl-tRNA synthetase	-0.614761	9.22189	151.976	5.94735e-10	2.32271e-08
100008587	RNA5-8SN5	RNA, 5.8S ribosomal N5	-0.614009	4.67627	10.6634	0.00451402	0.0125484
25830	SULT4A1	sulfotransferase family 4A member 1	-0.613608	0.944999	15.5729	0.00102585	0.00361354
100505826	STK4-AS1	STK4 antisense RNA 1 (head to head)	-0.613214	0.829718	19.3031	0.000388852	0.00158606
653820	FAM72B	family with sequence similarity 72 member B	-0.613077	5.10065	119.55	3.73643e-09	1.01621e-07
56062	KLHL4	kelch like family member 4	-0.613	6.92587	49.0517	2.0185e-06	1.90839e-05
6781	STC1	stanniocalcin 1	-0.612257	4.92276	15.1062	0.00116804	0.00403548
57217	TTC7A	tetratricopeptide repeat domain 7A	-0.612138	4.67228	67.5808	2.35413e-07	3.19524e-06
10458	BAIAP2	BAI1 associated protein 2	-0.611962	5.48063	107.531	8.27899e-09	1.94848e-07
113146	AHNAK2	AHNAK nucleoprotein 2	-0.611946	10.4766	152.368	5.82985e-10	2.29805e-08
114294	LACTB	lactamase beta	-0.61187	4.13071	66.3048	2.68592e-07	3.55469e-06
728833	FAM72D	family with sequence similarity 72 member D	-0.611271	4.36633	94.3545	2.17613e-08	4.45577e-07
219738	FAM241B	family with sequence similarity 241 member B	-0.61123	3.02745	48.3163	2.22525e-06	2.07253e-05
824	CAPN2	calpain 2	-0.610629	9.14262	166.519	2.91962e-10	1.41588e-08
116496	FAM129A	family with sequence similarity 129 member A	-0.610313	6.70888	155.692	4.93067e-10	2.0847e-08
653781	POTEJ	POTE ankyrin domain family member J	-0.610104	0.54731	14.3256	0.00145807	0.00486873
11045	UPK1A	uroplakin 1A	-0.609885	-0.784901	7.07065	0.0164364	0.0371055
79669	C3orf52	chromosome 3 open reading frame 52	-0.609843	3.24374	32.7273	2.41265e-05	0.000152606
84270	CARD19	caspase recruitment domain family member 19	-0.609146	4.57265	77.4351	9.05783e-08	1.4653e-06
79788	ZNF665	zinc finger protein 665	-0.609018	2.24089	35.3308	1.54236e-05	0.00010542
3241	HPCAL1	hippocalcin like 1	-0.608767	5.61133	83.626	5.22724e-08	9.15918e-07
79778	MICALL2	MICAL like 2	-0.607936	2.71285	28.157	5.63057e-05	0.000310635
155370	SBDSP1	SBDS, ribosome maturation factor pseudogene 1	-0.607677	4.65019	83.4401	5.31156e-08	9.27881e-07
254427	PROSER2	proline and serine rich 2	-0.607521	2.58087	36.597	1.251e-05	8.85898e-05
574036	SERTAD4-AS1	SERTAD4 antisense RNA 1	-0.607305	1.53104	16.5439	0.000788082	0.0028963
64221	ROBO3	roundabout guidance receptor 3	-0.606888	3.21189	65.7449	2.84773e-07	3.71397e-06
9056	SLC7A7	solute carrier family 7 member 7	-0.606742	-1.16014	6.63332	0.0195513	0.0428091
494143	CHAC2	ChaC cation transport regulator homolog 2	-0.606639	2.84844	22.0308	0.00020421	0.000915814
84331	MCRIP2	MAPK regulated corepressor interacting protein 2	-0.60644	2.71535	33.5494	2.08943e-05	0.000135695
23645	PPP1R15A	protein phosphatase 1 regulatory subunit 15A	-0.605418	6.52135	74.1981	1.2253e-07	1.87231e-06
84627	ZNF469	zinc finger protein 469	-0.605381	2.98587	40.0365	7.26087e-06	5.5512e-05
586	BCAT1	branched chain amino acid transaminase 1	-0.604507	7.12894	41.2859	6.0086e-06	4.7792e-05
60370	AVPI1	arginine vasopressin induced 1	-0.604451	3.25863	38.2928	9.52528e-06	7.04467e-05
79974	CPED1	cadherin like and PC-esterase domain containing 1	-0.604064	6.61944	81.1458	6.48765e-08	1.10699e-06
79627	OGFRL1	opioid growth factor receptor like 1	-0.60196	5.55797	70.5059	1.75306e-07	2.49767e-06
100289124	FAM27E2	family with sequence similarity 27 member E2	-0.601866	0.698358	12.6088	0.00242844	0.0074326
84698	CAPS2	calcyphosine 2	-0.601823	1.99354	21.4376	0.00023394	0.00102477
645166	LOC645166	lymphocyte-specific protein 1 pseudogene	-0.601358	3.58549	61.785	4.35856e-07	5.29417e-06
7538	ZFP36	ZFP36 ring finger protein	-0.601232	4.02825	28.1052	5.68776e-05	0.000313067
90665	TBL1Y	transducin beta like 1 Y-linked	-0.600974	-0.775267	5.76429	0.0279613	0.0578811
5998	RGS3	regulator of G protein signaling 3	-0.600951	4.4398	48.7789	2.09258e-06	1.96289e-05
56479	KCNQ5	potassium voltage-gated channel subfamily Q member 5	-0.600817	3.51872	25.4282	9.75636e-05	0.000496119
619563	SNORA7A	small nucleolar RNA, H/ACA box 7A	-0.600286	-1.43997	6.85418	0.0180432	0.0400764
64151	NCAPG	non-SMC condensin I complex subunit G	-0.599632	6.76924	61.1928	4.65363e-07	5.59568e-06
1506	CTRL	chymotrypsin like	-0.599421	0.474659	10.204	0.00526402	0.0142734
782	CACNB1	calcium voltage-gated channel auxiliary subunit beta 1	-0.59867	3.58214	40.0376	7.25972e-06	5.5512e-05
440224	CXADRP3	CXADR pseudogene 3	-0.598021	-0.673781	9.71446	0.00622194	0.0164355
3265	HRAS	HRas proto-oncogene, GTPase	-0.59766	5.92567	78.1389	8.49365e-08	1.38972e-06
991	CDC20	cell division cycle 20	-0.596691	7.79318	149.334	6.81282e-10	2.59014e-08
3911	LAMA5	laminin subunit alpha 5	-0.596308	7.18322	68.9066	2.05709e-07	2.83816e-06
51278	IER5	immediate early response 5	-0.596283	3.90721	58.4195	6.36811e-07	7.27284e-06
647859	LOC647859	occludin pseudogene	-0.596278	3.58358	50.7887	1.61017e-06	1.56439e-05
51062	ATL1	atlastin GTPase 1	-0.596194	0.0683412	8.35335	0.0101018	0.0246408
375704	ENHO	energy homeostasis associated	-0.595331	1.91616	24.0878	0.000129572	0.000629396
5876	RABGGTB	Rab geranylgeranyltransferase beta subunit	-0.594593	5.53677	138.192	1.23872e-09	4.18739e-08
2906	GRIN2D	glutamate ionotropic receptor NMDA type subunit 2D	-0.5944	-0.796001	5.10586	0.0371376	0.0734501
114789	SLC25A25	solute carrier family 25 member 25	-0.593725	3.26634	36.8311	1.20417e-05	8.54849e-05
1503	CTPS1	CTP synthase 1	-0.593673	7.48392	70.6293	1.73177e-07	2.47472e-06
340075	ARSI	arylsulfatase family member I	-0.593148	-1.09553	4.92406	0.0402509	0.0785413
2872	MKNK2	MAP kinase interacting serine/threonine kinase 2	-0.592616	6.76934	129.959	1.98224e-09	6.08381e-08
85028	SNHG12	small nucleolar RNA host gene 12	-0.592314	4.29575	63.7011	3.53796e-07	4.43266e-06
692201	SNORD86	small nucleolar RNA, C/D box 86	-0.591611	1.82926	18.3864	0.00048848	0.00192876
554282	FAM72C	family with sequence similarity 72 member C	-0.590822	5.73069	136.189	1.38558e-09	4.5445e-08
100507431	LINC02551	long intergenic non-protein coding RNA 2551	-0.590188	-1.24385	4.59095	0.0467695	0.088957
729747	ZNF878	zinc finger protein 878	-0.590055	0.475271	10.5174	0.00473845	0.0130658
3313	HSPA9	heat shock protein family A (Hsp70) member 9	-0.589885	9.70056	179.449	1.624e-10	9.12144e-09
11332	ACOT7	acyl-CoA thioesterase 7	-0.58951	6.76443	81.1713	6.47309e-08	1.10583e-06
5624	PROC	protein C, inactivator of coagulation factors Va and VIIIa	-0.589193	-1.52234	4.64809	0.0455694	0.0870978
23138	N4BP3	NEDD4 binding protein 3	-0.58906	-2.36792	9.39516	0.00733562	0.0187954
3669	ISG20	interferon stimulated exonuclease gene 20	-0.588681	1.65931	11.3116	0.00365193	0.0104749
114335	CGB1	chorionic gonadotropin beta subunit 1	-0.588607	-0.692951	8.06005	0.0132538	0.0309594
1984	EIF5A	eukaryotic translation initiation factor 5A	-0.588247	8.57456	97.2978	1.73676e-08	3.67696e-07
55795	PCID2	PCI domain containing 2	-0.588149	5.30142	111.496	6.31556e-09	1.56611e-07
3770	KCNJ14	potassium voltage-gated channel subfamily J member 14	-0.58811	0.353434	9.03348	0.0078991	0.020029
84296	GINS4	GINS complex subunit 4	-0.588098	5.71484	111.962	6.12123e-09	1.53384e-07
64285	RHBDF1	rhomboid 5 homolog 1	-0.587878	4.93596	72.4109	1.45454e-07	2.14045e-06
100506746	AFF1-AS1	AFF1 antisense RNA 1	-0.587756	0.83778	8.27666	0.0103911	0.025269
5581	PRKCE	protein kinase C epsilon	-0.587293	4.12433	43.4936	4.34325e-06	3.6362e-05
57580	PREX1	phosphatidylinositol-3,4,5-trisphosphate dependent Rac exchange factor 1	-0.586661	7.67399	94.3135	2.18308e-08	4.46363e-07
406975	MIR198	microRNA 198	-0.585934	0.744885	15.3631	0.00108721	0.00379795
143666	LOC143666	uncharacterized LOC143666	-0.585815	-0.611147	7.25496	0.0152957	0.0349097
1917	EEF1A2	eukaryotic translation elongation factor 1 alpha 2	-0.585448	3.58532	38.7672	8.83958e-06	6.59884e-05
445571	CBWD3	COBW domain containing 3	-0.585288	-0.103569	7.23132	0.0154369	0.0351759
11187	PKP3	plakophilin 3	-0.584997	3.5042	42.9707	4.68515e-06	3.86599e-05
79924	ADM2	adrenomedullin 2	-0.584823	3.2643	49.5052	1.90173e-06	1.80633e-05
6240	RRM1	ribonucleotide reductase catalytic subunit M1	-0.584268	8.0402	199.229	7.10882e-11	4.85194e-09

## Sheet: downregulation siATF4 HLE SRF
geneid	symbol	GENENAME	logFC	logCPM	F	PValue	FDR
26471	NUPR1	nuclear protein 1, transcriptional regulator	-4.74123	2.0444	529.928	2.43564e-14	1.55848e-12
94025	MUC16	mucin 16, cell surface associated	-4.30981	6.69868	298.54	2.75111e-12	5.99265e-11
9514	GAL3ST1	galactose-3-O-sulfotransferase 1	-4.06857	2.71606	285.727	3.92946e-12	8.03436e-11
8644	AKR1C3	aldo-keto reductase family 1 member C3	-4.05556	2.88537	475.28	6.0166e-14	3.09145e-12
999	CDH1	cadherin 1	-3.8654	1.34214	345.457	8.3545e-13	2.34794e-11
3773	KCNJ16	potassium voltage-gated channel subfamily J member 16	-3.83814	3.78311	478.328	5.70585e-14	2.97389e-12
25840	METTL7A	methyltransferase like 7A	-3.81427	3.26047	378.899	3.91268e-13	1.32109e-11
153328	SLC25A48	solute carrier family 25 member 48	-3.80697	1.10356	263.091	2.01808e-11	3.01303e-10
90427	BMF	Bcl2 modifying factor	-3.73932	5.46025	1035.81	8.79883e-17	4.58121e-14
113791	PIK3IP1	phosphoinositide-3-kinase interacting protein 1	-3.63226	4.287	1062.3	7.10855e-17	4.12786e-14
113220	KIF12	kinesin family member 12	-3.62071	3.60811	574.22	1.24776e-14	9.77277e-13
80059	LRRTM4	leucine rich repeat transmembrane neuronal 4	-3.61565	2.31729	456.651	8.38084e-14	4.00408e-12
84812	PLCD4	phospholipase C delta 4	-3.60556	2.19177	250.628	1.13422e-11	1.88813e-10
4902	NRTN	neurturin	-3.55198	2.2112	542.895	1.9916e-14	1.36582e-12
729359	PLIN4	perilipin 4	-3.54234	-0.413283	256.097	2.4787e-11	3.59501e-10
284297	SSC5D	scavenger receptor cysteine rich family member with 5 domains	-3.54005	1.30881	287.19	3.76991e-12	7.76352e-11
6424	SFRP4	secreted frizzled related protein 4	-3.53594	0.567729	174.998	1.97848e-10	2.0069e-09
165082	ADGRF3	adhesion G protein-coupled receptor F3	-3.46488	1.21487	263.749	7.51394e-12	1.35468e-10
1281	COL3A1	collagen type III alpha 1 chain	-3.35887	5.04277	1749.44	1.03632e-18	2.88071e-15
158787	RIBC1	RIB43A domain with coiled-coils 1	-3.35557	2.76801	732.42	1.62858e-15	2.18292e-13
284076	TTLL6	tubulin tyrosine ligase like 6	-3.35132	3.19267	856.205	4.38313e-16	9.66027e-14
54541	DDIT4	DNA damage inducible transcript 4	-3.32964	4.88078	1405.06	6.66409e-18	7.9597e-15
3434	IFIT1	interferon induced protein with tetratricopeptide repeats 1	-3.32954	2.8989	935.541	2.07756e-16	6.36073e-14
57715	SEMA4G	semaphorin 4G	-3.31725	2.40316	515.656	3.0567e-14	1.81791e-12
6514	SLC2A2	solute carrier family 2 member 2	-3.2981	2.2912	122.811	3.0479e-09	2.04616e-08
148398	SAMD11	sterile alpha motif domain containing 11	-3.2919	3.39006	419.459	1.69219e-13	6.79387e-12
79955	PDZD7	PDZ domain containing 7	-3.26295	0.382092	176.621	1.84009e-10	1.89468e-09
255394	TCP11L2	t-complex 11 like 2	-3.24717	1.49861	289.995	3.48373e-12	7.31074e-11
54510	PCDH18	protocadherin 18	-3.23817	2.03503	214.42	3.96243e-11	5.25866e-10
9832	JAKMIP2	janus kinase and microtubule interacting protein 2	-3.20651	2.99843	567.272	1.38109e-14	1.03981e-12
10110	SGK2	SGK2, serine/threonine kinase 2	-3.16359	4.54973	800.1	7.75174e-16	1.40885e-13
100533181	FXYD6-FXYD2	FXYD6-FXYD2 readthrough	-3.10671	3.02672	450.971	9.29619e-14	4.29814e-12
100133941	CD24	CD24 molecule	-3.10607	9.61757	982.805	1.37092e-16	5.15527e-14
2678	GGT1	gamma-glutamyltransferase 1	-3.0998	4.56413	687.777	2.75959e-15	3.16425e-13
401052	NA	NA	-3.09851	1.4595	181.47	1.48699e-10	1.59615e-09
2307	FOXS1	forkhead box S1	-3.05679	0.494662	188.825	1.08693e-10	1.22092e-09
80307	FER1L4	fer-1 like family member 4, pseudogene	-3.05383	1.74169	122.698	3.06933e-09	2.0567e-08
1999	ELF3	E74 like ETS transcription factor 3	-3.04065	1.33551	177.411	1.7767e-10	1.83999e-09
222962	SLC29A4	solute carrier family 29 member 4	-3.03704	3.80537	610.451	7.48656e-15	6.57501e-13
486	FXYD2	FXYD domain containing ion transport regulator 2	-3.03128	3.00832	397.546	2.63443e-13	9.53517e-12
25999	CLIP3	CAP-Gly domain containing linker protein 3	-3.0232	5.30489	1348.59	9.43577e-18	8.75265e-15
11156	PTP4A3	protein tyrosine phosphatase type IVA, member 3	-2.97021	0.360885	244.086	1.40332e-11	2.24735e-10
53826	FXYD6	FXYD domain containing ion transport regulator 6	-2.96987	0.477051	225.236	2.67428e-11	3.81777e-10
80725	SRCIN1	SRC kinase signaling inhibitor 1	-2.92713	0.292686	252.889	1.055e-11	1.78528e-10
10893	MMP24	matrix metallopeptidase 24	-2.89779	3.46763	566.341	1.40015e-14	1.03981e-12
9963	SLC23A1	solute carrier family 23 member 1	-2.89736	2.13789	303.21	2.42462e-12	5.4814e-11
79094	CHAC1	ChaC glutathione specific gamma-glutamylcyclotransferase 1	-2.892	2.95752	409.473	2.06453e-13	7.95455e-12
10451	VAV3	vav guanine nucleotide exchange factor 3	-2.88824	7.60833	1204.65	2.45452e-17	1.95448e-14
22865	SLITRK3	SLIT and NTRK like family member 3	-2.88812	3.36634	668.597	3.49738e-15	3.79758e-13
57523	NYNRIN	NYN domain and retroviral integrase containing	-2.86507	1.03811	241.67	1.52021e-11	2.39705e-10
197257	LDHD	lactate dehydrogenase D	-2.84279	-0.120319	133.786	1.58803e-09	1.18117e-08
8839	WISP2	WNT1 inducible signaling pathway protein 2	-2.83671	3.3882	559.583	1.54754e-14	1.12025e-12
2330	FMO5	flavin containing monooxygenase 5	-2.83374	0.760324	178.23	1.71348e-10	1.78225e-09
875	CBS	cystathionine-beta-synthase	-2.82203	5.33491	729.731	1.67961e-15	2.18854e-13
57538	ALPK3	alpha kinase 3	-2.81819	0.0511961	138.401	1.22437e-09	9.44304e-09
3202	HOXA5	homeobox A5	-2.81644	4.72513	453.291	8.90948e-14	4.15773e-12
866	SERPINA6	serpin family A member 6	-2.80663	2.55409	304.952	2.3141e-12	5.28152e-11
1307	COL16A1	collagen type XVI alpha 1 chain	-2.80585	2.80554	518.279	2.93041e-14	1.76477e-12
116444	GRIN3B	glutamate ionotropic receptor NMDA type subunit 3B	-2.80348	0.882246	120.181	3.5908e-09	2.35117e-08
79924	ADM2	adrenomedullin 2	-2.79638	3.2643	797.101	8.00038e-16	1.40885e-13
26762	HAVCR1	hepatitis A virus cellular receptor 1	-2.7963	2.54195	381.505	3.69816e-13	1.27075e-11
1014	CDH16	cadherin 16	-2.78192	-0.305841	176.422	4.11074e-10	3.75761e-09
4320	MMP11	matrix metallopeptidase 11	-2.77793	0.0179802	172.364	2.22847e-10	2.22274e-09
5745	PTH1R	parathyroid hormone 1 receptor	-2.76827	-1.43054	91.7397	4.57684e-08	2.15152e-07
8470	SORBS2	sorbin and SH3 domain containing 2	-2.75138	2.41146	409.337	2.07021e-13	7.95504e-12
1628	DBP	D-box binding PAR bZIP transcription factor	-2.74785	3.42448	454.665	8.68899e-14	4.09669e-12
11346	SYNPO	synaptopodin	-2.74636	6.10356	1718.52	1.20591e-18	2.88071e-15
3671	ISLR	immunoglobulin superfamily containing leucine rich repeat	-2.74192	-0.0679804	114.235	5.26388e-09	3.25906e-08
6275	S100A4	S100 calcium binding protein A4	-2.73579	3.44944	988.335	1.30751e-16	5.15527e-14
5608	MAP2K6	mitogen-activated protein kinase kinase 6	-2.72145	2.49297	355.953	6.53645e-13	1.93568e-11
650669	GAS6-AS1	GAS6 antisense RNA 1	-2.7205	-0.738312	128.96	4.0967e-09	2.62721e-08
8643	PTCH2	patched 2	-2.71844	0.738873	157.12	4.59272e-10	4.12195e-09
377841	ENTPD8	ectonucleoside triphosphate diphosphohydrolase 8	-2.70647	-0.00617647	129.954	1.98283e-09	1.42028e-08
64284	RAB17	RAB17, member RAS oncogene family	-2.69746	-1.42138	93.5666	3.99121e-08	1.9172e-07
2735	GLI1	GLI family zinc finger 1	-2.69623	3.86553	991.811	1.26934e-16	5.15527e-14
79444	BIRC7	baculoviral IAP repeat containing 7	-2.68604	0.299162	151.196	6.18934e-10	5.29623e-09
51279	C1RL	complement C1r subcomponent like	-2.68521	2.72111	419.577	1.68827e-13	6.79387e-12
8153	RND2	Rho family GTPase 2	-2.68511	0.222763	161.834	3.64842e-10	3.38904e-09
4647	MYO7A	myosin VIIA	-2.68454	2.29617	313.408	1.8517e-12	4.46056e-11
167681	PRSS35	serine protease 35	-2.66347	3.22939	508.427	3.4374e-14	1.99467e-12
199699	DAND5	DAN domain BMP antagonist family member 5	-2.6543	0.00777987	160.447	3.90158e-10	3.59854e-09
7277	TUBA4A	tubulin alpha 4a	-2.65309	-0.0957	93.0472	2.41007e-08	1.22989e-07
342667	STAC2	SH3 and cysteine rich domain 2	-2.65273	0.502613	266.393	6.93185e-12	1.27051e-10
645638	WFDC21P	WAP four-disulfide core domain 21, pseudogene	-2.64653	4.29146	739.82	1.4968e-15	2.04321e-13
9783	RIMS3	regulating synaptic membrane exocytosis 3	-2.64488	2.04711	312.567	1.89272e-12	4.53652e-11
140876	RIPOR3	RIPOR family member 3	-2.63001	4.8103	872.406	3.7432e-16	8.8335e-14
83882	TSPAN10	tetraspanin 10	-2.62319	2.7685	315.954	1.73346e-12	4.20402e-11
23149	FCHO1	FCH domain only 1	-2.62314	3.47426	826.11	5.9232e-16	1.16298e-13
4133	MAP2	microtubule associated protein 2	-2.61852	3.77535	154.692	5.18378e-10	4.56944e-09
1397	CRIP2	cysteine rich protein 2	-2.611	6.25763	1166.19	3.22994e-17	2.20451e-14
23767	FLRT3	fibronectin leucine rich transmembrane protein 3	-2.59745	1.518	176.411	1.8574e-10	1.90976e-09
113	ADCY7	adenylate cyclase 7	-2.59696	1.99393	504.437	3.67005e-14	2.11041e-12
343450	KCNT2	potassium sodium-activated channel subfamily T member 2	-2.58403	2.53776	119.447	3.761e-09	2.4433e-08
51704	GPRC5B	G protein-coupled receptor class C group 5 member B	-2.58149	5.63662	927.388	2.23668e-16	6.59701e-14
92340	PRR29	proline rich 29	-2.56874	-0.24149	135.011	1.4809e-09	1.11246e-08
221416	C6orf223	chromosome 6 open reading frame 223	-2.5685	0.3069	129.881	1.99138e-09	1.42498e-08
2615	LRRC32	leucine rich repeat containing 32	-2.56273	5.61779	811.956	6.84994e-16	1.32676e-13
254439	C11orf86	chromosome 11 open reading frame 86	-2.56067	-0.877164	78.5999	8.14549e-08	3.56254e-07
11093	ADAMTS13	ADAM metallopeptidase with thrombospondin type 1 motif 13	-2.54231	0.713719	278.048	4.90122e-12	9.62318e-11
80022	MYO15B	myosin XVB	-2.54121	-0.393799	76.6428	9.74352e-08	4.19003e-07
1277	COL1A1	collagen type I alpha 1 chain	-2.54056	5.42158	674.46	3.2508e-15	3.55677e-13
4016	LOXL1	lysyl oxidase like 1	-2.52128	4.44648	1027.55	9.41451e-17	4.58121e-14
770	CA11	carbonic anhydrase 11	-2.51755	3.91114	550.672	1.76906e-14	1.23087e-12
6405	SEMA3F	semaphorin 3F	-2.515	5.84742	1567.11	2.63952e-18	4.30385e-15
26232	FBXO2	F-box protein 2	-2.51444	3.16459	449.186	9.60656e-14	4.39907e-12
3481	IGF2	insulin like growth factor 2	-2.51406	0.538221	138.175	1.23985e-09	9.53876e-09
723961	INS-IGF2	INS-IGF2 readthrough	-2.51406	0.538221	138.175	1.23985e-09	9.53876e-09
5345	SERPINF2	serpin family F member 2	-2.512	-0.853254	96.1557	3.30012e-08	1.62378e-07
1800	DPEP1	dipeptidase 1	-2.50625	0.529172	232.625	2.06501e-11	3.07508e-10
127707	KLHDC7A	kelch domain containing 7A	-2.50522	2.32103	180.67	1.53965e-10	1.63793e-09
4987	OPRL1	opioid related nociceptin receptor 1	-2.50482	1.07606	223.77	2.81777e-11	3.99477e-10
5106	PCK2	phosphoenolpyruvate carboxykinase 2, mitochondrial	-2.50177	4.83054	1103.28	5.16272e-17	3.36351e-14
91227	GGTLC2	gamma-glutamyltransferase light chain 2	-2.49662	1.71547	154.006	5.36562e-10	4.69776e-09
285758	LINC01268	long intergenic non-protein coding RNA 1268	-2.49638	3.05701	179.482	1.62166e-10	1.71158e-09
140738	TMEM37	transmembrane protein 37	-2.49618	2.42652	454.133	8.77366e-14	4.11701e-12
100287569	LINC00173	long intergenic non-protein coding RNA 173	-2.49111	1.75714	299.123	2.70784e-12	5.91637e-11
64220	STRA6	stimulated by retinoic acid 6	-2.48013	0.323147	141.307	1.04362e-09	8.28249e-09
1803	DPP4	dipeptidyl peptidase 4	-2.4781	1.99224	279.777	4.66095e-12	9.22726e-11
576	ADGRB2	adhesion G protein-coupled receptor B2	-2.47628	4.03318	773.156	1.03378e-15	1.66486e-13
100130417	LOC100130417	uncharacterized LOC100130417	-2.47112	0.313452	108.82	7.57427e-09	4.46206e-08
388650	FAM69A	family with sequence similarity 69 member A	-2.4618	3.40991	637.69	5.19735e-15	5.06759e-13
94241	TP53INP1	tumor protein p53 inducible nuclear protein 1	-2.46013	3.81153	535.434	2.23481e-14	1.47611e-12
128414	NKAIN4	sodium/potassium transporting ATPase interacting 4	-2.45574	0.347621	184.184	1.32283e-10	1.44293e-09
468	ATF4	activating transcription factor 4	-2.45381	8.02812	2049.71	2.69426e-19	2.31621e-15
3674	ITGA2B	integrin subunit alpha 2b	-2.45361	0.295547	105.29	9.68494e-09	5.51506e-08
23550	PSD4	pleckstrin and Sec7 domain containing 4	-2.44511	3.29474	784.657	9.13159e-16	1.5219e-13
1953	MEGF6	multiple EGF like domains 6	-2.43342	7.03938	635.357	5.35912e-15	5.15518e-13
27124	INPP5J	inositol polyphosphate-5-phosphatase J	-2.42281	1.22864	244.417	1.38813e-11	2.2255e-10
338328	GPIHBP1	glycosylphosphatidylinositol anchored high density lipoprotein binding protein 1	-2.4204	-1.31087	85.6277	4.40802e-08	2.07829e-07
4239	MFAP4	microfibril associated protein 4	-2.41988	0.621585	102.04	1.22223e-08	6.77163e-08
56925	LXN	latexin	-2.40875	1.2809	133.763	1.59004e-09	1.18206e-08
23671	TMEFF2	transmembrane protein with EGF like and two follistatin like domains 2	-2.39976	1.24418	153.767	5.4307e-10	4.74045e-09
1428	CRYM	crystallin mu	-2.39543	3.21321	514.485	3.11503e-14	1.82236e-12
83444	INO80B	INO80 complex subunit B	-2.39024	4.35223	888.87	3.19783e-16	8.04114e-14
3694	ITGB6	integrin subunit beta 6	-2.38968	1.59156	103.207	1.12341e-08	6.27753e-08
51702	PADI3	peptidyl arginine deiminase 3	-2.38535	2.82363	285.995	3.89967e-12	7.98485e-11
1299	COL9A3	collagen type IX alpha 3 chain	-2.37918	1.98291	327.622	1.28914e-12	3.29951e-11
90288	EFCAB12	EF-hand calcium binding domain 12	-2.37397	-0.853042	77.8922	8.68678e-08	3.7741e-07
128434	VSTM2L	V-set and transmembrane domain containing 2 like	-2.37344	5.45697	967.29	1.56789e-16	5.34243e-14
388886	LRRC75B	leucine rich repeat containing 75B	-2.37019	2.78235	371.867	4.56426e-13	1.47674e-11
200942	KLHDC8B	kelch domain containing 8B	-2.36573	4.53233	694.349	2.54818e-15	2.96935e-13
6536	SLC6A9	solute carrier family 6 member 9	-2.36421	3.46754	456.229	8.4453e-14	4.02148e-12
80761	NA	NA	-2.35567	0.294247	173.472	2.11927e-10	2.13311e-09
56171	DNAH7	dynein axonemal heavy chain 7	-2.35412	1.44752	133.198	1.64242e-09	1.21721e-08
2679	GGT3P	gamma-glutamyltransferase 3 pseudogene	-2.35351	0.709801	109.635	7.16371e-09	4.25694e-08
6339	SCNN1D	sodium channel epithelial 1 delta subunit	-2.3535	0.92457	206.676	5.31119e-11	6.71299e-10
5493	PPL	periplakin	-2.35273	9.34772	1033.07	8.99814e-17	4.58121e-14
51308	REEP2	receptor accessory protein 2	-2.3486	2.81061	504.141	3.68798e-14	2.11041e-12
219833	C11orf45	chromosome 11 open reading frame 45	-2.34455	1.47271	187.522	1.14803e-10	1.27952e-09
347454	SOWAHD	sosondowah ankyrin repeat domain family member D	-2.34417	1.00328	195.672	8.20024e-11	9.58679e-10
6657	SOX2	SRY-box 2	-2.34391	2.92006	248.514	1.2143e-11	1.99365e-10
8638	OASL	2'-5'-oligoadenylate synthetase like	-2.34134	-0.57914	106.849	8.68084e-09	5.01501e-08
7059	THBS3	thrombospondin 3	-2.33047	4.7643	978.95	1.41714e-16	5.15527e-14
5166	PDK4	pyruvate dehydrogenase kinase 4	-2.32565	0.329281	60.8858	4.81535e-07	1.72589e-06
56121	PCDHB15	protocadherin beta 15	-2.32473	2.51212	316.406	1.71333e-12	4.16931e-11
100505879	KIF25-AS1	KIF25 antisense RNA 1	-2.32064	0.31435	82.8933	5.56855e-08	2.55064e-07
102238594	SPACA6P-AS	SPACA6P antisense RNA	-2.31539	1.03615	123.479	2.92513e-09	1.97205e-08
26011	TENM4	teneurin transmembrane protein 4	-2.31367	-0.844087	124.251	5.3577e-09	3.31041e-08
6253	RTN2	reticulon 2	-2.30672	3.58667	436.584	1.21571e-13	5.28465e-12
57030	SLC17A7	solute carrier family 17 member 7	-2.28912	1.22752	241.344	1.5368e-11	2.41524e-10
100272228	LINC00894	long intergenic non-protein coding RNA 894	-2.28835	1.83692	266.759	6.85546e-12	1.26135e-10
91683	SYT12	synaptotagmin 12	-2.27222	0.735514	118.842	3.90793e-09	2.52649e-08
1759	DNM1	dynamin 1	-2.26125	6.43238	794.191	8.25016e-16	1.40885e-13
6376	CX3CL1	C-X3-C motif chemokine ligand 1	-2.25946	5.52702	1183.09	2.8598e-17	2.04948e-14
283987	HID1	HID1 domain containing	-2.25469	-0.0781344	92.2419	2.5681e-08	1.29882e-07
10382	TUBB4A	tubulin beta 4A class IVa	-2.25457	4.82414	758.553	1.21336e-15	1.81158e-13
23416	KCNH3	potassium voltage-gated channel subfamily H member 3	-2.24857	3.24389	386.166	3.34643e-13	1.17849e-11
4130	MAP1A	microtubule associated protein 1A	-2.2328	4.73267	525.222	2.62332e-14	1.65515e-12
23657	SLC7A11	solute carrier family 7 member 11	-2.23211	4.76809	223.85	2.80969e-11	3.9883e-10
64856	VWA1	von Willebrand factor A domain containing 1	-2.23167	3.68257	434.657	1.26099e-13	5.41133e-12
80235	PIGZ	phosphatidylinositol glycan anchor biosynthesis class Z	-2.22768	1.20716	246.912	1.2792e-11	2.07878e-10
5732	PTGER2	prostaglandin E receptor 2	-2.2223	5.2054	642.455	4.88356e-15	4.82731e-13
4854	NOTCH3	notch 3	-2.2184	-0.482138	107.168	8.4904e-09	4.92086e-08
5136	PDE1A	phosphodiesterase 1A	-2.2167	0.396871	82.7827	5.62219e-08	2.57289e-07
9149	DYRK1B	dual specificity tyrosine phosphorylation regulated kinase 1B	-2.21636	4.49759	765.585	1.12288e-15	1.74938e-13
440279	UNC13C	unc-13 homolog C	-2.21485	1.76345	130.521	1.91801e-09	1.38284e-08
100131434	LINC00893	long intergenic non-protein coding RNA 893	-2.2142	-0.030276	67.0817	2.47811e-07	9.53781e-07
6533	SLC6A6	solute carrier family 6 member 6	-2.21328	8.40922	1364.77	8.52843e-18	8.75265e-15
1052	CEBPD	CCAAT enhancer binding protein delta	-2.21034	3.33381	162.315	3.56491e-10	3.32571e-09
1620	BRINP1	BMP/retinoic acid inducible neural specific 1	-2.20975	1.3198	63.4704	3.62694e-07	1.33913e-06
55281	TMEM140	transmembrane protein 140	-2.20681	1.59726	159.305	4.12482e-10	3.76328e-09
51364	ZMYND10	zinc finger MYND-type containing 10	-2.20537	1.09567	254.907	9.89537e-12	1.69047e-10
5630	PRPH	peripherin	-2.20282	-1.46696	104.139	1.05095e-08	5.92806e-08
80737	VWA7	von Willebrand factor A domain containing 7	-2.20046	0.00685704	125.316	2.61496e-09	1.79423e-08
56126	PCDHB10	protocadherin beta 10	-2.1978	2.50605	220.707	3.14601e-11	4.35332e-10
112476	PRRT2	proline rich transmembrane protein 2	-2.19654	3.8342	572.245	1.28414e-14	9.89544e-13
100128927	ZBTB42	zinc finger and BTB domain containing 42	-2.19205	3.87747	797.678	7.95187e-16	1.40885e-13
5333	PLCD1	phospholipase C delta 1	-2.18762	3.6144	650.541	4.39828e-15	4.44576e-13
284358	MAMSTR	MEF2 activating motif and SAP domain containing transcriptional regulator	-2.18632	4.02556	723.291	1.80931e-15	2.33629e-13
1837	DTNA	dystrobrevin alpha	-2.18632	1.91263	217.447	3.543e-11	4.80433e-10
92086	GGTLC1	gamma-glutamyltransferase light chain 1	-2.18609	0.165092	121.097	3.39036e-09	2.24142e-08
1979	EIF4EBP2	eukaryotic translation initiation factor 4E binding protein 2	-2.1845	6.10437	1532.6	3.18877e-18	4.30385e-15
168544	ZNF467	zinc finger protein 467	-2.17882	-0.303448	123.704	2.88491e-09	1.95229e-08
138429	PIP5KL1	phosphatidylinositol-4-phosphate 5-kinase like 1	-2.17782	1.51556	153.49	5.50718e-10	4.79262e-09
201191	SAMD14	sterile alpha motif domain containing 14	-2.17777	-0.229851	81.4198	6.33297e-08	2.85876e-07
18	ABAT	4-aminobutyrate aminotransferase	-2.17688	0.154421	81.1422	6.48973e-08	2.9214e-07
10957	PNRC1	proline rich nuclear receptor coactivator 1	-2.17629	5.82026	596.085	9.13426e-15	7.61171e-13
84171	LOXL4	lysyl oxidase like 4	-2.17504	2.589	382.516	3.6185e-13	1.25579e-11
54511	HMGCLL1	3-hydroxymethyl-3-methylglutaryl-CoA lyase like 1	-2.17483	1.53347	220.073	3.21914e-11	4.42801e-10
154313	CFAP206	cilia and flagella associated protein 206	-2.17222	2.63391	243.928	1.41066e-11	2.25659e-10
389813	AJM1	apical junction component 1 homolog	-2.17198	0.836101	161.017	3.79524e-10	3.51177e-09
126129	CPT1C	carnitine palmitoyltransferase 1C	-2.17021	0.775986	109.97	7.00171e-09	4.17278e-08
283403	C12orf80	chromosome 12 open reading frame 80	-2.16824	-1.06565	96.3369	1.86824e-08	9.83745e-08
27134	TJP3	tight junction protein 3	-2.16676	-1.81859	74.1476	1.23119e-07	5.17193e-07
80144	FRAS1	Fraser extracellular matrix complex subunit 1	-2.16585	0.234289	101.027	1.31589e-08	7.23185e-08
5212	VIT	vitrin	-2.16569	-0.219255	78.6813	8.08567e-08	3.54301e-07
8764	TNFRSF14	TNF receptor superfamily member 14	-2.16434	1.16845	113.511	5.52159e-09	3.40099e-08
192668	CYS1	cystin 1	-2.16404	4.06495	247.324	1.26213e-11	2.05569e-10
23371	TNS2	tensin 2	-2.16184	5.3319	912.505	2.56346e-16	7.20432e-14
3889	KRT83	keratin 83	-2.16168	-0.682164	58.2806	6.47091e-07	2.25938e-06
100192386	FLJ16779	uncharacterized LOC100192386	-2.15738	-1.31871	56.1055	8.34878e-07	2.84505e-06
1571	CYP2E1	cytochrome P450 family 2 subfamily E member 1	-2.15518	0.0981328	122.293	3.14714e-09	2.1e-08
57863	CADM3	cell adhesion molecule 3	-2.15506	1.16046	140.997	1.06138e-09	8.38631e-09
9717	SEC14L5	SEC14 like lipid binding 5	-2.15403	0.477323	120.948	3.4221e-09	2.25928e-08
1917	EEF1A2	eukaryotic translation elongation factor 1 alpha 2	-2.15349	3.58532	414.301	1.87419e-13	7.34533e-12
26227	PHGDH	phosphoglycerate dehydrogenase	-2.15254	7.69286	1060.7	7.19992e-17	4.12786e-14
4837	NNMT	nicotinamide N-methyltransferase	-2.14037	4.2152	697.123	2.46443e-15	2.92602e-13
643401	PURPL	p53 upregulated regulator of p53 levels	-2.1401	2.80828	175.942	1.8966e-10	1.93547e-09
710	SERPING1	serpin family G member 1	-2.1391	4.83976	1020.9	9.94473e-17	4.58121e-14
23098	SARM1	sterile alpha and TIR motif containing 1	-2.13121	3.58112	464.052	7.3356e-14	3.61277e-12
387509	GPR153	G protein-coupled receptor 153	-2.12701	4.07645	354.279	6.79421e-13	1.9793e-11
7145	TNS1	tensin 1	-2.12274	0.844843	122.733	3.06261e-09	2.05411e-08
901	CCNG2	cyclin G2	-2.11174	3.69538	329.475	1.23105e-12	3.19837e-11
29799	YPEL1	yippee like 1	-2.11125	2.25173	330.269	1.20707e-12	3.15711e-11
5314	PKHD1	PKHD1, fibrocystin/polyductin	-2.11097	1.96642	191.234	9.83304e-11	1.12211e-09
339541	ARMH1	armadillo-like helical domain containing 1	-2.10884	0.676293	106.387	8.96592e-09	5.15684e-08
4773	NFATC2	nuclear factor of activated T cells 2	-2.10584	5.25994	1015.79	1.03752e-16	4.58121e-14
51062	ATL1	atlastin GTPase 1	-2.10324	0.0683412	77.1228	9.32144e-08	4.02665e-07
728	C5AR1	complement C5a receptor 1	-2.1014	-1.33711	84.2023	4.97514e-08	2.30997e-07
1636	ACE	angiotensin I converting enzyme	-2.09881	-1.73749	63.8284	3.48989e-07	1.2952e-06
23187	PHLDB1	pleckstrin homology like domain family B member 1	-2.09656	8.24133	1871.2	5.84917e-19	2.66077e-15
1004	CDH6	cadherin 6	-2.09608	2.97443	84.9136	4.68258e-08	2.19188e-07
687	KLF9	Kruppel like factor 9	-2.09333	2.49571	234.969	1.9054e-11	2.88691e-10
128344	PIFO	primary cilia formation	-2.08728	3.42906	492.247	4.49703e-14	2.44151e-12
217	ALDH2	aldehyde dehydrogenase 2 family member	-2.08491	1.11904	168.051	2.71781e-10	2.62431e-09
56917	MEIS3	Meis homeobox 3	-2.08245	4.56189	566.902	1.38863e-14	1.03981e-12
11037	STON1	stonin 1	-2.08041	3.75184	328.562	1.25932e-12	3.24637e-11
414918	DENND6B	DENN domain containing 6B	-2.08011	1.62203	195.64	8.21082e-11	9.59133e-10
5159	PDGFRB	platelet derived growth factor receptor beta	-2.07627	5.4778	1185.22	2.81652e-17	2.04948e-14
400617	KCNJ2-AS1	KCNJ2 antisense RNA 1 (head to head)	-2.07606	0.624555	96.6168	1.82882e-08	9.66539e-08
56896	DPYSL5	dihydropyrimidinase like 5	-2.07058	1.25634	94.5269	2.14721e-08	1.10944e-07
646405	TPTE2P1	transmembrane phosphoinositide 3-phosphatase and tensin homolog 2 pseudogene 1	-2.06785	0.219693	79.3482	7.61368e-08	3.36292e-07
27293	SMPDL3B	sphingomyelin phosphodiesterase acid like 3B	-2.06271	0.158731	83.1946	5.42525e-08	2.49631e-07
5002	SLC22A18	solute carrier family 22 member 18	-2.06026	2.25584	302.357	2.48089e-12	5.56472e-11
11240	PADI2	peptidyl arginine deiminase 2	-2.05978	9.62892	2006.34	3.232e-19	2.31621e-15
619207	SCART1	scavenger receptor family member expressed on T cells 1	-2.05876	0.929284	122.765	3.05668e-09	2.0511e-08
3990	LIPC	lipase C, hepatic type	-2.05831	1.72419	130.805	1.8865e-09	1.36539e-08
8912	CACNA1H	calcium voltage-gated channel subunit alpha1 H	-2.05191	3.16343	412.415	1.94612e-13	7.57983e-12
5795	PTPRJ	protein tyrosine phosphatase, receptor type J	-2.05096	8.44791	1526.26	3.30303e-18	4.30385e-15
440730	TRIM67	tripartite motif containing 67	-2.04541	2.17839	154.01	5.36462e-10	4.69776e-09
219654	ZCCHC24	zinc finger CCHC-type containing 24	-2.04208	2.91864	468.088	6.82752e-14	3.44388e-12
440300	LOC440300	chondroitin sulfate proteoglycan 4 pseudogene	-2.041	1.88913	179.462	1.62311e-10	1.71185e-09
283209	PGM2L1	phosphoglucomutase 2 like 1	-2.03584	4.80888	391.914	2.96307e-13	1.0591e-11
5365	PLXNB3	plexin B3	-2.02729	-0.750851	111.702	6.22875e-09	3.77651e-08
89846	FGD3	FYVE, RhoGEF and PH domain containing 3	-2.02293	-0.585765	46.3454	2.90626e-06	8.7273e-06
55586	MIOX	myo-inositol oxygenase	-2.02279	-0.24187	110.766	6.63392e-09	3.98508e-08
338761	C1QL4	complement C1q like 4	-2.01788	2.68434	401.854	2.41049e-13	8.99727e-12
2886	GRB7	growth factor receptor bound protein 7	-2.01561	4.99473	742.735	1.4482e-15	2.03501e-13
100286844	BCDIN3D-AS1	BCDIN3D antisense RNA 1	-2.01038	1.82174	121.257	3.35669e-09	2.22224e-08
215	ABCD1	ATP binding cassette subfamily D member 1	-2.00927	3.66164	579.484	1.15629e-14	9.15641e-13
7148	TNXB	tenascin XB	-2.00904	-0.404678	69.7522	1.88959e-07	7.52948e-07
27012	KCNV1	potassium voltage-gated channel modifier subfamily V member 1	-2.00748	1.03388	66.4893	2.63485e-07	1.00869e-06
9056	SLC7A7	solute carrier family 7 member 7	-2.00457	-1.16014	62.928	3.84624e-07	1.41173e-06
6328	SCN3A	sodium voltage-gated channel alpha subunit 3	-2.00305	5.05855	209.642	4.74182e-11	6.13952e-10
256949	KANK3	KN motif and ankyrin repeat domains 3	-2.00301	0.0357388	111.991	6.10908e-09	3.71495e-08
5909	RAP1GAP	RAP1 GTPase activating protein	-2.00294	2.72503	332.997	1.12855e-12	2.98993e-11
1464	CSPG4	chondroitin sulfate proteoglycan 4	-2.00272	-1.1678	41.9145	5.47126e-06	1.5446e-05
64077	LHPP	phospholysine phosphohistidine inorganic pyrophosphate phosphatase	-2.00184	1.14149	114.292	5.24438e-09	3.2512e-08
286749	STON1-GTF2A1L	STON1-GTF2A1L readthrough	-1.9965	2.8366	226.456	2.5612e-11	3.67912e-10
2043	EPHA4	EPH receptor A4	-1.99453	5.94752	687.879	2.75617e-15	3.16425e-13
7067	THRA	thyroid hormone receptor alpha	-1.99269	5.12507	1051.3	7.76201e-17	4.27896e-14
79873	NUDT18	nudix hydrolase 18	-1.9911	2.87267	537.958	2.14902e-14	1.4461e-12
745	MYRF	myelin regulatory factor	-1.98274	4.95961	539.664	2.0931e-14	1.42182e-12
2583	B4GALNT1	beta-1,4-N-acetyl-galactosaminyltransferase 1	-1.98214	4.25338	538.793	2.12143e-14	1.43426e-12
9249	DHRS3	dehydrogenase/reductase 3	-1.97919	6.21318	449.943	9.47348e-14	4.36603e-12
10203	CALCRL	calcitonin receptor like receptor	-1.97658	1.26438	33.7353	2.02322e-05	5.03016e-05
22925	PLA2R1	phospholipase A2 receptor 1	-1.97646	-0.326867	96.9564	1.78224e-08	9.44708e-08
2045	EPHA7	EPH receptor A7	-1.97471	5.73713	173.063	2.15884e-10	2.16231e-09
83450	DRC3	dynein regulatory complex subunit 3	-1.97465	2.00828	297.972	2.79413e-12	6.05875e-11
4861	NPAS1	neuronal PAS domain protein 1	-1.9733	0.387955	118.126	4.09047e-09	2.62556e-08
123099	DEGS2	delta 4-desaturase, sphingolipid 2	-1.96964	-1.91057	38.4005	9.36458e-06	2.52014e-05
27019	DNAI1	dynein axonemal intermediate chain 1	-1.96553	-0.705546	63.733	3.52584e-07	1.30516e-06
124590	USH1G	USH1 protein network component sans	-1.96412	-1.71415	64.4321	4.96543e-07	1.77259e-06
56129	PCDHB7	protocadherin beta 7	-1.96383	1.05013	139.688	1.14031e-09	8.89717e-09
1294	COL7A1	collagen type VII alpha 1 chain	-1.96333	1.91539	215.874	3.75444e-11	5.04807e-10
200316	APOBEC3F	apolipoprotein B mRNA editing enzyme catalytic subunit 3F	-1.96286	3.81748	521.318	2.79132e-14	1.72505e-12
155368	METTL27	methyltransferase like 27	-1.96179	0.403416	112.684	5.83287e-09	3.57123e-08
6414	SELENOP	selenoprotein P	-1.96153	5.28081	446.639	1.00695e-13	4.53856e-12
100132074	FOXO6	forkhead box O6	-1.96052	-1.40642	56.7387	7.74578e-07	2.65726e-06
122953	JDP2	Jun dimerization protein 2	-1.96046	0.907659	222.974	2.89919e-11	4.08595e-10
283335	LOC283335	uncharacterized LOC283335	-1.95553	2.04651	237.59	1.74308e-11	2.67777e-10
376497	SLC27A1	solute carrier family 27 member 1	-1.95142	3.55482	419.69	1.68451e-13	6.79387e-12
6602	SMARCD1	SWI/SNF related, matrix associated, actin dependent regulator of chromatin, subfamily d, member 1	-1.95113	6.88248	1682.48	1.44383e-18	2.95635e-15
284618	RUSC1-AS1	RUSC1 antisense RNA 1	-1.94907	-0.0441968	98.4549	1.59195e-08	8.53945e-08
3075	CFH	complement factor H	-1.94897	5.82754	174.916	1.98573e-10	2.01141e-09
646113	LINC00643	long intergenic non-protein coding RNA 643	-1.94587	0.530795	51.718	1.43023e-06	4.59219e-06
5087	PBX1	PBX homeobox 1	-1.94445	3.2602	336.389	1.03874e-12	2.79854e-11
56920	SEMA3G	semaphorin 3G	-1.941	-1.37142	72.9074	1.38638e-07	5.73479e-07
100287639	MTHFD2P1	methylenetetrahydrofolate dehydrogenase (NADP+ dependent) 2, methenyltetrahydrofolate cyclohydrolase pseudogene 1	-1.93952	3.52918	447.269	9.95282e-14	4.51047e-12
26508	HEYL	hes related family bHLH transcription factor with YRPW motif-like	-1.9395	3.07824	465.29	7.17546e-14	3.58348e-12
58473	PLEKHB1	pleckstrin homology domain containing B1	-1.93883	3.47827	322.59	1.46294e-12	3.6594e-11
342979	PALM3	paralemmin 3	-1.93247	3.15463	627.032	5.98412e-15	5.60591e-13
100862728	UPK1A-AS1	UPK1A antisense RNA 1	-1.92969	-1.46123	72.8674	1.39174e-07	5.75527e-07
6452	SH3BP2	SH3 domain binding protein 2	-1.92884	3.62227	475.914	5.95043e-14	3.09013e-12
358	AQP1	aquaporin 1 (Colton blood group)	-1.92843	0.743244	52.5815	1.28297e-06	4.16602e-06
53630	BCO1	beta-carotene oxygenase 1	-1.92804	4.06965	338.82	9.79289e-13	2.66341e-11
7436	VLDLR	very low density lipoprotein receptor	-1.92369	5.13612	534.853	2.25513e-14	1.4782e-12
352909	DNAAF3	dynein axonemal assembly factor 3	-1.92174	3.23474	474.477	6.10162e-14	3.12338e-12
85458	DIXDC1	DIX domain containing 1	-1.91723	4.26536	407.8	2.13548e-13	8.14039e-12
59352	LGR6	leucine rich repeat containing G protein-coupled receptor 6	-1.91609	-1.46328	62.6462	3.966e-07	1.4516e-06
92840	REEP6	receptor accessory protein 6	-1.91532	2.35023	356.767	6.41512e-13	1.91558e-11
169611	OLFML2A	olfactomedin like 2A	-1.91147	5.9732	937.848	2.03487e-16	6.36073e-14
10878	CFHR3	complement factor H related 3	-1.91127	0.278735	79.6445	7.41394e-08	3.28787e-07
3975	LHX1	LIM homeobox 1	-1.91081	0.667257	94.2583	2.19246e-08	1.12957e-07
284040	CDRT4	CMT1A duplicated region transcript 4	-1.91077	2.58099	233.833	1.98093e-11	2.96995e-10
348	APOE	apolipoprotein E	-1.9106	1.12294	148.992	6.93484e-10	5.82291e-09
9498	SLC4A8	solute carrier family 4 member 8	-1.91028	5.75439	901.157	2.84857e-16	7.42338e-14
11045	UPK1A	uroplakin 1A	-1.90877	-0.784901	56.1853	8.26991e-07	2.82086e-06
401093	MBNL1-AS1	MBNL1 antisense RNA 1	-1.90761	1.09114	87.5445	3.75588e-08	1.8193e-07
440	ASNS	asparagine synthetase (glutamine-hydrolyzing)	-1.90002	5.96563	305.376	2.28811e-12	5.23054e-11
7412	VCAM1	vascular cell adhesion molecule 1	-1.89767	5.31587	251.626	1.09847e-11	1.84576e-10
6535	SLC6A8	solute carrier family 6 member 8	-1.89593	3.0294	362.312	5.65237e-13	1.73108e-11
7477	WNT7B	Wnt family member 7B	-1.89416	4.58154	422.883	1.58229e-13	6.46124e-12
163933	FAM43B	family with sequence similarity 43 member B	-1.89223	-0.1004	86.2658	4.17782e-08	1.99005e-07
55715	DOK4	docking protein 4	-1.89066	4.53269	664.276	3.69255e-15	3.95587e-13
4151	MB	myoglobin	-1.8892	-1.71446	45.0986	3.45631e-06	1.02224e-05
56128	PCDHB8	protocadherin beta 8	-1.88745	5.10412	926.476	2.25531e-16	6.59701e-14
57447	NDRG2	NDRG family member 2	-1.88525	3.28651	251.333	1.10881e-11	1.85851e-10
2264	FGFR4	fibroblast growth factor receptor 4	-1.8847	4.98784	712.295	2.05741e-15	2.56425e-13
353189	SLCO4C1	solute carrier organic anion transporter family member 4C1	-1.88406	8.70759	161.873	3.64159e-10	3.38643e-09
100130093	NA	NA	-1.87967	0.13073	93.693	2.29117e-08	1.17427e-07
10608	MXD4	MAX dimerization protein 4	-1.87883	6.0323	764.057	1.14188e-15	1.75984e-13
221188	ADGRG5	adhesion G protein-coupled receptor G5	-1.87474	-1.17984	45.4692	3.28152e-06	9.75658e-06
64137	ABCG4	ATP binding cassette subfamily G member 4	-1.8735	-0.288521	62.0094	4.25222e-07	1.54554e-06
201232	SLC16A13	solute carrier family 16 member 13	-1.87266	2.10139	122.261	3.15345e-09	2.10323e-08
374395	TMEM179B	transmembrane protein 179B	-1.87052	5.49064	1001.46	1.1697e-16	4.93099e-14
3750	KCND1	potassium voltage-gated channel subfamily D member 1	-1.869	2.21524	168.412	2.67254e-10	2.59522e-09
3078	CFHR1	complement factor H related 1	-1.86819	1.00604	61.0407	4.73296e-07	1.69806e-06
7044	LEFTY2	left-right determination factor 2	-1.86739	-2.26094	31.8088	4.524e-05	0.000104282
8705	B3GALT4	beta-1,3-galactosyltransferase 4	-1.86608	-0.890373	53.915	1.08767e-06	3.60536e-06
112817	HOGA1	4-hydroxy-2-oxoglutarate aldolase 1	-1.86494	4.65995	464.197	7.31671e-14	3.61277e-12
57462	MYORG	myogenesis regulating glycosidase (putative)	-1.86482	4.25997	620.308	6.54853e-15	6.01667e-13
10297	APC2	APC2, WNT signaling pathway regulator	-1.86304	3.63709	413.637	1.89916e-13	7.41708e-12
83875	BCO2	beta-carotene oxygenase 2	-1.86167	0.873032	110.898	6.57523e-09	3.95812e-08
392636	AGMO	alkylglycerol monooxygenase	-1.86033	2.01882	177.189	1.79422e-10	1.85278e-09
11247	NXPH4	neurexophilin 4	-1.8559	1.12658	146.46	7.91749e-10	6.53318e-09
100505601	PARD3-AS1	PARD3 antisense RNA 1	-1.85003	-1.53066	39.0115	8.50809e-06	2.31222e-05
5305	PIP4K2A	phosphatidylinositol-5-phosphate 4-kinase type 2 alpha	-1.84498	6.12078	1539.58	3.06814e-18	4.30385e-15
352954	CASTOR3	CASTOR family member 3	-1.84487	3.94085	536.858	2.18595e-14	1.45052e-12
3203	HOXA6	homeobox A6	-1.84388	-0.217252	69.8558	1.87014e-07	7.46234e-07
3248	HPGD	15-hydroxyprostaglandin dehydrogenase	-1.84326	0.627887	108.669	7.6531e-09	4.49557e-08
8514	KCNAB2	potassium voltage-gated channel subfamily A regulatory beta subunit 2	-1.8429	-0.0922305	51.9763	1.38429e-06	4.46469e-06
4059	BCAM	basal cell adhesion molecule (Lutheran blood group)	-1.84258	5.67035	610.572	7.47413e-15	6.57501e-13
5624	PROC	protein C, inactivator of coagulation factors Va and VIIIa	-1.84212	-1.52234	41.5768	5.75299e-06	1.61681e-05
440104	TMEM198B	transmembrane protein 198B (pseudogene)	-1.84162	2.56953	232.593	2.06724e-11	3.07508e-10
115948	CCDC151	coiled-coil domain containing 151	-1.84147	0.369923	65.2368	3.00408e-07	1.1316e-06
7942	TFEB	transcription factor EB	-1.83816	4.65843	847.959	4.75513e-16	1.00228e-13
27156	RSPH14	radial spoke head 14 homolog	-1.83713	1.29232	145.562	8.30244e-10	6.7883e-09
80310	PDGFD	platelet derived growth factor D	-1.8359	1.38209	46.7269	2.75809e-06	8.3242e-06
80237	ELL3	elongation factor for RNA polymerase II 3	-1.83347	1.27396	92.809	2.45566e-08	1.24945e-07
56123	PCDHB13	protocadherin beta 13	-1.83338	4.34733	521.028	2.80427e-14	1.72505e-12
79983	POF1B	POF1B, actin binding protein	-1.83308	0.634333	32.1081	2.69314e-05	6.50612e-05
590	BCHE	butyrylcholinesterase	-1.83259	5.58788	367.122	5.07214e-13	1.59778e-11
120939	TMEM52B	transmembrane protein 52B	-1.83246	1.2844	75.153	1.11956e-07	4.74753e-07
56125	PCDHB11	protocadherin beta 11	-1.83143	2.31574	239.309	1.64502e-11	2.56004e-10
58480	RHOU	ras homolog family member U	-1.8269	1.76616	165.345	3.08563e-10	2.93667e-09
10500	SEMA6C	semaphorin 6C	-1.82676	3.1963	419.775	1.6817e-13	6.79387e-12
7164	TPD52L1	tumor protein D52 like 1	-1.8263	0.897188	84.9631	4.66291e-08	2.18553e-07
400673	VMAC	vimentin type intermediate filament associated coiled-coil protein	-1.82506	1.15272	133.303	1.6325e-09	1.21111e-08
3897	L1CAM	L1 cell adhesion molecule	-1.82447	1.59436	271.642	5.9196e-12	1.11786e-10
147906	DACT3	dishevelled binding antagonist of beta catenin 3	-1.82287	1.23024	100.892	1.32898e-08	7.29539e-08
388815	MIR99AHG	mir-99a-let-7c cluster host gene	-1.82193	2.13531	116.24	4.61819e-09	2.91854e-08
3696	ITGB8	integrin subunit beta 8	-1.82102	2.40093	47.1909	2.58911e-06	7.84062e-06
100129434	LOC100129434	uncharacterized LOC100129434	-1.81904	0.366298	61.9559	4.27729e-07	1.55403e-06
284615	ANKRD34A	ankyrin repeat domain 34A	-1.818	0.927571	71.4614	1.59555e-07	6.47848e-07
140576	S100A16	S100 calcium binding protein A16	-1.81678	5.38438	742.744	1.44806e-15	2.03501e-13
9121	SLC16A5	solute carrier family 16 member 5	-1.81479	0.949688	155.302	5.02763e-10	4.43999e-09
8092	ALX1	ALX homeobox 1	-1.80739	5.75052	618.499	6.71033e-15	6.12607e-13
80726	IQCN	IQ motif containing N	-1.80615	0.0971953	52.8269	1.24427e-06	4.05412e-06
83439	TCF7L1	transcription factor 7 like 1	-1.80356	2.99798	218.865	3.36389e-11	4.59624e-10
201501	ZBTB7C	zinc finger and BTB domain containing 7C	-1.80031	1.26178	154.176	5.31985e-10	4.67215e-09
3108	HLA-DMA	major histocompatibility complex, class II, DM alpha	-1.79809	1.17357	119.502	3.74793e-09	2.43734e-08
4035	LRP1	LDL receptor related protein 1	-1.79661	7.93996	835.197	5.40236e-16	1.10617e-13
2634	GBP2	guanylate binding protein 2	-1.79417	2.26502	153.941	5.38331e-10	4.70769e-09
2042	EPHA3	EPH receptor A3	-1.79395	1.71655	77.0859	9.35312e-08	4.0379e-07
84249	PSD2	pleckstrin and Sec7 domain containing 2	-1.79395	-1.06642	41.5133	5.80768e-06	1.63123e-05
26167	PCDHB5	protocadherin beta 5	-1.79331	5.07841	614.23	7.11021e-15	6.45004e-13
3759	KCNJ2	potassium voltage-gated channel subfamily J member 2	-1.79295	3.1003	261.883	7.95771e-12	1.41511e-10
83853	ROPN1L	rhophilin associated tail protein 1 like	-1.79251	0.894896	120.901	3.43205e-09	2.26376e-08
57648	KIAA1522	KIAA1522	-1.78308	6.65401	829.136	5.74377e-16	1.15807e-13
89	ACTN3	actinin alpha 3 (gene/pseudogene)	-1.78244	-1.63373	39.5083	7.87603e-06	2.15392e-05
100422737	LINC02532	long intergenic non-protein coding RNA 2532	-1.78121	-0.616363	41.1964	6.08979e-06	1.70213e-05
10636	RGS14	regulator of G protein signaling 14	-1.78011	1.10996	96.0344	1.9119e-08	1.00305e-07
8490	RGS5	regulator of G protein signaling 5	-1.77785	4.17969	116.91	4.42236e-09	2.8084e-08
3691	ITGB4	integrin subunit beta 4	-1.77716	4.11594	525.261	2.62168e-14	1.65515e-12
147650	SPACA6	sperm acrosome associated 6	-1.77565	1.51735	72.5604	1.43363e-07	5.90635e-07
900	CCNG1	cyclin G1	-1.77368	6.34888	587.507	1.03092e-14	8.34813e-13
3911	LAMA5	laminin subunit alpha 5	-1.77002	7.18322	564.273	1.44352e-14	1.05561e-12
10765	KDM5B	lysine demethylase 5B	-1.7695	5.847	964.771	1.60277e-16	5.34243e-14
1290	COL5A2	collagen type V alpha 2 chain	-1.76916	7.73574	1343.05	9.77062e-18	8.75265e-15
727910	TLCD2	TLC domain containing 2	-1.76833	3.19371	308.63	2.09877e-12	4.91531e-11
166379	BBS12	Bardet-Biedl syndrome 12	-1.768	2.46087	208.759	4.90394e-11	6.29823e-10
116969	ART5	ADP-ribosyltransferase 5	-1.76787	2.27414	265.119	7.2058e-12	1.31067e-10
22807	IKZF2	IKAROS family zinc finger 2	-1.76751	1.30903	101.789	1.24479e-08	6.88598e-08
388389	CCDC103	coiled-coil domain containing 103	-1.76652	3.44542	416.381	1.79829e-13	7.12015e-12
54345	SOX18	SRY-box 18	-1.76474	1.36972	121.535	3.29898e-09	2.18807e-08
9215	LARGE1	LARGE xylosyl- and glucuronyltransferase 1	-1.76313	2.01072	108.914	7.52555e-09	4.44249e-08
55315	SLC29A3	solute carrier family 29 member 3	-1.76252	1.25524	130.042	1.97263e-09	1.41369e-08
222643	UNC5CL	unc-5 family C-terminal like	-1.76187	0.665809	88.6502	3.42915e-08	1.68091e-07
1410	CRYAB	crystallin alpha B	-1.76182	-0.484522	60.1503	5.22889e-07	1.85785e-06
2550	GABBR1	gamma-aminobutyric acid type B receptor subunit 1	-1.76114	4.30085	321.497	1.50403e-12	3.74258e-11
3728	JUP	junction plakoglobin	-1.76109	6.251	520.099	2.84617e-14	1.73358e-12
94015	TTYH2	tweety family member 2	-1.7605	0.433204	67.6734	2.33188e-07	9.03808e-07
79412	KREMEN2	kringle containing transmembrane protein 2	-1.75971	2.78909	221.227	3.08742e-11	4.28569e-10
4148	MATN3	matrilin 3	-1.75759	-0.130483	41.0842	6.19332e-06	1.72803e-05
84958	SYTL1	synaptotagmin like 1	-1.75719	0.139298	70.811	1.70095e-07	6.86945e-07
6038	RNASE4	ribonuclease A family member 4	-1.75446	2.89022	241.174	1.5455e-11	2.42359e-10
7134	TNNC1	troponin C1, slow skeletal and cardiac type	-1.75415	-0.443244	66.2643	2.69726e-07	1.03011e-06
639	PRDM1	PR/SET domain 1	-1.75334	1.45283	109.662	7.15007e-09	4.25236e-08
54661	PCDHB17P	protocadherin beta 17 pseudogene	-1.75236	1.19614	126.086	2.49593e-09	1.72406e-08
64344	HIF3A	hypoxia inducible factor 3 alpha subunit	-1.7508	-1.54714	30.1111	3.87846e-05	9.05965e-05
222950	NYAP1	neuronal tyrosine phosphorylated phosphoinositide-3-kinase adaptor 1	-1.74849	1.14484	184.772	1.29001e-10	1.41358e-09
65217	PCDH15	protocadherin related 15	-1.74814	5.48537	207.833	5.08056e-11	6.47286e-10
54413	NLGN3	neuroligin 3	-1.74694	-0.377514	56.9134	7.58813e-07	2.60567e-06
100130522	PARD6G-AS1	PARD6G antisense RNA 1	-1.74686	-0.0212134	66.9405	2.5145e-07	9.67008e-07
11173	ADAMTS7	ADAM metallopeptidase with thrombospondin type 1 motif 7	-1.74521	-0.445415	34.5821	1.74995e-05	4.42441e-05
7481	WNT11	Wnt family member 11	-1.74379	-1.9928	58.378	9.41479e-07	3.16766e-06
53916	RAB4B	RAB4B, member RAS oncogene family	-1.74214	3.12726	304.366	2.35063e-12	5.33941e-11
79940	LINC00472	long intergenic non-protein coding RNA 472	-1.74193	3.98531	142.232	9.92452e-10	7.94238e-09
57717	PCDHB16	protocadherin beta 16	-1.73959	4.06866	442.166	1.09443e-13	4.84149e-12
55259	CASC1	cancer susceptibility 1	-1.73822	-0.0916162	73.7277	1.28145e-07	5.35011e-07
196743	PAOX	polyamine oxidase	-1.73727	2.24734	213.423	4.11238e-11	5.42751e-10
9143	SYNGR3	synaptogyrin 3	-1.73713	3.02185	227.765	2.44568e-11	3.56415e-10
246330	PELI3	pellino E3 ubiquitin protein ligase family member 3	-1.73539	3.56066	343.732	8.70415e-13	2.41309e-11
253190	SERHL2	serine hydrolase like 2	-1.73403	-1.37321	44.4368	3.79487e-06	1.11322e-05
6297	SALL2	spalt like transcription factor 2	-1.73385	2.84557	228.721	2.36499e-11	3.45942e-10
100271927	RASA4B	RAS p21 protein activator 4B	-1.7329	1.69744	142.737	9.65718e-10	7.76311e-09
84808	PERM1	PPARGC1 and ESRR induced regulator, muscle 1	-1.73261	-1.42103	31.5711	2.96611e-05	7.09973e-05
80863	PRRT1	proline rich transmembrane protein 1	-1.7322	1.48176	149.83	6.64021e-10	5.60837e-09
4241	MELTF	melanotransferrin	-1.7318	2.79802	220.445	3.17605e-11	4.38558e-10
146562	C16orf71	chromosome 16 open reading frame 71	-1.73099	-0.21176	78.9027	7.92542e-08	3.48451e-07
100506125	LOC100506125	uncharacterized LOC100506125	-1.72785	-1.28752	48.6888	2.11772e-06	6.54308e-06
283	ANG	angiogenin	-1.72678	2.90721	170.918	2.38057e-10	2.3483e-09
3748	KCNC3	potassium voltage-gated channel subfamily C member 3	-1.72665	-0.165641	48.8732	2.06665e-06	6.39217e-06
91608	RASL10B	RAS like family 10 member B	-1.72651	1.04821	78.3826	8.30758e-08	3.62253e-07
5139	PDE3A	phosphodiesterase 3A	-1.7261	-0.316834	32.9299	2.32811e-05	5.70114e-05
100507321	ERVK13-1	endogenous retrovirus group K13 member 1	-1.72603	3.14567	290.196	3.4642e-12	7.28042e-11
1952	CELSR2	cadherin EGF LAG seven-pass G-type receptor 2	-1.72557	2.62845	272.369	5.79293e-12	1.09974e-10
56130	PCDHB6	protocadherin beta 6	-1.72439	3.32964	300.229	2.62774e-12	5.76775e-11
79369	B3GNT4	UDP-GlcNAc:betaGal beta-1,3-N-acetylglucosaminyltransferase 4	-1.72353	-1.17389	43.8517	4.12526e-06	1.19982e-05
100616358	MIR4800	microRNA 4800	-1.72285	0.0412884	82.5054	5.75925e-08	2.62889e-07
51754	TMEM8B	transmembrane protein 8B	-1.7199	1.92879	155.585	4.95715e-10	4.39373e-09
93129	ORAI3	ORAI calcium release-activated calcium modulator 3	-1.71899	4.78296	663.617	3.72336e-15	3.95587e-13
220965	FAM13C	family with sequence similarity 13 member C	-1.71871	-1.09715	24.7665	0.000112099	0.000240742
81621	KAZALD1	Kazal type serine peptidase inhibitor domain 1	-1.71796	-0.0879046	52.7096	1.2626e-06	4.10639e-06
100506211	MIR210HG	MIR210 host gene	-1.7172	0.730602	94.1086	2.21812e-08	1.14033e-07
100529262	MIA-RAB4B	MIA-RAB4B readthrough (NMD candidate)	-1.71701	3.12151	297.342	2.8426e-12	6.15454e-11
60598	KCNK15	potassium two pore domain channel subfamily K member 15	-1.71502	1.72577	130.809	1.88601e-09	1.36539e-08
285943	HOXA-AS2	HOXA cluster antisense RNA 2	-1.7139	2.82081	248.697	1.20713e-11	1.98415e-10
114822	RHPN1	rhophilin Rho GTPase binding protein 1	-1.71059	2.67334	266.182	6.97646e-12	1.2738e-10
4973	OLR1	oxidized low density lipoprotein receptor 1	-1.70828	0.971295	64.7743	3.15472e-07	1.18399e-06
83538	TTC25	tetratricopeptide repeat domain 25	-1.7061	1.35945	158.377	4.31679e-10	3.91103e-09
80221	ACSF2	acyl-CoA synthetase family member 2	-1.70443	3.0293	268.851	6.43558e-12	1.19794e-10
55558	PLXNA3	plexin A3	-1.70383	4.95778	696.246	2.49058e-15	2.92602e-13
2086	ERV3-1	endogenous retrovirus group 3 member 1, envelope	-1.70168	1.13551	116.166	4.64042e-09	2.93e-08
9644	SH3PXD2A	SH3 and PX domains 2A	-1.69883	5.67873	1019.42	1.00674e-16	4.58121e-14
134	ADORA1	adenosine A1 receptor	-1.69805	3.01394	327.11	1.30574e-12	3.3301e-11
55561	CDC42BPG	CDC42 binding protein kinase gamma	-1.69608	1.51817	171.673	2.29978e-10	2.28529e-09
54756	IL17RD	interleukin 17 receptor D	-1.6956	4.60981	461.066	7.73879e-14	3.78567e-12
6296	ACSM3	acyl-CoA synthetase medium chain family member 3	-1.69481	4.20997	200.424	6.77933e-11	8.18846e-10
728239	MAGED4	MAGE family member D4	-1.69443	3.62141	377.765	4.0103e-13	1.34501e-11
81557	MAGED4B	MAGE family member D4B	-1.69443	3.62141	377.765	4.0103e-13	1.34501e-11
140688	NOL4L	nucleolar protein 4 like	-1.6921	1.43329	93.4487	2.33536e-08	1.19503e-07
201617	LINC00870	long intergenic non-protein coding RNA 870	-1.69135	-0.458789	78.1197	8.50853e-08	3.70339e-07
92714	ARRDC1	arrestin domain containing 1	-1.69043	3.17472	285.279	3.97984e-12	8.1258e-11
84929	FIBCD1	fibrinogen C domain containing 1	-1.68875	2.06734	159.415	4.1026e-10	3.75322e-09
115273	RAB42	RAB42, member RAS oncogene family	-1.68828	2.19262	266.285	6.95469e-12	1.27145e-10
80212	CCDC92	coiled-coil domain containing 92	-1.68783	4.27269	321.604	1.49997e-12	3.73898e-11
283385	MORN3	MORN repeat containing 3	-1.68638	-0.145909	61.1173	4.69281e-07	1.68661e-06
93210	PGAP3	post-GPI attachment to proteins 3	-1.68409	2.99115	258.858	8.74033e-12	1.51849e-10
80303	EFHD1	EF-hand domain family member D1	-1.68352	-1.37384	52.253	1.3369e-06	4.32838e-06
54944	LINC01521	long intergenic non-protein coding RNA 1521	-1.68293	3.44336	370.945	4.65834e-13	1.49369e-11
9760	TOX	thymocyte selection associated high mobility group box	-1.68015	0.594842	72.5293	1.43794e-07	5.91908e-07
4223	MEOX2	mesenchyme homeobox 2	-1.67924	0.612294	91.4903	2.7261e-08	1.37051e-07
55793	MINDY1	MINDY lysine 48 deubiquitinase 1	-1.67832	3.90244	460.796	7.77644e-14	3.79115e-12
114907	FBXO32	F-box protein 32	-1.67422	0.785627	89.2041	3.27747e-08	1.61485e-07
27239	GPR162	G protein-coupled receptor 162	-1.67406	1.27219	70.3791	1.77523e-07	7.12729e-07
400955	LINC01122	long intergenic non-protein coding RNA 1122	-1.67384	-0.461333	56.0697	8.38437e-07	2.85583e-06
2898	GRIK2	glutamate ionotropic receptor kainate type subunit 2	-1.67357	-0.828195	49.6432	1.86771e-06	5.82208e-06
1945	EFNA4	ephrin A4	-1.66849	2.79418	182.73	1.40809e-10	1.52287e-09
56124	PCDHB12	protocadherin beta 12	-1.66827	0.354468	50.8342	1.60079e-06	5.08401e-06
64753	CCDC136	coiled-coil domain containing 136	-1.66781	2.20579	246.574	1.29338e-11	2.09706e-10
389332	SMIM32	small integral membrane protein 32	-1.66727	0.604295	33.8354	1.98858e-05	4.95433e-05
1534	CYB561	cytochrome b561	-1.6634	1.67954	155.027	5.09735e-10	4.49602e-09
79856	SNX22	sorting nexin 22	-1.66032	1.50616	112.475	5.91473e-09	3.61672e-08
1301	COL11A1	collagen type XI alpha 1 chain	-1.65909	3.65072	215.371	3.82489e-11	5.11401e-10
90525	SHF	Src homology 2 domain containing F	-1.65687	0.392428	86.1377	4.22296e-08	2.00755e-07
282997	PDCD4-AS1	PDCD4 antisense RNA 1	-1.65599	1.62447	202.279	6.30136e-11	7.73928e-10
100506368	LOC100506368	uncharacterized LOC100506368	-1.65579	0.325382	51.3839	1.49219e-06	4.77082e-06
3106	HLA-B	major histocompatibility complex, class I, B	-1.65536	5.02987	418.356	1.72938e-13	6.90452e-12
196740	VSTM4	V-set and transmembrane domain containing 4	-1.65331	1.3561	34.1376	1.88787e-05	4.72891e-05
5155	PDGFB	platelet derived growth factor subunit B	-1.65267	5.54731	606.726	7.87932e-15	6.76254e-13
285368	PRRT3	proline rich transmembrane protein 3	-1.65169	2.23242	241.286	1.53978e-11	2.41726e-10
221	ALDH3B1	aldehyde dehydrogenase 3 family member B1	-1.65032	5.07362	977.577	1.43402e-16	5.15527e-14
5101	PCDH9	protocadherin 9	-1.64937	4.80005	271.678	5.91335e-12	1.11786e-10
5791	PTPRE	protein tyrosine phosphatase, receptor type E	-1.64859	1.81985	101.555	1.2661e-08	6.98583e-08
1289	COL5A1	collagen type V alpha 1 chain	-1.64832	2.96195	214.321	3.97705e-11	5.26831e-10
114783	LMTK3	lemur tyrosine kinase 3	-1.64384	3.73132	318.967	1.60426e-12	3.9373e-11
84868	HAVCR2	hepatitis A virus cellular receptor 2	-1.64185	-0.370559	29.3	4.51852e-05	0.000104189
389792	IER5L	immediate early response 5 like	-1.63754	4.00694	344.451	8.55643e-13	2.39063e-11
1278	COL1A2	collagen type I alpha 2 chain	-1.63703	9.49764	879.166	3.5076e-16	8.66801e-14
54739	XAF1	XIAP associated factor 1	-1.63548	-0.0224479	40.8739	6.39266e-06	1.77811e-05
128553	TSHZ2	teashirt zinc finger homeobox 2	-1.63516	1.84593	61.1033	4.70012e-07	1.68797e-06
7318	UBA7	ubiquitin like modifier activating enzyme 7	-1.63511	2.19434	131.17	1.84674e-09	1.34362e-08
154796	AMOT	angiomotin	-1.63346	3.62092	431.33	1.34372e-13	5.69808e-12
9537	TP53I11	tumor protein p53 inducible protein 11	-1.63268	1.23275	100.249	1.39327e-08	7.61044e-08
64399	HHIP	hedgehog interacting protein	-1.63209	0.0554496	49.7853	1.8334e-06	5.72713e-06
6696	SPP1	secreted phosphoprotein 1	-1.63026	6.96861	315.834	1.73883e-12	4.20991e-11
25992	SNED1	sushi, nidogen and EGF like domains 1	-1.62742	-1.40239	34.2915	1.83877e-05	4.61479e-05
55616	ASAP3	ArfGAP with SH3 domain, ankyrin repeat and PH domain 3	-1.6274	4.7129	540.778	2.05745e-14	1.40426e-12
55679	LIMS2	LIM zinc finger domain containing 2	-1.62553	-0.905487	41.0848	6.19275e-06	1.72803e-05
58494	JAM2	junctional adhesion molecule 2	-1.62514	1.51701	138.481	1.21895e-09	9.40833e-09
3224	HOXC8	homeobox C8	-1.62461	5.61941	907.214	2.69221e-16	7.2367e-14
55304	SPTLC3	serine palmitoyltransferase long chain base subunit 3	-1.62074	0.135227	57.5781	7.02014e-07	2.43395e-06
23224	SYNE2	spectrin repeat containing nuclear envelope protein 2	-1.61964	8.61585	116.936	4.415e-09	2.80497e-08
147699	PPM1N	protein phosphatase, Mg2+/Mn2+ dependent 1N (putative)	-1.61958	1.00478	143.368	9.33454e-10	7.52909e-09
3714	JAG2	jagged 2	-1.61849	0.798573	111.663	6.24495e-09	3.78473e-08
5064	PALM	paralemmin	-1.61533	4.05044	198.828	7.22349e-11	8.63505e-10
100652768	LOC100652768	uncharacterized LOC100652768	-1.61379	-0.644075	46.7223	2.75983e-06	8.32771e-06
155382	VPS37D	VPS37D, ESCRT-I subunit	-1.61087	1.19693	116.126	4.65241e-09	2.93628e-08
388228	SBK1	SH3 domain binding kinase 1	-1.60838	1.11082	83.837	5.13332e-08	2.37265e-07
5291	PIK3CB	phosphatidylinositol-4,5-bisphosphate 3-kinase catalytic subunit beta	-1.60794	5.85424	645.944	4.66717e-15	4.67794e-13
5916	RARG	retinoic acid receptor gamma	-1.60705	4.88211	524.991	2.63291e-14	1.65515e-12
27120	DKKL1	dickkopf like acrosomal protein 1	-1.60614	0.133269	86.5502	4.07959e-08	1.95234e-07
85446	ZFHX2	zinc finger homeobox 2	-1.60579	1.13503	92.8375	2.45016e-08	1.24753e-07
716	C1S	complement C1s	-1.60451	-1.04523	37.4695	1.08612e-05	2.88125e-05
9315	NREP	neuronal regeneration related protein	-1.60257	5.15261	475.433	6.00057e-14	3.09145e-12
388115	CCDC9B	coiled-coil domain containing 9B	-1.60254	4.88274	869.718	3.84176e-16	8.88128e-14
283152	CCDC153	coiled-coil domain containing 153	-1.60068	0.407297	51.6886	1.43557e-06	4.6083e-06
84501	SPIRE2	spire type actin nucleation factor 2	-1.59799	3.78032	373.52	4.40078e-13	1.43682e-11
92104	TTC30A	tetratricopeptide repeat domain 30A	-1.59749	2.71665	195.469	8.2678e-11	9.65004e-10
8140	SLC7A5	solute carrier family 7 member 5	-1.59653	6.01291	366.254	5.17182e-13	1.62019e-11
6094	ROM1	retinal outer segment membrane protein 1	-1.59332	1.75554	83.3575	5.34951e-08	2.46463e-07
101928483	NALT1	NOTCH1 associated lncRNA in T cell acute lymphoblastic leukemia 1	-1.58816	-2.02209	44.7087	3.65146e-06	1.07555e-05
3902	LAG3	lymphocyte activating 3	-1.58803	-1.04505	37.452	1.08918e-05	2.88866e-05
202374	STK32A	serine/threonine kinase 32A	-1.58747	0.856422	54.866	9.68691e-07	3.2455e-06
10580	SORBS1	sorbin and SH3 domain containing 1	-1.58745	2.12489	131.112	1.85304e-09	1.34684e-08
22996	TTC39A	tetratricopeptide repeat domain 39A	-1.58646	-1.70806	48.1309	2.28105e-06	7.00242e-06
60676	PAPPA2	pappalysin 2	-1.5863	-1.5422	42.514	5.00843e-06	1.42347e-05
100130776	AGAP2-AS1	AGAP2 antisense RNA 1	-1.58586	3.89975	378.897	3.91279e-13	1.32109e-11
4323	MMP14	matrix metallopeptidase 14	-1.58478	3.78762	291.404	3.34923e-12	7.0595e-11
83872	HMCN1	hemicentin 1	-1.58398	3.32323	89.829	3.11531e-08	1.54078e-07
284069	FAM171A2	family with sequence similarity 171 member A2	-1.58369	3.98344	315.085	1.77282e-12	4.28497e-11
23208	SYT11	synaptotagmin 11	-1.5821	6.48944	913.574	2.5383e-16	7.20432e-14
644192	NR2F2-AS1	NR2F2 antisense RNA 1	-1.58204	-0.0749063	41.4524	5.86073e-06	1.64484e-05
101928489	LOC101928489	uncharacterized LOC101928489	-1.58112	2.56	206.691	5.30824e-11	6.71299e-10
339929	LPP-AS2	LPP antisense RNA 2	-1.58092	2.38379	167.025	2.85109e-10	2.72795e-09
25876	SPEF1	sperm flagellar 1	-1.58056	0.43303	47.6538	2.43195e-06	7.42591e-06
8717	TRADD	TNFRSF1A associated via death domain	-1.57897	3.22452	218.529	3.40538e-11	4.64409e-10
9672	SDC3	syndecan 3	-1.57707	6.31211	854.705	4.44832e-16	9.66027e-14
29943	PADI1	peptidyl arginine deiminase 1	-1.57605	4.04128	566.609	1.39463e-14	1.03981e-12
57549	IGSF9	immunoglobulin superfamily member 9	-1.57297	0.927707	117.043	4.38466e-09	2.78817e-08
8611	PLPP1	phospholipid phosphatase 1	-1.57248	5.58651	650.872	4.37961e-15	4.44576e-13
4939	OAS2	2'-5'-oligoadenylate synthetase 2	-1.57225	0.793788	68.4978	2.14394e-07	8.38677e-07
6857	SYT1	synaptotagmin 1	-1.57212	3.8506	142.191	9.94668e-10	7.95568e-09
1028	CDKN1C	cyclin dependent kinase inhibitor 1C	-1.5719	-1.19687	40.96	6.31025e-06	1.75757e-05
9545	RAB3D	RAB3D, member RAS oncogene family	-1.57164	5.28847	631.406	5.64616e-15	5.35936e-13
221806	VWDE	von Willebrand factor D and EGF domains	-1.57159	-0.823371	36.5821	1.25403e-05	3.27575e-05
6302	TSPAN31	tetraspanin 31	-1.56927	4.26418	371.598	4.59149e-13	1.4822e-11
29964	PRICKLE4	prickle planar cell polarity protein 4	-1.5688	2.73309	266.029	7.00904e-12	1.2765e-10
79957	PAQR6	progestin and adipoQ receptor family member 6	-1.56838	-1.02235	36.1488	1.34643e-05	3.49165e-05
7263	TST	thiosulfate sulfurtransferase	-1.56745	1.66281	81.5938	6.23684e-08	2.82085e-07
6508	SLC4A3	solute carrier family 4 member 3	-1.56678	2.28201	234.193	1.95666e-11	2.94446e-10
1007	CDH9	cadherin 9	-1.56659	1.4957	62.2163	4.15678e-07	1.51539e-06
56898	BDH2	3-hydroxybutyrate dehydrogenase 2	-1.56645	2.67363	176.323	1.86468e-10	1.91587e-09
10220	GDF11	growth differentiation factor 11	-1.56624	4.11073	464.147	7.32323e-14	3.61277e-12
8707	B3GALT2	beta-1,3-galactosyltransferase 2	-1.56447	-0.408425	36.9183	1.18723e-05	3.12172e-05
57611	ISLR2	immunoglobulin superfamily containing leucine rich repeat 2	-1.56443	-1.38191	34.5791	1.75081e-05	4.42582e-05
6821	SUOX	sulfite oxidase	-1.56285	5.64469	749.248	1.34586e-15	1.94851e-13
25981	DNAH1	dynein axonemal heavy chain 1	-1.56211	1.06321	113.465	5.53819e-09	3.40974e-08
85371	KIAA1656	KIAA1656 protein	-1.55674	2.32146	131.065	1.85808e-09	1.34845e-08
10417	SPON2	spondin 2	-1.55502	-0.598922	33.6833	2.0415e-05	5.07297e-05
26051	PPP1R16B	protein phosphatase 1 regulatory subunit 16B	-1.55334	-1.58991	36.7757	1.21506e-05	3.18264e-05
5364	PLXNB1	plexin B1	-1.55243	4.89467	500.708	3.90343e-14	2.17696e-12
149473	CCDC24	coiled-coil domain containing 24	-1.55163	3.20852	256.394	9.44181e-12	1.62656e-10
100288152	SLC9A3-AS1	SLC9A3 antisense RNA 1	-1.55131	-1.14007	37.0403	1.16397e-05	3.06676e-05
10156	RASA4	RAS p21 protein activator 4	-1.54747	0.584466	108.66	7.6581e-09	4.49667e-08
2191	FAP	fibroblast activation protein alpha	-1.54744	0.869892	48.1579	2.27284e-06	6.97872e-06
489	ATP2A3	ATPase sarcoplasmic/endoplasmic reticulum Ca2+ transporting 3	-1.54681	0.54058	90.6972	2.90469e-08	1.4486e-07
414060	TBC1D3C	TBC1 domain family member 3C	-1.54535	1.81744	112.37	5.95648e-09	3.62995e-08
102723859	TBC1D3E	TBC1 domain family member 3E	-1.54529	1.80868	114.31	5.23822e-09	3.25019e-08
101060351	TBC1D3K	TBC1 domain family member 3K	-1.54529	1.80972	113.785	5.42228e-09	3.34413e-08
101060389	TBC1D3D	TBC1 domain family member 3D	-1.54529	1.80972	113.785	5.42228e-09	3.34413e-08
102724862	TBC1D3I	TBC1 domain family member 3I	-1.54529	1.80972	113.785	5.42228e-09	3.34413e-08
126969	SLC44A3	solute carrier family 44 member 3	-1.54526	3.32629	189.658	1.04979e-10	1.18664e-09
341880	SLC35F4	solute carrier family 35 member F4	-1.54504	2.04396	157.292	4.55386e-10	4.09476e-09
79411	GLB1L	galactosidase beta 1 like	-1.54463	3.21017	283.621	4.1726e-12	8.42336e-11
100507437	LOC100507437	uncharacterized LOC100507437	-1.54416	1.83474	154.184	5.31772e-10	4.67215e-09
89876	MAATS1	MYCBP associated and testis expressed 1	-1.54408	1.92884	156.159	4.81727e-10	4.30193e-09
80256	FAM214B	family with sequence similarity 214 member B	-1.54317	4.34832	261.586	8.03103e-12	1.41628e-10
2934	GSN	gelsolin	-1.54264	7.79082	740.394	1.48709e-15	2.04321e-13
729873	TBC1D3	TBC1 domain family member 3	-1.54224	1.81741	110.532	6.73974e-09	4.04356e-08
3321	IGSF3	immunoglobulin superfamily member 3	-1.5417	5.68791	759.431	1.20163e-15	1.81158e-13
9127	P2RX6	purinergic receptor P2X 6	-1.54085	-1.7554	46.1073	3.00325e-06	8.99219e-06
65108	MARCKSL1	MARCKS like 1	-1.53962	3.902	309.443	2.05425e-12	4.82682e-11
8938	BAIAP3	BAI1 associated protein 3	-1.53926	-1.26187	19.3823	0.000381372	0.000740478
10346	TRIM22	tripartite motif containing 22	-1.53925	-0.302315	36.878	1.19502e-05	3.13819e-05
101060376	TBC1D3L	TBC1 domain family member 3L	-1.53915	1.81488	111.1	6.48627e-09	3.91113e-08
7127	TNFAIP2	TNF alpha induced protein 2	-1.53662	3.03866	241.789	1.51419e-11	2.39281e-10
388282	LOC388282	uncharacterized LOC388282	-1.53643	-1.70259	34.7831	1.69129e-05	4.29353e-05
170425	LINC00858	long intergenic non-protein coding RNA 858	-1.53623	1.32684	87.1801	3.87105e-08	1.86877e-07
64115	VSIR	V-set immunoregulatory receptor	-1.53502	5.40915	455.005	8.63531e-14	4.08482e-12
9595	CYTIP	cytohesin 1 interacting protein	-1.53448	1.40037	93.4994	2.32611e-08	1.19072e-07
5869	RAB5B	RAB5B, member RAS oncogene family	-1.53404	7.83824	1364.16	8.5612e-18	8.75265e-15
7130	TNFAIP6	TNF alpha induced protein 6	-1.5326	2.02145	79.2183	7.70316e-08	3.4014e-07
115811	IQCD	IQ motif containing D	-1.53258	1.67373	139.697	1.13978e-09	8.89717e-09
80216	ALPK1	alpha kinase 1	-1.53176	3.00789	257.945	8.99332e-12	1.55678e-10
59277	NTN4	netrin 4	-1.53097	7.50841	467.324	6.92067e-14	3.46832e-12
26112	CCDC69	coiled-coil domain containing 69	-1.53079	-0.552197	50.1414	1.75045e-06	5.50442e-06
80217	CFAP43	cilia and flagella associated protein 43	-1.53002	-0.0865559	33.8394	1.98719e-05	4.95173e-05
126353	MISP	mitotic spindle positioning	-1.5296	-0.495926	59.7206	5.48884e-07	1.94251e-06
160	AP2A1	adaptor related protein complex 2 alpha 1 subunit	-1.52952	7.22768	799.191	7.82621e-16	1.40885e-13
3131	HLF	HLF, PAR bZIP transcription factor	-1.52571	3.26396	202.82	6.16897e-11	7.61584e-10
84865	CCDC142	coiled-coil domain containing 142	-1.52561	3.57106	246.494	1.29674e-11	2.10014e-10
100874253	LINC00853	long intergenic non-protein coding RNA 853	-1.52548	-1.76832	31.0679	3.25025e-05	7.71671e-05
552	AVPR1A	arginine vasopressin receptor 1A	-1.52547	2.37115	36.9674	1.17781e-05	3.09867e-05
606	NBEAP1	neurobeachin pseudogene 1	-1.52509	1.08336	100.379	1.38e-08	7.54657e-08
56899	ANKS1B	ankyrin repeat and sterile alpha motif domain containing 1B	-1.52386	4.40544	202.96	6.1352e-11	7.58067e-10
55065	SLC52A1	solute carrier family 52 member 1	-1.52181	-1.12778	14.9411	0.00122353	0.00216398
3676	ITGA4	integrin subunit alpha 4	-1.52045	1.68874	102.409	1.18996e-08	6.60306e-08
84445	LZTS2	leucine zipper tumor suppressor 2	-1.5204	5.74297	715.047	1.99192e-15	2.5044e-13
78998	RHPN1-AS1	RHPN1 antisense RNA 1 (head to head)	-1.51843	1.1812	38.1253	9.78141e-06	2.62161e-05
51450	PRRX2	paired related homeobox 2	-1.51775	-0.00650554	52.5372	1.29009e-06	4.18724e-06
401331	RASA4CP	RAS p21 protein activator 4C, pseudogene	-1.51699	-0.502919	52.2747	1.33326e-06	4.3195e-06
8351	HIST1H3D	histone cluster 1 H3 family member d	-1.51671	0.458963	44.0168	4.02889e-06	1.1743e-05
715	C1R	complement C1r	-1.51487	-0.201066	34.7186	1.70988e-05	4.33306e-05
7472	WNT2	Wnt family member 2	-1.51427	-0.284677	44.5278	3.74616e-06	1.10141e-05
6820	SULT2B1	sulfotransferase family 2B member 1	-1.51408	3.21257	295.253	3.01041e-12	6.42087e-11
2696	GIPR	gastric inhibitory polypeptide receptor	-1.51399	-0.377142	36.2563	1.32283e-05	3.43659e-05
7078	TIMP3	TIMP metallopeptidase inhibitor 3	-1.50875	1.1949	93.0458	2.41035e-08	1.22989e-07
400566	C17orf97	chromosome 17 open reading frame 97	-1.50873	2.41921	181.508	1.48456e-10	1.59507e-09
10082	GPC6	glypican 6	-1.50837	2.53848	137.914	1.25803e-09	9.66308e-09
368	ABCC6	ATP binding cassette subfamily C member 6	-1.50745	-0.183293	41.9336	5.45582e-06	1.54085e-05
101927181	NA	NA	-1.5074	2.31047	115.338	4.89717e-09	3.06988e-08
84218	TBC1D3F	TBC1 domain family member 3F	-1.50614	2.22357	156.105	4.83025e-10	4.30815e-09
4303	FOXO4	forkhead box O4	-1.50598	2.94426	203.655	5.97079e-11	7.40305e-10
728743	LOC728743	zinc finger protein pseudogene	-1.5035	1.5931	80.3452	6.96439e-08	3.10871e-07
136895	C7orf31	chromosome 7 open reading frame 31	-1.50308	2.71065	171.534	2.31444e-10	2.2957e-09
440712	RHEX	regulator of hemoglobinization and erythroid cell expansion	-1.50278	0.807679	84.6132	4.80371e-08	2.24053e-07
54492	NEURL1B	neuralized E3 ubiquitin protein ligase 1B	-1.50259	4.84832	367.344	5.04701e-13	1.59562e-11
84861	KLHL22	kelch like family member 22	-1.50178	4.86562	651.853	4.32473e-15	4.44576e-13
150864	FAM117B	family with sequence similarity 117 member B	-1.50171	4.27001	155.568	4.9612e-10	4.39373e-09
56603	CYP26B1	cytochrome P450 family 26 subfamily B member 1	-1.50087	1.47399	108.188	7.91112e-09	4.62439e-08
26287	ANKRD2	ankyrin repeat domain 2	-1.50072	1.42048	98.001	1.64708e-08	8.81539e-08
79674	VEPH1	ventricular zone expressed PH domain containing 1	-1.50004	2.4373	218.684	3.38616e-11	4.62227e-10
129080	EMID1	EMI domain containing 1	-1.49986	-1.75591	33.3542	2.16156e-05	5.33522e-05
7108	TM7SF2	transmembrane 7 superfamily member 2	-1.49628	0.560992	66.3956	2.66066e-07	1.01706e-06
285220	EPHA6	EPH receptor A6	-1.49582	3.38714	221.215	3.08876e-11	4.28569e-10
6659	SOX4	SRY-box 4	-1.49565	5.61339	458.004	8.17797e-14	3.92023e-12
729438	CASTOR2	cytosolic arginine sensor for mTORC1 subunit 2	-1.49523	3.04571	233.769	1.98529e-11	2.97337e-10
56204	FAM214A	family with sequence similarity 214 member A	-1.49465	3.43741	150.18	6.52137e-10	5.5196e-09
10811	NOXA1	NADPH oxidase activator 1	-1.49212	-1.05125	40.0748	7.21841e-06	1.99118e-05
2357	FPR1	formyl peptide receptor 1	-1.49162	0.221145	72.9737	1.37755e-07	5.70336e-07
7216	TRO	trophinin	-1.49046	5.28	495.671	4.24542e-14	2.3314e-12
9902	MRC2	mannose receptor C type 2	-1.48883	6.77517	696.266	2.48999e-15	2.92602e-13
828	CAPS	calcyphosine	-1.48818	0.422985	53.875	1.09302e-06	3.62193e-06
221424	LRRC73	leucine rich repeat containing 73	-1.48676	0.00866122	43.599	4.27781e-06	1.23854e-05
115908	CTHRC1	collagen triple helix repeat containing 1	-1.48658	-0.569424	32.8513	2.3605e-05	5.76372e-05
284739	C20orf204	chromosome 20 open reading frame 204	-1.48635	-0.0881341	31.4691	3.02139e-05	7.2152e-05
255426	RASGEF1C	RasGEF domain family member 1C	-1.48608	-0.937326	22.2508	0.000194279	0.000397971
51043	ZBTB7B	zinc finger and BTB domain containing 7B	-1.48598	5.21357	550.715	1.76789e-14	1.23087e-12
29785	CYP2S1	cytochrome P450 family 2 subfamily S member 1	-1.48495	2.09924	175.934	1.89726e-10	1.93547e-09
101060321	TBC1D3G	TBC1 domain family member 3G	-1.48486	2.4791	167.055	2.84713e-10	2.72598e-09
57060	PCBP4	poly(rC) binding protein 4	-1.48454	6.36933	786.257	8.97662e-16	1.51367e-13
5148	PDE6G	phosphodiesterase 6G	-1.4832	2.32768	180.265	1.56707e-10	1.65763e-09
729877	TBC1D3H	TBC1 domain family member 3H	-1.48315	2.483	164.257	3.24889e-10	3.06559e-09
64900	LPIN3	lipin 3	-1.48226	4.93056	415.783	1.81974e-13	7.18522e-12
9582	APOBEC3B	apolipoprotein B mRNA editing enzyme catalytic subunit 3B	-1.48177	0.258325	76.2595	1.00959e-07	4.32599e-07
401491	VLDLR-AS1	VLDLR antisense RNA 1	-1.48128	2.2989	132.03	1.75686e-09	1.29002e-08
100499483	CCDC180	coiled-coil domain containing 180	-1.4812	2.89458	240.434	1.58419e-11	2.47344e-10
23635	SSBP2	single stranded DNA binding protein 2	-1.47964	4.88311	438.873	1.16423e-13	5.1187e-12
4814	NINJ1	ninjurin 1	-1.47939	4.76466	379.24	3.88379e-13	1.31911e-11
1675	CFD	complement factor D	-1.47875	1.18166	95.3259	2.01871e-08	1.05215e-07
102682016	LINC01159	long intergenic non-protein coding RNA 1159	-1.47848	-0.452601	34.3013	1.83569e-05	4.60868e-05
2852	GPER1	G protein-coupled estrogen receptor 1	-1.47676	0.488906	55.605	8.86249e-07	3.00156e-06
1768	DNAH6	dynein axonemal heavy chain 6	-1.47675	1.91585	74.5399	1.18621e-07	4.99765e-07
57659	ZBTB4	zinc finger and BTB domain containing 4	-1.47613	6.51272	805.158	7.35174e-16	1.38648e-13
7533	YWHAH	tyrosine 3-monooxygenase/tryptophan 5-monooxygenase activation protein eta	-1.47468	7.48457	796.112	8.08434e-16	1.40885e-13
8416	ANXA9	annexin A9	-1.47434	-0.21785	43.9594	4.06208e-06	1.18241e-05
26256	CABYR	calcium binding tyrosine phosphorylation regulated	-1.47285	4.91822	610.164	7.51602e-15	6.57501e-13
11067	DEPP1	DEPP1, autophagy regulator	-1.47107	-0.13001	37.7327	1.04125e-05	2.77145e-05
8398	PLA2G6	phospholipase A2 group VI	-1.46972	2.61837	143.727	9.15648e-10	7.40213e-09
57507	ZNF608	zinc finger protein 608	-1.46959	6.61747	354.556	6.75082e-13	1.97468e-11
1612	DAPK1	death associated protein kinase 1	-1.46921	8.44106	528.699	2.48316e-14	1.58183e-12
1363	CPE	carboxypeptidase E	-1.46846	2.42277	181.458	1.48779e-10	1.59615e-09
80162	PGGHG	protein-glucosylgalactosylhydroxylysine glucosidase	-1.46662	4.30821	264.985	7.23533e-12	1.31437e-10
1741	DLG3	discs large MAGUK scaffold protein 3	-1.46563	2.24227	151.352	6.14013e-10	5.26354e-09
64061	TSPYL2	TSPY like 2	-1.46118	5.72464	797.414	7.97398e-16	1.40885e-13
3077	HFE	homeostatic iron regulator	-1.46054	4.9525	598.873	8.78517e-15	7.37594e-13
100861412	FSBP	fibrinogen silencer binding protein	-1.45946	3.56559	247.57	1.25208e-11	2.04397e-10
54922	RASIP1	Ras interacting protein 1	-1.45865	-0.134682	40.9471	6.32247e-06	1.76064e-05
26231	LRRC29	leucine rich repeat containing 29	-1.45837	1.36924	121.882	3.22838e-09	2.14721e-08
7869	SEMA3B	semaphorin 3B	-1.45797	-1.65579	29.7533	4.14736e-05	9.62346e-05
25849	PARM1	prostate androgen-regulated mucin-like protein 1	-1.45731	2.11816	125.357	2.60838e-09	1.79137e-08
2494	NR5A2	nuclear receptor subfamily 5 group A member 2	-1.45685	1.58077	43.2694	4.48628e-06	1.29224e-05
79643	CHMP6	charged multivesicular body protein 6	-1.45676	5.69507	561.777	1.49787e-14	1.0898e-12
79746	ECHDC3	enoyl-CoA hydratase domain containing 3	-1.45675	-1.31027	25.4303	9.7521e-05	0.000211431
8908	GYG2	glycogenin 2	-1.45616	0.664327	74.2662	1.21739e-07	5.11998e-07
26040	SETBP1	SET binding protein 1	-1.45362	5.09008	273.104	5.66795e-12	1.0803e-10
23201	FAM168A	family with sequence similarity 168 member A	-1.45318	7.65898	977.199	1.43871e-16	5.15527e-14
340719	NANOS1	nanos C2HC-type zinc finger 1	-1.45246	2.02622	85.124	4.59973e-08	2.16086e-07
10044	SH2D3C	SH2 domain containing 3C	-1.45176	-0.0668929	59.1716	5.84214e-07	2.05839e-06
23621	BACE1	beta-secretase 1	-1.45137	3.01285	140.561	1.08696e-09	8.54827e-09
6855	SYP	synaptophysin	-1.4509	4.2038	307.364	2.17027e-12	5.00104e-11
171024	SYNPO2	synaptopodin 2	-1.45047	-0.830918	29.7048	4.18544e-05	9.7071e-05
1288	COL4A6	collagen type IV alpha 6 chain	-1.44908	1.68537	102.96	1.1436e-08	6.37791e-08
56241	SUSD2	sushi domain containing 2	-1.44664	-0.573604	55.509	8.96503e-07	3.03414e-06
3487	IGFBP4	insulin like growth factor binding protein 4	-1.44552	8.48973	809.62	7.01794e-16	1.34117e-13
2760	GM2A	GM2 ganglioside activator	-1.44352	6.61278	778.582	9.74797e-16	1.5877e-13
54328	GPR173	G protein-coupled receptor 173	-1.44256	4.24959	332.142	1.15253e-12	3.0422e-11
84033	OBSCN	obscurin, cytoskeletal calmodulin and titin-interacting RhoGEF	-1.44193	2.28637	82.3207	5.85264e-08	2.66982e-07
602	BCL3	B cell CLL/lymphoma 3	-1.4412	5.34412	320.108	1.55814e-12	3.84725e-11
79054	TRPM8	transient receptor potential cation channel subfamily M member 8	-1.4404	0.948429	65.7314	2.85177e-07	1.08216e-06
25809	TTLL1	tubulin tyrosine ligase like 1	-1.43921	2.90795	235.32	1.88274e-11	2.86468e-10
27076	LYPD3	LY6/PLAUR domain containing 3	-1.43914	-0.738813	42.6885	4.88205e-06	1.39364e-05
92960	PEX11G	peroxisomal biogenesis factor 11 gamma	-1.43901	0.574317	37.7183	1.04365e-05	2.77629e-05
100505942	LOC100505942	uncharacterized LOC100505942	-1.43813	-0.910542	20.8874	0.000265898	0.000530427
81537	SGPP1	sphingosine-1-phosphate phosphatase 1	-1.43801	5.48182	235.063	1.89931e-11	2.88377e-10
9459	ARHGEF6	Rac/Cdc42 guanine nucleotide exchange factor 6	-1.43772	-1.59092	26.6345	7.61776e-05	0.00016847
161145	TMEM229B	transmembrane protein 229B	-1.43689	0.92541	53.6567	1.12275e-06	3.71059e-06
92565	FANK1	fibronectin type III and ankyrin repeat domains 1	-1.43665	-0.982459	30.7543	3.44267e-05	8.1211e-05
23179	RGL1	ral guanine nucleotide dissociation stimulator like 1	-1.43634	3.18676	196.199	8.02718e-11	9.41815e-10
340895	MALRD1	MAM and LDL receptor class A domain containing 1	-1.43601	1.18373	72.6959	1.41496e-07	5.83701e-07
114800	CCDC85A	coiled-coil domain containing 85A	-1.43465	2.22232	81.0647	6.53426e-08	2.93683e-07
57710	KIAA1614	KIAA1614	-1.4346	0.449346	65.2017	3.01521e-07	1.1352e-06
1200	TPP1	tripeptidyl peptidase 1	-1.43321	7.72952	942.013	1.96025e-16	6.36073e-14
152573	SHISA3	shisa family member 3	-1.42901	-0.14787	34.8948	1.65966e-05	4.21921e-05
4013	VWA5A	von Willebrand factor A domain containing 5A	-1.42899	3.48853	194.61	8.5615e-11	9.94424e-10
5156	PDGFRA	platelet derived growth factor receptor alpha	-1.42647	-0.730651	15.589	0.0010213	0.00183346
101926935	LOC101926935	uncharacterized LOC101926935	-1.42557	-0.133303	34.0786	1.90706e-05	4.77086e-05
114881	OSBPL7	oxysterol binding protein like 7	-1.42439	3.68631	208.197	5.01018e-11	6.40026e-10
140564	APOBEC3D	apolipoprotein B mRNA editing enzyme catalytic subunit 3D	-1.42339	2.28757	193.575	8.93073e-11	1.03313e-09
440465	BAIAP2-DT	BAIAP2 divergent transcript	-1.42333	6.02152	751.238	1.31622e-15	1.94489e-13
408	ARRB1	arrestin beta 1	-1.42296	3.56858	241.588	1.52434e-11	2.40093e-10
84848	MIR503HG	MIR503 host gene	-1.42246	0.940969	69.0071	2.03633e-07	8.02059e-07
7390	UROS	uroporphyrinogen III synthase	-1.42167	4.97843	534.754	2.2586e-14	1.4782e-12
153684	LOC153684	uncharacterized LOC153684	-1.42075	2.82564	158.335	4.32562e-10	3.91656e-09
410	ARSA	arylsulfatase A	-1.42059	5.16033	430.749	1.35877e-13	5.72801e-12
5337	PLD1	phospholipase D1	-1.42036	5.77079	204.483	5.78138e-11	7.20561e-10
130399	ACVR1C	activin A receptor type 1C	-1.42019	1.83443	77.8664	8.70733e-08	3.78189e-07
6337	SCNN1A	sodium channel epithelial 1 alpha subunit	-1.42	-0.562378	27.8084	6.02841e-05	0.000135772
256764	WDR72	WD repeat domain 72	-1.41977	4.25865	130.453	1.92565e-09	1.38577e-08
79844	ZDHHC11	zinc finger DHHC-type containing 11	-1.41935	-1.12043	38.7139	8.91377e-06	2.41104e-05
8506	CNTNAP1	contactin associated protein 1	-1.4181	5.99305	740.372	1.48746e-15	2.04321e-13
6604	SMARCD3	SWI/SNF related, matrix associated, actin dependent regulator of chromatin, subfamily d, member 3	-1.41766	0.903256	75.6571	1.06789e-07	4.54589e-07
199223	TTC21A	tetratricopeptide repeat domain 21A	-1.41713	3.14465	262.547	7.79651e-12	1.39162e-10
155054	ZNF425	zinc finger protein 425	-1.41556	0.166955	54.9525	9.58613e-07	3.21625e-06
51092	SIDT2	SID1 transmembrane family member 2	-1.41525	5.08916	607.644	7.78039e-15	6.7206e-13
5740	PTGIS	prostaglandin I2 synthase	-1.41507	1.51265	131.66	1.79492e-09	1.31325e-08
641467	TSC22D1-AS1	TSC22D1 antisense RNA 1	-1.4139	-0.741314	33.029	2.28797e-05	5.61245e-05
55344	PLCXD1	phosphatidylinositol specific phospholipase C X domain containing 1	-1.41382	6.66366	572.743	1.27485e-14	9.89544e-13
51148	CERCAM	cerebral endothelial cell adhesion molecule	-1.41369	5.72486	682.321	2.95005e-15	3.32938e-13
28971	AAMDC	adipogenesis associated Mth938 domain containing	-1.4119	3.97956	329.122	1.2419e-12	3.20724e-11
339122	RAB43	RAB43, member RAS oncogene family	-1.41072	3.91301	234.191	1.95676e-11	2.94446e-10
6398	SECTM1	secreted and transmembrane 1	-1.4103	-0.749215	32.1512	2.67248e-05	6.46065e-05
124976	SPNS2	sphingolipid transporter 2	-1.41014	3.99284	211.81	4.36869e-11	5.70797e-10
221981	THSD7A	thrombospondin type 1 domain containing 7A	-1.4101	5.35993	169.235	2.57253e-10	2.51344e-09
10437	IFI30	IFI30, lysosomal thiol reductase	-1.41004	4.03001	323.291	1.43722e-12	3.60766e-11
80329	ULBP1	UL16 binding protein 1	-1.40919	-1.73296	29.6783	4.20637e-05	9.74934e-05
25960	ADGRA2	adhesion G protein-coupled receptor A2	-1.40828	0.344412	61.166	4.66751e-07	1.67794e-06
284029	LINC00324	long intergenic non-protein coding RNA 324	-1.40772	-1.27803	29.5988	4.26989e-05	9.88696e-05
57088	PLSCR4	phospholipid scramblase 4	-1.40452	1.63678	67.4792	2.3788e-07	9.19509e-07
375298	CERKL	ceramide kinase like	-1.40428	0.861972	39.0879	8.40732e-06	2.28744e-05
2244	FGB	fibrinogen beta chain	-1.40361	8.41257	288.048	3.67971e-12	7.64367e-11
100507495	SDCBP2-AS1	SDCBP2 antisense RNA 1	-1.40098	2.35799	109.142	7.4089e-09	4.38265e-08
10230	NBR2	neighbor of BRCA1 gene 2 (non-protein coding)	-1.40096	1.64377	114.602	5.13849e-09	3.19662e-08
23604	DAPK2	death associated protein kinase 2	-1.40026	-0.555868	27.374	6.56874e-05	0.000146857
6948	TCN2	transcobalamin 2	-1.39915	3.558	301.866	2.51396e-12	5.60598e-11
64207	IRF2BPL	interferon regulatory factor 2 binding protein like	-1.39897	6.44407	611.503	7.37959e-15	6.57501e-13
57158	JPH2	junctophilin 2	-1.39702	0.0431369	34.1841	1.87289e-05	4.69302e-05
728882	FAM182B	family with sequence similarity 182 member B	-1.39583	0.0568662	31.4634	3.02454e-05	7.2215e-05
4137	MAPT	microtubule associated protein tau	-1.3957	-1.25769	20.8977	0.000265256	0.000529293
5455	POU3F3	POU class 3 homeobox 3	-1.39433	2.24878	154.372	5.2678e-10	4.63495e-09
59307	SIGIRR	single Ig and TIR domain containing	-1.39345	3.89824	259.337	8.61081e-12	1.50144e-10
54828	BCAS3	BCAS3, microtubule associated cell migration factor	-1.39322	3.21338	170.084	2.47362e-10	2.43172e-09
6720	SREBF1	sterol regulatory element binding transcription factor 1	-1.39284	7.32802	252.077	1.08271e-11	1.82785e-10
56977	STOX2	storkhead box 2	-1.39121	1.32027	69.109	2.01554e-07	7.95724e-07
2266	FGG	fibrinogen gamma chain	-1.39039	4.29388	279.233	4.73509e-12	9.33535e-11
51339	DACT1	dishevelled binding antagonist of beta catenin 1	-1.38865	0.996156	24.2196	0.000125952	0.000267607
25959	KANK2	KN motif and ankyrin repeat domains 2	-1.3882	8.0594	827.882	5.81739e-16	1.15807e-13
19	ABCA1	ATP binding cassette subfamily A member 1	-1.38801	5.6228	294.356	3.08574e-12	6.56201e-11
57662	CAMSAP3	calmodulin regulated spectrin associated protein family member 3	-1.38798	-1.08631	28.1229	5.66814e-05	0.000128303
55890	GPRC5C	G protein-coupled receptor class C group 5 member C	-1.38769	1.41164	72.9181	1.38495e-07	5.73051e-07
29968	PSAT1	phosphoserine aminotransferase 1	-1.38642	6.9264	249.525	1.17523e-11	1.94062e-10
54587	MXRA8	matrix remodeling associated 8	-1.38625	-0.484898	30.1869	3.82405e-05	8.94421e-05
8349	HIST2H2BE	histone cluster 2 H2B family member e	-1.3846	2.20315	147.048	7.6761e-10	6.35596e-09
219285	SAMD9L	sterile alpha motif domain containing 9 like	-1.38433	2.64795	68.1214	2.22758e-07	8.67605e-07
7025	NR2F1	nuclear receptor subfamily 2 group F member 1	-1.38339	6.30323	730.405	1.66665e-15	2.18854e-13
8862	APLN	apelin	-1.38178	2.79905	85.8411	4.3295e-08	2.04801e-07
7280	TUBB2A	tubulin beta 2A class IIa	-1.38123	6.20235	423.9	1.55118e-13	6.37053e-12
9473	THEMIS2	thymocyte selection associated family member 2	-1.37998	1.04648	96.4347	1.85436e-08	9.77408e-08
5251	PHEX	phosphate regulating endopeptidase homolog X-linked	-1.37978	1.17081	88.0978	3.58823e-08	1.74873e-07
83478	ARHGAP24	Rho GTPase activating protein 24	-1.37866	5.42556	381.817	3.67334e-13	1.26562e-11
57127	RHBG	Rh family B glycoprotein (gene/pseudogene)	-1.37806	-2.04389	40.3613	9.1594e-06	2.46909e-05
10420	TESK2	testis associated actin remodelling kinase 2	-1.37638	1.51272	97.428	1.71974e-08	9.17347e-08
147111	NOTUM	notum, palmitoleoyl-protein carboxylesterase	-1.37626	-1.00395	32.8766	2.35003e-05	5.745e-05
100129726	LINC01126	long intergenic non-protein coding RNA 1126	-1.37498	-1.17284	23.3773	0.000151197	0.000315905
55653	BCAS4	breast carcinoma amplified sequence 4	-1.37315	5.76192	550.342	1.77791e-14	1.23106e-12
29966	STRN3	striatin 3	-1.37218	5.64774	382.98	3.58259e-13	1.24634e-11
100129550	LINC02035	long intergenic non-protein coding RNA 2035	-1.37145	2.37353	64.1184	3.38307e-07	1.26045e-06
80161	ASMTL-AS1	ASMTL antisense RNA 1	-1.36967	2.17435	88.7759	3.39406e-08	1.66599e-07
81544	GDPD5	glycerophosphodiester phosphodiesterase domain containing 5	-1.36893	-0.17203	53.1157	1.20037e-06	3.93706e-06
5174	PDZK1	PDZ domain containing 1	-1.36882	0.132105	31.7186	2.8882e-05	6.9341e-05
83937	RASSF4	Ras association domain family member 4	-1.36674	2.54449	123.382	2.94258e-09	1.98196e-08
3430	IFI35	interferon induced protein 35	-1.36574	5.79671	409.104	2.07994e-13	7.97108e-12
339535	LINC01139	long intergenic non-protein coding RNA 1139	-1.36568	4.38188	312.818	1.88039e-12	4.52209e-11
283298	OLFML1	olfactomedin like 1	-1.36508	0.419077	44.0723	3.99704e-06	1.16584e-05
51161	C3orf18	chromosome 3 open reading frame 18	-1.36482	1.15954	106.777	8.72498e-09	5.03709e-08
843	CASP10	caspase 10	-1.36342	3.25036	157.744	4.45327e-10	4.01691e-09
55295	KLHL26	kelch like family member 26	-1.36331	1.87845	102.113	1.21582e-08	6.73874e-08
6586	SLIT3	slit guidance ligand 3	-1.36244	8.30977	683.367	2.91243e-15	3.313e-13
388135	C15orf59	chromosome 15 open reading frame 59	-1.36217	-0.375253	35.4733	1.50605e-05	3.85881e-05
143630	UBQLNL	ubiquilin like	-1.3618	-0.692544	35.4197	1.51958e-05	3.89139e-05
161394	SAMD15	sterile alpha motif domain containing 15	-1.36161	1.79283	103.305	1.11554e-08	6.24329e-08
9746	CLSTN3	calsyntenin 3	-1.36151	4.54605	352.234	7.12463e-13	2.05467e-11
57639	CCDC146	coiled-coil domain containing 146	-1.36111	-0.452979	29.44	4.40006e-05	0.000101752
201895	SMIM14	small integral membrane protein 14	-1.36064	3.19625	236.775	1.79181e-11	2.74088e-10
114794	ELFN2	extracellular leucine rich repeat and fibronectin type III domain containing 2	-1.36049	5.96492	141.846	1.01345e-09	8.08288e-09
6097	RORC	RAR related orphan receptor C	-1.35981	-2.49442	36.0919	2.29673e-05	5.63296e-05
54760	PCSK4	proprotein convertase subtilisin/kexin type 4	-1.35917	1.22272	66.4469	2.64651e-07	1.01261e-06
101928622	LOC101928622	uncharacterized LOC101928622	-1.35829	-1.26219	25.1589	0.000103208	0.00022295
2826	CCR10	C-C motif chemokine receptor 10	-1.35787	-0.512896	31.6482	2.92511e-05	7.01214e-05
3017	HIST1H2BD	histone cluster 1 H2B family member d	-1.35572	3.30006	175.325	1.94969e-10	1.98331e-09
56127	PCDHB9	protocadherin beta 9	-1.35567	2.16322	103.281	1.11745e-08	6.2491e-08
54502	RBM47	RNA binding motif protein 47	-1.35486	4.46271	380.962	3.7417e-13	1.27995e-11
83643	CCDC3	coiled-coil domain containing 3	-1.35465	-0.186106	44.4441	3.79095e-06	1.11275e-05
90139	TSPAN18	tetraspanin 18	-1.35458	-1.95886	20.9568	0.000261606	0.000522737
3418	IDH2	isocitrate dehydrogenase (NADP(+)) 2, mitochondrial	-1.35412	6.66721	762.047	1.16742e-15	1.78007e-13
100653515	CEP295NL	CEP295 N-terminal like	-1.35387	1.55552	120.77	3.4604e-09	2.28142e-08
10076	PTPRU	protein tyrosine phosphatase, receptor type U	-1.35381	1.93217	88.2801	3.53482e-08	1.72563e-07
90271	OLMALINC	oligodendrocyte maturation-associated long intergenic non-coding RNA	-1.35348	3.16913	204.216	5.84171e-11	7.26817e-10
7464	CORO2A	coronin 2A	-1.35278	0.577833	78.8654	7.95218e-08	3.49521e-07
84233	TMEM126A	transmembrane protein 126A	-1.35278	4.73602	263.612	7.5457e-12	1.35529e-10
282996	RBM20	RNA binding motif protein 20	-1.35146	6.9164	632.991	5.52903e-15	5.28317e-13
80270	HSD3B7	hydroxy-delta-5-steroid dehydrogenase, 3 beta- and steroid delta-isomerase 7	-1.3513	1.1841	94.0665	2.22541e-08	1.14326e-07
6509	SLC1A4	solute carrier family 1 member 4	-1.34993	5.2891	346.426	8.1649e-13	2.30369e-11
1760	DMPK	DM1 protein kinase	-1.34986	5.97737	492.442	4.48227e-14	2.44151e-12
100128292	DLG5-AS1	DLG5 antisense RNA 1	-1.34947	-0.523086	43.0207	4.6512e-06	1.33465e-05
115361	GBP4	guanylate binding protein 4	-1.34867	-0.707456	23.4203	0.000149781	0.00031313
100507218	RNF157-AS1	RNF157 antisense RNA 1	-1.34815	0.731386	63.1119	3.7703e-07	1.38634e-06
349667	RTN4RL2	reticulon 4 receptor like 2	-1.34645	-1.27447	24.0622	0.000130288	0.000275922
6526	SLC5A3	solute carrier family 5 member 3	-1.34616	6.08144	224.905	2.706e-11	3.85537e-10
7621	ZNF70	zinc finger protein 70	-1.3461	3.53661	308.307	2.11678e-12	4.93704e-11
912	CD1D	CD1d molecule	-1.3452	-0.484128	29.6933	4.19448e-05	9.72492e-05
1852	DUSP9	dual specificity phosphatase 9	-1.34512	-1.49467	25.5576	9.4975e-05	0.00020641
221914	GPC2	glypican 2	-1.34474	-0.156072	46.468	2.85769e-06	8.59766e-06
80325	ABTB1	ankyrin repeat and BTB domain containing 1	-1.34349	2.93565	109.428	7.26561e-09	4.30678e-08
93408	MYL10	myosin light chain 10	-1.34257	0.014046	39.9173	7.39492e-06	2.03555e-05
57113	TRPC7	transient receptor potential cation channel subfamily C member 7	-1.34105	-1.48926	32.8916	2.95705e-05	7.07923e-05
8436	CAVIN2	caveolae associated protein 2	-1.33983	5.0105	292.624	3.23746e-12	6.84402e-11
347733	TUBB2B	tubulin beta 2B class IIb	-1.33954	6.07395	423.113	1.57521e-13	6.45071e-12
162394	SLFN5	schlafen family member 5	-1.33898	2.99361	118.619	3.96385e-09	2.55918e-08
10079	ATP9A	ATPase phospholipid transporting 9A (putative)	-1.33829	7.57787	909.593	2.63345e-16	7.2367e-14
170679	PSORS1C1	psoriasis susceptibility 1 candidate 1	-1.33824	-0.3753	43.1474	4.56632e-06	1.31266e-05
114827	FHAD1	forkhead associated phosphopeptide binding domain 1	-1.3372	-0.847071	38.1711	9.71062e-06	2.60397e-05
79603	CERS4	ceramide synthase 4	-1.33655	3.58723	234.38	1.94419e-11	2.93328e-10
147700	KLC3	kinesin light chain 3	-1.33641	-0.367763	33.1715	2.23156e-05	5.4891e-05
81493	SYNC	syncoilin, intermediate filament protein	-1.33421	6.03569	897.826	2.93883e-16	7.52183e-14
54961	SSH3	slingshot protein phosphatase 3	-1.33276	5.50224	454.034	8.78955e-14	4.11701e-12
9311	ASIC3	acid sensing ion channel subunit 3	-1.33272	-0.314732	29.822	4.09417e-05	9.51698e-05
11092	SPACA9	sperm acrosome associated 9	-1.3327	1.85475	82.9492	5.54162e-08	2.54154e-07
10586	MAB21L2	mab-21 like 2	-1.33268	3.82632	149.53	6.74409e-10	5.68606e-09
284023	RNF227	ring finger protein 227	-1.33262	1.7422	125.312	2.61554e-09	1.79423e-08
130814	PQLC3	PQ loop repeat containing 3	-1.33247	4.66255	342.524	8.95869e-13	2.46933e-11
196410	METTL7B	methyltransferase like 7B	-1.33216	1.50145	34.6613	1.72657e-05	4.36916e-05
256329	LMNTD2	lamin tail domain containing 2	-1.33194	1.25563	79.0367	7.83018e-08	3.45005e-07
5270	SERPINE2	serpin family E member 2	-1.33165	2.47257	92.9092	2.43636e-08	1.24183e-07
8292	COLQ	collagen like tail subunit of asymmetric acetylcholinesterase	-1.33068	-1.03439	32.2933	2.60559e-05	6.31269e-05
50813	COPS7A	COP9 signalosome subunit 7A	-1.33022	6.70673	749.734	1.33855e-15	1.94851e-13
100506123	LOC100506123	uncharacterized LOC100506123	-1.32966	0.391607	24.0628	0.00013027	0.000275922
2745	GLRX	glutaredoxin	-1.3292	3.01253	213.372	4.12025e-11	5.4329e-10
10381	TUBB3	tubulin beta 3 class III	-1.32865	8.13094	470.427	6.55117e-14	3.32971e-12
80757	TMEM121	transmembrane protein 121	-1.32845	0.349865	45.0973	3.45691e-06	1.02224e-05
552889	ATXN7L3B	ataxin 7 like 3B	-1.32798	6.58634	767.888	1.0949e-15	1.72453e-13
4258	MGST2	microsomal glutathione S-transferase 2	-1.32787	2.81468	156.588	4.71558e-10	4.22164e-09
23135	KDM6B	lysine demethylase 6B	-1.32785	4.51589	342.35	8.99618e-13	2.4749e-11
387856	CCDC184	coiled-coil domain containing 184	-1.32712	1.63281	115.35	4.89303e-09	3.06922e-08
5920	RARRES3	retinoic acid receptor responder 3	-1.32623	1.03593	38.0411	9.91321e-06	2.65284e-05
9229	DLGAP1	DLG associated protein 1	-1.3254	0.463017	35.1962	1.57754e-05	4.02543e-05
56243	KIAA1217	KIAA1217	-1.3253	5.02494	287.576	3.72899e-12	7.70139e-11
10501	SEMA6B	semaphorin 6B	-1.32517	4.2888	190.749	1.00323e-10	1.14212e-09
400058	MKRN9P	makorin ring finger protein 9, pseudogene	-1.32489	0.126693	44.3674	3.83248e-06	1.12356e-05
3955	LFNG	LFNG O-fucosylpeptide 3-beta-N-acetylglucosaminyltransferase	-1.32465	6.38473	155.749	4.91656e-10	4.36612e-09
400931	MIRLET7BHG	MIRLET7B host gene	-1.31931	1.53502	47.3629	2.52941e-06	7.6793e-06
8933	RTL8C	retrotransposon Gag like 8C	-1.31679	6.68378	594.69	9.31472e-15	7.71722e-13
414059	TBC1D3B	TBC1 domain family member 3B	-1.31597	-0.0245169	26.7085	7.50482e-05	0.000166152
3800	KIF5C	kinesin family member 5C	-1.31596	1.52037	99.8558	1.43436e-08	7.80512e-08
27245	AHDC1	AT-hook DNA binding motif containing 1	-1.31418	5.24239	418.572	1.72203e-13	6.89435e-12
4033	LRMP	lymphoid restricted membrane protein	-1.31323	-1.64591	28.1517	5.63642e-05	0.000127686
100628315	DNM3OS	DNM3 opposite strand/antisense RNA	-1.31308	-1.40713	19.7868	0.000345611	0.000676726
100506696	PCAT6	prostate cancer associated transcript 6 (non-protein coding)	-1.31245	-1.12128	29.8771	4.05204e-05	9.43129e-05
4094	MAF	MAF bZIP transcription factor	-1.31186	-1.16726	28.5272	6.41024e-05	0.000143604
10379	IRF9	interferon regulatory factor 9	-1.31155	5.11997	370.968	4.65599e-13	1.49369e-11
7482	WNT2B	Wnt family member 2B	-1.31072	3.06775	238.914	1.66699e-11	2.58615e-10
6622	SNCA	synuclein alpha	-1.30979	1.62306	66.6232	2.59849e-07	9.95034e-07
5265	SERPINA1	serpin family A member 1	-1.30968	-0.775106	20.8684	0.000267083	0.000532643
2995	GYPC	glycophorin C (Gerbich blood group)	-1.30914	2.87911	125.869	2.52878e-09	1.74171e-08
10457	GPNMB	glycoprotein nmb	-1.30877	5.12753	180.555	1.54736e-10	1.64284e-09
9563	H6PD	hexose-6-phosphate dehydrogenase/glucose 1-dehydrogenase	-1.3078	6.74907	650.431	4.40451e-15	4.44576e-13
153090	DAB2IP	DAB2 interacting protein	-1.3078	3.65858	240.855	1.56204e-11	2.44685e-10
22854	NTNG1	netrin G1	-1.30702	-1.35968	20.7676	0.000273487	0.000544429
8848	TSC22D1	TSC22 domain family member 1	-1.30644	8.0664	636.799	5.25847e-15	5.09255e-13
158401	C9orf84	chromosome 9 open reading frame 84	-1.30615	0.267286	34.0868	1.90437e-05	4.76525e-05
642852	LOC642852	uncharacterized LOC642852	-1.30546	6.46065	731.553	1.64484e-15	2.18292e-13
6319	SCD	stearoyl-CoA desaturase	-1.30486	9.37629	307.442	2.16578e-12	4.99873e-11
116983	ACAP3	ArfGAP with coiled-coil, ankyrin repeat and PH domains 3	-1.30457	5.08275	286.231	3.87364e-12	7.9429e-11
64866	CDCP1	CUB domain containing protein 1	-1.30394	-0.148534	38.2352	9.61256e-06	2.58009e-05
378938	MALAT1	metastasis associated lung adenocarcinoma transcript 1 (non-protein coding)	-1.30357	8.61757	93.5309	2.32039e-08	1.18821e-07
101927056	LOC101927056	uncharacterized LOC101927056	-1.30337	-1.49593	21.1602	0.000249479	0.000500949
150737	TTC30B	tetratricopeptide repeat domain 30B	-1.30307	2.23838	97.4058	1.72263e-08	9.18545e-08
3373	HYAL1	hyaluronoglucosaminidase 1	-1.30302	-0.655354	31.7033	2.89614e-05	6.952e-05
259	AMBP	alpha-1-microglobulin/bikunin precursor	-1.3026	-0.815955	34.5546	1.75812e-05	4.44195e-05
653	BMP5	bone morphogenetic protein 5	-1.30237	6.49773	203.405	6.02943e-11	7.46171e-10
170689	ADAMTS15	ADAM metallopeptidase with thrombospondin type 1 motif 15	-1.30229	5.2254	207.866	5.07408e-11	6.47035e-10
8322	FZD4	frizzled class receptor 4	-1.30145	4.50497	355.266	6.64092e-13	1.95129e-11
116236	ABHD15	abhydrolase domain containing 15	-1.30057	2.8552	96.4956	1.84578e-08	9.74064e-08
83999	KREMEN1	kringle containing transmembrane protein 1	-1.29942	4.76276	448.533	9.72289e-14	4.43816e-12
158219	TTC39B	tetratricopeptide repeat domain 39B	-1.29903	1.72412	110.068	6.95559e-09	4.14875e-08
399687	MYO18A	myosin XVIIIA	-1.29892	6.56029	872.493	3.74005e-16	8.8335e-14
6925	TCF4	transcription factor 4	-1.29885	3.95752	158.818	4.22435e-10	3.83942e-09
148808	MFSD4A	major facilitator superfamily domain containing 4A	-1.29784	-1.4214	20.6507	0.000281128	0.000558476
23541	SEC14L2	SEC14 like lipid binding 2	-1.29774	3.36164	160.014	3.98465e-10	3.66337e-09
100507419	MMP25-AS1	MMP25 antisense RNA 1	-1.29764	0.0811998	37.7405	1.03997e-05	2.76869e-05
224	ALDH3A2	aldehyde dehydrogenase 3 family member A2	-1.29721	6.61431	720.583	1.86715e-15	2.37049e-13
10786	SLC17A3	solute carrier family 17 member 3	-1.29682	0.218478	23.729	0.000140025	0.000294735
84989	JMJD1C-AS1	JMJD1C antisense RNA 1	-1.29542	1.46974	59.9626	5.34074e-07	1.8943e-06
9244	CRLF1	cytokine receptor like factor 1	-1.29521	-1.12477	39.5751	7.79508e-06	2.13464e-05
9509	ADAMTS2	ADAM metallopeptidase with thrombospondin type 1 motif 2	-1.29436	6.32392	365.266	5.2878e-13	1.64403e-11
114991	ZNF618	zinc finger protein 618	-1.29373	4.44124	312.204	1.91074e-12	4.54216e-11
120	ADD3	adducin 3	-1.2922	4.0978	140.973	1.06278e-09	8.39276e-09
64795	RMND5A	required for meiotic nuclear division 5 homolog A	-1.29007	5.2541	475.27	6.01769e-14	3.09145e-12
30011	SH3KBP1	SH3 domain containing kinase binding protein 1	-1.29004	7.01109	499.482	3.98377e-14	2.21254e-12
645434	LINC01625	long intergenic non-protein coding RNA 1625	-1.28862	-1.33361	21.7588	0.000217281	0.000441117
4082	MARCKS	myristoylated alanine rich protein kinase C substrate	-1.28832	8.11957	375.641	4.20063e-13	1.39048e-11
146227	BEAN1	brain expressed associated with NEDD4 1	-1.28823	-0.842106	23.9636	0.000133088	0.000281308
23129	PLXND1	plexin D1	-1.2864	3.38844	189.742	1.04611e-10	1.18342e-09
157638	FAM84B	family with sequence similarity 84 member B	-1.28366	2.34879	148.494	7.11675e-10	5.95472e-09
57326	PBXIP1	PBX homeobox interacting protein 1	-1.28258	6.34005	355.249	6.64361e-13	1.95129e-11
554202	MIR31HG	MIR31 host gene	-1.28247	2.55011	127.155	2.34071e-09	1.63416e-08
23608	MKRN1	makorin ring finger protein 1	-1.28193	6.2843	564.403	1.44073e-14	1.05561e-12
101927921	LINC01478	long intergenic non-protein coding RNA 1478	-1.28104	3.30847	120.279	3.56872e-09	2.34098e-08
771	CA12	carbonic anhydrase 12	-1.28048	-1.60576	27.6166	6.26052e-05	0.000140624
3133	HLA-E	major histocompatibility complex, class I, E	-1.28048	6.5346	409.796	2.05118e-13	7.92441e-12
834	CASP1	caspase 1	-1.28	-0.510031	43.3014	4.46556e-06	1.28683e-05
10962	MLLT11	MLLT11, transcription factor 7 cofactor	-1.27959	4.29148	202.449	6.25943e-11	7.70098e-10
9605	VPS9D1	VPS9 domain containing 1	-1.27956	3.48848	299.882	2.65253e-12	5.81326e-11
100506860	LINC00513	long intergenic non-protein coding RNA 513	-1.27922	0.237806	38.1745	9.70544e-06	2.60307e-05
55231	CCDC87	coiled-coil domain containing 87	-1.27818	-0.215998	34.534	1.76431e-05	4.45367e-05
3780	KCNN1	potassium calcium-activated channel subfamily N member 1	-1.27799	-0.552366	41.8909	5.49049e-06	1.54912e-05
54660	PCDHB18P	protocadherin beta 18 pseudogene	-1.2772	-0.1612	42.6662	4.89799e-06	1.39735e-05
83987	CCDC8	coiled-coil domain containing 8	-1.27689	4.01432	191.376	9.77552e-11	1.11733e-09
388284	C16orf86	chromosome 16 open reading frame 86	-1.27614	-1.22208	32.1968	2.6508e-05	6.41464e-05
56133	PCDHB2	protocadherin beta 2	-1.27577	5.43604	551.643	1.74329e-14	1.22483e-12
54809	SAMD9	sterile alpha motif domain containing 9	-1.2752	3.53003	111.451	6.33444e-09	3.82764e-08
114879	OSBPL5	oxysterol binding protein like 5	-1.27424	3.38873	200.816	6.675e-11	8.101e-10
5961	PRPH2	peripherin 2	-1.27325	3.05727	215.671	3.78274e-11	5.07659e-10
25834	MGAT4C	MGAT4 family member C	-1.27253	2.53364	72.2521	1.47712e-07	6.06113e-07
414149	ACBD7	acyl-CoA binding domain containing 7	-1.27227	2.86283	142.451	9.80776e-10	7.86651e-09
197342	EME2	essential meiotic structure-specific endonuclease subunit 2	-1.272	0.253901	35.1809	1.58159e-05	4.03507e-05
138162	C9orf116	chromosome 9 open reading frame 116	-1.27178	1.66307	70.7593	1.70965e-07	6.89684e-07
340075	ARSI	arylsulfatase family member I	-1.27149	-1.09553	21.1532	0.000249888	0.00050163
79917	MAGIX	MAGI family member, X-linked	-1.27127	1.00693	51.7691	1.42101e-06	4.56672e-06
100289373	UBAC2-AS1	UBAC2 antisense RNA 1	-1.27089	0.493188	56.01	8.44414e-07	2.87414e-06
100506637	PRKAR2A-AS1	PRKAR2A antisense RNA 1	-1.27064	2.32518	149.236	6.84758e-10	5.75639e-09
643866	CBLN3	cerebellin 3 precursor	-1.2704	1.29646	69.8156	1.87766e-07	7.48819e-07
2036	EPB41L1	erythrocyte membrane protein band 4.1 like 1	-1.27039	7.02543	645.217	4.71137e-15	4.68945e-13
100288380	ULK4P2	ULK4 pseudogene 2	-1.26832	1.03222	84.7593	4.74435e-08	2.21501e-07
89838	ULK4P1	ULK4 pseudogene 1	-1.26832	1.03222	84.7593	4.74435e-08	2.21501e-07
3798	KIF5A	kinesin family member 5A	-1.26808	1.79375	167.359	2.8069e-10	2.69286e-09
9394	HS6ST1	heparan sulfate 6-O-sulfotransferase 1	-1.2672	5.48152	263.623	7.54303e-12	1.35529e-10
7070	THY1	Thy-1 cell surface antigen	-1.2663	6.23551	382.047	3.65518e-13	1.2624e-11
149837	LINC00654	long intergenic non-protein coding RNA 654	-1.26422	1.79779	81.0024	6.57031e-08	2.95026e-07
252884	ZNF396	zinc finger protein 396	-1.26411	1.08426	87.8173	3.67213e-08	1.78355e-07
100507634	LOC100507634	uncharacterized LOC100507634	-1.26384	-0.606306	30.1892	3.82236e-05	8.94172e-05
26013	L3MBTL1	L3MBTL1, histone methyl-lysine binding protein	-1.26382	2.85642	129.442	2.04343e-09	1.45352e-08
399512	SLC25A35	solute carrier family 25 member 35	-1.26225	1.82243	101.968	1.22864e-08	6.80191e-08
157807	CLVS1	clavesin 1	-1.26196	-1.79469	32.5697	2.48081e-05	6.03486e-05
65989	DLK2	delta like non-canonical Notch ligand 2	-1.26147	1.8291	129.817	1.99887e-09	1.42872e-08
26751	SH3YL1	SH3 and SYLF domain containing 1	-1.26138	1.15492	60.915	4.79967e-07	1.72113e-06
751580	LINC00106	long intergenic non-protein coding RNA 106	-1.26122	0.0977482	44.1887	3.9312e-06	1.14898e-05
84818	IL17RC	interleukin 17 receptor C	-1.26063	4.94288	443.878	1.05998e-13	4.73293e-12
23363	OBSL1	obscurin like 1	-1.25933	4.19994	294.683	3.05807e-12	6.51282e-11
113675	SDSL	serine dehydratase like	-1.25905	2.19477	145.871	8.1678e-10	6.69349e-09
28968	SLC6A16	solute carrier family 6 member 16	-1.2576	1.00767	45.229	3.39366e-06	1.00519e-05
51759	C9orf78	chromosome 9 open reading frame 78	-1.25727	5.39317	400.659	2.47039e-13	9.14713e-12
79641	ROGDI	rogdi homolog	-1.25672	4.37084	341.638	9.15083e-13	2.50617e-11
3673	ITGA2	integrin subunit alpha 2	-1.25631	3.80489	73.4072	1.32135e-07	5.50071e-07
157567	ANKRD46	ankyrin repeat domain 46	-1.25553	3.35117	193.28	9.03891e-11	1.04144e-09
729264	TP53TG3D	TP53 target 3D	-1.25515	0.421972	38.6063	9.06575e-06	2.44523e-05
1728	NQO1	NAD(P)H quinone dehydrogenase 1	-1.25448	7.29765	241.713	1.51805e-11	2.39628e-10
11270	NRM	nurim	-1.25403	4.97822	439.877	1.14244e-13	5.03836e-12
751071	CSKMT	citrate synthase lysine methyltransferase	-1.25398	3.04584	180.462	1.55363e-10	1.64827e-09
100874211	MID1IP1-AS1	MID1IP1 antisense RNA 1	-1.25241	-1.13691	31.8009	2.8457e-05	6.84352e-05
101927100	LOC101927100	uncharacterized LOC101927100	-1.25165	-0.320633	39.6061	7.7578e-06	2.12564e-05
139818	DOCK11	dedicator of cytokinesis 11	-1.25065	4.3216	110.383	6.8082e-09	4.07781e-08
6041	RNASEL	ribonuclease L	-1.24923	2.40849	75.557	1.07793e-07	4.58458e-07
9696	CROCC	ciliary rootlet coiled-coil, rootletin	-1.24922	4.10918	254.062	1.01638e-11	1.73426e-10
2309	FOXO3	forkhead box O3	-1.24914	5.55742	403.967	2.30848e-13	8.66163e-12
245812	CNPY4	canopy FGF signaling regulator 4	-1.24913	4.01698	243.447	1.43325e-11	2.27999e-10
83394	PITPNM3	PITPNM family member 3	-1.24872	0.574304	42.8569	4.76342e-06	1.36357e-05
57468	SLC12A5	solute carrier family 12 member 5	-1.24788	0.111525	35.3106	1.54758e-05	3.95391e-05
8202	NCOA3	nuclear receptor coactivator 3	-1.24711	8.01518	375.419	4.22116e-13	1.39405e-11
196872	LINC00638	long intergenic non-protein coding RNA 638	-1.24675	-0.117195	31.8011	2.84561e-05	6.84352e-05
389289	ANXA2R	annexin A2 receptor	-1.2464	4.4348	320.074	1.55952e-12	3.84725e-11
121274	ZNF641	zinc finger protein 641	-1.24617	4.71996	397.921	2.61403e-13	9.49151e-12
93233	CCDC114	coiled-coil domain containing 114	-1.24472	-0.711369	28.4844	5.28358e-05	0.000120225
90634	N4BP2L1	NEDD4 binding protein 2 like 1	-1.24469	-0.413777	40.5289	6.73548e-06	1.86694e-05
283120	H19	H19, imprinted maternally expressed transcript (non-protein coding)	-1.24465	-0.780786	31.454	3.02969e-05	7.23141e-05
56413	LTB4R2	leukotriene B4 receptor 2	-1.24389	-0.532704	24.6535	0.000114814	0.000246005
1535	CYBA	cytochrome b-245 alpha chain	-1.24354	4.59894	227.362	2.48061e-11	3.59501e-10
54838	WBP1L	WW domain binding protein 1 like	-1.24147	6.00507	720.504	1.86887e-15	2.37049e-13
5129	CDK18	cyclin dependent kinase 18	-1.24124	-1.26919	27.036	7.02668e-05	0.000156266
3013	HIST1H2AD	histone cluster 1 H2A family member d	-1.24117	-0.651084	31.0758	3.24553e-05	7.7068e-05
283131	NEAT1	nuclear paraspeckle assembly transcript 1 (non-protein coding)	-1.24102	9.18917	144.983	8.56202e-10	6.98854e-09
84852	ATP1A1-AS1	ATP1A1 antisense RNA 1	-1.24094	1.57091	73.0155	1.37202e-07	5.68647e-07
23024	PDZRN3	PDZ domain containing ring finger 3	-1.2408	-1.26948	21.8559	0.000212513	0.00043211
11123	RCAN3	RCAN family member 3	-1.24051	5.48002	521.896	2.7657e-14	1.72351e-12
138311	FAM69B	family with sequence similarity 69 member B	-1.24035	2.71172	112.867	5.7624e-09	3.53261e-08
2444	FRK	fyn related Src family tyrosine kinase	-1.2395	2.76797	68.3987	2.16562e-07	8.46002e-07
55335	NIPSNAP3B	nipsnap homolog 3B	-1.23899	2.03593	106.078	9.16181e-09	5.25686e-08
23092	ARHGAP26	Rho GTPase activating protein 26	-1.23897	7.68485	430.472	1.36601e-13	5.74164e-12
4893	NRAS	NRAS proto-oncogene, GTPase	-1.2387	7.34003	429.11	1.40225e-13	5.87675e-12
84440	RAB11FIP4	RAB11 family interacting protein 4	-1.23868	1.60719	99.1456	1.51196e-08	8.16231e-08
994	CDC25B	cell division cycle 25B	-1.23835	8.7994	864.738	4.03208e-16	9.09855e-14
4582	MUC1	mucin 1, cell surface associated	-1.23657	2.0361	110.963	6.54648e-09	3.94247e-08
55049	REX1BD	required for excision 1-B domain containing	-1.23656	3.57457	166.846	2.87512e-10	2.74727e-09
9220	TIAF1	TGFB1-induced anti-apoptotic factor 1	-1.23553	4.35045	312.643	1.889e-12	4.53518e-11
11182	SLC2A6	solute carrier family 2 member 6	-1.23529	4.22605	226.953	2.51658e-11	3.6361e-10
2683	B4GALT1	beta-1,4-galactosyltransferase 1	-1.23474	6.41227	593.342	9.49288e-15	7.81963e-13
726	CAPN5	calpain 5	-1.2341	6.12954	333.246	1.12165e-12	2.98268e-11
80199	FUZ	fuzzy planar cell polarity protein	-1.23392	-1.09335	28.9547	4.82613e-05	0.000110818
84662	GLIS2	GLIS family zinc finger 2	-1.23386	5.11258	225.894	2.6126e-11	3.73717e-10
79629	OCEL1	occludin/ELL domain containing 1	-1.23324	2.66176	126.881	2.37943e-09	1.65797e-08
9789	SPCS2	signal peptidase complex subunit 2	-1.23095	5.14558	300.35	2.61911e-12	5.76647e-11
57555	NLGN2	neuroligin 2	-1.22991	5.11509	214.866	3.89731e-11	5.18664e-10
144699	FBXL14	F-box and leucine rich repeat protein 14	-1.2297	4.09507	280.88	4.51469e-12	9.02497e-11
51523	CXXC5	CXXC finger protein 5	-1.22949	7.31323	572.275	1.28357e-14	9.89544e-13
85320	ABCC11	ATP binding cassette subfamily C member 11	-1.2294	-1.31131	22.3595	0.000189574	0.000389167
3417	IDH1	isocitrate dehydrogenase (NADP(+)) 1, cytosolic	-1.22939	6.16114	444.537	1.04704e-13	4.70447e-12
728039	SSR4P1	signal sequence receptor subunit 4 pseudogene 1	-1.22804	0.789898	45.78	3.14257e-06	9.37799e-06
389337	ARHGEF37	Rho guanine nucleotide exchange factor 37	-1.22708	0.878579	76.1192	1.02284e-07	4.37755e-07
114088	TRIM9	tripartite motif containing 9	-1.22555	5.33164	554.547	1.66865e-14	1.17817e-12
375775	PNPLA7	patatin like phospholipase domain containing 7	-1.225	-0.18277	46.4651	2.85884e-06	8.59933e-06
55643	BTBD2	BTB domain containing 2	-1.2249	6.01681	508.48	3.43443e-14	1.99467e-12
57573	ZNF471	zinc finger protein 471	-1.22477	1.59318	80.9639	6.59267e-08	2.95937e-07
149345	SHISA4	shisa family member 4	-1.22423	3.8377	179.136	1.64648e-10	1.729e-09
1154	CISH	cytokine inducible SH2 containing protein	-1.2238	1.28191	62.3977	4.07506e-07	1.48849e-06
100287042	LOC100287042	uncharacterized LOC100287042	-1.22371	0.89745	95.9685	1.92157e-08	1.00665e-07
126069	ZNF491	zinc finger protein 491	-1.22212	0.798673	76.2669	1.00889e-07	4.32512e-07
5796	PTPRK	protein tyrosine phosphatase, receptor type K	-1.22137	6.16906	433.14	1.29797e-13	5.53685e-12
747	DAGLA	diacylglycerol lipase alpha	-1.22101	4.28567	168.042	2.71897e-10	2.62431e-09
79589	RNF128	ring finger protein 128, E3 ubiquitin protein ligase	-1.22096	3.91867	176.067	1.88611e-10	1.92822e-09
3949	LDLR	low density lipoprotein receptor	-1.22012	6.89826	158.385	4.31503e-10	3.91103e-09
23157	2006-09-01	septin 6	-1.2194	6.16525	515.762	3.05148e-14	1.81791e-12
81688	C6orf62	chromosome 6 open reading frame 62	-1.21887	6.34823	334.328	1.0923e-12	2.92088e-11
114757	CYGB	cytoglobin	-1.21874	-0.900297	20.1247	0.0003186	0.000627265
2650	GCNT1	glucosaminyl (N-acetyl) transferase 1, core 2	-1.2187	5.81088	194.617	8.55885e-11	9.94424e-10
199745	THAP8	THAP domain containing 8	-1.21813	3.89207	273.301	5.6349e-12	1.07687e-10
101929705	LOC101929705	uncharacterized LOC101929705	-1.21765	0.903042	50.6977	1.62911e-06	5.16341e-06
100506990	LOC100506990	uncharacterized LOC100506990	-1.21759	3.79262	192.773	9.22882e-11	1.06076e-09
79819	WDR78	WD repeat domain 78	-1.21673	3.35971	131.268	1.83624e-09	1.33734e-08
4909	NTF4	neurotrophin 4	-1.21642	1.2652	70.7131	1.71748e-07	6.92062e-07
3109	HLA-DMB	major histocompatibility complex, class II, DM beta	-1.21631	-1.45189	31.9598	2.76561e-05	6.6677e-05
3613	IMPA2	inositol monophosphatase 2	-1.2127	5.39966	426.024	1.48846e-13	6.18379e-12
256472	TMEM151A	transmembrane protein 151A	-1.21248	0.397239	47.8475	2.36939e-06	7.2534e-06
100506076	LOC100506076	uncharacterized LOC100506076	-1.21206	-0.332521	17.4366	0.000622921	0.00116073
10140	TOB1	transducer of ERBB2, 1	-1.21086	4.25638	253.557	1.0328e-11	1.75393e-10
7068	THRB	thyroid hormone receptor beta	-1.21011	4.26497	153.44	5.52137e-10	4.80205e-09
390637	GDPGP1	GDP-D-glucose phosphorylase 1	-1.20971	1.61321	90.4601	2.96059e-08	1.47289e-07
3590	IL11RA	interleukin 11 receptor subunit alpha	-1.20881	3.73731	185.722	1.23883e-10	1.36481e-09
55223	TRIM62	tripartite motif containing 62	-1.20766	2.83485	110.198	6.89429e-09	4.12248e-08
5580	PRKCD	protein kinase C delta	-1.20754	4.73533	359.262	6.05854e-13	1.83588e-11
7259	TSPYL1	TSPY like 1	-1.20715	6.32254	661.292	3.83439e-15	4.04105e-13
8353	HIST1H3E	histone cluster 1 H3 family member e	-1.20627	-0.348637	31.5651	2.96931e-05	7.10385e-05
388436	LOC388436	uncharacterized protein ENSP00000382042	-1.20563	1.85642	64.3118	3.3139e-07	1.2374e-06
79999	LOC79999	uncharacterized protein ENSP00000382033	-1.20563	1.85642	64.3118	3.3139e-07	1.2374e-06
30845	EHD3	EH domain containing 3	-1.20472	3.50443	179.302	1.63453e-10	1.7201e-09
102723824	LOC102723824	uncharacterized LOC102723824	-1.20458	0.0203602	17.7466	0.000574943	0.00108074
728229	TMEM191B	transmembrane protein 191B	-1.20417	-0.768603	26.8754	7.2568e-05	0.000161034
9540	TP53I3	tumor protein p53 inducible protein 3	-1.20237	6.72055	567.181	1.38296e-14	1.03981e-12
647042	GOLGA6L10	golgin A6 family-like 10	-1.1999	-1.39701	24.6236	0.000115546	0.000247442
5837	PYGM	glycogen phosphorylase, muscle associated	-1.19954	-1.18127	23.9865	0.000132433	0.000280088
646962	HRCT1	histidine rich carboxyl terminus 1	-1.19916	-1.08856	15.48	0.00105254	0.00188388
6335	SCN9A	sodium voltage-gated channel alpha subunit 9	-1.19772	6.23051	114.782	5.07835e-09	3.16332e-08
113026	PLCD3	phospholipase C delta 3	-1.19696	4.95502	558.019	1.58405e-14	1.14091e-12
100616452	MIR2682	microRNA 2682	-1.19666	-0.636697	25.7082	9.20584e-05	0.000200406
6277	S100A6	S100 calcium binding protein A6	-1.1966	9.84885	344.058	8.6368e-13	2.40371e-11
64577	ALDH8A1	aldehyde dehydrogenase 8 family member A1	-1.19647	-0.737475	16.2931	0.000842957	0.00153365
9742	IFT140	intraflagellar transport 140	-1.19626	5.63609	537.073	2.17868e-14	1.45052e-12
9791	PTDSS1	phosphatidylserine synthase 1	-1.1946	7.48969	679.307	3.06152e-15	3.39265e-13
101928099	PCAT7	prostate cancer associated transcript 7 (non-protein coding)	-1.19455	0.860633	41.7015	5.64706e-06	1.59016e-05
63941	NECAB3	N-terminal EF-hand calcium binding protein 3	-1.19438	4.34709	367.281	5.05416e-13	1.59562e-11
100505683	LINC01431	long intergenic non-protein coding RNA 1431	-1.19379	-0.837749	27.4999	6.40673e-05	0.000143548
645426	TMEM191C	transmembrane protein 191C	-1.18973	-1.40648	19.9426	0.000332845	0.000653336
23031	MAST3	microtubule associated serine/threonine kinase 3	-1.18918	3.68371	189.055	1.07653e-10	1.21019e-09
57520	HECW2	HECT, C2 and WW domain containing E3 ubiquitin protein ligase 2	-1.18868	2.72896	124.124	2.8118e-09	1.91275e-08
80164	PRR36	proline rich 36	-1.18689	2.82255	108.714	7.62954e-09	4.48541e-08
4335	MNT	MAX network transcriptional repressor	-1.18669	4.88874	399.222	2.54467e-13	9.29029e-12
54749	EPDR1	ependymin related 1	-1.18602	6.18306	536.909	2.18422e-14	1.45052e-12
140766	ADAMTS14	ADAM metallopeptidase with thrombospondin type 1 motif 14	-1.18579	-0.823065	22.7032	0.000175512	0.000362584
100507487	LOC100507487	uncharacterized LOC100507487	-1.18476	3.65061	111.23	6.4297e-09	3.87866e-08
64843	ISL2	ISL LIM homeobox 2	-1.18295	1.40668	59.7895	5.44621e-07	1.9279e-06
100506394	GAS6-AS2	GAS6 antisense RNA 2 (head to head)	-1.18233	-0.416718	29.9841	3.97165e-05	9.25772e-05
121456	SLC9A7P1	solute carrier family 9 member 7 pseudogene 1	-1.18229	2.20297	78.5969	8.14765e-08	3.56254e-07
23150	FRMD4B	FERM domain containing 4B	-1.18083	1.20327	34.6916	1.71772e-05	4.34908e-05
283345	RPL13P5	ribosomal protein L13 pseudogene 5	-1.18073	2.91447	150.93	6.2746e-10	5.35002e-09
338707	B4GALNT4	beta-1,4-N-acetyl-galactosaminyltransferase 4	-1.18069	3.91208	108.615	7.6815e-09	4.50487e-08
84073	MYCBPAP	MYCBP associated protein	-1.18004	-1.33574	17.478	0.000616261	0.00115041
79841	AGBL2	ATP/GTP binding protein like 2	-1.1773	3.03262	125.015	2.66307e-09	1.82281e-08
9203	ZMYM3	zinc finger MYM-type containing 3	-1.17581	7.28588	533.547	2.30149e-14	1.49942e-12
9353	SLIT2	slit guidance ligand 2	-1.17458	2.49418	68.0984	2.2328e-07	8.69403e-07
84222	TMEM191A	transmembrane protein 191A (pseudogene)	-1.17407	0.246214	33.5704	2.08182e-05	5.16062e-05
147381	CBLN2	cerebellin 2 precursor	-1.17403	0.25124	30.2044	3.8116e-05	8.91989e-05
79611	ACSS3	acyl-CoA synthetase short chain family member 3	-1.17365	1.40371	74.4827	1.19266e-07	5.02185e-07
54507	ADAMTSL4	ADAMTS like 4	-1.17359	3.70051	177.742	1.75081e-10	1.81843e-09
127343	DMBX1	diencephalon/mesencephalon homeobox 1	-1.1733	0.901911	43.3578	4.42929e-06	1.27788e-05
7227	TRPS1	transcriptional repressor GATA binding 1	-1.1732	4.13136	136.014	1.3993e-09	1.05893e-08
8543	LMO4	LIM domain only 4	-1.17293	6.20699	348.746	7.73027e-13	2.19837e-11
4778	NFE2	nuclear factor, erythroid 2	-1.1725	-1.66382	22.3126	0.000191587	0.000393019
375287	RBM43	RNA binding motif protein 43	-1.1724	3.50196	198.686	7.2643e-11	8.67191e-10
114790	STK11IP	serine/threonine kinase 11 interacting protein	-1.1717	4.29152	289.235	3.55881e-12	7.43562e-11
79140	CCDC28B	coiled-coil domain containing 28B	-1.17158	3.19732	133.874	1.58001e-09	1.17582e-08
6256	RXRA	retinoid X receptor alpha	-1.17069	5.7163	312.421	1.89995e-12	4.54216e-11
3908	LAMA2	laminin subunit alpha 2	-1.16911	4.56609	195.893	8.12718e-11	9.52469e-10
2066	ERBB4	erb-b2 receptor tyrosine kinase 4	-1.16845	-0.235492	20.3701	0.000300464	0.000593515
7104	TM4SF4	transmembrane 4 L six family member 4	-1.16723	-1.03044	15.1086	0.00116724	0.00207209
51332	SPTBN5	spectrin beta, non-erythrocytic 5	-1.16712	-0.0260436	14.4466	0.00140826	0.00246424
100507547	LOC100507547	uncharacterized LOC100507547	-1.16676	-0.20379	35.8517	1.41419e-05	3.65151e-05
50853	VILL	villin like	-1.16462	-0.360094	24.6531	0.000114824	0.000246005
54985	HCFC1R1	host cell factor C1 regulator 1	-1.1643	6.55844	678.895	3.07713e-15	3.39265e-13
2781	GNAZ	G protein subunit alpha z	-1.16428	2.58848	115.629	4.80493e-09	3.0166e-08
23704	KCNE4	potassium voltage-gated channel subfamily E regulatory subunit 4	-1.16422	-0.278512	19.1059	0.000408195	0.000787564
55194	EVA1B	eva-1 homolog B	-1.16416	3.89119	120.73	3.46909e-09	2.28609e-08
64332	NFKBIZ	NFKB inhibitor zeta	-1.16411	5.11967	125.383	2.60425e-09	1.78939e-08
100532735	INO80B-WBP1	INO80B-WBP1 readthrough (NMD candidate)	-1.16319	5.91441	351.154	7.30626e-13	2.09441e-11
4900	NRGN	neurogranin	-1.16296	1.69375	51.4906	1.47209e-06	4.71311e-06
122481	AK7	adenylate kinase 7	-1.16194	1.07821	39.9796	7.32446e-06	2.01694e-05
80258	EFHC2	EF-hand domain containing 2	-1.16125	-1.40626	16.0324	0.000904561	0.00163804
147645	VSIG10L	V-set and immunoglobulin domain containing 10 like	-1.15982	2.78504	113.965	5.35837e-09	3.31041e-08
3139	HLA-L	major histocompatibility complex, class I, L (pseudogene)	-1.15952	1.05966	43.3396	4.44097e-06	1.28099e-05
440173	LOC440173	uncharacterized LOC440173	-1.1587	0.439752	35.6943	1.4516e-05	3.73332e-05
23043	TNIK	TRAF2 and NCK interacting kinase	-1.15794	3.74613	120.657	3.48497e-09	2.29445e-08
5678	PSG9	pregnancy specific beta-1-glycoprotein 9	-1.15749	-0.929157	19.3252	0.000386745	0.000749894
57658	CALCOCO1	calcium binding and coiled-coil domain 1	-1.15715	6.41205	598.753	8.79987e-15	7.37594e-13
1942	EFNA1	ephrin A1	-1.15713	3.05457	188.393	1.10678e-10	1.2403e-09
2700	GJA3	gap junction protein alpha 3	-1.15691	4.19674	300.262	2.62535e-12	5.76775e-11
85456	TNKS1BP1	tankyrase 1 binding protein 1	-1.15521	7.14077	607.615	7.78358e-15	6.7206e-13
54800	KLHL24	kelch like family member 24	-1.15494	4.23597	101.129	1.30611e-08	7.18634e-08
5076	PAX2	paired box 2	-1.15481	4.94307	245.161	1.3546e-11	2.18397e-10
284086	NEK8	NIMA related kinase 8	-1.15463	2.15068	92.8943	2.43922e-08	1.24285e-07
89122	TRIM4	tripartite motif containing 4	-1.15419	4.12674	202.793	6.17549e-11	7.61732e-10
4921	DDR2	discoidin domain receptor tyrosine kinase 2	-1.15329	5.87811	178.544	1.68995e-10	1.76804e-09
1295	COL8A1	collagen type VIII alpha 1 chain	-1.15058	1.96762	92.3829	2.53961e-08	1.28668e-07
55815	TSNAXIP1	translin associated factor X interacting protein 1	-1.15052	1.12394	50.4653	1.67863e-06	5.30026e-06
84960	CCDC183	coiled-coil domain containing 183	-1.15015	-0.926917	19.8544	0.000340003	0.000666475
7846	TUBA1A	tubulin alpha 1a	-1.14995	9.6591	592.337	9.62821e-15	7.88578e-13
10444	ZER1	zyg-11 related cell cycle regulator	-1.14744	5.25533	417.159	1.77078e-13	7.03062e-12
55336	FBXL8	F-box and leucine rich repeat protein 8	-1.14737	0.541065	72.8016	1.40061e-07	5.78379e-07
340554	ZC3H12B	zinc finger CCCH-type containing 12B	-1.14502	2.65905	118.169	4.07916e-09	2.62279e-08
10633	RASL10A	RAS like family 10 member A	-1.14501	-1.28334	20.3959	0.000298625	0.000590371
124751	KRBA2	KRAB-A domain containing 2	-1.14459	2.60907	97.0225	1.77333e-08	9.41726e-08
64097	EPB41L4A	erythrocyte membrane protein band 4.1 like 4A	-1.14325	3.19983	97.166	1.75416e-08	9.32925e-08
5210	PFKFB4	6-phosphofructo-2-kinase/fructose-2,6-biphosphatase 4	-1.14132	3.86943	243.094	1.45006e-11	2.30163e-10
102	ADAM10	ADAM metallopeptidase domain 10	-1.14114	7.16124	136.059	1.39571e-09	1.05678e-08
90506	LRRC46	leucine rich repeat containing 46	-1.14077	2.4052	114.3	5.24147e-09	3.2508e-08
89837	ULK4P3	ULK4 pseudogene 3	-1.13875	1.67899	95.8712	1.93594e-08	1.01343e-07
100132815	IPO5P1	importin 5 pseudogene 1	-1.13866	4.29114	302.596	2.46501e-12	5.54293e-11
388324	INCA1	inhibitor of CDK, cyclin A1 interacting protein 1	-1.1383	0.708001	31.3507	3.08698e-05	7.35588e-05
10877	CFHR4	complement factor H related 4	-1.13773	-1.73844	13.3238	0.00195598	0.00333592
55296	TBC1D19	TBC1 domain family member 19	-1.13699	2.87477	174.797	1.99641e-10	2.01796e-09
29942	PURG	purine rich element binding protein G	-1.13689	0.768277	38.1917	9.67909e-06	2.59649e-05
5908	RAP1B	RAP1B, member of RAS oncogene family	-1.13592	5.33714	222.475	2.95158e-11	4.14754e-10
284348	LYPD5	LY6/PLAUR domain containing 5	-1.13462	0.5567	46.4268	2.87394e-06	8.63929e-06
10106	CTDSP2	CTD small phosphatase 2	-1.1345	7.98062	564.718	1.43406e-14	1.05561e-12
80709	AKNA	AT-hook transcription factor	-1.13421	3.77678	181.14	1.50846e-10	1.61236e-09
84612	PARD6B	par-6 family cell polarity regulator beta	-1.13375	6.16268	184.687	1.29467e-10	1.41761e-09
162993	ZNF846	zinc finger protein 846	-1.13337	1.86406	75.7616	1.05751e-07	4.50707e-07
55701	ARHGEF40	Rho guanine nucleotide exchange factor 40	-1.13275	6.39628	571.207	1.30372e-14	9.99265e-13
171220	DSTNP2	destrin, actin depolymerizing factor pseudogene 2	-1.13166	4.14223	237.97	1.72085e-11	2.65215e-10
6281	S100A10	S100 calcium binding protein A10	-1.13117	8.14453	432.534	1.3131e-13	5.58475e-12
26020	LRP10	LDL receptor related protein 10	-1.12986	7.54174	502.197	3.80829e-14	2.14252e-12
8503	PIK3R3	phosphoinositide-3-kinase regulatory subunit 3	-1.1292	5.96276	308.776	2.0907e-12	4.90442e-11
283460	HNF1A-AS1	HNF1A antisense RNA 1	-1.12901	-1.44786	14.0415	0.00173242	0.00298052
100128124	HGC6.3	uncharacterized LOC100128124	-1.12897	-2.23582	23.4976	0.000173567	0.000358928
402778	IFITM10	interferon induced transmembrane protein 10	-1.12896	-0.161954	22.2759	0.000193182	0.000395893
23321	TRIM2	tripartite motif containing 2	-1.12843	5.59564	124.229	2.79376e-09	1.90137e-08
92521	SPECC1	sperm antigen with calponin homology and coiled-coil domains 1	-1.12729	6.38028	543.404	1.9761e-14	1.36171e-12
9695	EDEM1	ER degradation enhancing alpha-mannosidase like protein 1	-1.1272	5.98828	411.316	1.98944e-13	7.70668e-12
2946	GSTM2	glutathione S-transferase mu 2	-1.12662	-0.27926	22.476	0.000184673	0.000379977
404785	POTEG	POTE ankyrin domain family member G	-1.12614	0.472592	23.0317	0.000163157	0.000339311
85455	DISP2	dispatched RND transporter family member 2	-1.12586	4.26572	181.817	1.46476e-10	1.57615e-09
3176	HNMT	histamine N-methyltransferase	-1.12464	1.43288	53.9573	1.08204e-06	3.59003e-06
3665	IRF7	interferon regulatory factor 7	-1.12447	1.79817	61.0536	4.7262e-07	1.69648e-06
23345	SYNE1	spectrin repeat containing nuclear envelope protein 1	-1.12333	7.57713	145.761	8.21546e-10	6.7287e-09
10561	IFI44	interferon induced protein 44	-1.12311	2.93509	72.0411	1.50773e-07	6.17084e-07
8879	SGPL1	sphingosine-1-phosphate lyase 1	-1.12227	6.79008	606.252	7.93092e-15	6.7663e-13
158038	LINGO2	leucine rich repeat and Ig domain containing 2	-1.12222	-0.520197	32.4122	2.5511e-05	6.18799e-05
6274	S100A3	S100 calcium binding protein A3	-1.12216	2.8226	131.373	1.8251e-09	1.33058e-08
5593	PRKG2	protein kinase, cGMP-dependent, type II	-1.12207	-0.247402	21.2724	0.00024306	0.000489088
55146	ZDHHC4	zinc finger DHHC-type containing 4	-1.12202	5.06325	348.468	7.78084e-13	2.20837e-11
2872	MKNK2	MAP kinase interacting serine/threonine kinase 2	-1.12198	6.76934	452.37	9.06086e-14	4.20289e-12
91050	CCDC149	coiled-coil domain containing 149	-1.12192	-0.426273	25.3776	9.85966e-05	0.000213569
113230	MISP3	MISP family member 3	-1.12187	0.0304695	30.2041	3.81179e-05	8.91989e-05
9381	OTOF	otoferlin	-1.12159	-1.66125	21.545	0.000228212	0.000461533
2319	FLOT2	flotillin 2	-1.12085	5.96262	421.125	1.63769e-13	6.64956e-12
1030	CDKN2B	cyclin dependent kinase inhibitor 2B	-1.1205	2.55392	128.509	2.15928e-09	1.52158e-08
400643	LINC00668	long intergenic non-protein coding RNA 668	-1.12017	3.70694	261.767	7.98616e-12	1.41574e-10
158056	MAMDC4	MAM domain containing 4	-1.12007	0.800078	35.7892	1.42891e-05	3.68357e-05
60489	APOBEC3G	apolipoprotein B mRNA editing enzyme catalytic subunit 3G	-1.11903	3.96751	299.519	2.67886e-12	5.86201e-11
84536	LINC01547	long intergenic non-protein coding RNA 1547	-1.11899	2.30256	82.5245	5.7497e-08	2.62537e-07
25900	IFFO1	intermediate filament family orphan 1	-1.1186	4.54035	345.279	8.38984e-13	2.35326e-11
389206	BEND4	BEN domain containing 4	-1.11816	0.465048	33.7599	2.01465e-05	5.01233e-05
22891	ZNF365	zinc finger protein 365	-1.11794	0.178474	27.1699	6.84112e-05	0.000152447
10371	SEMA3A	semaphorin 3A	-1.11787	5.34004	72.0814	1.50184e-07	6.15551e-07
64780	MICAL1	microtubule associated monooxygenase, calponin and LIM domain containing 1	-1.11759	5.95441	519.652	2.86661e-14	1.73363e-12
9807	IP6K1	inositol hexakisphosphate kinase 1	-1.1173	6.73751	521.096	2.80119e-14	1.72505e-12
338811	FAM19A2	family with sequence similarity 19 member A2, C-C motif chemokine like	-1.11711	4.41071	193.516	8.95214e-11	1.03385e-09
100506757	LINC00629	long intergenic non-protein coding RNA 629	-1.11672	-0.10575	20.6527	0.000280994	0.000558288
254896	LOC254896	uncharacterized LOC254896	-1.11666	1.42141	73.5575	1.30247e-07	5.42999e-07
104355295	SGMS1-AS1	SGMS1 antisense RNA 1	-1.11665	1.51963	86.252	4.18266e-08	1.9917e-07
58526	MID1IP1	MID1 interacting protein 1	-1.11607	5.68857	471.515	6.42683e-14	3.27814e-12
728752	LOC728752	uncharacterized LOC728752	-1.11576	0.859291	45.5937	3.22504e-06	9.60609e-06
1577	CYP3A5	cytochrome P450 family 3 subfamily A member 5	-1.11503	-1.1988	16.7354	0.000748886	0.00137313
6676	SPAG4	sperm associated antigen 4	-1.11446	2.27828	65.3411	2.97122e-07	1.12173e-06
874	CBR3	carbonyl reductase 3	-1.11378	2.1143	87.005	3.92779e-08	1.89425e-07
7786	MAP3K12	mitogen-activated protein kinase kinase kinase 12	-1.11251	6.36738	382.093	3.65158e-13	1.2624e-11
124935	SLC43A2	solute carrier family 43 member 2	-1.1112	3.83525	149.571	6.72962e-10	5.6772e-09
29800	ZDHHC1	zinc finger DHHC-type containing 1	-1.11083	2.0336	107.198	8.47268e-09	4.91258e-08
91752	ZNF804A	zinc finger protein 804A	-1.11028	4.4874	86.4426	4.11647e-08	1.96802e-07
23564	DDAH2	dimethylarginine dimethylaminohydrolase 2	-1.1101	6.88237	388.083	3.21271e-13	1.13698e-11
93082	NEURL3	neuralized E3 ubiquitin protein ligase 3	-1.10957	0.183072	29.3014	4.51728e-05	0.000104177
881	CCIN	calicin	-1.10841	0.0739895	26.1028	8.48808e-05	0.000185995
27233	SULT1C4	sulfotransferase family 1C member 4	-1.10838	4.69799	185.18	1.26776e-10	1.39454e-09
54785	BORCS6	BLOC-1 related complex subunit 6	-1.10817	3.17484	183.468	1.36411e-10	1.48232e-09
8462	KLF11	Kruppel like factor 11	-1.10815	4.54835	322.159	1.47899e-12	3.69309e-11
2261	FGFR3	fibroblast growth factor receptor 3	-1.1067	2.64084	86.594	4.06469e-08	1.94652e-07
65263	PYCR3	pyrroline-5-carboxylate reductase 3	-1.10666	4.41902	216.466	3.67327e-11	4.94356e-10
84795	PYROXD2	pyridine nucleotide-disulphide oxidoreductase domain 2	-1.10568	1.46186	62.2154	4.1572e-07	1.51539e-06
5595	MAPK3	mitogen-activated protein kinase 3	-1.10564	6.22491	327.753	1.28493e-12	3.29461e-11
3177	SLC29A2	solute carrier family 29 member 2	-1.10541	4.21843	139.516	1.15119e-09	8.95278e-09
729234	FAHD2CP	fumarylacetoacetate hydrolase domain containing 2C, pseudogene	-1.10536	-0.577904	20.8481	0.000268362	0.00053497
29911	HOOK2	hook microtubule tethering protein 2	-1.10485	3.34002	141.837	1.01395e-09	8.08288e-09
2695	GIP	gastric inhibitory polypeptide	-1.10437	-0.0325923	28.2421	5.53805e-05	0.000125596
84629	TNRC18	trinucleotide repeat containing 18	-1.10407	6.83877	357.703	6.27867e-13	1.88268e-11
85014	TMEM141	transmembrane protein 141	-1.10403	4.76025	263.676	7.53083e-12	1.35529e-10
100287616	LOXL1-AS1	LOXL1 antisense RNA 1	-1.10375	2.16709	105.625	9.45856e-09	5.4032e-08
253018	HCG27	HLA complex group 27 (non-protein coding)	-1.10291	-0.906145	16.274	0.000847312	0.00154099
10100	TSPAN2	tetraspanin 2	-1.10266	1.22704	46.3481	2.90519e-06	8.72591e-06
23263	MCF2L	MCF.2 cell line derived transforming sequence like	-1.10181	-1.79191	19.6956	0.000353332	0.000690807
55268	ECHDC2	enoyl-CoA hydratase domain containing 2	-1.10162	3.23657	112.425	5.93455e-09	3.6242e-08
7474	WNT5A	Wnt family member 5A	-1.1015	6.02404	281.661	4.41412e-12	8.88589e-11
84952	CGNL1	cingulin like 1	-1.10139	4.93209	329.452	1.23177e-12	3.19837e-11
399949	C11orf88	chromosome 11 open reading frame 88	-1.10108	2.97969	127	2.3625e-09	1.64777e-08
1727	CYB5R3	cytochrome b5 reductase 3	-1.10017	7.5434	399.171	2.54733e-13	9.29029e-12
80194	TMEM134	transmembrane protein 134	-1.09994	3.92771	252.006	1.0852e-11	1.8299e-10
2286	FKBP2	FK506 binding protein 2	-1.09883	5.42819	259.217	8.64313e-12	1.50525e-10
2788	GNG7	G protein subunit gamma 7	-1.09843	0.0799499	28.8277	4.94513e-05	0.000113315
1186	CLCN7	chloride voltage-gated channel 7	-1.09832	6.42968	307.529	2.16078e-12	4.99873e-11
163259	DENND2C	DENN domain containing 2C	-1.09816	1.94193	70.3557	1.77937e-07	7.1379e-07
114780	PKD1L2	polycystin 1 like 2 (gene/pseudogene)	-1.09804	3.00495	90.2271	3.01669e-08	1.4982e-07
387640	SKIDA1	SKI/DACH domain containing 1	-1.09649	1.8148	48.018	2.3158e-06	7.10454e-06
2232	FDXR	ferredoxin reductase	-1.09605	5.30122	345.927	8.26194e-13	2.32649e-11
83862	TMEM120A	transmembrane protein 120A	-1.09605	4.57953	223.647	2.83015e-11	4.00439e-10
333	APLP1	amyloid beta precursor like protein 1	-1.09558	5.77893	385.877	3.3671e-13	1.18286e-11
101410538	MMP24OS	MMP24 opposite strand	-1.09521	6.06414	355.425	6.61658e-13	1.95129e-11
7020	TFAP2A	transcription factor AP-2 alpha	-1.09515	5.4911	343.766	8.6971e-13	2.41309e-11
146330	FBXL16	F-box and leucine rich repeat protein 16	-1.09478	1.69739	78.5608	8.17438e-08	3.57205e-07
79839	CCDC102B	coiled-coil domain containing 102B	-1.09419	2.83824	64.7171	3.17395e-07	1.18996e-06
26052	DNM3	dynamin 3	-1.09411	-0.0722891	18.9626	0.000422918	0.000813758
81794	ADAMTS10	ADAM metallopeptidase with thrombospondin type 1 motif 10	-1.09383	5.11477	275.636	5.25974e-12	1.01601e-10
10347	ABCA7	ATP binding cassette subfamily A member 7	-1.09276	3.64165	184.365	1.31263e-10	1.43398e-09
652968	CASTOR1	cytosolic arginine sensor for mTORC1 subunit 1	-1.09243	1.83533	66.1736	2.72289e-07	1.03823e-06
7422	VEGFA	vascular endothelial growth factor A	-1.09241	6.22808	344.296	8.58801e-13	2.39478e-11
3200	HOXA3	homeobox A3	-1.09228	5.9947	341.586	9.1623e-13	2.50617e-11
162461	TMEM92	transmembrane protein 92	-1.09213	-1.54166	14.9601	0.00121699	0.00215268
91807	MYLK3	myosin light chain kinase 3	-1.09143	-0.0102757	21.3951	0.000236247	0.000476652
5698	PSMB9	proteasome subunit beta 9	-1.09095	4.69905	196.75	7.85094e-11	9.25391e-10
8714	ABCC3	ATP binding cassette subfamily C member 3	-1.09082	3.38292	117.634	4.22116e-09	2.69857e-08
84909	C9orf3	chromosome 9 open reading frame 3	-1.09059	4.7028	261.758	7.98835e-12	1.41574e-10
80035	ANP32A-IT1	ANP32A intronic transcript 1	-1.09044	-0.687444	20.9091	0.000264549	0.000528104
151887	CCDC80	coiled-coil domain containing 80	-1.08897	6.61023	455.051	8.62816e-14	4.08482e-12
7077	TIMP2	TIMP metallopeptidase inhibitor 2	-1.08782	9.35524	731.83	1.63962e-15	2.18292e-13
100506801	LOC100506801	uncharacterized LOC100506801	-1.0873	-1.15804	12.7798	0.00230475	0.00388406
23285	KIAA1107	KIAA1107	-1.08706	2.85291	46.3559	2.90209e-06	8.71842e-06
6576	SLC25A1	solute carrier family 25 member 1	-1.08668	5.91701	359.151	6.07401e-13	1.83668e-11
5711	PSMD5	proteasome 26S subunit, non-ATPase 5	-1.08655	5.87361	356.079	6.51759e-13	1.93409e-11
100133985	LINC01816	long intergenic non-protein coding RNA 1816	-1.08582	0.295226	36.2887	1.31579e-05	3.42148e-05
10251	SPRY3	sprouty RTK signaling antagonist 3	-1.08515	-0.111427	21.5499	0.000227955	0.00046109
1593	CYP27A1	cytochrome P450 family 27 subfamily A member 1	-1.08455	4.83201	122.37	3.13214e-09	2.09291e-08
126282	TNFAIP8L1	TNF alpha induced protein 8 like 1	-1.08411	4.68236	289.615	3.52103e-12	7.36744e-11
79962	DNAJC22	DnaJ heat shock protein family (Hsp40) member C22	-1.084	2.77571	114.868	5.04989e-09	3.1497e-08
152006	RNF38	ring finger protein 38	-1.08351	4.37404	173.358	2.13019e-10	2.1396e-09
4045	LSAMP	limbic system associated membrane protein	-1.0834	0.348737	25.1204	0.000104045	0.000224589
644962	TNRC18P1	trinucleotide repeat containing 18 pseudogene 1	-1.08297	-1.58394	11.2573	0.0037165	0.00603679
100506433	LINC00648	long intergenic non-protein coding RNA 648	-1.0828	2.81843	126.922	2.37352e-09	1.65465e-08
1781	DYNC1I2	dynein cytoplasmic 1 intermediate chain 2	-1.08259	6.78613	417.705	1.75176e-13	6.97442e-12
55101	DMAC2	distal membrane arm assembly complex 2	-1.08253	6.00213	459.412	7.97266e-14	3.84755e-12
4494	MT1F	metallothionein 1F	-1.08252	0.254198	37.9775	1.00139e-05	2.67728e-05
6744	SSFA2	sperm specific antigen 2	-1.08052	6.59315	302.565	2.46708e-12	5.54293e-11
9649	RALGPS1	Ral GEF with PH domain and SH3 binding motif 1	-1.08003	2.91425	70.9139	1.68378e-07	6.80972e-07
26050	SLITRK5	SLIT and NTRK like family member 5	-1.07906	4.64277	245.301	1.34841e-11	2.17644e-10
4091	SMAD6	SMAD family member 6	-1.07799	3.11297	108.952	7.50621e-09	4.4329e-08
7138	TNNT1	troponin T1, slow skeletal type	-1.07754	5.9618	253.578	1.03211e-11	1.75393e-10
388341	LRRC75A	leucine rich repeat containing 75A	-1.07676	1.09343	77.3528	9.12644e-08	3.95314e-07
10018	BCL2L11	BCL2 like 11	-1.07465	3.26599	157.519	4.50314e-10	4.05678e-09
100463486	MTRNR2L8	MT-RNR2 like 8	-1.07406	3.24161	50.5288	1.66492e-06	5.26337e-06
50940	PDE11A	phosphodiesterase 11A	-1.07394	1.75225	47.6191	2.44336e-06	7.45913e-06
8745	ADAM23	ADAM metallopeptidase domain 23	-1.07375	-1.18195	24.2364	0.000125498	0.000266681
4302	MLLT6	MLLT6, PHD finger containing	-1.07333	5.87367	224.317	2.76322e-11	3.92908e-10
83716	CRISPLD2	cysteine rich secretory protein LCCL domain containing 2	-1.07322	1.61508	38.3012	9.51272e-06	2.55569e-05
341	APOC1	apolipoprotein C1	-1.07159	3.70141	183.116	1.3849e-10	1.50149e-09
101927934	LINC01843	long intergenic non-protein coding RNA 1843	-1.07138	-1.95064	18.8305	0.000437031	0.000839224
478	ATP1A3	ATPase Na+/K+ transporting subunit alpha 3	-1.0705	3.17912	183.344	1.37137e-10	1.48907e-09
157506	RDH10	retinol dehydrogenase 10	-1.07038	4.65984	228.408	2.39102e-11	3.49343e-10
63874	ABHD4	abhydrolase domain containing 4	-1.07036	5.33934	316.569	1.70614e-12	4.16595e-11
57731	SPTBN4	spectrin beta, non-erythrocytic 4	-1.07028	0.0277613	28.7384	5.03079e-05	0.000114965
115399	LRRC56	leucine rich repeat containing 56	-1.06988	1.94788	104.277	1.04065e-08	5.88388e-08
10964	IFI44L	interferon induced protein 44 like	-1.06932	-1.24092	17.9754	0.000542194	0.00102429
5947	RBP1	retinol binding protein 1	-1.06898	-1.24791	13.7906	0.0017035	0.002935
91663	MYADM	myeloid associated differentiation marker	-1.06876	6.9784	327.381	1.29693e-12	3.31354e-11
23383	MAU2	MAU2 sister chromatid cohesion factor	-1.0675	5.39517	394.37	2.81443e-13	1.0161e-11
254295	PHYHD1	phytanoyl-CoA dioxygenase domain containing 1	-1.06741	3.63524	212.745	4.21803e-11	5.54651e-10
5979	RET	ret proto-oncogene	-1.06684	-1.86972	9.89756	0.00584237	0.00915877
5460	POU5F1	POU class 5 homeobox 1	-1.06637	1.0401	34.5729	1.75268e-05	4.42975e-05
4524	MTHFR	methylenetetrahydrofolate reductase	-1.06635	4.94016	295.453	2.99389e-12	6.39794e-11
116442	RAB39B	RAB39B, member RAS oncogene family	-1.06627	3.69255	164.075	3.27719e-10	3.08181e-09
6458	SH3GL1P1	SH3 domain containing GRB2 like 1, endophilin A2 pseudogene 1	-1.06612	-0.0155957	21.2706	0.000243159	0.00048922
8702	B4GALT4	beta-1,4-galactosyltransferase 4	-1.06553	5.34426	488.707	4.77472e-14	2.57279e-12
6092	ROBO2	roundabout guidance receptor 2	-1.06508	4.84114	156.026	4.84931e-10	4.32246e-09
8396	PIP4K2B	phosphatidylinositol-5-phosphate 4-kinase type 2 beta	-1.06496	7.14577	555.398	1.64746e-14	1.16896e-12
4237	MFAP2	microfibril associated protein 2	-1.06474	5.02396	278.57	4.82729e-12	9.50407e-11
100506190	LINC00963	long intergenic non-protein coding RNA 963	-1.06425	4.80452	177.034	1.80665e-10	1.86159e-09
23089	PEG10	paternally expressed 10	-1.06411	9.41568	336.449	1.03723e-12	2.79854e-11
28513	CDH19	cadherin 19	-1.06352	-0.864142	14.0716	0.00156926	0.0027202
29887	SNX10	sorting nexin 10	-1.06346	1.50464	55.5549	8.91583e-07	3.01891e-06
50848	F11R	F11 receptor	-1.06267	6.06244	354.177	6.81023e-13	1.97994e-11
348110	ARPIN	actin related protein 2/3 complex inhibitor	-1.06217	5.0092	390.884	3.02797e-13	1.0796e-11
3772	KCNJ15	potassium voltage-gated channel subfamily J member 15	-1.06069	-1.66721	19.2089	0.000397955	0.000769029
28988	DBNL	drebrin like	-1.06064	6.70579	381.407	3.70594e-13	1.27075e-11
130589	GALM	galactose mutarotase	-1.05964	4.46707	333.981	1.10162e-12	2.93835e-11
399474	TMEM200B	transmembrane protein 200B	-1.05874	-1.26994	18.6543	0.000456683	0.000874034
5783	PTPN13	protein tyrosine phosphatase, non-receptor type 13	-1.05842	8.92501	102.786	1.15803e-08	6.44837e-08
283416	LINC01465	long intergenic non-protein coding RNA 1465	-1.05745	-0.670367	22.0836	0.000201777	0.000411918
220164	DOK6	docking protein 6	-1.05726	-1.20994	14.8265	0.0012638	0.00222914
1384	CRAT	carnitine O-acetyltransferase	-1.05693	1.73099	48.7522	2.10001e-06	6.49115e-06
54964	C1orf56	chromosome 1 open reading frame 56	-1.05621	1.63971	75.8975	1.04418e-07	4.45472e-07
1794	DOCK2	dedicator of cytokinesis 2	-1.05573	3.98373	109.836	7.06596e-09	4.20758e-08
6666	SOX12	SRY-box 12	-1.05563	7.13026	483.59	5.21065e-14	2.75588e-12
10882	C1QL1	complement C1q like 1	-1.05507	2.12831	60.466	5.04671e-07	1.79758e-06
84709	MGARP	mitochondria localized glutamic acid rich protein	-1.0549	6.07399	335.243	1.06816e-12	2.87242e-11
256302	NATD1	N-acetyltransferase domain containing 1	-1.05481	4.71318	180.969	1.51971e-10	1.62189e-09
534	ATP6V1G2	ATPase H+ transporting V1 subunit G2	-1.05406	-1.04639	15.9167	0.000933505	0.0016864
84441	MAML2	mastermind like transcriptional coactivator 2	-1.05388	5.21485	186.914	1.17786e-10	1.30465e-09
582	BBS1	Bardet-Biedl syndrome 1	-1.05362	4.76201	308.495	2.10631e-12	4.92491e-11
388677	NOTCH2NL	notch 2 N-terminal like	-1.05358	5.79713	453.138	8.93448e-14	4.15773e-12
3727	JUND	JunD proto-oncogene, AP-1 transcription factor subunit	-1.05342	5.36863	271.075	6.02065e-12	1.12803e-10
404217	CTXN1	cortexin 1	-1.0531	3.3937	98.9625	1.53271e-08	8.2619e-08
6928	HNF1B	HNF1 homeobox B	-1.05249	7.1033	460.601	7.80379e-14	3.79158e-12
84727	SPSB2	splA/ryanodine receptor domain and SOCS box containing 2	-1.05207	4.34027	300.717	2.59322e-12	5.72705e-11
3672	ITGA1	integrin subunit alpha 1	-1.05201	4.59871	80.0479	7.15132e-08	3.18421e-07
10424	PGRMC2	progesterone receptor membrane component 2	-1.05177	6.90292	370.069	4.74976e-13	1.51622e-11
124093	CCDC78	coiled-coil domain containing 78	-1.05131	-0.97844	27.5879	6.29619e-05	0.000141359
3797	KIF3C	kinesin family member 3C	-1.05092	6.05609	372.605	4.49045e-13	1.45945e-11
132864	CPEB2	cytoplasmic polyadenylation element binding protein 2	-1.05077	4.22637	186.014	1.22362e-10	1.35116e-09
84940	CORO6	coronin 6	-1.0505	-0.321867	30.291	3.75067e-05	8.78691e-05
26223	FBXL21	F-box and leucine rich repeat protein 21 (gene/pseudogene)	-1.05036	3.71356	189.338	1.0639e-10	1.19892e-09
167691	LCA5	LCA5, lebercilin	-1.04945	3.28608	70.2103	1.80524e-07	7.22148e-07
5672	PSG4	pregnancy specific beta-1-glycoprotein 4	-1.04862	-1.46258	18.4656	0.000478824	0.000914332
414	ARSD	arylsulfatase D	-1.04805	4.64378	281.326	4.45689e-12	8.95473e-11
100507098	ADAMTS9-AS2	ADAMTS9 antisense RNA 2	-1.04787	-0.336351	16.8086	0.000734494	0.00134951
219681	ARMC3	armadillo repeat containing 3	-1.0478	-0.108609	34.1275	1.89112e-05	4.73541e-05
284114	TMEM102	transmembrane protein 102	-1.04769	2.28471	80.4704	6.88729e-08	3.07813e-07
8927	BSN	bassoon presynaptic cytomatrix protein	-1.04743	3.33479	119.725	3.69549e-09	2.40871e-08
79867	TCTN2	tectonic family member 2	-1.04722	4.66739	240.822	1.56375e-11	2.44686e-10
1244	ABCC2	ATP binding cassette subfamily C member 2	-1.04679	5.3211	197.022	7.76537e-11	9.17569e-10
100506599	PPP1R26-AS1	PPP1R26 antisense RNA 1	-1.04675	0.180053	23.9281	0.000134113	0.000283309
5900	RALGDS	ral guanine nucleotide dissociation stimulator	-1.04669	5.0691	393.444	2.86951e-13	1.03338e-11
6304	SATB1	SATB homeobox 1	-1.04663	3.73287	67.3827	2.4025e-07	9.27669e-07
1545	CYP1B1	cytochrome P450 family 1 subfamily B member 1	-1.0464	6.09219	151.523	6.08678e-10	5.22094e-09
375248	ANKRD36	ankyrin repeat domain 36	-1.04637	3.3965	40.7107	6.5524e-06	1.82007e-05
10384	BTN3A3	butyrophilin subfamily 3 member A3	-1.0463	3.91294	126.806	2.39014e-09	1.66386e-08
83593	RASSF5	Ras association domain family member 5	-1.04616	-1.86348	17.567	0.000602208	0.00112653
5147	PDE6D	phosphodiesterase 6D	-1.04583	3.84102	144.117	8.96716e-10	7.26959e-09
283551	LINC01588	long intergenic non-protein coding RNA 1588	-1.04462	2.72804	101.704	1.25246e-08	6.92304e-08
112464	CAVIN3	caveolae associated protein 3	-1.04451	5.4587	231.308	2.16112e-11	3.19993e-10
54101	RIPK4	receptor interacting serine/threonine kinase 4	-1.04399	-1.35038	18.2385	0.000507086	0.000963933
339488	TFAP2E	transcription factor AP-2 epsilon	-1.04393	-1.15232	13.9605	0.00162088	0.00280445
102724814	LOC102724814	uncharacterized LOC102724814	-1.04328	-1.05358	10.3919	0.00494155	0.00784876
149076	ZNF362	zinc finger protein 362	-1.04239	4.62196	214.946	3.88575e-11	5.17606e-10
22924	MAPRE3	microtubule associated protein RP/EB family member 3	-1.04227	4.13494	199.649	6.99096e-11	8.40616e-10
400619	LINC00511	long intergenic non-protein coding RNA 511	-1.04194	-1.77419	8.68896	0.00893841	0.013593
196403	DTX3	deltex E3 ubiquitin ligase 3	-1.04192	3.51994	121.032	3.40419e-09	2.24858e-08
114987	WDR31	WD repeat domain 31	-1.04005	2.51958	93.9909	2.23855e-08	1.14918e-07
4330	MN1	MN1 proto-oncogene, transcriptional regulator	-1.03999	2.94447	63.9585	3.44151e-07	1.27923e-06
80317	ZKSCAN3	zinc finger with KRAB and SCAN domains 3	-1.03991	3.48261	199.243	7.10491e-11	8.5146e-10
83861	RSPH3	radial spoke head 3 homolog	-1.03807	2.60709	86.2039	4.19956e-08	1.99842e-07
857	CAV1	caveolin 1	-1.03691	9.30223	514.542	3.11217e-14	1.82236e-12
401024	FSIP2	fibrous sheath interacting protein 2	-1.03689	1.46934	42.248	5.20819e-06	1.47615e-05
79948	PLPPR3	phospholipid phosphatase related 3	-1.03687	1.2526	23.5459	0.000145724	0.000305628
100034743	PDZK1P1	PDZ domain containing 1 pseudogene 1	-1.03669	-1.60484	15.4189	0.00107051	0.00191364
57804	POLD4	DNA polymerase delta 4, accessory subunit	-1.0366	6.70998	352.326	7.10941e-13	2.05442e-11
89832	CHRFAM7A	CHRNA7 (exons 5-10) and FAM7A (exons A-E) fusion	-1.03625	0.85974	59.051	5.92308e-07	2.08281e-06
9028	RHBDL1	rhomboid like 1	-1.03625	-0.405001	15.6772	0.00099679	0.00179215
25932	CLIC4	chloride intracellular channel 4	-1.03532	7.7385	192.41	9.36767e-11	1.07499e-09
284697	BTBD8	BTB domain containing 8	-1.03465	0.432968	22.1096	0.000200591	0.000409729
57045	TWSG1	twisted gastrulation BMP signaling modulator 1	-1.03328	6.32341	196.464	7.94204e-11	9.3536e-10
11187	PKP3	plakophilin 3	-1.03306	3.5042	126.689	2.40699e-09	1.67229e-08
58476	TP53INP2	tumor protein p53 inducible nuclear protein 2	-1.03283	5.36415	274.031	5.51447e-12	1.05535e-10
83543	AIF1L	allograft inflammatory factor 1 like	-1.03223	2.01631	90.7366	2.89552e-08	1.44454e-07
2052	EPHX1	epoxide hydrolase 1	-1.03222	5.28665	331.545	1.16961e-12	3.07035e-11
90507	SCRN2	secernin 2	-1.03211	4.76969	249.767	1.16608e-11	1.92773e-10
5029	P2RY2	purinergic receptor P2Y2	-1.03198	0.242997	20.4456	0.00029512	0.000584087
389538	CCZ1P-OR7E38P	CCZ1P-OR7E38P readthrough	-1.03193	2.72362	112.979	5.71978e-09	3.51099e-08
283989	TSEN54	tRNA splicing endonuclease subunit 54	-1.0311	5.36366	279.917	4.64217e-12	9.2028e-11
8334	HIST1H2AC	histone cluster 1 H2A family member c	-1.03073	2.30925	84.066	5.03354e-08	2.33104e-07
55143	CDCA8	cell division cycle associated 8	-1.0305	6.68869	369.572	4.80243e-13	1.52963e-11
7712	ZNF157	zinc finger protein 157	-1.03018	-0.208113	17.8463	0.000560414	0.00105565
7096	TLR1	toll like receptor 1	-1.03005	0.209252	23.2329	0.00015607	0.000325376
285103	MED15P9	mediator complex subunit 15 pseudogene 9	-1.02972	0.254943	43.3708	4.42096e-06	1.27575e-05
100616113	MIR4680	microRNA 4680	-1.0296	-0.387754	16.3144	0.000838136	0.00152585
100128288	LOC100128288	uncharacterized LOC100128288	-1.02862	0.16076	27.4149	6.51566e-05	0.000145715
83445	GSG1	germ cell associated 1	-1.02667	-1.3032	15.7399	0.000979771	0.0017642
10312	TCIRG1	T cell immune regulator 1, ATPase H+ transporting V0 subunit a3	-1.02661	6.3917	264.737	7.2903e-12	1.32268e-10
80128	TRIM46	tripartite motif containing 46	-1.02546	3.56661	133.147	1.64722e-09	1.21887e-08
388969	C2orf68	chromosome 2 open reading frame 68	-1.02544	5.25415	370.189	4.73703e-13	1.51553e-11
323	APBB2	amyloid beta precursor protein binding family B member 2	-1.02518	6.25351	365.427	5.26875e-13	1.64167e-11
56895	AGPAT4	1-acylglycerol-3-phosphate O-acyltransferase 4	-1.02491	4.66141	177.366	1.78021e-10	1.84097e-09
56142	PCDHA6	protocadherin alpha 6	-1.02401	6.1598	502.142	3.81179e-14	2.14252e-12
8339	HIST1H2BG	histone cluster 1 H2B family member g	-1.02319	-0.261408	29.3587	4.46842e-05	0.000103117
64759	TNS3	tensin 3	-1.02243	8.24714	433.556	1.28772e-13	5.50954e-12
388531	RGS9BP	regulator of G protein signaling 9 binding protein	-1.02186	0.58123	37.1244	1.14824e-05	3.02792e-05
254863	TMEM256	transmembrane protein 256	-1.02154	4.90814	221.283	3.08114e-11	4.28569e-10
55567	DNAH3	dynein axonemal heavy chain 3	-1.02136	-0.979341	21.3389	0.00023934	0.000482349
11274	USP18	ubiquitin specific peptidase 18	-1.02124	3.03024	114.192	5.27896e-09	3.26416e-08
80127	BBOF1	basal body orientation factor 1	-1.01984	2.76313	117.566	4.23967e-09	2.70919e-08
22874	PLEKHA6	pleckstrin homology domain containing A6	-1.01929	4.01202	193.636	8.90838e-11	1.03137e-09
10927	SPIN1	spindlin 1	-1.01917	6.58217	205.93	5.46626e-11	6.87865e-10
414236	C10orf55	chromosome 10 open reading frame 55	-1.01851	0.894625	27.4926	6.41605e-05	0.000143685
137872	ADHFE1	alcohol dehydrogenase, iron containing 1	-1.01851	-0.0552917	15.9356	0.00092871	0.0016788
1462	VCAN	versican	-1.01834	0.611092	17.9605	0.000544265	0.00102793
53	ACP2	acid phosphatase 2, lysosomal	-1.01805	5.14981	362.219	5.66438e-13	1.73108e-11
2006	ELN	elastin	-1.01766	-1.0572	18.1567	0.000517725	0.000981945
784	CACNB3	calcium voltage-gated channel auxiliary subunit beta 3	-1.01731	5.88395	312.374	1.90227e-12	4.54216e-11
23085	ERC1	ELKS/RAB6-interacting/CAST family member 1	-1.0151	8.95099	654.465	4.18235e-15	4.34389e-13
57545	CC2D2A	coiled-coil and C2 domain containing 2A	-1.01476	5.4389	350.877	7.35365e-13	2.10057e-11
79925	SPEF2	sperm flagellar 2	-1.01438	1.4073	47.4369	2.5042e-06	7.61408e-06
202051	SPATA24	spermatogenesis associated 24	-1.0143	1.62056	52.7022	1.26377e-06	4.10925e-06
51310	SLC22A17	solute carrier family 22 member 17	-1.01408	-0.954801	9.62251	0.00642298	0.0100099
56062	KLHL4	kelch like family member 4	-1.01382	6.92587	131.116	1.85262e-09	1.34684e-08
55359	STYK1	serine/threonine/tyrosine kinase 1	-1.01381	2.72884	124.11	2.81407e-09	1.91308e-08
3643	INSR	insulin receptor	-1.01364	4.91118	289.033	3.5791e-12	7.46713e-11
388165	UBE2Q2P1	ubiquitin conjugating enzyme E2 Q2 pseudogene 1	-1.01319	0.286732	22.1035	0.000200865	0.000410231
11152	WDR45	WD repeat domain 45	-1.01296	4.92083	144.726	8.68016e-10	7.0689e-09
90993	CREB3L1	cAMP responsive element binding protein 3 like 1	-1.0126	0.325967	28.513	5.25442e-05	0.000119656
729970	LOC729970	hCG2028352-like	-1.01193	3.1099	141.379	1.03954e-09	8.25926e-09
5164	PDK2	pyruvate dehydrogenase kinase 2	-1.01115	5.2941	377.663	4.01924e-13	1.34501e-11
78987	CRELD1	cysteine rich with EGF like domains 1	-1.01102	4.04693	201.924	6.38963e-11	7.80091e-10
54978	SLC35F6	solute carrier family 35 member F6	-1.00977	5.82756	316.426	1.71248e-12	4.16931e-11
2535	FZD2	frizzled class receptor 2	-1.0095	7.32432	404.214	2.29686e-13	8.64065e-12
100507057	MELTF-AS1	MELTF antisense RNA 1	-1.00944	0.637904	50.2986	1.71516e-06	5.40176e-06
10548	TM9SF1	transmembrane 9 superfamily member 1	-1.00788	6.42676	481.408	5.40995e-14	2.84032e-12
399665	FAM102A	family with sequence similarity 102 member A	-1.00785	4.7838	274.912	5.37299e-12	1.03232e-10
7903	ST8SIA4	ST8 alpha-N-acetyl-neuraminide alpha-2,8-sialyltransferase 4	-1.00779	1.40463	27.5289	6.37006e-05	0.00014286
6310	ATXN1	ataxin 1	-1.00735	4.42787	234.926	1.90818e-11	2.88806e-10
84532	ACSS1	acyl-CoA synthetase short chain family member 1	-1.00652	6.2665	399.471	2.53163e-13	9.28027e-12
92999	ZBTB47	zinc finger and BTB domain containing 47	-1.00609	4.54423	209.683	4.73445e-11	6.13552e-10
91147	TMEM67	transmembrane protein 67	-1.00593	3.45343	105.62	9.4621e-09	5.4032e-08
389692	MAFA	MAF bZIP transcription factor A	-1.00564	-1.05561	12.8898	0.00222895	0.00376606
7041	TGFB1I1	transforming growth factor beta 1 induced transcript 1	-1.00367	6.88138	379.755	3.84068e-13	1.31068e-11
5802	PTPRS	protein tyrosine phosphatase, receptor type S	-1.00325	5.90524	223.081	2.88807e-11	4.07428e-10
10227	MFSD10	major facilitator superfamily domain containing 10	-1.00267	6.09263	238.021	1.71788e-11	2.65042e-10
25903	OLFML2B	olfactomedin like 2B	-1.00215	2.34184	79.0571	7.81578e-08	3.44476e-07
81622	UNC93B1	unc-93 homolog B1, TLR signaling regulator	-1.00132	3.00974	80.6672	6.7681e-08	3.03242e-07
23096	IQSEC2	IQ motif and Sec7 domain 2	-1.00116	4.81593	220.182	3.20645e-11	4.4148e-10
144110	TMEM86A	transmembrane protein 86A	-1.00111	-0.963554	15.6003	0.00101812	0.00182841
116039	OSR2	odd-skipped related transciption factor 2	-1.00021	2.2291	59.0554	5.9201e-07	2.08228e-06
121512	FGD4	FYVE, RhoGEF and PH domain containing 4	-1.00017	2.73832	24.9427	0.000108004	0.00023254
8767	RIPK2	receptor interacting serine/threonine kinase 2	-0.999734	6.15578	287.392	3.7484e-12	7.73033e-11
25864	ABHD14A	abhydrolase domain containing 14A	-0.999035	3.85883	124.587	2.7334e-09	1.86573e-08
94240	EPSTI1	epithelial stromal interaction 1	-0.998821	-1.34314	8.02506	0.0114082	0.0170132
2948	GSTM4	glutathione S-transferase mu 4	-0.998765	3.38265	123.458	2.92894e-09	1.9737e-08
5864	RAB3A	RAB3A, member RAS oncogene family	-0.998541	0.478801	40.1487	7.13731e-06	1.96994e-05
4948	OCA2	OCA2 melanosomal transmembrane protein	-0.998144	-1.74552	10.9302	0.00413402	0.00665389
9762	LZTS3	leucine zipper tumor suppressor family member 3	-0.997932	4.60832	195.235	8.3467e-11	9.71838e-10
112755	STX1B	syntaxin 1B	-0.997796	-1.46524	12.975	0.00217214	0.00367571
144571	A2M-AS1	A2M antisense RNA 1	-0.997484	1.21344	47.4967	2.48407e-06	7.55926e-06
2281	FKBP1B	FK506 binding protein 1B	-0.997426	3.99775	131.941	1.76593e-09	1.29469e-08
6813	STXBP2	syntaxin binding protein 2	-0.996847	0.514139	25.5586	9.49545e-05	0.000206397
729975	LINC01530	long intergenic non-protein coding RNA 1530	-0.996844	-1.43074	15.2192	0.00113168	0.0020137
100130827	SBK3	SH3 domain binding kinase family member 3	-0.996576	-0.251239	20.2137	0.00031188	0.000614879
9823	ARMCX2	armadillo repeat containing, X-linked 2	-0.996227	6.17767	354.367	6.78039e-13	1.97929e-11
7089	TLE2	transducin like enhancer of split 2	-0.994589	-0.169559	22.0609	0.000202817	0.000413804
9961	MVP	major vault protein	-0.994412	8.37564	371.114	4.6409e-13	1.49369e-11
50937	CDON	cell adhesion associated, oncogene regulated	-0.994278	3.5756	154.413	5.25678e-10	4.62871e-09
23625	FAM89B	family with sequence similarity 89 member B	-0.993941	6.27592	267.04	6.79728e-12	1.25387e-10
197187	SNAI3-AS1	SNAI3 antisense RNA 1	-0.993529	1.59092	55.7241	8.73716e-07	2.96262e-06
8357	HIST1H3H	histone cluster 1 H3 family member h	-0.993385	0.134799	17.2895	0.000647243	0.00120136
24142	NAT6	N-acetyltransferase 6	-0.992533	3.20739	127.39	2.30795e-09	1.61365e-08
7348	UPK1B	uroplakin 1B	-0.992104	5.48075	299.05	2.71319e-12	5.91904e-11
550631	CCDC157	coiled-coil domain containing 157	-0.991455	0.658404	28.4175	5.35248e-05	0.000121638
84254	CAMKK1	calcium/calmodulin dependent protein kinase kinase 1	-0.991429	4.92056	226.421	2.56432e-11	3.67912e-10
3887	KRT81	keratin 81	-0.991394	-1.20256	8.4645	0.00969851	0.0146541
60312	AFAP1	actin filament associated protein 1	-0.991351	8.20624	556.995	1.60851e-14	1.15274e-12
84680	ACCS	1-aminocyclopropane-1-carboxylate synthase homolog (inactive)	-0.990782	3.95113	133.084	1.65323e-09	1.22269e-08
64065	PERP	PERP, TP53 apoptosis effector	-0.990733	2.06163	66.0286	2.76444e-07	1.05201e-06
2961	GTF2E2	general transcription factor IIE subunit 2	-0.990505	5.2833	271.94	5.86728e-12	1.11238e-10
7844	RNF103	ring finger protein 103	-0.990406	4.87236	200.548	6.74618e-11	8.17354e-10
653659	TMEM183B	transmembrane protein 183B	-0.990059	5.06307	201.679	6.45154e-11	7.86308e-10
79007	DBNDD1	dysbindin domain containing 1	-0.989788	4.415	227.079	2.50544e-11	3.62367e-10
11068	CYB561D2	cytochrome b561 family member D2	-0.989005	3.68629	107.095	8.53317e-09	4.94165e-08
8828	NRP2	neuropilin 2	-0.98844	1.59722	56.0421	8.41197e-07	2.86387e-06
10581	IFITM2	interferon induced transmembrane protein 2	-0.988404	5.08979	202.013	6.36743e-11	7.78706e-10
415	ARSE	arylsulfatase E (chondrodysplasia punctata 1)	-0.987717	5.10271	271.88	5.87787e-12	1.11291e-10
150590	C2orf15	chromosome 2 open reading frame 15	-0.987178	0.0526525	23.3922	0.000150705	0.000314969
130752	MDH1B	malate dehydrogenase 1B	-0.987074	1.54439	37.2409	1.12684e-05	2.97768e-05
25827	FBXL2	F-box and leucine rich repeat protein 2	-0.986946	4.9054	264.351	7.3768e-12	1.335e-10
286367	NA	NA	-0.985078	0.793732	39.7718	7.56219e-06	2.07602e-05
10724	MGEA5	meningioma expressed antigen 5 (hyaluronidase)	-0.984666	7.74281	287.744	3.71131e-12	7.68703e-11
6015	RING1	ring finger protein 1	-0.984561	5.76285	319.102	1.59872e-12	3.93044e-11
85007	PHYKPL	5-phosphohydroxy-L-lysine phospho-lyase	-0.984242	4.31199	199.778	6.95535e-11	8.37036e-10
29119	CTNNA3	catenin alpha 3	-0.984019	-0.16188	16.3241	0.000835952	0.00152226
83547	RILP	Rab interacting lysosomal protein	-0.983944	2.91737	50.7935	1.60917e-06	5.10836e-06
3140	MR1	major histocompatibility complex, class I-related	-0.983869	2.75652	62.9411	3.84079e-07	1.41045e-06
3425	IDUA	iduronidase, alpha-L-	-0.983261	1.5084	38.9477	8.59328e-06	2.33404e-05
10290	SPEG	SPEG complex locus	-0.983131	3.08289	87.2278	3.85575e-08	1.86201e-07
9481	SLC25A27	solute carrier family 25 member 27	-0.982003	0.65207	41.806	5.56005e-06	1.56751e-05
4054	LTBP3	latent transforming growth factor beta binding protein 3	-0.981587	6.88692	320.741	1.53324e-12	3.7955e-11
29095	ORMDL2	ORMDL sphingolipid biosynthesis regulator 2	-0.981428	5.80443	277.434	4.98975e-12	9.71714e-11
93653	ST7-AS1	ST7 antisense RNA 1	-0.981403	-1.24842	16.3608	0.000827744	0.00150827
55615	PRR5	proline rich 5	-0.981396	1.74902	47.8765	2.36016e-06	7.22671e-06
3306	HSPA2	heat shock protein family A (Hsp70) member 2	-0.980909	3.82519	169.53	2.5376e-10	2.48608e-09
56999	ADAMTS9	ADAM metallopeptidase with thrombospondin type 1 motif 9	-0.980252	7.36393	311.494	1.94655e-12	4.60395e-11
1287	COL4A5	collagen type IV alpha 5 chain	-0.97993	5.81489	362.363	5.64595e-13	1.73108e-11
25874	MPC2	mitochondrial pyruvate carrier 2	-0.979929	6.40202	160.296	3.93033e-10	3.61808e-09
11226	GALNT6	polypeptide N-acetylgalactosaminyltransferase 6	-0.979647	3.73566	141.929	1.00892e-09	8.05619e-09
32	ACACB	acetyl-CoA carboxylase beta	-0.979629	4.8885	292.063	3.28828e-12	6.94123e-11
79056	PRRG4	proline rich and Gla domain 4	-0.979293	3.74758	126.806	2.39021e-09	1.66386e-08
100134368	LOC100134368	uncharacterized LOC100134368	-0.979062	-0.171243	25.3878	9.83885e-05	0.00021315
752	FMNL1	formin like 1	-0.978638	2.05845	63.83	3.48929e-07	1.2952e-06
1152	CKB	creatine kinase B	-0.978402	3.73859	140.903	1.06684e-09	8.41553e-09
3358	HTR2C	5-hydroxytryptamine receptor 2C	-0.977904	-0.954918	11.5147	0.00342118	0.00558431
130026	ICA1L	islet cell autoantigen 1 like	-0.977816	3.56071	59.3763	5.70747e-07	2.01491e-06
387712	ENO4	enolase 4	-0.977592	-1.07587	22.7446	0.0001739	0.000359513
2947	GSTM3	glutathione S-transferase mu 3	-0.977533	6.36007	271.354	5.97071e-12	1.12455e-10
550643	NBDY	negative regulator of P-body association	-0.97745	3.69432	155.87	4.88712e-10	4.34535e-09
84518	CNFN	cornifelin	-0.97712	0.334365	23.7231	0.000140206	0.000295006
10225	CD96	CD96 molecule	-0.976766	-0.48176	17.2281	0.000657697	0.00121935
10618	TGOLN2	trans-golgi network protein 2	-0.976615	7.82228	431.013	1.3519e-13	5.71587e-12
29116	MYLIP	myosin regulatory light chain interacting protein	-0.976283	1.80497	54.2455	1.04457e-06	3.47698e-06
283455	KSR2	kinase suppressor of ras 2	-0.975925	-1.28355	13.9863	0.0016087	0.00278539
553103	MIR3936HG	MIR3936 host gene	-0.975124	0.778059	38.7301	8.89119e-06	2.40556e-05
100144603	CHKB-DT	CHKB divergent transcript	-0.974114	0.191651	18.988	0.000420266	0.000808872
162962	ZNF836	zinc finger protein 836	-0.9735	2.57792	99.0725	1.52021e-08	8.19755e-08
10891	PPARGC1A	PPARG coactivator 1 alpha	-0.973467	-1.14462	17.7785	0.000570248	0.00107276
51684	SUFU	SUFU negative regulator of hedgehog signaling	-0.972882	4.97101	263.247	7.63071e-12	1.36543e-10
114904	C1QTNF6	C1q and TNF related 6	-0.97269	3.94985	128.279	2.18895e-09	1.53871e-08
113451	AZIN2	antizyme inhibitor 2	-0.972351	1.73213	64.0783	3.39764e-07	1.26456e-06
23641	LDOC1	LDOC1, regulator of NFKB signaling	-0.971995	6.30636	373.858	4.36823e-13	1.42945e-11
144100	PLEKHA7	pleckstrin homology domain containing A7	-0.971925	2.43144	91.102	2.81196e-08	1.40726e-07
118491	CFAP70	cilia and flagella associated protein 70	-0.971722	-1.54071	9.96634	0.00570659	0.00896258
132954	PDCL2	phosducin like 2	-0.971206	1.82853	71.5523	1.58142e-07	6.42838e-07
135138	PACRG	parkin coregulated	-0.971129	-1.72645	11.3392	0.00387707	0.00627131
80023	NRSN2	neurensin 2	-0.971042	6.69193	372.86	4.4653e-13	1.45457e-11
22881	ANKRD6	ankyrin repeat domain 6	-0.970682	2.55392	88.5962	3.44432e-08	1.6872e-07
7040	TGFB1	transforming growth factor beta 1	-0.970276	6.74117	366.807	5.10808e-13	1.60557e-11
92922	CCDC102A	coiled-coil domain containing 102A	-0.970195	5.20068	266.703	6.86708e-12	1.26187e-10
2651	GCNT2	glucosaminyl (N-acetyl) transferase 2 (I blood group)	-0.970072	3.6357	108.496	7.74479e-09	4.53641e-08
10544	PROCR	protein C receptor	-0.969671	6.63716	231.697	2.13222e-11	3.16695e-10
339201	ASB16-AS1	ASB16 antisense RNA 1	-0.969564	3.04403	123.971	2.83816e-09	1.92611e-08
1951	CELSR3	cadherin EGF LAG seven-pass G-type receptor 3	-0.969414	3.73663	182.718	1.40887e-10	1.52287e-09
5063	PAK3	p21 (RAC1) activated kinase 3	-0.96905	0.132274	24.5494	0.000117382	0.000250997
114990	VASN	vasorin	-0.96841	4.81098	137.217	1.30785e-09	9.99225e-09
58529	MYOZ1	myozenin 1	-0.968315	-1.26185	10.3749	0.00496974	0.00788654
285830	HLA-F-AS1	HLA-F antisense RNA 1	-0.968211	0.18675	23.2579	0.000155214	0.000323685
641455	POTEM	POTE ankyrin domain family member M	-0.967931	2.12173	20.4693	0.000293464	0.00058089
23500	DAAM2	dishevelled associated activator of morphogenesis 2	-0.967812	1.13323	41.9113	5.47384e-06	1.54503e-05
79178	THTPA	thiamine triphosphatase	-0.967517	4.38001	168.901	2.61253e-10	2.54557e-09
100846978	LINC00506	long intergenic non-protein coding RNA 506	-0.967257	-0.841832	16.6743	0.00076116	0.00139403
9242	MSC	musculin	-0.966723	-1.47135	11.9833	0.00294876	0.00486527
91703	ACY3	aminoacylase 3	-0.965736	-1.83695	13.626	0.00178811	0.00306971
441150	C6orf226	chromosome 6 open reading frame 226	-0.965344	1.8542	54.9385	9.60234e-07	3.22093e-06
8743	TNFSF10	TNF superfamily member 10	-0.965283	-1.35797	8.75111	0.00917694	0.0139247
392617	ELFN1	extracellular leucine rich repeat and fibronectin type III domain containing 1	-0.965211	-1.72477	12.5324	0.00248613	0.00416475
393	ARHGAP4	Rho GTPase activating protein 4	-0.96488	-1.86236	17.8958	0.00055334	0.00104342
64792	IFT22	intraflagellar transport 22	-0.964809	5.21969	230.937	2.18913e-11	3.23806e-10
27254	CSDC2	cold shock domain containing C2	-0.96443	6.30682	341.298	9.22572e-13	2.51871e-11
389119	FAM212A	family with sequence similarity 212 member A	-0.964245	-0.434682	16.7643	0.000743161	0.00136368
85301	COL27A1	collagen type XXVII alpha 1 chain	-0.964211	2.54783	87.5795	3.74501e-08	1.81465e-07
134728	IRAK1BP1	interleukin 1 receptor associated kinase 1 binding protein 1	-0.964025	3.04096	78.8338	7.9749e-08	3.50304e-07
90134	KCNH7	potassium voltage-gated channel subfamily H member 7	-0.96346	3.44812	56.3164	8.14232e-07	2.78131e-06
26137	ZBTB20	zinc finger and BTB domain containing 20	-0.963343	5.32452	27.4709	6.44371e-05	0.000144219
55249	YY1AP1	YY1 associated protein 1	-0.96289	6.16322	340.254	9.46002e-13	2.57777e-11
100289509	KCNIP2-AS1	KCNIP2 antisense RNA 1	-0.962617	-1.46487	13.8041	0.00169678	0.00292518
646450	ARIH2OS	ariadne RBR E3 ubiquitin protein ligase 2 opposite strand	-0.962498	0.390964	28.5866	5.18021e-05	0.000118116
868	CBLB	Cbl proto-oncogene B	-0.962438	3.77285	105.723	9.39376e-09	5.3706e-08
388403	YPEL2	yippee like 2	-0.961498	4.62354	259.88	8.46658e-12	1.47809e-10
79651	RHBDF2	rhomboid 5 homolog 2	-0.961376	5.60545	374.68	4.29008e-13	1.41031e-11
144501	KRT80	keratin 80	-0.961156	6.21078	277.8	4.93676e-12	9.66648e-11
728619	ASB9P1	ankyrin repeat and SOCS box containing 9 pseudogene 1	-0.959682	-0.110199	23.5283	0.000146285	0.000306626
339456	TMEM52	transmembrane protein 52	-0.959512	-0.864477	24.0855	0.000129635	0.000274658
8406	SRPX	sushi repeat containing protein, X-linked	-0.959484	2.18251	82.1223	5.9548e-08	2.71125e-07
9520	NPEPPS	aminopeptidase puromycin sensitive	-0.958401	7.19603	502.517	3.78819e-14	2.14252e-12
338376	IFNE	interferon epsilon	-0.958265	-0.916709	12.5956	0.00243833	0.00409042
131583	FAM43A	family with sequence similarity 43 member A	-0.957543	0.0756344	24.523	0.000118045	0.000252226
23266	ADGRL2	adhesion G protein-coupled receptor L2	-0.957263	8.24887	163.575	3.35609e-10	3.14686e-09
27020	NPTN	neuroplastin	-0.95608	6.78383	459.052	8.02465e-14	3.85964e-12
2039	DMTN	dematin actin binding protein	-0.954828	0.175769	36.2553	1.32304e-05	3.43659e-05
120379	PIH1D2	PIH1 domain containing 2	-0.954735	1.76878	57.0435	7.47302e-07	2.57354e-06
7029	TFDP2	transcription factor Dp-2	-0.954047	6.56733	328.304	1.2674e-12	3.26135e-11
9501	RPH3AL	rabphilin 3A like (without C2 domains)	-0.953405	0.941016	50.6934	1.63e-06	5.16341e-06
4601	MXI1	MAX interactor 1, dimerization protein	-0.953361	4.4226	122.986	3.01529e-09	2.02617e-08
6581	SLC22A3	solute carrier family 22 member 3	-0.952829	5.08513	142.814	9.61731e-10	7.73975e-09
79465	ULBP3	UL16 binding protein 3	-0.952824	-1.36363	12.9878	0.00216375	0.00366324
55812	SPATA7	spermatogenesis associated 7	-0.952353	2.51651	99.1116	1.51579e-08	8.17683e-08
92703	TMEM183A	transmembrane protein 183A	-0.952179	5.1098	205.771	5.49978e-11	6.91477e-10
10758	TRAF3IP2	TRAF3 interacting protein 2	-0.952108	3.12725	91.0436	2.82513e-08	1.41336e-07
23484	LEPROTL1	leptin receptor overlapping transcript like 1	-0.951756	4.86192	163.568	3.35719e-10	3.14686e-09
145483	FAM161B	family with sequence similarity 161 member B	-0.951669	3.55617	105.006	9.88132e-09	5.61574e-08
441108	C5orf56	chromosome 5 open reading frame 56	-0.951169	1.06159	25.306	0.000100081	0.000216587
54436	SH3TC1	SH3 domain and tetratricopeptide repeats 1	-0.95109	2.24989	33.4722	2.11761e-05	5.23757e-05
403313	PLPP6	phospholipid phosphatase 6	-0.950384	2.60629	110.103	6.93864e-09	4.14209e-08
255967	PAN3	PAN3 poly(A) specific ribonuclease subunit	-0.94987	4.68866	119.444	3.76166e-09	2.4433e-08
3600	IL15	interleukin 15	-0.949677	2.7467	107.084	8.53989e-09	4.94355e-08
65094	JMJD4	jumonji domain containing 4	-0.949224	4.26684	121.596	3.28645e-09	2.18077e-08
10819	OR7E14P	olfactory receptor family 7 subfamily E member 14 pseudogene	-0.948741	-0.58168	17.3317	0.000640156	0.00118953
2060	EPS15	epidermal growth factor receptor pathway substrate 15	-0.947605	6.63626	189.336	1.06399e-10	1.19892e-09
65985	AACS	acetoacetyl-CoA synthetase	-0.946884	4.37453	247.854	1.24059e-11	2.02983e-10
100500865	MIR3936	microRNA 3936	-0.946779	-1.25396	11.384	0.00356766	0.00581017
773	CACNA1A	calcium voltage-gated channel subunit alpha1 A	-0.946714	-0.567011	12.3452	0.00263396	0.00439136
220323	OAF	out at first homolog	-0.946677	-0.630892	14.3934	0.00142994	0.00250034
23270	TSPYL4	TSPY like 4	-0.945873	5.34287	321.239	1.51393e-12	3.75646e-11
54478	PIMREG	PICALM interacting mitotic regulator	-0.945461	4.94054	194.546	8.58378e-11	9.96205e-10
83468	GLT8D2	glycosyltransferase 8 domain containing 2	-0.945445	-1.53185	15.5384	0.00103568	0.00185718
26960	NBEA	neurobeachin	-0.944054	5.33098	58.6403	6.20839e-07	2.17567e-06
55160	ARHGEF10L	Rho guanine nucleotide exchange factor 10 like	-0.943892	4.46309	187.891	1.13034e-10	1.26374e-09
27250	PDCD4	programmed cell death 4	-0.943362	5.26994	110.562	6.72604e-09	4.03872e-08
2009	EML1	echinoderm microtubule associated protein like 1	-0.942824	7.30731	269.792	6.25632e-12	1.1676e-10
23492	CBX7	chromobox 7	-0.942761	2.90409	129.831	1.99723e-09	1.42846e-08
847	CAT	catalase	-0.941271	6.55279	459.736	7.92626e-14	3.83808e-12
26270	FBXO6	F-box protein 6	-0.941244	2.97999	101.103	1.30866e-08	7.19763e-08
7114	TMSB4X	thymosin beta 4, X-linked	-0.939311	9.73489	261.982	7.93352e-12	1.41256e-10
161176	SYNE3	spectrin repeat containing nuclear envelope family member 3	-0.939161	-0.967454	11.2777	0.00369207	0.00599915
57332	CBX8	chromobox 8	-0.938815	4.60163	226.338	2.57188e-11	3.68627e-10
221264	AK9	adenylate kinase 9	-0.938664	1.55479	42.1857	5.25619e-06	1.48829e-05
10801	2009-09-01	septin 9	-0.938592	9.01681	383.39	3.55114e-13	1.24014e-11
5999	RGS4	regulator of G protein signaling 4	-0.937815	1.16023	21.7866	0.000215902	0.000438504
2817	GPC1	glypican 1	-0.937806	4.82077	152.982	5.65089e-10	4.90279e-09
130733	TMEM178A	transmembrane protein 178A	-0.937724	-1.73237	7.1172	0.0161394	0.0234897
340061	TMEM173	transmembrane protein 173	-0.936919	1.52765	39.9142	7.39842e-06	2.03613e-05
6773	STAT2	signal transducer and activator of transcription 2	-0.936711	5.87552	361.185	5.79892e-13	1.76842e-11
326625	MMAB	methylmalonic aciduria (cobalamin deficiency) cblB type	-0.935989	4.55743	123.296	2.95814e-09	1.9915e-08
254359	ZDHHC24	zinc finger DHHC-type containing 24	-0.935893	4.17108	138.248	1.23485e-09	9.51564e-09
348487	FAM131C	family with sequence similarity 131 member C	-0.935224	0.769684	22.2299	0.0001952	0.000399686
50507	NOX4	NADPH oxidase 4	-0.935143	-0.466806	15.2707	0.00111556	0.00198699
256281	NUDT14	nudix hydrolase 14	-0.934476	3.23543	120.915	3.42903e-09	2.26281e-08
79750	ZNF385D	zinc finger protein 385D	-0.933714	5.45352	310.893	1.97745e-12	4.66933e-11
392255	GDF6	growth differentiation factor 6	-0.933637	-0.796814	12.1119	0.00283231	0.00469203
83463	MXD3	MAX dimerization protein 3	-0.932608	4.28391	97.3381	1.73147e-08	9.21885e-08
10090	UST	uronyl 2-sulfotransferase	-0.932394	3.08965	113.136	5.66051e-09	3.4761e-08
113177	IZUMO4	IZUMO family member 4	-0.932302	0.947432	36.3695	1.29845e-05	3.38253e-05
344787	ZNF860	zinc finger protein 860	-0.931837	1.33869	45.0986	3.4563e-06	1.02224e-05
113277	TMEM106A	transmembrane protein 106A	-0.931642	2.63875	88.5031	3.4707e-08	1.69838e-07
140686	WFDC3	WAP four-disulfide core domain 3	-0.931403	-0.965586	16.4889	0.000799766	0.00146067
10085	EDIL3	EGF like repeats and discoidin domains 3	-0.930595	8.31269	129.155	2.07834e-09	1.47396e-08
391059	FRRS1	ferric chelate reductase 1	-0.930331	2.62013	99.4975	1.47294e-08	7.98773e-08
55568	GALNT10	polypeptide N-acetylgalactosaminyltransferase 10	-0.930308	7.13296	406.8	2.17916e-13	8.28485e-12
57162	PELI1	pellino E3 ubiquitin protein ligase 1	-0.930198	3.999	142.357	9.85776e-10	7.90009e-09
10550	ARL6IP5	ADP ribosylation factor like GTPase 6 interacting protein 5	-0.930089	6.31816	242.907	1.45907e-11	2.31081e-10
84954	MPND	MPN domain containing	-0.92997	4.06098	112.439	5.92915e-09	3.62244e-08
5187	PER1	period circadian regulator 1	-0.929241	3.57357	115.789	4.75534e-09	2.98809e-08
27198	HCAR1	hydroxycarboxylic acid receptor 1	-0.929112	2.613	105.587	9.48405e-09	5.41358e-08
4886	NPY1R	neuropeptide Y receptor Y1	-0.927574	-1.63889	14.6385	0.00133309	0.00234128
3956	LGALS1	galectin 1	-0.927184	8.46258	226.647	2.54395e-11	3.66825e-10
9479	MAPK8IP1	mitogen-activated protein kinase 8 interacting protein 1	-0.92689	4.89125	220.702	3.14662e-11	4.35332e-10
84451	MAP3K21	mitogen-activated protein kinase kinase kinase 21	-0.926282	4.63741	123.836	2.86176e-09	1.93937e-08
7086	TKT	transketolase	-0.92613	9.26501	367.532	5.0259e-13	1.59372e-11
339942	H1FX-AS1	H1FX antisense RNA 1	-0.926058	-1.06325	19.6435	0.000357829	0.000698932
120892	LRRK2	leucine rich repeat kinase 2	-0.925268	3.10317	28.3884	5.38282e-05	0.000122261
102465454	MIR6758	microRNA 6758	-0.925173	-1.47081	16.2233	0.000858972	0.00156041
4638	MYLK	myosin light chain kinase	-0.925091	7.79726	379.251	3.88285e-13	1.31911e-11
140685	ZBTB46	zinc finger and BTB domain containing 46	-0.925087	2.68232	51.3665	1.4955e-06	4.78034e-06
166336	PRICKLE2	prickle planar cell polarity protein 2	-0.925034	6.716	242.355	1.48602e-11	2.3509e-10
65988	ZNF747	zinc finger protein 747	-0.924382	0.861669	36.7147	1.2272e-05	3.21259e-05
57761	TRIB3	tribbles pseudokinase 3	-0.923781	5.92886	115.15	4.95762e-09	3.10431e-08
101928079	SLC44A3-AS1	SLC44A3 antisense RNA 1	-0.923119	-1.26171	14.5563	0.00136473	0.0023945
493	ATP2B4	ATPase plasma membrane Ca2+ transporting 4	-0.922846	6.77986	169.943	2.4897e-10	2.44585e-09
4668	NAGA	alpha-N-acetylgalactosaminidase	-0.922843	5.81203	296.199	2.93308e-12	6.31229e-11
10903	MTMR11	myotubularin related protein 11	-0.922664	4.86713	229.797	2.27767e-11	3.36113e-10
115330	GPR146	G protein-coupled receptor 146	-0.922325	-0.575867	16.6115	0.000773993	0.00141627
101929057	LOC101929057	uncharacterized LOC101929057	-0.922243	-1.13338	10.1429	0.00537393	0.00847448
10628	TXNIP	thioredoxin interacting protein	-0.921651	0.324892	15.9487	0.000925396	0.00167345
9747	TCAF1	TRPM8 channel associated factor 1	-0.920236	5.03789	173.254	2.14023e-10	2.14818e-09
101929010	SIRPG-AS1	SIRPG antisense RNA 1	-0.920096	-0.352284	24.7409	0.000112706	0.000241974
9516	LITAF	lipopolysaccharide induced TNF factor	-0.919764	5.54123	333.933	1.10293e-12	2.93835e-11
4199	ME1	malic enzyme 1	-0.919282	4.5124	255.757	9.6332e-12	1.65356e-10
56122	PCDHB14	protocadherin beta 14	-0.919267	2.83555	41.2867	6.00788e-06	1.68218e-05
9227	LRAT	lecithin retinol acyltransferase	-0.919128	1.64985	43.0155	4.65467e-06	1.3353e-05
81543	LRRC3	leucine rich repeat containing 3	-0.918495	1.60269	36.2415	1.32605e-05	3.44315e-05
220972	2008-03-01	membrane associated ring-CH-type finger 8	-0.91811	6.20229	401.185	2.44382e-13	9.07443e-12
84674	CARD6	caspase recruitment domain family member 6	-0.917676	-0.317312	9.39217	0.00695961	0.0107747
23648	SSBP3	single stranded DNA binding protein 3	-0.917481	3.86901	119.41	3.7697e-09	2.44485e-08
10916	MAGED2	MAGE family member D2	-0.917457	7.6971	271.122	6.01221e-12	1.12792e-10
140462	ASB9	ankyrin repeat and SOCS box containing 9	-0.917271	4.30763	85.6744	4.3907e-08	2.07149e-07
6752	SSTR2	somatostatin receptor 2	-0.917118	-1.37688	12.9578	0.00218348	0.00369316
1241	LTB4R	leukotriene B4 receptor	-0.916781	1.1821	21.0316	0.00025707	0.000514463
25934	NIPSNAP3A	nipsnap homolog 3A	-0.916744	4.10073	146.221	8.0179e-10	6.5988e-09
100129518	SOD2-OT1	SOD2 overlapping transcript 1	-0.916673	-0.514556	16.6181	0.000772627	0.00141395
64788	LMF1	lipase maturation factor 1	-0.916121	2.85971	75.8782	1.04606e-07	4.45962e-07
2906	GRIN2D	glutamate ionotropic receptor NMDA type subunit 2D	-0.915748	-0.796001	11.7848	0.00313933	0.00515536
3219	HOXB9	homeobox B9	-0.915483	0.263298	21.4094	0.000235468	0.000475213
399726	CASC10	cancer susceptibility 10	-0.91535	2.63419	78.6432	8.11355e-08	3.55414e-07
282969	FUOM	fucose mutarotase	-0.914172	1.36456	51.7363	1.42692e-06	4.58257e-06
152641	WWC2-AS2	WWC2 antisense RNA 2	-0.913693	0.105002	21.5399	0.000228485	0.000461965
51734	MSRB1	methionine sulfoxide reductase B1	-0.912606	4.58219	224.662	2.72951e-11	3.88501e-10
341676	NEK5	NIMA related kinase 5	-0.9126	-1.53735	14.5115	0.00138231	0.00242268
6876	TAGLN	transgelin	-0.911883	4.14418	49.4407	1.91786e-06	5.96285e-06
724087	LINC01545	long intergenic non-protein coding RNA 1545	-0.911829	-1.19475	16.3473	0.000830756	0.00151318
26033	ATRNL1	attractin like 1	-0.911286	4.60839	159.066	4.17335e-10	3.79789e-09
6096	RORB	RAR related orphan receptor B	-0.909957	1.39902	31.8383	2.82659e-05	6.80328e-05
41	ASIC1	acid sensing ion channel subunit 1	-0.909694	2.83047	86.3004	4.16574e-08	1.9855e-07
23250	ATP11A	ATPase phospholipid transporting 11A	-0.909072	5.35423	216.824	3.62509e-11	4.89711e-10
83546	RTBDN	retbindin	-0.908933	-1.65559	9.13121	0.00762966	0.011736
101927541	LINC01273	long intergenic non-protein coding RNA 1273	-0.90884	0.422207	25.489	9.63379e-05	0.00020915
5141	PDE4A	phosphodiesterase 4A	-0.908809	4.11239	128.701	2.13491e-09	1.50868e-08
162466	PHOSPHO1	phosphoethanolamine/phosphocholine phosphatase	-0.908621	-1.74347	9.63529	0.00639462	0.00996889
10150	MBNL2	muscleblind like splicing regulator 2	-0.908548	4.13316	50.3686	1.6997e-06	5.36132e-06
116337	PANX3	pannexin 3	-0.908529	-0.0848868	27.6662	6.19959e-05	0.000139342
3547	IGSF1	immunoglobulin superfamily member 1	-0.908468	1.39275	42.5635	4.9722e-06	1.41542e-05
117854	TRIM6	tripartite motif containing 6	-0.908052	6.01229	287.813	3.70416e-12	7.68331e-11
10493	VAT1	vesicle amine transport 1	-0.907937	8.9158	426.598	1.47197e-13	6.13305e-12
100037417	DDTL	D-dopachrome tautomerase like	-0.907817	1.23951	51.9064	1.39656e-06	4.49918e-06
9445	ITM2B	integral membrane protein 2B	-0.9078	7.58999	312.201	1.91092e-12	4.54216e-11
29965	CDIP1	cell death inducing p53 target 1	-0.90774	4.91599	221.343	3.07447e-11	4.28245e-10
5552	SRGN	serglycin	-0.907614	-1.53262	11.9103	0.0030173	0.00496806
126567	C2CD4C	C2 calcium dependent domain containing 4C	-0.907468	-0.888055	14.0979	0.00155735	0.00270301
65018	PINK1	PTEN induced putative kinase 1	-0.907423	6.06908	281.296	4.46081e-12	8.95473e-11
71	ACTG1	actin gamma 1	-0.906694	12.5408	314.176	1.8151e-12	4.37976e-11
7090	TLE3	transducin like enhancer of split 3	-0.906519	4.13079	185.129	1.27051e-10	1.39649e-09
90665	TBL1Y	transducin beta like 1 Y-linked	-0.905421	-0.775267	12.6775	0.00237785	0.00399833
100137047	JMJD7	jumonji domain containing 7	-0.905293	2.59272	88.4229	3.49362e-08	1.70785e-07
201181	ZNF385C	zinc finger protein 385C	-0.905182	-1.88282	8.87919	0.00834666	0.0127608
6498	SKIL	SKI like proto-oncogene	-0.904827	5.53617	49.6512	1.86575e-06	5.81724e-06
80312	TET1	tet methylcytosine dioxygenase 1	-0.904707	3.26004	38.0847	9.84479e-06	2.63623e-05
26140	TTLL3	tubulin tyrosine ligase like 3	-0.904443	4.01804	75.3789	1.09606e-07	4.65615e-07
65078	RTN4R	reticulon 4 receptor	-0.903191	-0.157415	17.7274	0.000577793	0.0010851
27152	INTU	inturned planar cell polarity protein	-0.902897	2.93167	65.9987	2.77308e-07	1.05456e-06
5328	PLAU	plasminogen activator, urokinase	-0.902482	9.21864	326.708	1.31892e-12	3.35179e-11
386618	KCTD4	potassium channel tetramerization domain containing 4	-0.902256	1.31882	31.8779	2.80656e-05	6.7596e-05
65009	NDRG4	NDRG family member 4	-0.902077	2.51426	56.382	8.07917e-07	2.76172e-06
147808	ZNF784	zinc finger protein 784	-0.901987	2.7601	72.806	1.4e-07	5.78379e-07
54463	RETREG1	reticulophagy regulator 1	-0.901985	0.190065	21.2279	0.000245582	0.00049347
6615	SNAI1	snail family transcriptional repressor 1	-0.901877	2.80384	26.689	7.53437e-05	0.000166754
91748	ELMSAN1	ELM2 and Myb/SANT domain containing 1	-0.90184	5.8005	150.569	6.39203e-10	5.43721e-09
7189	TRAF6	TNF receptor associated factor 6	-0.901491	4.33731	111.474	6.32497e-09	3.82353e-08
26230	TIAM2	T cell lymphoma invasion and metastasis 2	-0.901385	3.41764	141.137	1.05329e-09	8.33617e-09
148979	GLIS1	GLIS family zinc finger 1	-0.90131	4.43122	101.385	1.28196e-08	7.06706e-08
2542	SLC37A4	solute carrier family 37 member 4	-0.901288	5.11163	202.063	6.35497e-11	7.78497e-10
89932	PAPLN	papilin, proteoglycan like sulfated glycoprotein	-0.901238	3.42687	90.9198	2.85328e-08	1.42545e-07
23247	KIAA0556	KIAA0556	-0.900751	5.86668	353.235	6.96075e-13	2.01552e-11
100190939	TPT1-AS1	TPT1 antisense RNA 1	-0.900663	2.38869	70.8	1.7028e-07	6.87307e-07
80301	PLEKHO2	pleckstrin homology domain containing O2	-0.900623	4.05986	130.451	1.92594e-09	1.38577e-08
100130733	LRRC70	leucine rich repeat containing 70	-0.900565	-0.618039	13.4463	0.00188591	0.003226
3303	HSPA1A	heat shock protein family A (Hsp70) member 1A	-0.900482	5.92108	139.366	1.16075e-09	9.01245e-09
50651	SLC45A1	solute carrier family 45 member 1	-0.900328	1.62457	36.8224	1.20587e-05	3.16147e-05
51090	PLLP	plasmolipin	-0.899879	1.48925	55.3502	9.13762e-07	3.08672e-06
643783	USP46-AS1	USP46 antisense RNA 1	-0.899521	0.525936	19.5738	0.000363947	0.000709528
2977	GUCY1A2	guanylate cyclase 1 soluble subunit alpha 2	-0.899477	2.35606	45.2795	3.36973e-06	9.99155e-06
4155	MBP	myelin basic protein	-0.898767	1.50981	51.1415	1.53904e-06	4.9064e-06
4023	LPL	lipoprotein lipase	-0.898426	-0.177858	21.2312	0.000245395	0.000493233
133022	TRAM1L1	translocation associated membrane protein 1 like 1	-0.898232	1.4222	57.2139	7.3252e-07	2.5281e-06
51351	ZNF117	zinc finger protein 117	-0.897507	-0.36057	14.0049	0.00160002	0.00277103
140886	PABPC5	poly(A) binding protein cytoplasmic 5	-0.897144	2.44473	86.9756	3.93744e-08	1.89699e-07
445372	TRIM6-TRIM34	TRIM6-TRIM34 readthrough	-0.896316	5.23045	264.519	7.33898e-12	1.32983e-10
5592	PRKG1	protein kinase, cGMP-dependent, type I	-0.896246	0.0696527	23.4514	0.000148764	0.000311184
6385	SDC4	syndecan 4	-0.896141	6.97868	266.456	6.91868e-12	1.26972e-10
80054	CEBPA-DT	CEBPA divergent transcript	-0.896108	-1.32125	8.12002	0.0110116	0.0164577
9091	PIGQ	phosphatidylinositol glycan anchor biosynthesis class Q	-0.89606	5.03946	200.376	6.79226e-11	8.19473e-10
83690	CRISPLD1	cysteine rich secretory protein LCCL domain containing 1	-0.895721	2.58101	61.5261	4.48491e-07	1.62124e-06
100507639	LINC02432	long intergenic non-protein coding RNA 2432	-0.895534	4.01829	94.8614	2.09234e-08	1.08618e-07
4267	CD99	CD99 molecule (Xg blood group)	-0.894804	6.47522	267.102	6.78446e-12	1.25311e-10
114883	OSBPL9	oxysterol binding protein like 9	-0.894564	7.73584	175.455	1.93836e-10	1.97319e-09
150221	RIMBP3C	RIMS binding protein 3C	-0.89422	0.441975	27.2596	6.71996e-05	0.00014991
440804	RIMBP3B	RIMS binding protein 3B	-0.89422	0.441975	27.2596	6.71996e-05	0.00014991
101926888	RALY-AS1	RALY antisense RNA 1	-0.893878	0.868665	41.2391	6.05089e-06	1.69274e-05
6695	SPOCK1	SPARC (osteonectin), cwcv and kazal like domains proteoglycan 1	-0.893748	1.6691	42.613	4.93625e-06	1.40575e-05
51389	RWDD1	RWD domain containing 1	-0.893323	5.56311	148.814	6.99927e-10	5.87356e-09
7057	THBS1	thrombospondin 1	-0.893273	7.23952	193.498	8.95865e-11	1.03385e-09
145864	HAPLN3	hyaluronan and proteoglycan link protein 3	-0.893253	1.94223	34.7672	1.69585e-05	4.30358e-05
10395	DLC1	DLC1 Rho GTPase activating protein	-0.892603	7.10864	287.105	3.77901e-12	7.7711e-11
6444	SGCD	sarcoglycan delta	-0.892281	-1.37826	7.31514	0.0149429	0.0218659
11245	GPR176	G protein-coupled receptor 176	-0.892025	5.93125	204.061	5.87723e-11	7.29968e-10
2534	FYN	FYN proto-oncogene, Src family tyrosine kinase	-0.891776	4.19543	219.504	3.28637e-11	4.5032e-10
57506	MAVS	mitochondrial antiviral signaling protein	-0.891548	8.29778	467.971	6.84166e-14	3.44388e-12
79639	TMEM53	transmembrane protein 53	-0.891499	3.07665	111.508	6.31056e-09	3.81643e-08
6917	TCEA1	transcription elongation factor A1	-0.891461	6.23425	141.183	1.05068e-09	8.33329e-09
256691	MAMDC2	MAM domain containing 2	-0.891457	-1.01482	8.82492	0.00851084	0.0129855
57134	MAN1C1	mannosidase alpha class 1C member 1	-0.891217	-1.42895	9.01131	0.00796171	0.0122022
53349	ZFYVE1	zinc finger FYVE-type containing 1	-0.890651	5.00834	178.29	1.70893e-10	1.78009e-09
222865	TMEM130	transmembrane protein 130	-0.890552	-1.50098	8.87288	0.00836557	0.012787
10234	LRRC17	leucine rich repeat containing 17	-0.890526	0.717222	14.745	0.00129331	0.00227615
54885	TBC1D8B	TBC1 domain family member 8B	-0.890441	3.73358	55.8237	8.63376e-07	2.93033e-06
51449	PCYOX1	prenylcysteine oxidase 1	-0.890085	7.05583	204.683	5.73662e-11	7.16852e-10
10295	BCKDK	branched chain ketoacid dehydrogenase kinase	-0.890045	6.54427	244.673	1.3765e-11	2.2143e-10
9478	CABP1	calcium binding protein 1	-0.889896	-2.00027	9.77199	0.00609976	0.00953515
322	APBB1	amyloid beta precursor protein binding family B member 1	-0.889879	6.34416	323.939	1.41389e-12	3.5553e-11
6468	FBXW4	F-box and WD repeat domain containing 4	-0.889119	4.24553	143.814	9.11378e-10	7.37177e-09
5763	PTMS	parathymosin	-0.88824	8.64589	436.54	1.21673e-13	5.28465e-12
51545	ZNF581	zinc finger protein 581	-0.888225	5.08864	281.246	4.46721e-12	8.95505e-11
1020	CDK5	cyclin dependent kinase 5	-0.88773	4.23702	115.837	4.74051e-09	2.98008e-08
79339	OR51B4	olfactory receptor family 51 subfamily B member 4	-0.887165	1.87185	42.0011	5.40156e-06	1.52673e-05
30813	VSX1	visual system homeobox 1	-0.8865	3.09536	113.291	5.60253e-09	3.4464e-08
145788	C15orf65	chromosome 15 open reading frame 65	-0.886018	0.0844748	23.13	0.000159652	0.000332311
101927043	LOC101927043	uncharacterized LOC101927043	-0.884969	-1.13074	12.2383	0.00272282	0.0045274
100506457	MIR3681HG	MIR3681 host gene	-0.884461	-0.038798	22.8303	0.000170612	0.000353328
8473	OGT	O-linked N-acetylglucosamine (GlcNAc) transferase	-0.883529	8.01493	400.202	2.49374e-13	9.18836e-12
400752	LINC01144	long intergenic non-protein coding RNA 1144	-0.883317	-0.499657	22.4376	0.000186273	0.000382911
10003	NAALAD2	N-acetylated alpha-linked acidic dipeptidase 2	-0.8833	2.04021	41.6159	5.71953e-06	1.60899e-05
3304	HSPA1B	heat shock protein family A (Hsp70) member 1B	-0.882954	8.18042	206.047	5.44164e-11	6.8537e-10
63035	BCORL1	BCL6 corepressor like 1	-0.882844	5.22249	152.362	5.83168e-10	5.03815e-09
4162	MCAM	melanoma cell adhesion molecule	-0.882633	5.30292	172.819	2.18285e-10	2.18483e-09
780	DDR1	discoidin domain receptor tyrosine kinase 1	-0.882573	7.61407	312.204	1.91076e-12	4.54216e-11
101929378	LINC01876	long intergenic non-protein coding RNA 1876	-0.882391	-0.589142	13.1514	0.00205965	0.0035019
100288846	LOC100288846	uncharacterized LOC100288846	-0.882366	-0.209265	15.3073	0.00110422	0.00196826
9182	RASSF9	Ras association domain family member 9	-0.882345	-0.439834	12.0778	0.00286272	0.00473858
2771	GNAI2	G protein subunit alpha i2	-0.882016	8.2506	375.037	4.25656e-13	1.40251e-11
493869	GPX8	glutathione peroxidase 8 (putative)	-0.881692	5.798	264.148	7.42283e-12	1.34163e-10
100302692	FTX	FTX transcript, XIST regulator (non-protein coding)	-0.880963	0.736804	23.6719	0.000141776	0.00029809
1411	CRYBA1	crystallin beta A1	-0.88063	-1.69241	8.08583	0.0111526	0.016651
10398	MYL9	myosin light chain 9	-0.880015	9.65014	331.251	1.17812e-12	3.08702e-11
128653	C20orf141	chromosome 20 open reading frame 141	-0.879916	-0.980554	15.396	0.00107734	0.00192465
349075	ZNF713	zinc finger protein 713	-0.879622	2.2542	49.4715	1.91015e-06	5.94453e-06
89953	KLC4	kinesin light chain 4	-0.879489	4.77265	190.764	1.00264e-10	1.14212e-09
23710	GABARAPL1	GABA type A receptor associated protein like 1	-0.879264	6.4829	187.445	1.15176e-10	1.28169e-09
79628	SH3TC2	SH3 domain and tetratricopeptide repeats 2	-0.879001	-0.79299	8.26066	0.0104526	0.015691
10279	PRSS16	serine protease 16	-0.878643	1.18036	35.1642	1.58604e-05	4.04568e-05
10217	CTDSPL	CTD small phosphatase like	-0.877981	5.21651	202.349	6.28391e-11	7.72447e-10
122622	ADSSL1	adenylosuccinate synthase like 1	-0.877929	-0.630449	12.9516	0.00218758	0.00369966
101927288	MANEA-DT	MANEA divergent transcript	-0.877213	-0.994607	11.108	0.00390088	0.00630697
11119	BTN3A1	butyrophilin subfamily 3 member A1	-0.876796	5.3711	277.703	4.95073e-12	9.66741e-11
54682	MANSC1	MANSC domain containing 1	-0.875999	3.21407	73.0579	1.36643e-07	5.66533e-07
148229	ATP8B3	ATPase phospholipid transporting 8B3	-0.875562	1.50647	31.1016	3.23027e-05	7.67436e-05
2335	FN1	fibronectin 1	-0.875344	6.06041	202.198	6.3213e-11	7.75328e-10
5338	PLD2	phospholipase D2	-0.875172	4.93423	217.628	3.51959e-11	4.77711e-10
5143	PDE4C	phosphodiesterase 4C	-0.874944	-1.61619	7.97064	0.0116427	0.0173305
11135	CDC42EP1	CDC42 effector protein 1	-0.874684	6.752	198.658	7.27247e-11	8.67191e-10
200014	CC2D1B	coiled-coil and C2 domain containing 1B	-0.874529	6.70484	304.367	2.35058e-12	5.33941e-11
1373	CPS1	carbamoyl-phosphate synthase 1	-0.873917	3.49025	127.702	2.26539e-09	1.58776e-08
4121	MAN1A1	mannosidase alpha class 1A member 1	-0.873823	3.1274	69.625	1.91379e-07	7.61318e-07
998	CDC42	cell division cycle 42	-0.873691	7.73909	328.195	1.27086e-12	3.26438e-11
22885	ABLIM3	actin binding LIM protein family member 3	-0.873223	3.63203	136.715	1.34517e-09	1.02283e-08
10319	LAMC3	laminin subunit gamma 3	-0.873125	-1.25237	12.5659	0.00246061	0.00412586
387763	C11orf96	chromosome 11 open reading frame 96	-0.87297	-0.114146	18.0042	0.000538215	0.00101731
10567	RABAC1	Rab acceptor 1	-0.87279	5.72667	147.892	7.344e-10	6.11986e-09
1512	CTSH	cathepsin H	-0.872147	0.802422	19.3048	0.000388689	0.000753357
1808	DPYSL2	dihydropyrimidinase like 2	-0.871732	7.85661	285.1	4.00012e-12	8.14102e-11
440224	CXADRP3	CXADR pseudogene 3	-0.871696	-0.673781	20.1919	0.000313508	0.00061792
150696	PROM2	prominin 2	-0.870597	-1.64566	9.29085	0.00721154	0.0111383
2537	IFI6	interferon alpha inducible protein 6	-0.86924	4.06862	90.8138	2.87764e-08	1.43661e-07
4185	ADAM11	ADAM metallopeptidase domain 11	-0.868846	2.22497	85.2034	4.5689e-08	2.14849e-07
8825	LIN7A	lin-7 homolog A, crumbs cell polarity complex component	-0.868775	1.00587	38.1984	9.66871e-06	2.59468e-05
53637	S1PR5	sphingosine-1-phosphate receptor 5	-0.868414	2.26504	71.9917	1.51501e-07	6.19178e-07
3489	IGFBP6	insulin like growth factor binding protein 6	-0.868318	3.87784	146.557	7.87694e-10	6.50346e-09
3795	KHK	ketohexokinase	-0.867761	3.01752	111.921	6.13812e-09	3.72787e-08
100192420	LINC01634	long intergenic non-protein coding RNA 1634	-0.867734	-0.396027	15.3753	0.00108353	0.00193499
7009	TMBIM6	transmembrane BAX inhibitor motif containing 6	-0.867474	9.43782	367.989	4.97484e-13	1.58103e-11
100130933	SMIM6	small integral membrane protein 6	-0.867309	-0.5763	10.801	0.00431338	0.00692236
84932	RAB2B	RAB2B, member RAS oncogene family	-0.866774	4.23372	204.873	5.69452e-11	7.12834e-10
653073	GOLGA8J	golgin A8 family member J	-0.866516	-0.566479	17.47	0.000617544	0.00115206
9518	GDF15	growth differentiation factor 15	-0.86624	2.79729	86.4352	4.11899e-08	1.96812e-07
9744	ACAP1	ArfGAP with coiled-coil, ankyrin repeat and PH domains 1	-0.866216	-0.85151	13.7411	0.00172848	0.00297446
25894	PLEKHG4	pleckstrin homology and RhoGEF domain containing G4	-0.866203	4.46178	98.3761	1.60136e-08	8.58032e-08
6714	SRC	SRC proto-oncogene, non-receptor tyrosine kinase	-0.865871	6.12657	291.012	3.38607e-12	7.12666e-11
9881	TRANK1	tetratricopeptide repeat and ankyrin repeat containing 1	-0.865459	4.35839	163.506	3.36717e-10	3.15229e-09
153218	SPINK13	serine peptidase inhibitor, Kazal type 13 (putative)	-0.864702	-0.410769	11.4095	0.00353856	0.00576606
158471	PRUNE2	prune homolog 2	-0.86399	2.63133	36.8452	1.20141e-05	3.15208e-05
344148	NCKAP5	NCK associated protein 5	-0.86375	4.67226	125.13	2.64454e-09	1.81186e-08
23580	CDC42EP4	CDC42 effector protein 4	-0.863488	5.64427	152.327	5.84216e-10	5.04128e-09
2053	EPHX2	epoxide hydrolase 2	-0.863377	2.42134	86.0825	4.24255e-08	2.01553e-07
5612	THAP12	THAP domain containing 12	-0.863235	6.21284	234.176	1.95777e-11	2.94446e-10
100132356	LOC100132356	uncharacterized LOC100132356	-0.863213	-0.608608	20.7767	0.000272902	0.000543339
157285	PRAG1	PEAK1 related, kinase-activating pseudokinase 1	-0.863185	3.35473	46.1539	2.98401e-06	8.94392e-06
79132	DHX58	DExH-box helicase 58	-0.862809	2.98137	82.2498	5.88889e-08	2.6838e-07
4072	EPCAM	epithelial cell adhesion molecule	-0.862369	-1.31013	12.5349	0.00248422	0.00416205
839	CASP6	caspase 6	-0.862201	3.72412	84.4644	4.86504e-08	2.26619e-07
4316	MMP7	matrix metallopeptidase 7	-0.862032	-1.19852	10.335	0.00503671	0.00798046
283314	C1RL-AS1	C1RL antisense RNA 1	-0.861937	-0.123974	19.599	0.000361719	0.000705569
10307	APBB3	amyloid beta precursor protein binding family B member 3	-0.861893	3.86265	139.425	1.15699e-09	8.98815e-09
254228	CALHM5	calcium homeostasis modulator family member 5	-0.860763	3.87869	99.213	1.5044e-08	8.1276e-08
8681	JMJD7-PLA2G4B	JMJD7-PLA2G4B readthrough	-0.860421	2.94903	64.9903	3.08334e-07	1.15933e-06
7915	ALDH5A1	aldehyde dehydrogenase 5 family member A1	-0.860135	3.18661	107.898	8.07111e-09	4.70257e-08
90990	KIFC2	kinesin family member C2	-0.859807	5.32203	146.006	8.10941e-10	6.65325e-09
4940	OAS3	2'-5'-oligoadenylate synthetase 3	-0.859033	6.55333	251.205	1.11338e-11	1.85991e-10
55788	LMBRD1	LMBR1 domain containing 1	-0.858547	4.55961	99.8668	1.4332e-08	7.80176e-08
54796	BNC2	basonuclin 2	-0.858272	5.70058	77.7745	8.78065e-08	3.81142e-07
100130581	LINC00910	long intergenic non-protein coding RNA 910	-0.857374	2.89253	58.3979	6.38395e-07	2.23119e-06
132884	EVC2	EvC ciliary complex subunit 2	-0.856891	1.47651	35.9648	1.38795e-05	3.58893e-05
150244	ZDHHC8P1	zinc finger DHHC-type containing 8 pseudogene 1	-0.856839	3.12343	56.9695	7.53826e-07	2.59165e-06
9892	SNAP91	synaptosome associated protein 91	-0.85645	3.8005	66.0757	2.75085e-07	1.04778e-06
6915	TBXA2R	thromboxane A2 receptor	-0.856247	2.29095	44.2648	3.88883e-06	1.13752e-05
253935	ANGPTL5	angiopoietin like 5	-0.855896	1.17496	30.9931	3.29503e-05	7.81009e-05
57698	SHTN1	shootin 1	-0.855883	5.86808	120.68	3.47991e-09	2.29217e-08
1601	DAB2	DAB2, clathrin adaptor protein	-0.855649	6.57136	253.915	1.02113e-11	1.73823e-10
4007	PRICKLE3	prickle planar cell polarity protein 3	-0.855363	3.36871	83.0662	5.48578e-08	2.5185e-07
114819	CROCCP3	ciliary rootlet coiled-coil, rootletin pseudogene 3	-0.855324	3.06812	54.0027	1.07605e-06	3.5718e-06
56132	PCDHB3	protocadherin beta 3	-0.855223	5.16694	187.427	1.15265e-10	1.28169e-09
51409	HEMK1	HemK methyltransferase family member 1	-0.85461	4.36795	132.989	1.66226e-09	1.22874e-08
79966	SCD5	stearoyl-CoA desaturase 5	-0.854569	5.91775	200.243	6.8282e-11	8.23117e-10
9371	KIF3B	kinesin family member 3B	-0.852939	7.14358	364.796	5.34402e-13	1.65792e-11
55036	CCDC40	coiled-coil domain containing 40	-0.851358	2.63625	63.2133	3.72913e-07	1.37297e-06
2044	EPHA5	EPH receptor A5	-0.850983	6.36172	86.9417	3.94855e-08	1.9017e-07
26269	FBXO8	F-box protein 8	-0.85076	4.06746	116.007	4.68833e-09	2.95342e-08
141	ADPRH	ADP-ribosylarginine hydrolase	-0.850508	1.8107	47.0604	2.63543e-06	7.97752e-06
100137049	PLA2G4B	phospholipase A2 group IVB	-0.850491	2.31945	42.7968	4.80543e-06	1.3745e-05
2749	GLUD1P3	glutamate dehydrogenase 1 pseudogene 3	-0.850128	1.423	39.6138	7.74858e-06	2.12393e-05
79090	TRAPPC6A	trafficking protein particle complex 6A	-0.849993	2.28354	59.2249	5.80676e-07	2.04693e-06
23014	FBXO21	F-box protein 21	-0.849905	5.51573	333.146	1.12443e-12	2.98453e-11
643382	TMEM253	transmembrane protein 253	-0.849898	-1.35899	9.12998	0.00763299	0.0117398
9636	ISG15	ISG15 ubiquitin-like modifier	-0.849684	4.13361	88.4073	3.49809e-08	1.70945e-07
1974	EIF4A2	eukaryotic translation initiation factor 4A2	-0.848796	7.92913	301.584	2.53311e-12	5.62901e-11
101928131	LOC101928131	uncharacterized LOC101928131	-0.848792	3.66619	31.1722	3.18893e-05	7.58621e-05
57515	SERINC1	serine incorporator 1	-0.848622	7.49745	168.167	2.70315e-10	2.61786e-09
2706	GJB2	gap junction protein beta 2	-0.848281	-1.52522	8.5621	0.00935938	0.0141775
5287	PIK3C2B	phosphatidylinositol-4-phosphate 3-kinase catalytic subunit type 2 beta	-0.84823	3.38917	116.943	4.41307e-09	2.80497e-08
100874214	TM4SF19-AS1	TM4SF19 antisense RNA 1	-0.848017	0.0435928	13.9825	0.00161049	0.00278815
9026	HIP1R	huntingtin interacting protein 1 related	-0.847358	4.90639	140.095	1.11508e-09	8.74314e-09
8614	STC2	stanniocalcin 2	-0.847109	5.44207	45.878	3.10012e-06	9.2571e-06
4160	MC4R	melanocortin 4 receptor	-0.846934	-1.40764	8.8282	0.00850082	0.0129716
155060	LOC155060	AI894139 pseudogene	-0.846901	2.68761	54.8876	9.66163e-07	3.23854e-06
57575	PCDH10	protocadherin 10	-0.846297	3.64719	91.7269	2.67523e-08	1.34824e-07
57701	NCKAP5L	NCK associated protein 5 like	-0.846186	4.97997	156.596	4.71367e-10	4.22164e-09
101927415	LOC101927415	uncharacterized LOC101927415	-0.846085	-0.805743	13.0011	0.0021551	0.00364945
53840	TRIM34	tripartite motif containing 34	-0.846059	3.52563	92.9494	2.42868e-08	1.23836e-07
22983	MAST1	microtubule associated serine/threonine kinase 1	-0.845822	2.55443	81.5668	6.25162e-08	2.82575e-07
22981	NINL	ninein like	-0.845697	5.68852	184.935	1.28106e-10	1.407e-09
64081	PBLD	phenazine biosynthesis like protein domain containing	-0.84538	1.967	42.7385	4.84646e-06	1.38458e-05
467	ATF3	activating transcription factor 3	-0.845044	4.68099	187.857	1.13196e-10	1.26457e-09
84197	POMK	protein-O-mannose kinase	-0.844733	2.46201	49.7378	1.84479e-06	5.75814e-06
5737	PTGFR	prostaglandin F receptor	-0.84367	1.74776	56.6242	7.85108e-07	2.69078e-06
152007	GLIPR2	GLI pathogenesis related 2	-0.843537	5.20367	254.005	1.01822e-11	1.73533e-10
9581	PREPL	prolyl endopeptidase like	-0.843339	7.1453	138.915	1.18999e-09	9.19798e-09
57718	PPP4R4	protein phosphatase 4 regulatory subunit 4	-0.843095	1.25121	24.6758	0.000114273	0.000244972
23467	NPTXR	neuronal pentraxin receptor	-0.842658	4.5278	182.741	1.40744e-10	1.52287e-09
8693	GALNT4	polypeptide N-acetylgalactosaminyltransferase 4	-0.84216	3.32093	70.9185	1.68301e-07	6.80854e-07
100131289	LOC100131289	uncharacterized LOC100131289	-0.842006	0.426976	28.201	5.58255e-05	0.000126525
90203	SNX21	sorting nexin family member 21	-0.841788	4.39253	195.729	8.18113e-11	9.57225e-10
8651	SOCS1	suppressor of cytokine signaling 1	-0.841593	-0.954945	12.5101	0.00250324	0.0041895
9500	MAGED1	MAGE family member D1	-0.839836	7.84009	306.365	2.22863e-12	5.1027e-11
79415	CYBC1	cytochrome b-245 chaperone 1	-0.839271	6.52184	263.346	7.60743e-12	1.36297e-10
160335	TMTC2	transmembrane and tetratricopeptide repeat containing 2	-0.839218	2.27515	72.2954	1.47092e-07	6.03915e-07
7730	ZNF177	zinc finger protein 177	-0.839103	1.6328	41.2418	6.04841e-06	1.69254e-05
1386	ATF2	activating transcription factor 2	-0.838245	5.2643	55.3459	9.14229e-07	3.08724e-06
83935	NA	NA	-0.837937	-0.247871	11.2967	0.0036695	0.00596518
23526	ARHGAP45	Rho GTPase activating protein 45	-0.837554	0.194849	22.695	0.000175835	0.00036319
7461	CLIP2	CAP-Gly domain containing linker protein 2	-0.837294	5.69391	266.969	6.81197e-12	1.25496e-10
201229	LYRM9	LYR motif containing 9	-0.837145	1.10361	33.5618	2.08492e-05	5.16652e-05
135886	TMEM270	transmembrane protein 270	-0.837006	-0.645082	14.2818	0.00147661	0.00257504
340371	NRBP2	nuclear receptor binding protein 2	-0.836595	4.86857	130.695	1.89859e-09	1.3709e-08
100507459	NRSN2-AS1	NRSN2 antisense RNA 1	-0.836304	3.09023	94.1694	2.20766e-08	1.13617e-07
5669	PSG1	pregnancy specific beta-1-glycoprotein 1	-0.835752	-1.09974	19.2515	0.000393813	0.000762052
9536	PTGES	prostaglandin E synthase	-0.835643	0.79461	29.8837	4.04704e-05	9.42117e-05
23086	EXPH5	exophilin 5	-0.835537	-0.765056	14.8376	0.00125982	0.00222349
5463	POU6F1	POU class 6 homeobox 1	-0.835501	0.837915	17.3184	0.000642372	0.0011931
11098	PRSS23	serine protease 23	-0.835345	10.2669	414.261	1.87567e-13	7.34533e-12
5371	PML	promyelocytic leukemia	-0.835142	5.59916	227.45	2.47293e-11	3.59477e-10
57178	ZMIZ1	zinc finger MIZ-type containing 1	-0.835047	7.06632	278.293	4.86628e-12	9.56768e-11
414919	C8orf82	chromosome 8 open reading frame 82	-0.834863	3.56053	67.8862	2.28167e-07	8.86506e-07
5000	ORC4	origin recognition complex subunit 4	-0.834825	5.10156	85.8911	4.31134e-08	2.04212e-07
11281	POU6F2	POU class 6 homeobox 2	-0.834151	-1.62287	6.71621	0.0189126	0.0272574
23097	CDK19	cyclin dependent kinase 19	-0.83404	5.78609	98.3847	1.60033e-08	8.57799e-08
8831	SYNGAP1	synaptic Ras GTPase activating protein 1	-0.8337	5.08322	198.235	7.39651e-11	8.81248e-10
84626	KRBA1	KRAB-A domain containing 1	-0.833323	2.50812	62.9142	3.852e-07	1.41312e-06
104355426	LENG8-AS1	LENG8 antisense RNA 1	-0.833202	0.855006	23.9481	0.000133534	0.000282168
51439	FAM8A1	family with sequence similarity 8 member A1	-0.833031	4.68998	84.9302	4.67596e-08	2.19021e-07
401428	OR2A20P	olfactory receptor family 2 subfamily A member 20 pseudogene	-0.831192	1.02633	38.2433	9.60019e-06	2.57725e-05
54558	SPATA6	spermatogenesis associated 6	-0.830544	3.58683	72.011	1.51215e-07	6.18188e-07
5052	PRDX1	peroxiredoxin 1	-0.830346	9.28208	261.526	8.04571e-12	1.4167e-10
158055	C9orf163	chromosome 9 open reading frame 163	-0.830327	-0.997964	12.4508	0.0025494	0.00425929
200312	RNF215	ring finger protein 215	-0.829416	3.59837	91.2598	2.77669e-08	1.39204e-07
100289341	MAN1B1-DT	MAN1B1 divergent transcript	-0.828977	1.6569	45.6179	3.21418e-06	9.57771e-06
84627	ZNF469	zinc finger protein 469	-0.828502	2.98587	73.0132	1.37232e-07	5.68647e-07
7008	TEF	TEF, PAR bZIP transcription factor	-0.828134	3.61953	114.2	5.2762e-09	3.26387e-08
84888	SPPL2A	signal peptide peptidase like 2A	-0.827971	5.13642	130.579	1.91158e-09	1.37959e-08
57730	ANKRD36B	ankyrin repeat domain 36B	-0.827287	3.27073	33.1177	2.25269e-05	5.53631e-05
8673	VAMP8	vesicle associated membrane protein 8	-0.826825	3.27753	33.6127	2.06663e-05	5.12739e-05
128497	SPATA25	spermatogenesis associated 25	-0.826324	-0.494471	11.0328	0.0039976	0.00644953
165829	GPR156	G protein-coupled receptor 156	-0.826208	-0.270102	14.9967	0.00120452	0.0021322
134147	CMBL	carboxymethylenebutenolidase homolog	-0.826079	4.58436	199.162	7.12783e-11	8.53493e-10
7049	TGFBR3	transforming growth factor beta receptor 3	-0.82591	3.02034	79.4721	7.52943e-08	3.33496e-07
100507475	IDH1-AS1	IDH1 antisense RNA 1	-0.825896	-0.468186	14.1248	0.00154523	0.00268393
[truncated: 879 more rows]

## Sheet: Legend Dataset EV5
Dataset EV5. The 264 genes down-regulated in expression in both siATF4 and siYAP/TAZ-transfected HLE cells upon Sorafenib treatment.																			Dataset EV5. The 264 genes down-regulated in expression in both siATF4 and siYAP/TAZ-transfected HLE cells upon Sorafenib treatment.
