# Supplementary material for: YAP/TAZ and ATF4 drive resistance to Sorafenib in hepatocellular carcinoma by preventing ferroptosis
Source: EMBO Mol Med. 2021 Oct 19;13(12):e14351. doi: 10.15252/emmm.202114351 (PMC8649869; doi:10.15252/emmm.202114351)
Supplement: Supplementary file 7 — Source Data for Appendix [file EMMM-13-e14351-s002.zip]

Archive with 23 entries (22 files):
- EMM-2021-14351-V3-Appendix_Figure_Source_Data/
- EMM-2021-14351-V3-Appendix_Figure_Source_Data/EMM-2021-14351-V3-Appendix_Figure_9_Source_Data-sd.xlsx
- __MACOSX/EMM-2021-14351-V3-Appendix_Figure_Source_Data/._EMM-2021-14351-V3-Appendix_Figure_9_Source_Data-sd.xlsx
- EMM-2021-14351-V3-Appendix_Figure_Source_Data/EMM-2021-14351-V3-Appendix_Figure_8_Source_Data-sd.xlsx
- __MACOSX/EMM-2021-14351-V3-Appendix_Figure_Source_Data/._EMM-2021-14351-V3-Appendix_Figure_8_Source_Data-sd.xlsx
- EMM-2021-14351-V3-Appendix_Figure_Source_Data/EMM-2021-14351-V3-Appendix_Figure_5_Source_Data-sd.xlsx
- __MACOSX/EMM-2021-14351-V3-Appendix_Figure_Source_Data/._EMM-2021-14351-V3-Appendix_Figure_5_Source_Data-sd.xlsx
- EMM-2021-14351-V3-Appendix_Figure_Source_Data/EMM-2021-14351-V3-Appendix_Figure_4_Source_Data-sd.xlsx
- __MACOSX/EMM-2021-14351-V3-Appendix_Figure_Source_Data/._EMM-2021-14351-V3-Appendix_Figure_4_Source_Data-sd.xlsx
- EMM-2021-14351-V3-Appendix_Figure_Source_Data/EMM-2021-14351-V3-Appendix_Figure_7_Source_Data-sd.xlsx
- __MACOSX/EMM-2021-14351-V3-Appendix_Figure_Source_Data/._EMM-2021-14351-V3-Appendix_Figure_7_Source_Data-sd.xlsx
- EMM-2021-14351-V3-Appendix_Figure_Source_Data/EMM-2021-14351-V3-Appendix_Figure_6_Source_Data-sd.xlsx
- __MACOSX/EMM-2021-14351-V3-Appendix_Figure_Source_Data/._EMM-2021-14351-V3-Appendix_Figure_6_Source_Data-sd.xlsx
- EMM-2021-14351-V3-Appendix_Figure_Source_Data/EMM-2021-14351-V3-Appendix_Figure_1_Source_Data-sd.xlsx
- __MACOSX/EMM-2021-14351-V3-Appendix_Figure_Source_Data/._EMM-2021-14351-V3-Appendix_Figure_1_Source_Data-sd.xlsx
- EMM-2021-14351-V3-Appendix_Figure_Source_Data/EMM-2021-14351-V3-Appendix_Figure_6_Source_Data-sd.jpg
- __MACOSX/EMM-2021-14351-V3-Appendix_Figure_Source_Data/._EMM-2021-14351-V3-Appendix_Figure_6_Source_Data-sd.jpg
- EMM-2021-14351-V3-Appendix_Figure_Source_Data/EMM-2021-14351-V3-Appendix_Figure_2_Source_Data-sd.xlsx
- __MACOSX/EMM-2021-14351-V3-Appendix_Figure_Source_Data/._EMM-2021-14351-V3-Appendix_Figure_2_Source_Data-sd.xlsx
- EMM-2021-14351-V3-Appendix_Figure_Source_Data/EMM-2021-14351-V3-Appendix_Figure_7_Source_Data-sd.jpg
- __MACOSX/EMM-2021-14351-V3-Appendix_Figure_Source_Data/._EMM-2021-14351-V3-Appendix_Figure_7_Source_Data-sd.jpg
- EMM-2021-14351-V3-Appendix_Figure_Source_Data/EMM-2021-14351-V3-Appendix_Figure_3_ource_Data-sd.xlsx
- __MACOSX/EMM-2021-14351-V3-Appendix_Figure_Source_Data/._EMM-2021-14351-V3-Appendix_Figure_3_ource_Data-sd.xlsx
