# Supplementary material for: YAP/TAZ and ATF4 drive resistance to Sorafenib in hepatocellular carcinoma by preventing ferroptosis
Source: EMBO Mol Med. 2021 Oct 19;13(12):e14351. doi: 10.15252/emmm.202114351 (PMC8649869; doi:10.15252/emmm.202114351)
Supplement: Supplementary file 7 — Source Data for Appendix [file EMMM-13-e14351-s002.zip › EMM-2021-14351-V3-Appendix_Figure_Source_Data/EMM-2021-14351-V3-Appendix_Figure_9_Source_Data-sd.xlsx]

## Sheet: Sheet1
Suppl Figure 9a-1	SNU398 siCtrl			SNU398 siYAP/TAZ
	Exp1	Exp2	Exp3	Exp1	Exp2	Exp3
DMSO	100	100	100	113.101	103.297	105.202
Srf 6μM	72.5838	76.3389	70.8527	54.5569	58.1671	45.0281
Srf + Ferrostatin-1	100.988	89.3071	93.2095	87.3353	75.8354	89.4757
Srf + GSK872	69.8839	55.9931	75.8573	55.5348	60.9846	45.8573
Srf + Z-VAD-FMK	60.4827	58.9185	65.6684	45.0013	50.8493	39.8472
Suppl Figure 9a-2
Exp 1	Sample Name	Target Name	Cт	Target Name	Cт
	SNU398-siCtrl	hRPL19	20.4407	CTGF	25.0933
	SNU398-siYAP/TAZ	hRPL19	19.2126	CTGF	26.4837
Exp 2	Sample Name	Target Name	Cт	Target Name	Cт
	SNU398-siCtrl	hRPL19	20.0107	CTGF	27.0407
	SNU398-siYAP/TAZ	hRPL19	19.7664	CTGF	28.4245
Exp 3	Sample Name	Target Name	Cт	Target Name	Cт
	SNU398-siCtrl	hRPL19	20.4878	CTGF	26.3616
	SNU398-siYAP/TAZ	hRPL19	20.2241	CTGF	28.5935
Suppl Figure 9b-1	SNU398 siCtrl			SNU398 siATF4
	Exp1	Exp2	Exp3	Exp1	Exp2	Exp3
DMSO	100	100	100	85.1869	88.3997	83.3024
Srf 6μM	72.1897	62.0131	75.871	54.0469	45.9875	51.2191
Srf + Ferrostatin-1	88.1839	96.5208	90.7356	77.1046	75.5129	81.6935
Srf + GSK872	65.7719	60.9969	55.3895	45.3621	42.959	50.1435
Srf + Z-VAD-FMK	57.5963	64.1792	70.9566	48.8994	52.2368	46.2776
Suppl Figure 9b-2
Exp 1	Sample Name	Target Name	Cт	Target Name	Cт
	SNU398-siCtrl	hRPL19	20.9291	ATF4	21.2418
	SNU398-siATF4	hRPL19	20.9061	ATF4	23.7407
Exp 2	Sample Name	Target Name	Cт	Target Name	Cт
	SNU398-siCtrl	hRPL19	20.2947	ATF4	21.8997
	SNU398-siATF4	hRPL19	20.3745	ATF4	23.1921
Exp 3	Sample Name	Target Name	Cт	Target Name	Cт
	SNU398-siCtrl	hRPL19	20.9928	ATF4	22.032
	SNU398-siATF4	hRPL19	20.477	ATF4	22.7585
