# Supplementary material for: YAP/TAZ and ATF4 drive resistance to Sorafenib in hepatocellular carcinoma by preventing ferroptosis
Source: EMBO Mol Med. 2021 Oct 19;13(12):e14351. doi: 10.15252/emmm.202114351 (PMC8649869; doi:10.15252/emmm.202114351)
Supplement: Supplementary file 7 — Source Data for Appendix [file EMMM-13-e14351-s002.zip › EMM-2021-14351-V3-Appendix_Figure_Source_Data/EMM-2021-14351-V3-Appendix_Figure_8_Source_Data-sd.xlsx]

## Sheet: Sheet1
Suppl Figure 8a
Exp 1	Sample Name	Target Name	Cт	Target Name	Cт	Target Name	Cт	Target Name	Cт	Target Name	Cт	Target Name	Cт
	siCtrl-EV	hRPL19	18.8888	SLC7A11	24.6734	CHAC1	25.8957	YAP	21.9632	TAZ	22.7127	ATF4	20.6687
	siYAP/TAZ-EV	hRPL19	19.3915	SLC7A11	26.4613	CHAC1	27.5151	YAP	24.2179	TAZ	24.9059	ATF4	20.8953
	siCtrl-O.E ATF4	hRPL19	18.6774	SLC7A11	23.7781	CHAC1	24.1893	YAP	21.8366	TAZ	22.3509	ATF4	11.2072
	siYAP/TAZ-O.E ATF4	hRPL19	19.0721	SLC7A11	24.5237	CHAC1	25.0176	YAP	24.1688	TAZ	24.9045	ATF4	11.547
Exp 2	Sample Name	Target Name	Cт	Target Name	Cт	Target Name	Cт	Target Name	Cт	Target Name	Cт	Target Name	Cт
	siCtrl-EV	hRPL19	18.5246	SLC7A11	24.6794	CHAC1	25.3793	YAP	21.7433	TAZ	22.4656	ATF4	19.945
	siYAP/TAZ-EV	hRPL19	18.9074	SLC7A11	26.0438	CHAC1	27.3324	YAP	23.7583	TAZ	24.7582	ATF4	20.5769
	siCtrl-O.E ATF4	hRPL19	18.2285	SLC7A11	23.7835	CHAC1	23.502	YAP	21.347	TAZ	22.0603	ATF4	11.4299
	siYAP/TAZ-O.E ATF4	hRPL19	18.7556	SLC7A11	24.918	CHAC1	24.7894	YAP	23.7575	TAZ	24.6665	ATF4	11.6038
Exp 3	Sample Name	Target Name	Cт	Target Name	Cт	Target Name	Cт	Target Name	Cт	Target Name	Cт	Target Name	Cт
	siCtrl-EV	hRPL19	18.5907	SLC7A11	24.4798	CHAC1	26.022	YAP	20.5579	TAZ	22.7445	ATF4	20.7932
	siYAP/TAZ-EV	hRPL19	18.9522	SLC7A11	25.7525	CHAC1	27.8527	YAP	22.4388	TAZ	24.2533	ATF4	20.8653
	siCtrl-O.E ATF4	hRPL19	18.2578	SLC7A11	23.3595	CHAC1	24.4232	YAP	19.5414	TAZ	21.4527	ATF4	11.4595
	siYAP/TAZ-O.E ATF4	hRPL19	18.98	SLC7A11	24.8711	CHAC1	25.5806	YAP	22.2607	TAZ	24.0188	ATF4	11.9558
Suppl Figure 8b	HT1080-siCtrl			HT1080-siYAP/TAZ			HT1080-siATF4
	Exp1	Exp2	Exp3	Exp1	Exp2	Exp3	Exp1	Exp2	Exp3
DMSO	100	100	100	79.3283	81.3275	85.0092	83.3192	75.8212	86.3948
RSL3	45.7812	46.3034	39.1104	15.4362	15.8021	10.5638	21.2888	24.5438	17.8938
RSL3+Fer	70.9089	74.9688	80.382	44.4107	53.1919	69.1329	44.2385	54.7312	40.9827
FIN56	39.9405	44.2552	32.5584	22.3207	20.8328	18.0292	14.4222	19.4552	20.1174
FIN56 +Fer	92.1256	96.0522	89.1104	58.6685	63.2101	73.291	51.8059	49.8507	59.1103
FINO2	38.2655	39.226	42.7563	22.1241	17.5653	21.9382	13.9575	18.7405	25.6829
FINO2+Fer	97.2548	101.821	89.392	64.9541	71.5001	77.9105	61.1792	67.495	72.1047
Erastin	33.348	35.3333	42.381	55.51	42.4187	43.3269	35.7611	48.6557	39.3194
Erastin +Fer	109.449	99.5645	95.392	78.2936	88.9731	80.4839	81.7665	87.654	80.8829
Suppl Figure 8c
Exp 1	Sample Name	Target Name	Cт	Target Name	Cт	Sample Name	Target Name	Cт	Target Name	Cт
	HT1080-siCtrl	hRPL19	20.2694	CTGF	23.1261	HT1080-siCtrl	hRPL19	20.2694	ATF4	22.9914
	HT1080-siYAP/TAZ	hRPL19	20.2726	CTGF	25.572	HT1080-siATF4	hRPL19	19.0614	ATF4	24.0921
Exp 2	Sample Name	Target Name	Cт	Target Name	Cт	Sample Name	Target Name	Cт	Target Name	Cт
	HT1080-siCtrl	hRPL19	20.9122	CTGF	23.6246	HT1080-siCtrl	hRPL19	20.9122	ATF4	22.4749
	HT1080-siYAP/TAZ	hRPL19	20.8267	CTGF	25.809	HT1080-siATF4	hRPL19	20.6156	ATF4	25.0493
Exp 3	Sample Name	Target Name	Cт	Target Name	Cт	Sample Name	Target Name	Cт	Target Name	Cт
	HT1080-siCtrl	hRPL19	19.859	CTGF	21.9066	HT1080-siCtrl	hRPL19	19.859	ATF4	22.9316
	HT1080-siYAP/TAZ	hRPL19	19.6655	CTGF	23.2137	HT1080-siATF4	hRPL19	19.6445	ATF4	25.1599
Suppl Figure 8d	MDA-MB-231-E.V			MDA-MB-231-YAP-5SA
	Exp1	Exp2	Exp3	Exp1	Exp2	Exp3
DMSO	100	100	100	100.964	102.817	106.791
Srf 3μM	27.8525	39.0497	42.7117	56.309	57.7067	60.1514
RSL3 0.5μM	40.4716	51.3496	43.7657	80.1602	63.8998	52.9195
Suppl Figure 8e
Exp 1	Sample Name	Target Name	Cт	Target Name	Cт
	MDA-MB-231-EV	hRPL19	18.9264	YAP	22.9567
	MDA-MB-231-YAP-5SA	hRPL19	18.8015	YAP	20.4337
Exp 2	Sample Name	Target Name	Cт	Target Name	Cт
	MDA-MB-231-EV	hRPL19	19.8446	YAP	22.8041
	MDA-MB-231-YAP-5SA	hRPL19	19.4755	YAP	19.3783
Exp 3	Sample Name	Target Name	Cт	Target Name	Cт
	MDA-MB-231-EV	hRPL19	19.6901	YAP	23.3138
	MDA-MB-231-YAP-5SA	hRPL19	19.5179	YAP	20.8477
