# Supplementary material for: YAP/TAZ and ATF4 drive resistance to Sorafenib in hepatocellular carcinoma by preventing ferroptosis
Source: EMBO Mol Med. 2021 Oct 19;13(12):e14351. doi: 10.15252/emmm.202114351 (PMC8649869; doi:10.15252/emmm.202114351)
Supplement: Supplementary file 7 — Source Data for Appendix [file EMMM-13-e14351-s002.zip › EMM-2021-14351-V3-Appendix_Figure_Source_Data/EMM-2021-14351-V3-Appendix_Figure_5_Source_Data-sd.xlsx]

## Sheet: Sheet1
Suppl Figure 5a
Exp 1	Sample Name	Target Name	Cт	Target Name	Cт	Target Name	Cт
	siCtrl	hRPL19	19.4369	SLC7A11	24.9279	CTGF	22.7534
	siYAP	hRPL19	19.5963	SLC7A11	25.8662	CTGF	23.1921
	siTAZ	hRPL19	19.5244	SLC7A11	25.9718	CTGF	23.4366
	siYAP/TAZ	hRPL19	19.5962	SLC7A11	27.4776	CTGF	26.7754
Exp 2	Sample Name	Target Name	Cт	Target Name	Cт	Target Name	Cт
	siCtrl	hRPL19	19.3134	SLC7A11	24.5652	CTGF	20.8809
	siYAP	hRPL19	19.1873	SLC7A11	25.9068	CTGF	21.7371
	siTAZ	hRPL19	19.5791	SLC7A11	25.563	CTGF	21.8602
	siYAP/TAZ	hRPL19	20.0694	SLC7A11	27.0828	CTGF	25.2568
Exp 3	Sample Name	Target Name	Cт	Target Name	Cт	Target Name	Cт
	siCtrl	hRPL19	19.6002	SLC7A11	23.7537	CTGF	23.2055
	siYAP	hRPL19	20.0011	SLC7A11	25.5205	CTGF	23.8711
	siTAZ	hRPL19	19.7753	SLC7A11	24.7477	CTGF	24.0409
	siYAP/TAZ	hRPL19	19.9613	SLC7A11	26.1992	CTGF	27.0315
Suppl Figure 5b
Exp 1	Sample Name	Target Name	Cт	Target Name	Cт	Target Name	Cт
	E.V	hRPL19	19.1884	SLC7A11	27.839	CTGF	24.4904
	YAP-5SA	hRPL19	18.8582	SLC7A11	23.757	CTGF	20.773
Exp 2	Sample Name	Target Name	Cт	Target Name	Cт	Target Name	Cт
	E.V	hRPL19	18.669	SLC7A11	23.6206	CTGF	22.1305
	YAP-5SA	hRPL19	18.9508	SLC7A11	20.6176	CTGF	19.4915
Exp 3	Sample Name	Target Name	Cт	Target Name	Cт	Target Name	Cт
	E.V	hRPL19	18.8606	SLC7A11	23.4768	CTGF	22.0005
	YAP-5SA	hRPL19	19.5565	SLC7A11	21.4438	CTGF	20.2291
Suppl Figure 5c
Exp 1	Sample Name	Target Name	Cт	Target Name	Cт	Target Name	Cт	Target Name	Cт
	Low density	hRPL19	18.4653	CTGF	20.9261	ANKRD1	26.3625	SLC7A11	24.9983
	Middle density	hRPL19	17.959	CTGF	22.8015	ANKRD1	27.4503	SLC7A11	26.0032
	High density	hRPL19	17.9423	CTGF	23.5933	ANKRD1	28.9935	SLC7A11	26.7586
Exp 2	Sample Name	Target Name	Cт	Target Name	Cт	Target Name	Cт	Target Name	Cт
	Low density	hRPL19	18.404	CTGF	20.942	ANKRD1	26.4143	SLC7A11	24.9984
	Middle density	hRPL19	17.9537	CTGF	22.9311	ANKRD1	27.9557	SLC7A11	26.3622
	High density	hRPL19	17.9288	CTGF	23.4266	ANKRD1	29.0384	SLC7A11	26.9878
Exp 3	Sample Name	Target Name	Cт	Target Name	Cт	Target Name	Cт	Target Name	Cт
	Low density	hRPL19	18.1148	CTGF	20.8441	ANKRD1	26.8431	SLC7A11	24.6563
	Middle density	hRPL19	18.0156	CTGF	23.3775	ANKRD1	28.8242	SLC7A11	27.4627
	High density	hRPL19	18.662	CTGF	24.1231	ANKRD1	30.296	SLC7A11	27.1963
Suppl Figure 5d
Exp 1	Sample Name	Target Name	Cт	Target Name	Cт	Target Name	Cт	Target Name	Cт
	shLuc	hRPL19	19.212	YAP	22.8304	TAZ	23.1874	SLC7A11	25.8641
	shYAP/TAZ	hRPL19	19.0638	YAP	23.8824	TAZ	23.8674	SLC7A11	26.3657
	shLuc-SLC7A11-OE	hRPL19	18.9418	YAP	22.8062	TAZ	23.0977	SLC7A11	21.8897
	shYAP/TAZ-SLC7A11-OE	hRPL19	19.2562	YAP	24.1388	TAZ	23.8615	SLC7A11	22.077
Exp 2	Sample Name	Target Name	Cт	Target Name	Cт	Target Name	Cт	Target Name	Cт
	shLuc	hRPL19	19.2761	YAP	22.7872	TAZ	23.0763	SLC7A11	25.8631
	shYAP/TAZ	hRPL19	19.055	YAP	23.4763	TAZ	23.6265	SLC7A11	26.4572
	shLuc-SLC7A11-OE	hRPL19	19.0064	YAP	22.2143	TAZ	22.701	SLC7A11	21.5954
	shYAP/TAZ-SLC7A11-OE	hRPL19	19.2148	YAP	23.7217	TAZ	23.3015	SLC7A11	21.7514
Exp 3	Sample Name	Target Name	Cт	Target Name	Cт	Target Name	Cт	Target Name	Cт
	shLuc	hRPL19	19.6967	YAP	22.5099	TAZ	23.5818	SLC7A11	25.7368
	shYAP/TAZ	hRPL19	19.4336	YAP	23.9784	TAZ	24.5038	SLC7A11	26.7358
	shLuc-SLC7A11-OE	hRPL19	19.5335	YAP	22.153	TAZ	23.5512	SLC7A11	21.4936
	shYAP/TAZ-SLC7A11-OE	hRPL19	19.4453	YAP	23.9373	TAZ	23.8165	SLC7A11	21.8621
