# Supplementary material for: YAP/TAZ and ATF4 drive resistance to Sorafenib in hepatocellular carcinoma by preventing ferroptosis
Source: EMBO Mol Med. 2021 Oct 19;13(12):e14351. doi: 10.15252/emmm.202114351 (PMC8649869; doi:10.15252/emmm.202114351)
Supplement: Supplementary file 7 — Source Data for Appendix [file EMMM-13-e14351-s002.zip › EMM-2021-14351-V3-Appendix_Figure_Source_Data/EMM-2021-14351-V3-Appendix_Figure_4_Source_Data-sd.xlsx]

## Sheet: Sheet1
Suppl Figure 4d
	Exp1	Exp2	Exp3	Exp4	Exp5	Exp6
siCtrl+DMSO	100	100	100	100	100	100
siSLC7A11+ DMSO	40.3383	35.4723	48.8891	66.6076	68.4576	52.8934
siCtrl + Srf	78.3341	89.7645	66.1412	90.2043	85.2391	88.1795
siSLC7A11 + Srf	32.1125	39.0139	33.2105	52.8795	54.8469	60.7962
