# Supplementary material for: YAP/TAZ and ATF4 drive resistance to Sorafenib in hepatocellular carcinoma by preventing ferroptosis
Source: EMBO Mol Med. 2021 Oct 19;13(12):e14351. doi: 10.15252/emmm.202114351 (PMC8649869; doi:10.15252/emmm.202114351)
Supplement: Supplementary file 7 — Source Data for Appendix [file EMMM-13-e14351-s002.zip › EMM-2021-14351-V3-Appendix_Figure_Source_Data/EMM-2021-14351-V3-Appendix_Figure_7_Source_Data-sd.xlsx]

## Sheet: Sheet1
Suppl Figure 7e
Exp 1	Sample Name	Target Name	Cт	Target Name	Cт	Target Name	Cт	Target Name	Cт	Target Name	Cт
	siCtrl	hRPL19	19.6814	TEAD1	24.0506	TEAD2	26.0338	TEAD3	26.962	TEAD4	24.2194
	siTEADs	hRPL19	20.3281	TEAD1	25.9019	TEAD2	28.8777	TEAD3	29.3209	TEAD4	27.4505
Exp 2	Sample Name	Target Name	Cт	Target Name	Cт	Target Name	Cт	Target Name	Cт	Target Name	Cт
	siCtrl	hRPL19	19.941	TEAD1	23.9741	TEAD2	27.1288	TEAD3	27.4537	TEAD4	24.7293
	siTEADs	hRPL19	19.9746	TEAD1	26.0614	TEAD2	29.9497	TEAD3	29.776	TEAD4	27.694
Exp 3	Sample Name	Target Name	Cт	Target Name	Cт	Target Name	Cт	Target Name	Cт	Target Name	Cт
	siCtrl	hRPL19	19.9479	TEAD1	24.1549	TEAD2	26.1749	TEAD3	26.9529	TEAD4	24.1136
	siTEADs	hRPL19	20.473	TEAD1	25.8634	TEAD2	28.8401	TEAD3	29.2874	TEAD4	27.3774
