# Supplementary material for: YAP/TAZ and ATF4 drive resistance to Sorafenib in hepatocellular carcinoma by preventing ferroptosis
Source: EMBO Mol Med. 2021 Oct 19;13(12):e14351. doi: 10.15252/emmm.202114351 (PMC8649869; doi:10.15252/emmm.202114351)
Supplement: Supplementary file 7 — Source Data for Appendix [file EMMM-13-e14351-s002.zip › EMM-2021-14351-V3-Appendix_Figure_Source_Data/EMM-2021-14351-V3-Appendix_Figure_6_Source_Data-sd.xlsx]

## Sheet: Sheet1
Suppl Figure 6a
Exp 1	Sample Name	Target Name	Cт	Target Name	Cт	Target Name	Cт
	Huh7-IR-siCtrl+DMSO	hRPL19	24.5623	SLC7A11	30.8188	ATF4	25.869
	Huh7-IR-siATF4+DMSO	hRPL19	23.7258	SLC7A11	31.375	ATF4	26.8983
	Huh7-IR-siCtrl+Srf	hRPL19	23.8773	SLC7A11	28.6587	ATF4	24.3079
	Huh7-IR-siATF4+Srf	hRPL19	24.7765	SLC7A11	31.5111	ATF4	27.809
Exp 2	Sample Name	Target Name	Cт	Target Name	Cт	Target Name	Cт
	Huh7-IR-siCtrl+DMSO	hRPL19	19.1858	SLC7A11	25.8848	ATF4	21.8422
	Huh7-IR-siATF4+DMSO	hRPL19	18.4823	SLC7A11	26.6869	ATF4	23.1289
	Huh7-IR-siCtrl+Srf	hRPL19	19.1649	SLC7A11	24.4209	ATF4	21.003
	Huh7-IR-siATF4+Srf	hRPL19	19.218	SLC7A11	25.4899	ATF4	23.0233
Exp 3	Sample Name	Target Name	Cт	Target Name	Cт	Target Name	Cт
	Huh7-IR-siCtrl+DMSO	hRPL19	19.9361	SLC7A11	25.8737	ATF4	21.4188
	Huh7-IR-siATF4+DMSO	hRPL19	19.8557	SLC7A11	26.8853	ATF4	21.9082
	Huh7-IR-siCtrl+Srf	hRPL19	19.7911	SLC7A11	24.567	ATF4	26.8983
	Huh7-IR-siATF4+Srf	hRPL19	19.4081	SLC7A11	25.51	ATF4	24.3079
Suppl Figure 6b
Exp 1	Sample Name	Target Name	Cт	Target Name	Cт	Target Name	Cт
	Huh7-CR-siCtrl+DMSO	hRPL19	23.2661	SLC7A11	28.3329	ATF4	24.9424
	Huh7-CR-siATF4+DMSO	hRPL19	24.2329	SLC7A11	30.2537	ATF4	27.7715
	Huh7-CR-siCtrl+Srf	hRPL19	24.3664	SLC7A11	28.106	ATF4	25.0621
	Huh7-CR-siATF4+Srf	hRPL19	24.8089	SLC7A11	30.3545	ATF4	28.1587
Exp 2	Sample Name	Target Name	Cт	Target Name	Cт	Target Name	Cт
	Huh7-CR-siCtrl+DMSO	hRPL19	19.4979	SLC7A11	25.3157	ATF4	21.2605
	Huh7-CR-siATF4+DMSO	hRPL19	19.4723	SLC7A11	26.6913	ATF4	21.951
	Huh7-CR-siCtrl+Srf	hRPL19	19.7911	SLC7A11	24.6834	ATF4	20.9588
	Huh7-CR-siATF4+Srf	hRPL19	19.4081	SLC7A11	25.7429	ATF4	21.5237
Exp 3	Sample Name	Target Name	Cт	Target Name	Cт	Target Name	Cт
	Huh7-CR-siCtrl+DMSO	hRPL19	20.2596	SLC7A11	25.4062	ATF4	21.1133
	Huh7-CR-siATF4+DMSO	hRPL19	20.8781	SLC7A11	27.6599	ATF4	24.9424
	Huh7-CR-siCtrl+Srf	hRPL19	20.0006	SLC7A11	23.9755	ATF4	27.7715
	Huh7-CR-siATF4+Srf	hRPL19	20.0521	SLC7A11	25.0476	ATF4	25.0621
Suppl Figure 6e
	Exp1	Exp2	Exp3	Exp4	Exp5	Exp6
siCtrl + DMSO	100	100	100	100	100	100
siATF4 + DMSO	54.1192	45.9161	55.8295	69.428	67.2191	55.9502
siCtrl + Srf	78.3341	89.7645	66.1412	90.2043	85.2391	88.1795
siATF4 + Srf	62.1046	58.549	40.3019	59.8202	51.2017	52.1963
Suppl Figure 6g	HLE-siCtrl			HLE-siATF4-1			HLE-siATF4-2
	Exp1	Exp2	Exp3	Exp1	Exp2	Exp3	Exp1	Exp2	Exp3
DMSO	100	100	100	88.9128	85.3019	93.0022	89.8291	92.3829	93.341
Srf 6μM	70.4853	65.3333	65.2237	42.8891	39.1047	47.3194	51.1193	53.6791	60.4029
Srf + Fer	89.4491	79.5645	85.392	70.385	78.0958	75.5769	70.5629	81.0184	73.483
Suppl Figure 6h
Exp 1	Sample Name	Target Name	Cт	Target Name	Cт	Target Name	Cт	Target Name	Cт
	HLE-siCtrl	hRPL19	18.6121	ATF4	20.7387	SLC7A11	23.8944	CHAC1	22.2865
	HLE-siATF4-1	hRPL19	18.7056	ATF4	23.0081	SLC7A11	25.239	CHAC1	24.3116
	HLE-siATF4-2	hRPL19	18.6895	ATF4	22.064	SLC7A11	24.6767	CHAC1	24.0334
Exp 2	Sample Name	Target Name	Cт	Target Name	Cт	Target Name	Cт	Target Name	Cт
	HLE-siCtrl	hRPL19	18.6728	ATF4	21.2793	SLC7A11	22.8872	CHAC1	21.3274
	HLE-siATF4-1	hRPL19	18.7049	ATF4	22.87	SLC7A11	24.5217	CHAC1	23.4506
	HLE-siATF4-2	hRPL19	18.8127	ATF4	22.3375	SLC7A11	24.0594	CHAC1	22.7875
Exp 3	Sample Name	Target Name	Cт	Target Name	Cт	Target Name	Cт	Target Name	Cт
	HLE-siCtrl	hRPL19	19.0777	ATF4	20.889	SLC7A11	23.1027	CHAC1	22.3268
	HLE-siATF4-1	hRPL19	18.7102	ATF4	22.3063	SLC7A11	23.9497	CHAC1	24.3542
	HLE-siATF4-2	hRPL19	18.9663	ATF4	21.7486	SLC7A11	23.7999	CHAC1	23.5422
