# Supplementary material for: YAP/TAZ and ATF4 drive resistance to Sorafenib in hepatocellular carcinoma by preventing ferroptosis
Source: EMBO Mol Med. 2021 Oct 19;13(12):e14351. doi: 10.15252/emmm.202114351 (PMC8649869; doi:10.15252/emmm.202114351)
Supplement: Supplementary file 7 — Source Data for Appendix [file EMMM-13-e14351-s002.zip › EMM-2021-14351-V3-Appendix_Figure_Source_Data/EMM-2021-14351-V3-Appendix_Figure_1_Source_Data-sd.xlsx]

## Sheet: Sheet1
Suppl Figure 1g
	Exp1	Exp2	Exp3	Exp4	Exp5	Exp6
siCtrl DMSO	100	100	100	100	100	100
siYAP/TAZ DMSO	65.827	61.1386	66.595	68.9382	73.0293	59.0826
siCtrl Srf	78.3341	89.7645	66.1412	90.2043	85.2391	88.1795
siYAP/TAZ Srf	55.4621	53.4461	44.4629	63.6024	62.8759	59.8211
Suppl Figure 1i	Huh7-IR-siCtrl			Huh7-IR-siYAP/TAZ
	Exp1	Exp2	Exp3	Exp1	Exp2	Exp3
DMSO	100	100	100	79.1806	70.7683	88.0239
Srf 8μM	79.6961	69.9188	63.042	21.596	18.0558	30.6314
Srf + Fer	89.2194	93.1194	88.0194	59.392	68.323	60.551
	Huh7-CR-siCtrl			Huh7-CR-siYAP/TAZ
	Exp1	Exp2	Exp3	Exp1	Exp2	Exp3
DMSO	100	100	100	73.2781	87.2684	82.0314
Srf 8μM	73.419	56.7451	64.5766	25.9643	17.051	19.5423
Srf + Fer	90.0013	78.991	89.103	66.1121	53.2391	51.2202
Suppl Figure 1j
Exp 1	Sample Name	Target Name	Cт	Target Name	Cт
	Huh7-IR-siCtrl	hRPL19	20.2596	CTGF	21.3312
	Huh7-IR-siYAP/TAZ	hRPL19	20.8781	CTGF	23.3546
	Huh7-CR-siCtrl	hRPL19	20.0006	CTGF	23.4957
	Huh7-CR-siYAP/TAZ	hRPL19	20.0521	CTGF	24.7527
Exp 2	Sample Name	Target Name	Cт	Target Name	Cт
	Huh7-IR-siCtrl	hRPL19	19.1858	CTGF	21.6703
	Huh7-IR-siYAP/TAZ	hRPL19	18.7003	CTGF	22.3022
	Huh7-CR-siCtrl	hRPL19	19.4979	CTGF	22.3934
	Huh7-CR-siYAP/TAZ	hRPL19	19.4081	CTGF	22.9603
Exp 3	Sample Name	Target Name	Cт	Target Name	Cт
	Huh7-IR-siCtrl	hRPL19	19.9361	CTGF	22.5752
	Huh7-IR-siYAP/TAZ	hRPL19	19.7911	CTGF	23.6387
	Huh7-CR-siCtrl	hRPL19	20.2661	CTGF	22.9655
	Huh7-CR-siYAP/TAZ	hRPL19	20.9252	CTGF	24.5215
