# Supplementary material for: YAP/TAZ and ATF4 drive resistance to Sorafenib in hepatocellular carcinoma by preventing ferroptosis
Source: EMBO Mol Med. 2021 Oct 19;13(12):e14351. doi: 10.15252/emmm.202114351 (PMC8649869; doi:10.15252/emmm.202114351)
Supplement: Supplementary file 7 — Source Data for Appendix [file EMMM-13-e14351-s002.zip › EMM-2021-14351-V3-Appendix_Figure_Source_Data/EMM-2021-14351-V3-Appendix_Figure_2_Source_Data-sd.xlsx]

## Sheet: Sheet1
Suppl Figure 2a	Huh7-P			Huh7-IR			Huh7-CR
	Exp1	Exp2	Exp3	Exp1	Exp2	Exp3	Exp1	Exp2	Exp3
DMSO	100	100	100	100	100	100	100	100	100
Erastin 1μM	65.1895	45.114	59.0093	78.2847	75.2309	85.0128	78.6675	69.0129	74.881
RSL3 0.1μM	49.8464	49.8914	58.0195	76.891	59.0018	69.7602	69.8819	70.0039	83.0982
FIN56 5μM	34.1033	36.3948	30.0029	47.1542	45.1028	39.2038	50.1644	45.3829	51.1194
FINO2 5μM	11.1696	15.1284	22.8407	23.9476	28.1192	33.2302	26.5205	29.3303	35.8404
Suppl Figure 2b	HLE-siCtrl			HLE-siYAP/TAZ
	Exp1	Exp2	Exp3	Exp1	Exp2	Exp3
DMSO	100	100	100	76.2274	89.0617	80.653
Srf 6μM	68.5796	63.9317	66.3111	32.5467	29.5144	25.1024
Srf + Ferrostatin-1	87.2149	94.006	90.1839	74.364	80.8493	68.1105
Srf + GSK872	51.3586	60.3819	45.1028	37.74	30.8473	33.2957
Srf + Z-VAD-FMK	60.7929	65.1927	59.2349	25.6815	25.0195	20.1958
