# Supplementary material for: YAP/TAZ and ATF4 drive resistance to Sorafenib in hepatocellular carcinoma by preventing ferroptosis
Source: EMBO Mol Med. 2021 Oct 19;13(12):e14351. doi: 10.15252/emmm.202114351 (PMC8649869; doi:10.15252/emmm.202114351)
Supplement: Supplementary file 7 — Source Data for Appendix [file EMMM-13-e14351-s002.zip › EMM-2021-14351-V3-Appendix_Figure_Source_Data/EMM-2021-14351-V3-Appendix_Figure_3_ource_Data-sd.xlsx]

## Sheet: Sheet1
Suppl Figure 3a		Huh7-siCtrl			Huh7-siYAP/TAZ
	Exp1	Exp2	Exp3	Exp1	Exp2	Exp3
DMSO	100	100	100	80.2557	73.4805	87.8601
Srf 3μM	72.4548	83.5137	88.9083	55.602	57.8998	63.4431
Srf + Fer	70.3728	88.1285	79.9383	60.3618	55.382	60.1129
	Hep3B-siCtrl			Hep3B-siYAP/TAZ
	Exp1	Exp2	Exp3	Exp1	Exp2	Exp3
DMSO	100	100	100	65.5323	72.5378	59.873
Srf 3μM	65.0054	70.6451	55.6063	36.4199	38.5367	43.2611
Srf + Fer	59.8819	72.0098	58.1103	35.0292	40.5729	46.1108
Suppl Figure 3b
Exp 1	Sample Name	Target Name	Cт	Target Name	Cт
	Huh7-siCtrl	hRPL19	19.839	CTGF	23.3833
	Huh7-siYAP/TAZ	hRPL19	20.309	CTGF	24.9075
	Hep3B-siCtrl	hRPL19	19.1847	CTGF	24.9716
	Hep3B-siYAP/TAZ	hRPL19	19.1786	CTGF	27.3405
Exp 2	Sample Name	Target Name	Cт	Target Name	Cт
	Huh7-siCtrl	hRPL19	20.5083	CTGF	23.2091
	Huh7-siYAP/TAZ	hRPL19	20.6271	CTGF	24.2498
	Hep3B-siCtrl	hRPL19	20.8251	CTGF	26.546
	Hep3B-siYAP/TAZ	hRPL19	20.1963	CTGF	26.7159
Exp 3	Sample Name	Target Name	Cт	Target Name	Cт
	Huh7-siCtrl	hRPL19	18.8639	CTGF	21.8348
	Huh7-siYAP/TAZ	hRPL19	18.9241	CTGF	23.3337
	Hep3B-siCtrl	hRPL19	19.1998	CTGF	23.0603
	Hep3B-siYAP/TAZ	hRPL19	19.3731	CTGF	26.5265
Suppl Figure 3c	Huh7-E.V			Huh7-YAP-5SA
	Exp1	Exp2	Exp3	Exp1	Exp2	Exp3
DMSO	100	100	100	110.765	119.275	100
Srf 6μM	33.2943	43.0583	55.7386	71.0384	75.0557	76.851
	Hep3B-E.V			Hep3B-YAP-5SA
	Exp1	Exp2	Exp3	Exp1	Exp2	Exp3
DMSO	100	100	100	103.204	100.179	103.201
Srf 6μM	51.144	32.7843	28.7247	59.5479	69.3693	49.2612
Suppl Figure 3d
	Exp1	Exp2	Exp3
Huh7-EV	100	100	100
Huh7-YAP-5SA	134.085	114.81	138.759
Hep3B-EV	100	100	100
Hep3B-YAP-5SA	116.988	108.4	120
Suppl Figure 3e
Exp 1	Sample Name	Target Name	Cт	Target Name	Cт
	Huh7-EV	hRPL19	20.8777	YAP	24.9173
	Huh7-YAP-5SA	hRPL19	20.5849	YAP	21.137
	Hep3B-EV	hRPL19	18.8176	YAP	24.4817
	Hep3B-YAP-5SA	hRPL19	19.5585	YAP	22.4945
Exp 2	Sample Name	Target Name	Cт	Target Name	Cт
	Huh7-EV	hRPL19	19.9486	YAP	24.8654
	Huh7-YAP-5SA	hRPL19	20.135	YAP	22.0595
	Hep3B-EV	hRPL19	20.5585	YAP	24.129
	Hep3B-YAP-5SA	hRPL19	20.8261	YAP	22.5987
Exp 3	Sample Name	Target Name	Cт	Target Name	Cт
	Huh7-EV	hRPL19	18.9425	YAP	23.0835
	Huh7-YAP-5SA	hRPL19	18.8462	YAP	20.2407
	Hep3B-EV	hRPL19	20.3653	YAP	25.1013
	Hep3B-YAP-5SA	hRPL19	20.3284	YAP	22.0202
Suppl Figure 3f	Huh7-E.V + DMSO			Huh7-E.V + Srf 4μM			Huh7-YAP-5SA + DMSO			Huh7-YAP-5SA + Srf 4μM
	Exp1	Exp2	Exp3	Exp1	Exp2	Exp3	Exp1	Exp2	Exp3	Exp1	Exp2	Exp3
- Erastin	100	100	100	53.3993	54.7833	69.283	98.1938	100.937	93.1032	75.7833	85.1982	73.2849
+ Erastin	116.809	103.146	101.295	6.14649	6.89892	11.8262	93.1465	86.9801	79.8848	16.8989	26.0197	33.1195
	Hep3B-E.V + DMSO			Hep3B-E.V + Srf 4μM			Hep3B-YAP-5SA + DMSO			Hep3B-YAP-5SA + Srf 4μM
	Exp1	Exp2	Exp3	Exp1	Exp2	Exp3	Exp1	Exp2	Exp3	Exp1	Exp2	Exp3
- Erastin	100	100	100	65.3609	56.9874	52.1938	102.129	99.984	105.381	74.7833	81.1982	75.194
+ Erastin	99.2712	90.59	105.174	17.3188	8.59593	10.3753	93.1465	96.9801	91.4659	26.8989	34.0197	28.1948
