# Supplementary material for: YAP/TAZ and ATF4 drive resistance to Sorafenib in hepatocellular carcinoma by preventing ferroptosis
Source: EMBO Mol Med. 2021 Oct 19;13(12):e14351. doi: 10.15252/emmm.202114351 (PMC8649869; doi:10.15252/emmm.202114351)
Supplement: Supplementary file 9 — Source Data for Figure 2 [file EMMM-13-e14351-s011.zip]

Archive with 4 entries (4 files):
- Figure_2_source_data.jpg
- __MACOSX/._Figure_2_source_data.jpg
- Figure_2_Source_data.xlsx
- __MACOSX/._Figure_2_Source_data.xlsx
