# Supplementary material for: YAP/TAZ and ATF4 drive resistance to Sorafenib in hepatocellular carcinoma by preventing ferroptosis
Source: EMBO Mol Med. 2021 Oct 19;13(12):e14351. doi: 10.15252/emmm.202114351 (PMC8649869; doi:10.15252/emmm.202114351)
Supplement: Supplementary file 9 — Source Data for Figure 2 [file EMMM-13-e14351-s011.zip › Figure_2_Source_data.xlsx]

## Sheet: Sheet1
Figure 2b
Exp 1	Sample Name	Target Name	Cт	Target Name	Cт
	siCtrl DMSO	hRPL19	18.2938	SLC7A11	24.9984
	siYAP/TAZ DMSO	hRPL19	18.493	SLC7A11	26.8609
	siCtrl Srf	hRPL19	18.1039	SLC7A11	23.3824
	siYAP/TAZ Srf	hRPL19	18.8374	SLC7A11	26.47
Exp 2	Sample Name	Target Name	Cт	Target Name	Cт
	siCtrl DMSO	hRPL19	18.9047	SLC7A11	25.6698
	siYAP/TAZ DMSO	hRPL19	19.1029	SLC7A11	28.3157
	siCtrl Srf	hRPL19	19.0038	SLC7A11	24.1064
	siYAP/TAZ Srf	hRPL19	19.0194	SLC7A11	26.0808
Exp 3	Sample Name	Target Name	Cт	Target Name	Cт
	siCtrl DMSO	hRPL19	19.383	SLC7A11	25.0947
	siYAP/TAZ DMSO	hRPL19	18.9048	SLC7A11	26.5361
	siCtrl Srf	hRPL19	18.8994	SLC7A11	23.1441
	siYAP/TAZ Srf	hRPL19	19.2849	SLC7A11	25.465
Figure 2d
Exp 1		siCtrl DMSO	siYAP/TAZ DMSO	siCtrl Srf	siYAP/TAZ Srf
	Luciferase	59076	5240	73153	5655
	Renilla	74143	15502	35426	7579
Exp 2		siCtrl DMSO	siYAP/TAZ DMSO	siCtrl Srf	siYAP/TAZ Srf
	Luciferase	62405	5067	76322	6288
	Renilla	83620	16652	38219	8249
Exp 3		siCtrl DMSO	siYAP/TAZ DMSO	siCtrl Srf	siYAP/TAZ Srf
	Luciferase	81074	6679	94312	7538
	Renilla	126458	29765	46849	9717
Figure 2f
Exp 1	Sample Name	Target Name	Cт	Target Name	Cт	Target Name	Cт	Target Name	Cт
	2% Input	NC10	21.7377	SLC7A11-CH1	23.8884	SLC7A11-CH2	22.9197	CYR61	23.8418
	IgG	NC10	30.3726	SLC7A11-CH1	33.1137	SLC7A11-CH2	31.6163	CYR61	33.1536
	YAP	NC10	31.6824	SLC7A11-CH1	31.6378	SLC7A11-CH2	30.4962	CYR61	31.3672
	TAZ	NC10	29.5144	SLC7A11-CH1	30.3685	SLC7A11-CH2	29.3313	CYR61	30.8662
Exp 2	Sample Name	Target Name	Cт	Target Name	Cт	Target Name	Cт	Target Name	Cт
	2% Input	NC10	21.5207	SLC7A11-CH1	23.9322	SLC7A11-CH2	22.8504	CYR61	23.621
	IgG	NC10	30.0947	SLC7A11-CH1	33.9802	SLC7A11-CH2	32.3297	CYR61	33.0595
	YAP	NC10	32.2319	SLC7A11-CH1	31.4932	SLC7A11-CH2	29.4807	CYR61	30.2367
	TAZ	NC10	29.4126	SLC7A11-CH1	30.1808	SLC7A11-CH2	28.9488	CYR61	30.2793
Exp 3	Sample Name	Target Name	Cт	Target Name	Cт	Target Name	Cт	Target Name	Cт
	2% Input	NC10	22.9385	SLC7A11-CH1	23.8365	SLC7A11-CH2	23.578	CYR61	23.6333
	IgG	NC10	32.914	SLC7A11-CH1	34.2383	SLC7A11-CH2	32.9888	CYR61	34.6068
	YAP	NC10	32.1927	SLC7A11-CH1	30.4646	SLC7A11-CH2	29.5925	CYR61	29.7115
	TAZ	NC10	31.1235	SLC7A11-CH1	29.6945	SLC7A11-CH2	30.2127	CYR61	29.6869
