# Supplementary material for: YAP/TAZ and ATF4 drive resistance to Sorafenib in hepatocellular carcinoma by preventing ferroptosis
Source: EMBO Mol Med. 2021 Oct 19;13(12):e14351. doi: 10.15252/emmm.202114351 (PMC8649869; doi:10.15252/emmm.202114351)
Supplement: Supplementary file 10 — Source Data for Figure 3 [file EMMM-13-e14351-s013.zip › Figure_3_Source_data.xlsx]

## Sheet: Sheet1
Figure 3b
Exp 1	Sample Name	Target Name	Cт	Target Name	Cт
	siCtrl DMSO	hRPL19	19.4289	SLC7A11	25.3544
	siNRF2 DMSO	hRPL19	19.4166	SLC7A11	25.6881
	siATF4 DMSO	hRPL19	18.6449	SLC7A11	26.5354
	siCtrl Srf	hRPL19	19.0407	SLC7A11	23.5428
	siNRF2 Srf	hRPL19	19.2145	SLC7A11	23.23
	siATF4 Srf	hRPL19	18.9672	SLC7A11	26.6394
Exp 2	Sample Name	Target Name	Cт	Target Name	Cт
	siCtrl DMSO	hRPL19	18.9734	SLC7A11	25.1219
	siNRF2 DMSO	hRPL19	19.1387	SLC7A11	25.3727
	siATF4 DMSO	hRPL19	18.7938	SLC7A11	27.9363
	siCtrl Srf	hRPL19	18.4773	SLC7A11	22.811
	siNRF2 Srf	hRPL19	19.2719	SLC7A11	23.0874
	siATF4 Srf	hRPL19	18.8663	SLC7A11	27.7796
Exp 3	Sample Name	Target Name	Cт	Target Name	Cт
	siCtrl DMSO	hRPL19	19.7203	SLC7A11	25.877
	siNRF2 DMSO	hRPL19	19.9397	SLC7A11	26.0071
	siATF4 DMSO	hRPL19	19.6639	SLC7A11	28.1742
	siCtrl Srf	hRPL19	19.6079	SLC7A11	24.2757
	siNRF2 Srf	hRPL19	19.9654	SLC7A11	24.2626
	siATF4 Srf	hRPL19	19.2873	SLC7A11	27.8593
Figure 3c
Exp 1		siCtrl DMSO	siATF4 DMSO	siCtrl Srf	siATF4 Srf
	Luciferase	59076	2601	73153	1201
	Renilla	74143	4479	35426	2901
Exp 2		siCtrl DMSO	siATF4 DMSO	siCtrl Srf	siATF4 Srf
	Luciferase	62405	2786	76322	1310
	Renilla	83620	4818	38219	3291
Exp 3		siCtrl DMSO	siATF4 DMSO	siCtrl Srf	siATF4 Srf
	Luciferase	81074	2906	94312	2109
	Renilla	126458	7815	46849	6713
