# Supplementary material for: YAP/TAZ and ATF4 drive resistance to Sorafenib in hepatocellular carcinoma by preventing ferroptosis
Source: EMBO Mol Med. 2021 Oct 19;13(12):e14351. doi: 10.15252/emmm.202114351 (PMC8649869; doi:10.15252/emmm.202114351)
Supplement: Supplementary file 12 — Source Data for Figure 5 [file EMMM-13-e14351-s007.xlsx]

## Sheet: Sheet1
Figure 5b
Exp 1	Sample Name	Target Name	Cт	Target Name	Cт	Target Name	Cт
	siCtrl Srf	hRPL19	20.1387	SLC7A11	25.2752	CHAC1	27.3811
	siYAP/TAZ Srf	hRPL19	20.247	SLC7A11	28.0361	CHAC1	30.355
	siATF4 Srf	hRPL19	19.9485	SLC7A11	26.8563	CHAC1	29.2998
Exp 2	Sample Name	Target Name	Cт	Target Name	Cт	Target Name	Cт
	siCtrl Srf	hRPL19	19.5096	SLC7A11	24.2891	CHAC1	26.1257
	siYAP/TAZ Srf	hRPL19	19.5103	SLC7A11	26.4914	CHAC1	29.0141
	siATF4 Srf	hRPL19	19.3878	SLC7A11	26.9936	CHAC1	28.771
Exp 3	Sample Name	Target Name	Cт	Target Name	Cт	Target Name	Cт
	siCtrl Srf	hRPL19	19.5384	SLC7A11	25.3336	CHAC1	26.2482
	siYAP/TAZ Srf	hRPL19	19.5374	SLC7A11	27.6878	CHAC1	28.9902
	siATF4 Srf	hRPL19	19.4649	SLC7A11	27.4096	CHAC1	28.5341
Figure 5c
Exp 1	Sample Name	Target Name	Cт	Target Name	Cт
	2% Input	NC10	23.1103	SLC7A11-AARE	24.1761
	IgG	NC10	32.168	SLC7A11-AARE	33.1044
	ATF4	NC10	33.0574	SLC7A11-AARE	29.8035
Exp 2	Sample Name	Target Name	Cт	Target Name	Cт
	2% Input	NC10	23.6134	SLC7A11-AARE	24.6857
	IgG	NC10	32.1658	SLC7A11-AARE	33.7387
	ATF4	NC10	34.1195	SLC7A11-AARE	30.5763
Exp 3	Sample Name	Target Name	Cт	Target Name	Cт
	2% Input	NC10	23.7077	SLC7A11-AARE	25.2518
	IgG	NC10	32.5106	SLC7A11-AARE	33.9029
	ATF4	NC10	33.9942	SLC7A11-AARE	30.9612
Figure 5e
Exp 1	Sample Name	Target Name	Cт	Target Name	Cт	Target Name	Cт	Target Name	Cт
	2% Input	NC10	23.3722	CYR61-TEAD	25.4001	ANKRD1-TEAD	24.9552	SLC7A11-AARE	24.9385
	IgG	NC10	32.8818	CYR61-TEAD	36.0937	ANKRD1-TEAD	35.2326	SLC7A11-AARE	33.8667
	YAP	NC10	31.8018	CYR61-TEAD	30.2947	ANKRD1-TEAD	29.7333	SLC7A11-AARE	31.0118
	TAZ	NC10	33.4629	CYR61-TEAD	32.3862	ANKRD1-TEAD	30.917	SLC7A11-AARE	32.1955
Exp 2	Sample Name	Target Name	Cт	Target Name	Cт	Target Name	Cт	Target Name	Cт
	2% Input	NC10	23.3457	CYR61-TEAD	25.4174	ANKRD1-TEAD	24.8678	SLC7A11-AARE	24.898
	IgG	NC10	32.2262	CYR61-TEAD	35.812	ANKRD1-TEAD	35.2577	SLC7A11-AARE	33.4334
	YAP	NC10	32.1085	CYR61-TEAD	30.2642	ANKRD1-TEAD	29.4855	SLC7A11-AARE	30.8732
	TAZ	NC10	33.3199	CYR61-TEAD	32.3563	ANKRD1-TEAD	30.9955	SLC7A11-AARE	31.8744
Exp 3	Sample Name	Target Name	Cт	Target Name	Cт	Target Name	Cт	Target Name	Cт
	2% Input	NC10	23.7011	CYR61-TEAD	25.7671	ANKRD1-TEAD	25.5865	SLC7A11-AARE	25.6985
	IgG	NC10	32.209	CYR61-TEAD	35.719	ANKRD1-TEAD	34.9114	SLC7A11-AARE	35.5801
	YAP	NC10	32.2882	CYR61-TEAD	30.2955	ANKRD1-TEAD	30.0462	SLC7A11-AARE	30.9915
	TAZ	NC10	32.9838	CYR61-TEAD	31.8491	ANKRD1-TEAD	31.1873	SLC7A11-AARE	32.1327
Figure 5g
Exp 1	Sample Name	Target Name	Cт	Target Name	Cт
	2% Input	NC10	19.4644	SLC7A11-AARE	22.5178
	1st IP IgG	NC10	29.9076	SLC7A11-AARE	33.4932
	1st IP ATF4	NC10	29.7144	SLC7A11-AARE	29.3821
	2nd IP IgG	NC10	Undetermined	SLC7A11-AARE	36.5056
	2nd IP YAP	NC10	Undetermined	SLC7A11-AARE	35.0693
	2nd IP TAZ	NC10	Undetermined	SLC7A11-AARE	33.6777
Exp 2	Sample Name	Target Name	Cт	Target Name	Cт
	2% Input	NC10	19.2477	SLC7A11-AARE	22.5178
	1st IP IgG	NC10	27.7835	SLC7A11-AARE	31.0181
	1st IP ATF4	NC10	28.9146	SLC7A11-AARE	29.5094
	2nd IP IgG	NC10	Undetermined	SLC7A11-AARE	35.9416
	2nd IP YAP	NC10	Undetermined	SLC7A11-AARE	34.3439
	2nd IP TAZ	NC10	Undetermined	SLC7A11-AARE	33.2753
Exp 3	Sample Name	Target Name	Cт	Target Name	Cт
	2% Input	NC10	20.599	SLC7A11-AARE	21.7365
	1st IP IgG	NC10	29.6277	SLC7A11-AARE	31.6182
	1st IP ATF4	NC10	29.5909	SLC7A11-AARE	28.1347
	2nd IP IgG	NC10	Undetermined	SLC7A11-AARE	Undetermined
	2nd IP YAP	NC10	Undetermined	SLC7A11-AARE	32.7723
	2nd IP TAZ	NC10	Undetermined	SLC7A11-AARE	32.0078
